# Supplementary material for: Exploring extreme environments in Türkiye for novel P450s through metagenomic analysis
Source: PLoS One. 2025 Sep 8;20(9):e0330523. doi: 10.1371/journal.pone.0330523 (PMC12416667; doi:10.1371/journal.pone.0330523)
Supplement: S1 Table — (XLSX) [file pone.0330523.s004.xlsx]

## Sheet: Description
Table S1: Relative abundances of representative (dereplicated) bins, and high quality (HQ) MAGs, at each taxonomy level.

## Sheet: Abundances__Bin_ID
Bin_ID	Lake Acigöl	Balikesir-Gömec	Balikesir-Hisaralan	Tuz Gölü	Balikesir-Balya	Armutlu
balikesir_balya.concoct.001_sub	0.000210352	0.000450593	0.000102544	6.23243e-05	0.456475	0.0390575
balikesir_balya.concoct.004	0.00316064	0.00477867	0.00100058	0.000606558	0.427761	0.246177
balikesir_balya.concoct.006_sub	0.000254721	0.000424878	0.000132064	9.76922e-05	0.560238	0.00828286
balikesir_balya.concoct.016_sub	0.0265533	0.0521907	0.00789881	0.00385188	0.54696	0.029905
balikesir_balya.concoct.022_sub	0.019826	0.0273511	0.00476945	0.00299259	0.214502	0.00699042
balikesir_balya.concoct.023_sub	0.000114383	0.000261527	0.000476883	0.000325384	0.356284	0.00100286
balikesir_balya.concoct.029	0.00181503	0.00391586	0.00127708	0.000629878	0.18299	0.0219067
balikesir_balya.concoct.032_sub	0.00158713	0.00138529	0.000507428	0.000372876	0.397979	0.0320497
balikesir_balya.concoct.041_sub	0.0001734	0.00064056	0.000145772	7.732e-05	0.544121	0.0325364
balikesir_balya.concoct.043	0	0.000612895	0	9.33754e-05	0.133564	0.0122089
balikesir_balya.concoct.046_sub	0.0190948	0.0278163	0.0139571	0.0100343	0.347013	1.14525
balikesir_balya.concoct.047_sub	0.000312832	0.000561349	0.000207261	0.000122245	0.891019	1.03404
balikesir_balya.concoct.049_sub	0.000263635	0.00112825	0.000623729	0.000296547	0.246899	0
balikesir_balya.concoct.055	0.000121932	0.000285534	9.21313e-05	5.71072e-05	0.127323	0.000393573
balikesir_balya.concoct.062	0.000174712	0.000336464	8.25833e-05	3.64356e-05	0.151176	0.368921
balikesir_balya.concoct.063_sub	0.000239166	0.000501422	8.73304e-05	3.09503e-05	0.281845	0.0298928
balikesir_balya.concoct.068_sub	0.000330169	0.000743394	0.000238236	0.000225249	0.307795	0.000193184
balikesir_balya.concoct.070_sub	0.000482651	0.000536377	0.000278459	0.000521845	0.235201	0.0088308
balikesir_balya.concoct.073_sub	0.00121386	0.00224188	0.000218395	0.000682727	0.305848	0.0244315
balikesir_balya.concoct.079	0.000128628	0.000229932	7.90322e-05	5.58983e-05	0.336097	0.0011989
balikesir_balya.concoct.091_sub	0.00022426	0.000770341	5.76442e-05	4.95695e-05	0.352113	0.04713
balikesir_balya.concoct.092_sub	0.000336407	0.000422223	0.000155919	9.57831e-05	0.718341	0.000524619
balikesir_balya.concoct.098_sub	0.00106711	0.00171513	0.00059834	0.000393805	2.71551	0.000409124
balikesir_balya.concoct.099	0.000390186	0.000668857	0.000381086	0.000246917	0.193858	0.081637
balikesir_balya.concoct.100_sub	0.00107681	4.22469e-05	5.55297e-06	6.02131e-06	0.212991	0
balikesir_balya.concoct.101_sub	0.0023292	0.000178236	3.55288e-05	1.95657e-05	0.201782	0.0925013
balikesir_balya.concoct.103	0.00242986	0.000999002	0.00048636	0.000306713	0.143062	0.0295776
balikesir_balya.concoct.106_sub	0.000380839	0.000555981	0.000143712	9.80864e-05	0.389395	0.0277689
balikesir_balya.concoct.108_sub	0.000248641	0.0010341	0.000128917	7.18167e-05	0.54315	0.205433
balikesir_balya.metabat_sens.006_sub	0.000217393	0.000260069	9.98985e-05	9.07368e-05	0.829736	0.00166232
balikesir_balya.metabat_sens.008	0.000188377	0.000495476	0.000103114	4.17157e-05	0.38621	0.0617854
balikesir_balya.metabat_sens.010_sub	0.000510044	0.00102422	0.000298153	0.000247999	0.571479	0.0010829
balikesir_balya.metabat_sens.031_sub	0.000544878	0	9.90233e-05	7.39943e-05	0.654272	0
balikesir_balya.metabat_sspec.003_sub	0.000820913	0.00139238	0.00045976	0.000343217	2.17731	0.00141754
balikesir_balya.metabat_sspec.008_sub	6.19628e-05	0.000328854	0	0	0.407427	0.0349987
balikesir_balya.metabat_sspec.009_sub	0.000143601	0.000252628	9.78049e-05	8.43293e-05	0.454182	0.0316604
balikesir_balya.metabat_sspec.016_sub	0.00020582	0.000453326	0.000113731	0.000106905	0.637355	0.0138358
balikesir_balya.metabat_sspec.021_sub	0.000134755	0.000302841	0.000141106	9.60043e-05	0.543326	0.00261947
balikesir_balya.metabat_sspec.022_sub	0.00019239	0.000427396	0.000133626	0.000101552	0.590565	0.0230267
balikesir_balya.metabat_sspec.037_sub	0.000264267	0.000688308	0.000115404	7.95902e-05	0.440886	0.00645407
balikesir_balya.metabat2_refined.002_sub	0.000448792	0.000874813	0.000146686	0.000361033	0.911994	0.0398434
balikesir_balya.metabat2_refined.003_sub	0.000186017	0.000533449	7.58807e-05	6.63417e-05	0.354616	0.0153994
balikesir_balya.metabat2_refined.005_sub	0.000117625	4.08269e-05	1.85059e-05	9.34553e-06	0.202616	0
balikesir_balya.metabat2_refined.007_sub	6.55723e-05	0.000219148	3.17696e-05	3.64492e-05	0.15377	0
balikesir_balya.metabat2_refined.008_sub	0.000323151	0.000890077	0.000148277	0.000163756	0.617681	0.218257
balikesir_balya.metabat2_refined.014_sub	0.000250034	0.000635219	0.000192097	7.73399e-05	0.781634	0.00978711
balikesir_balya.metabat2_refined.016_sub	0.000172771	0.000511967	9.79089e-05	5.60158e-05	0.195517	0.00382842
balikesir_balya.metabat2_refined.019_sub	4.81634e-05	7.38342e-05	3.07904e-05	3.23646e-05	0.166599	0
balikesir_balya.metabat2_refined.021_sub	0.000541333	0.000688863	0.000601951	7.41886e-05	0.32507	0.000773394
balikesir_balya.metabat2_refined.022_sub	0.000403595	0.00122666	0.00114684	0.000106505	0.611426	0.147034
balikesir_balya.metabat2_refined.024	0.00025543	0.00049209	0.000141031	0.000107965	0.757221	0.00627483
balikesir_balya.metabat2_refined.027_sub	0.000355476	0.000427933	8.31157e-05	3.29173e-05	0.455474	0.00259864
balikesir_balya.metabat2_refined.031_sub	0.000404242	0.000701881	0.000211853	0.000170144	1.23667	0.0519343
balikesir_balya.metabat2_refined.037_sub	0.000107474	0.000476798	6.23643e-05	4.24944e-05	0.150338	0.000504477
balikesir_balya.metabat2_refined.039_sub	4.39108e-05	9.62463e-05	1.2421e-05	1.38411e-05	0.141976	0
balikesir_balya.metabat2_refined.053_sub	8.23498e-05	0.00015112	5.50966e-05	2.73114e-05	0.171338	0.000826987
balikesir_balya.metabat2_refined.058_sub	0	1.84274e-05	0	1.40605e-06	0.107648	0
balikesir_balya.metabat2_refined.059_sub	0.000319732	0.000574049	0.000169733	0.000113924	0.928609	0.0161272
balikesir_balya.metabat2_refined.060_sub	0	0.000466434	0	0	0.348486	0.0743129
balikesir_balya.metabat2_refined.061_sub	0.000163167	0.0026581	0	0.000392509	0.838128	0
balikesir_balya.metabat2_refined.098_sub	0.000294596	0.000447806	0.00012063	0.000103315	0.588877	0.00946513
balikesir_balya.metabat2_refined.102_sub	0.000203632	0.000702511	9.9315e-05	3.63048e-05	0.35222	0.00965817
balikesir_balya.metabat2_refined.103_sub	0.000366709	0.000623326	0.000162819	9.81949e-05	0.760494	0.0355977
balikesir_balya.metabat2_refined.116_sub	0.0113573	0.0166198	0.00341343	0.000414646	3.87682	26.1527
balikesir_balya.metabat2_refined.122_sub	0.000791088	0.000805173	0.000173293	9.1258e-05	0.619908	0.131758
balikesir_balya.metabat2_refined.125_sub	0.000314677	0.0010535	7.76769e-05	9.6227e-05	0.216344	0.158272
balikesir_balya.metabat2_refined.126_sub	0.00026268	0.000314383	2.85655e-05	1.03433e-05	0.335628	0.188299
balikesir_balya.metabat2_refined.130_sub	6.37894e-05	0.000324073	0	7.54311e-05	0.349121	0
balikesir_balya.metabat2_refined.137_sub	0	0	0	0	0.445807	0
balikesir_balya.rosella_refine.105_0	2.15009e-05	1.88236e-05	7.70358e-05	7.371e-05	0.628054	0
balikesir_balya.rosella_refine.106_0	0.000391127	0.000562295	0.000215108	0.000130898	0.599017	0.00170849
balikesir_balya.rosella_refine.114_0	0.000257352	0.000497974	3.54749e-05	2.68023e-05	0.331212	0.0667265
balikesir_balya.rosella_refine.117_0	0.000310217	0.000832771	0.000133323	0.000105765	0.765074	0.0138072
balikesir_balya.rosella_refine.118_0	0.000220011	0.000493742	8.89198e-05	6.61169e-05	0.496306	0.00632522
balikesir_balya.rosella_refine.200_0	0.000289307	0.000476621	0.000185142	0.000170023	0.84731	0.018868
balikesir_balya.rosella_refine.203_0	0.000302682	0.000658325	0.000138899	0.000105314	0.882373	0.00941404
balikesir_balya.rosella_refine.206_0	0.00023539	0.000422866	0.000134398	9.32661e-05	0.572673	0
balikesir_balya.rosella_refine.208_0	0.000104816	0.000164078	5.73631e-05	5.68051e-05	0.28734	0.000424526
balikesir_balya.rosella_refine.210_0	0.00024063	0.00056724	0.000107232	4.77265e-05	0.481957	0.00373724
balikesir_balya.rosella_refine.211_0	0.000130431	0.00030072	9.69416e-05	4.49427e-05	0.480794	0.000621389
balikesir_balya.rosella_refine.212_0	0.000195176	6.97344e-05	5.50654e-05	4.12118e-05	0.43068	0.00403017
balikesir_balya.rosella_refine.213_0	0.000154864	0.00030025	0.000163595	5.01511e-05	0.454559	0.0055736
balikesir_balya.rosella_refine.215_0	0.00028648	0.000482443	0.000157394	6.97604e-05	0.534621	0.0163163
balikesir_balya.rosella_refine.216_0	0.000363899	0.000545599	0.000100212	0.000109633	0.709634	0.0917601
balikesir_balya.rosella_refine.219_0	0.00420623	0.00511791	0.000822537	0.00150941	0.285728	0.0114562
balikesir_balya.rosella_refine.221_0	0.000434907	0.000824815	0.000229496	0.000191072	0.401484	0.00049226
balikesir_balya.rosella_refine.223_0	0.000104452	0.000314606	0.000137954	0.000102403	0.71397	0.0326151
balikesir_balya.rosella_refine.25_2	0.000172096	0.000338883	4.01546e-05	3.68993e-05	0.420286	0.000544192
balikesir_balya.rosella_refine.25_3	0.000192456	0.00041016	0.000106022	4.87971e-05	0.490771	0.00891331
balikesir_balya.rosella_refine.26_3	0.000699387	0.00106722	8.72427e-05	0.000153363	0.476494	0.098061
balikesir_balya.rosella_refine.30_0	0.000177214	0.000273752	2.63729e-05	4.3518e-05	0.237568	0.0174095
balikesir_balya.rosella_refine.43_0	0.000108421	0.00017386	0.000127273	0.000147683	0.718538	0.0650801
balikesir_balya.rosella_refine.48_1	0.000182505	0.000538643	0.000137209	7.67026e-05	0.801342	0.013371
balikesir_balya.rosella_refine.52_1	9.52295e-05	0.000275116	7.30871e-05	5.37172e-05	0.471517	0.00106188
balikesir_balya.rosella_refine.58_0	0.00030272	0.000481756	4.64446e-05	9.88792e-05	0.720567	0.083873
balikesir_balya.rosella_refine.61_0	0.000321331	0.000828905	0.000132991	0.000112514	0.739626	0.304998
balikesir_balya.rosella_refine.66_0	0.000623559	0.0019738	0.000189339	0.000148281	0.280335	0.0974021
balikesir_balya.rosella_refine.69_0	0.00020373	0.000470975	9.21668e-05	8.0649e-05	0.56509	0.0386439
balikesir_balya.rosella_refine.71_0	0.00044093	0.000691095	0.000165509	0.000134961	0.998393	0.0706571
balikesir_balya.rosella_refine.72_0	0.000307728	0.000664175	0.000142547	0.00012525	0.976857	0.128816
balikesir_balya.rosella_refine.75_0	0.000428788	0.000737193	0.000195928	0.000105404	0.541158	0.0101834
balikesir_balya.rosella_refined.008_sub	0.000354721	0.000954443	0.000110722	7.00759e-05	0.639525	0.0754853
balikesir_balya.rosella_refined.011	0.000457328	0.000945002	0.000239852	0.000138895	1.21618	1.27787
balikesir_balya.rosella_refined.017_sub	0.000301046	0.000546247	8.84406e-05	6.27635e-05	0.48562	0.0262517
balikesir_balya.rosella_refined.020_sub	0.000101056	0.000169259	7.21813e-05	5.2944e-05	0.307159	0.00470687
balikesir_balya.rosella_refined.031_sub	0.00296502	0.00308099	0.000433302	0.000222557	0.660002	0.070656
balikesir_balya.rosella_refined.054_sub	0.000442174	0.000645525	0.000118673	2.15283e-05	0.330879	0.0132891
balikesir_balya.rosella_refined.076_sub	0.000224593	0.000581363	0.000100912	0.000122846	0.861423	0.0297586
balikesir_balya.rosella_refined.089_sub	0.000193422	0.000268741	4.5274e-05	6.55371e-05	0.475558	0.00604162
balikesir_balya.rosella_refined.112_sub	0.000221737	0.000456817	7.46587e-05	9.9851e-05	0.529571	0.0532742
balikesir_balya.semibin_refined.002_sub	4.28919e-05	2.09671e-05	3.45972e-05	2.77618e-05	0.238543	0.00893115
balikesir_balya.semibin_refined.004_sub	0.000103068	0.000201819	8.18135e-06	1.60147e-05	0.289575	0.00945903
balikesir_balya.semibin_refined.005_sub	0.000367025	0.000639229	0.000261254	0.000133746	0.17925	0.000499778
balikesir_balya.semibin_refined.013_sub	0.000119896	0.000270086	5.34381e-05	3.44379e-05	0.27184	0.00500274
balikesir_balya.semibin_refined.016_sub	0.0109857	0.0165922	0.00351779	0.00133427	0.299347	0.0031289
balikesir_balya.semibin_refined.027	0.000175959	0.000435793	7.88892e-05	5.68469e-05	0.354992	0.088477
balikesir_balya.semibin_refined.028_sub	0.000130874	0.000360139	7.89793e-05	6.21488e-05	0.38261	0.0831174
balikesir_balya.semibin_refined.030_sub	0.000236479	0.000538654	0.000115327	8.68758e-05	0.700117	0.00935368
balikesir_balya.semibin_refined.033_sub	0.000230947	0.000702954	0.000677458	6.91159e-05	0.176344	0.025827
balikesir_balya.semibin_refined.034_sub	1.00066e-05	0.000264421	0.000106779	2.99662e-05	0.395801	0.0185118
balikesir_balya.semibin_refined.035_sub	0.000325621	0	0	0	0.580504	0
balikesir_balya.semibin_refined.038_sub	0.000182396	0.000299604	9.67187e-05	0.000123031	0.694472	0.0535286
balikesir_balya.semibin_refined.039_sub	9.75432e-05	0.00029772	3.63931e-05	2.73543e-05	0.28845	0.0196123
balikesir_balya.semibin_refined.040_sub	0.00155507	0.00197912	0.000945724	0.000422955	0.203071	0.011542
balikesir_balya.semibin_refined.041_sub	0.000143659	0.000310359	8.19239e-05	6.43636e-05	0.315203	0.00314096
balikesir_balya.semibin_refined.042_sub	0.000111717	8.69286e-05	7.80124e-05	2.52633e-05	0.199774	0
balikesir_balya.semibin_refined.048	0.000136443	0.000270594	5.79022e-05	4.54936e-05	0.304288	0.00204557
balikesir_balya.semibin_refined.049_sub	0.000891256	0.00189199	0.000369352	0.00029152	2.0129	0.0970923
balikesir_balya.semibin_refined.050_sub	0.000120363	0.000403223	4.61498e-05	5.97157e-05	0.172032	0.0520041
balikesir_balya.semibin_refined.051_sub	6.93932e-05	0.000449536	0.000155519	1.59693e-05	0.574581	0.00262498
balikesir_balya.semibin_refined.054_sub	0.000150327	0.000230842	0.000128071	3.19494e-05	0.292713	0.0133327
balikesir_balya.semibin_refined.059_sub	0.000305423	0.000474362	0.000167964	7.33613e-05	0.696293	0.00898506
balikesir_balya.semibin_refined.062	0.00444468	0.00773543	0.00246936	0.00204295	12.6887	0.00146316
balikesir_balya.semibin_refined.063_sub	0.000142571	0.000497044	0.000126613	0.000127397	0.207293	0
balikesir_balya.semibin_refined.065_sub	0.000220245	0.000513024	0.000103356	7.81897e-05	0.568677	0.0276439
balikesir_balya.semibin_refined.072_sub	0.000157134	0.000430001	5.9223e-05	3.87259e-05	0.282118	0.00884014
balikesir_balya.semibin_refined.075_sub	0.000198017	0.000439227	0.000104505	6.53641e-05	0.37058	0.0140943
balikesir_balya.semibin_refined.077_sub	0.000493029	0.00120186	0.000344909	0.000355049	1.55263	0.155278
balikesir_balya.semibin_refined.081_sub	0.0002035	0.000646375	0.000187287	0.000129989	0.820019	0.133051
balikesir_balya.semibin_refined.083	0.000206171	0.000530013	7.46255e-05	5.60077e-05	0.396267	0.0209152
balikesir_balya.semibin_refined.087_sub	0.000204116	0.000435089	9.65068e-05	7.5927e-05	0.547541	0.0108935
balikesir_balya.semibin_refined.089_sub	0.000783973	0.00117224	0.000296062	0.00034686	1.34023	0.0724309
balikesir_balya.semibin_refined.090_sub	0.000168452	0.00015178	0.000127863	4.63244e-05	0.484429	0.00789461
balikesir_balya.semibin_refined.094_sub	0.000184513	0.000392175	7.56352e-05	3.97969e-05	0.506394	0.10788
balikesir_balya.semibin_refined.095	0.00202291	0.000223762	5.95051e-05	2.93268e-05	0.226623	0.069411
balikesir_balya.semibin_refined.101_sub	6.74179e-05	0	0.000103411	0	0.277904	0
balikesir_balya.semibin_refined.107_sub	0.000269613	0.000593425	0.000136633	0.000126559	0.897678	0.0120003
balikesir_balya.semibin_refined.110_sub	0.00017343	0.000328177	5.89333e-05	4.98513e-05	0.317187	0.0611446
balikesir_balya.semibin_refined.111	0.000226792	0.000473042	9.35104e-05	7.90904e-05	0.456232	0.0860582
balikesir_balya.semibin_refined.116	0.000177836	0.000467256	5.40725e-05	3.5415e-05	0.275182	0.0160619
balikesir_balya.semibin_refined.124_sub	0.000209237	0.000405448	0.000105096	8.36942e-05	0.535094	0
balikesir_balya.semibin_refined.126_sub	0.000139091	0.000336839	0.000127267	6.04964e-05	0.477811	0.00425142
balikesir_balya.semibin_refined.133	0.000172428	0.000255789	5.303e-05	9.58284e-05	0.451016	0.0025549
balikesir_balya.semibin_refined.139	0.000210683	0.000528382	0.000103978	5.32921e-05	0.472812	0.0104387
balikesir_balya.semibin_refined.141_sub	4.42866e-05	0.000272207	4.42832e-05	4.48103e-05	0.81403	0.00889237
balikesir_balya.vamb.007_sub	3.15623e-05	1.76047e-05	0	7.17897e-06	0.279211	0
balikesir_balya.vamb.021_sub	0.000284929	0.000473691	0.000189998	0.000189558	0.927934	0
balikesir_balya.vamb.040	0.000396423	0.00108683	0.000177513	0.000140178	0.977545	0.656439
balikesir_gomec.concoct.012_sub	0.000762222	0.261221	0.000294327	0.000132179	0.000642272	0
balikesir_gomec.concoct.013_sub	0.0149257	0.229826	0.00233078	0.00143414	0.0959937	0.432045
balikesir_gomec.concoct.014_sub	0.00270982	0.350393	7.34229e-06	0.000693179	2.83626e-05	0
balikesir_gomec.concoct.016_sub	0.000161199	0.264386	8.85588e-05	8.21292e-05	0.000610339	0.00262195
balikesir_gomec.concoct.017	0.000239515	0.209805	3.44714e-05	3.21147e-06	7.5113e-05	0
balikesir_gomec.concoct.018	0.000120698	0.14902	3.43695e-05	0.00548565	0	0
balikesir_gomec.concoct.019_sub	0.000972394	0.339839	5.86432e-05	7.4441e-05	0.000799087	0.0182469
balikesir_gomec.concoct.021_sub	0.00569975	0.433328	0.00384815	0.00254391	0.0464124	0
balikesir_gomec.concoct.022_sub	0.000690468	0.297182	6.38832e-06	0.000714827	2.58924e-05	0.00054522
balikesir_gomec.concoct.024_sub	0.00283121	1.00798	0.00020302	0.000112348	0.000815672	0.0023106
balikesir_gomec.concoct.026_sub	0.000255784	1.04421	6.96747e-05	0.000302647	0.000292791	0.00104684
balikesir_gomec.concoct.027_sub	1.69092e-05	0.417305	5.10269e-05	5.19015e-05	0.000122123	0.00134048
balikesir_gomec.concoct.028_sub	0.00051729	0.353046	1.01789e-05	0.000180446	4.06191e-05	0
balikesir_gomec.concoct.029_sub	0.0193047	0.505957	0.00664783	0.00306464	0.0630705	0.0176244
balikesir_gomec.concoct.039	0.000409378	0.223443	5.49777e-05	7.25129e-05	0.000249773	0
balikesir_gomec.concoct.042	0.000260688	0.390341	6.83572e-05	4.20683e-05	0.000121223	0
balikesir_gomec.concoct.047	0.00437453	0.377184	7.91595e-05	0.000219101	0.000965636	0
balikesir_gomec.concoct.048_sub	0.0222656	0.320234	9.38905e-06	0.000655325	2.09153e-05	0
balikesir_gomec.concoct.051_sub	0.000321933	0.273256	1.03693e-05	0.000137743	7.31335e-05	1.64232e-05
balikesir_gomec.concoct.052_sub	0.000802713	0.38656	0.000399642	0.00118976	0.000998428	0.00180474
balikesir_gomec.concoct.053_sub	0.0111521	0.323748	8.13066e-05	6.37353e-05	0.000197685	0.00199225
balikesir_gomec.concoct.054_sub	0.000998979	0.282884	3.6646e-06	4.00614e-06	2.34972e-05	0.000136548
balikesir_gomec.concoct.057_sub	0.000649948	0.247934	0.000116618	8.46481e-05	0.000364616	0.00379292
balikesir_gomec.concoct.058	0.00025155	0.261743	3.1274e-05	4.43376e-05	3.55192e-05	0
balikesir_gomec.concoct.060_sub	0.0294196	1.04053	9.726e-05	0.000117917	0.000393067	0.00178977
balikesir_gomec.concoct.065_sub	0.00027331	0.321172	0.000356117	2.97351e-05	0.000822451	0
balikesir_gomec.concoct.069_sub	9.22265e-05	0.208223	1.90494e-05	6.20202e-05	4.13108e-05	0.000761588
balikesir_gomec.concoct.071_sub	0.000125948	0.343972	3.00592e-05	0.000161975	0.000104922	0.0029217
balikesir_gomec.concoct.073_sub	0.0104978	0.258927	0	0.000128676	7.18527e-05	0
balikesir_gomec.concoct.074_sub	0.00252982	0.757466	0.00012393	7.00156e-05	2.68518e-05	0.00026797
balikesir_gomec.concoct.075	0.000264467	0.175126	1.86993e-05	2.04812e-05	2.9038e-05	0.000759144
balikesir_gomec.concoct.077_sub	0.000433191	0.677697	0.000100899	7.45711e-05	0.000202361	0.00145525
balikesir_gomec.concoct.081_sub	0.00119158	0.283246	0.000161818	0.000258492	0.000771953	0.00110474
balikesir_gomec.concoct.085_sub	0.000103684	0.278476	0.000342845	0.000291938	0.0001002	0.000804537
balikesir_gomec.concoct.088_sub	0.0100237	0.349498	0.00635	0.00286749	0.0378017	0.0113535
balikesir_gomec.concoct.089_sub	0.00060956	0.542201	5.94662e-05	6.31172e-05	0.000323677	0.012363
balikesir_gomec.concoct.093_sub	0.00188678	0.299376	0.00021671	0.00019952	0.000485872	0
balikesir_gomec.concoct.095_sub	0.0005679	0.540063	9.15926e-05	0.00126335	0.000169315	0.000235186
balikesir_gomec.concoct.096_sub	0.000244478	0.376542	0.000128103	6.53603e-05	0.000479298	0
balikesir_gomec.concoct.099_sub	0.000308287	0.307507	6.59727e-05	4.41082e-05	0.000719483	0.0083881
balikesir_gomec.concoct.100_sub	0.0132342	0.508376	4.69771e-05	0.000186718	0.000260795	0.0003147
balikesir_gomec.concoct.102_sub	0.0134844	0.594978	5.32129e-05	0.000199314	0.00025128	0.00895462
balikesir_gomec.concoct.103	6.43861e-05	0.164226	2.25406e-05	8.14722e-05	0	0
balikesir_gomec.concoct.105_sub	0.00174764	0.455491	5.11187e-05	0.00313708	0.000126509	0.000214601
balikesir_gomec.concoct.108_sub	0.000837248	0.606021	9.67016e-05	9.59564e-05	0.000536187	0.0029464
balikesir_gomec.concoct.111_sub	6.83497e-05	0.379404	1.09091e-05	1.35163e-05	0.000112498	0.000614308
balikesir_gomec.concoct.112_sub	0.0121606	0.282202	2.20044e-05	4.16713e-05	0.000189689	0.00179957
balikesir_gomec.concoct.113_sub	8.64535e-05	0.723489	7.9306e-05	0.000125549	0.000358594	0
balikesir_gomec.concoct.115	0.00016562	0.181341	2.56566e-05	2.91972e-05	0.000159449	0
balikesir_gomec.concoct.116	0.0018037	0.247662	6.39923e-05	4.73017e-05	0.00026299	0.00422651
balikesir_gomec.concoct.117_sub	0.00733689	0.348752	6.9e-05	0.00133633	0.000229411	0.000118087
balikesir_gomec.metabat_sens.003_sub	0.00160806	0.733824	6.23257e-05	9.07317e-05	0.000348699	0.0155719
balikesir_gomec.metabat_sens.008_sub	0.000174909	0.791197	5.60694e-05	3.89615e-05	0.000192703	0.00657944
balikesir_gomec.metabat_sens.011_sub	0.0201991	0.598424	0.000154173	0.0199285	0.000332819	0
balikesir_gomec.metabat_sens.012_sub	0.00188894	0.735084	0.000179358	8.50161e-05	0.00116437	0.0664499
balikesir_gomec.metabat_spec.020_sub	0.00101156	0.836051	6.46772e-05	5.2636e-05	0.00010747	0.00651586
balikesir_gomec.metabat_sspec.001_sub	0.000392873	0.663193	3.53812e-06	1.27232e-05	0	0
balikesir_gomec.metabat_sspec.002_sub	0.0407791	2.10266	0.000187328	0.000154522	0.000390658	0.00128549
balikesir_gomec.metabat_sspec.003_sub	0.00139768	1.77996	0.000163269	0.000150081	0.000358205	0.00147073
balikesir_gomec.metabat_sspec.004_sub	0.00117692	1.18559	0.000129714	0.000838812	0.000126163	0.00044437
balikesir_gomec.metabat_sspec.005_sub	0.000521159	0.70993	6.94281e-05	5.47771e-05	0.000200772	0.00809583
balikesir_gomec.metabat_sspec.007_sub	0.00432327	0.611507	0	0	0.000328482	0.0131829
balikesir_gomec.metabat_sspec.012_sub	0.0020527	0.64471	0.000967629	0.000150257	0.0022183	0.0508332
balikesir_gomec.metabat_sspec.016_sub	0.0401923	0.476173	4.55384e-05	0.0032417	6.45888e-05	0.000922429
balikesir_gomec.metabat_sspec.019	0.00569923	0.669332	5.89068e-05	0.000139761	0.000135348	0.00157966
balikesir_gomec.metabat_sspec.026_sub	0.00930446	0.621149	7.62103e-05	7.05721e-05	0.00160938	0.00403337
balikesir_gomec.metabat_sspec.027_sub	0.00278832	0.61593	7.50652e-05	7.93256e-05	0.000183267	0.00420063
balikesir_gomec.metabat_sspec.028	0.00056448	1.99509	0.000188778	0.000141595	0.000390091	0.00618682
balikesir_gomec.metabat_sspec.029_sub	0.000971977	0.891285	2.06301e-05	2.45476e-05	0.000108794	0.00364158
balikesir_gomec.metabat_sspec.030	0.000944309	0.96571	9.18777e-05	6.87554e-05	0.000172028	0.000845583
balikesir_gomec.metabat_sspec.031_sub	0.0376753	0.87959	0.000152479	0.000409736	0.00258114	0.179834
balikesir_gomec.metabat2_refined.005_sub	8.02053e-06	0.191252	2.83767e-05	0	4.10942e-05	0
balikesir_gomec.metabat2_refined.006_sub	5.28877e-05	0.229314	2.81453e-05	2.71715e-05	0.000103634	0.000259983
balikesir_gomec.metabat2_refined.007	0.000248174	0.846504	7.92752e-05	5.92731e-05	0.0002145	0.00262996
balikesir_gomec.metabat2_refined.008_sub	0.000990134	0.303183	0	0.000614827	1.52442e-05	0
balikesir_gomec.metabat2_refined.009_sub	0.00041321	0.211767	0.000312737	4.85242e-05	0.00157621	0
balikesir_gomec.metabat2_refined.011_sub	6.95252e-05	0.351811	2.52122e-05	2.62203e-05	0.00020874	0.000654412
balikesir_gomec.metabat2_refined.012_sub	0.000617308	0.735372	4.06549e-06	2.8682e-05	0.000149813	0
balikesir_gomec.metabat2_refined.015_sub	0.000800304	0.305573	0.000478259	0.000217299	0.00290597	0.00164121
balikesir_gomec.metabat2_refined.017_sub	0.000371711	0.416837	5.67005e-05	1.18029e-05	0.000205772	0
balikesir_gomec.metabat2_refined.018_sub	0.000255055	0.487602	0	0	5.36028e-05	0
balikesir_gomec.metabat2_refined.021	0.000185326	0.444157	5.79462e-05	3.845e-05	0.000566082	0.00195191
balikesir_gomec.metabat2_refined.022_sub	0.000423683	0.810204	5.10459e-05	0.000453734	0.000143814	0.00128129
balikesir_gomec.metabat2_refined.023_sub	0.00031193	0.333325	1.27016e-05	1.9927e-06	0.00011099	0.00043103
balikesir_gomec.metabat2_refined.024_sub	0.000912005	0.415625	0	0	0	0
balikesir_gomec.metabat2_refined.028_sub	0.0012828	0.682048	0	0	0	0
balikesir_gomec.metabat2_refined.029	6.20243e-05	0.349516	3.55066e-05	3.77236e-05	5.20716e-05	0.000154225
balikesir_gomec.metabat2_refined.032_sub	7.74818e-05	0.399186	1.07286e-05	2.64983e-05	0.000117256	0
balikesir_gomec.metabat2_refined.039_sub	0.00160737	0.32594	4.35999e-05	0.000460685	0.000172346	0.0004454
balikesir_gomec.metabat2_refined.044_sub	7.61997e-05	0.218008	2.81673e-05	1.42229e-05	9.42565e-05	0
balikesir_gomec.metabat2_refined.045_sub	0.00010651	0.509735	3.59674e-05	2.67366e-05	0.000126052	0.00389531
balikesir_gomec.metabat2_refined.046_sub	8.41675e-05	0.263502	4.91767e-05	1.89555e-05	0.000221963	0.00158297
balikesir_gomec.metabat2_refined.047_sub	0.00277185	0.686404	0.000127029	6.57051e-05	0.000165184	0.00233596
balikesir_gomec.metabat2_refined.048_sub	3.29565e-05	0.361664	1.5931e-05	1.42851e-05	0.000121378	0.000297304
balikesir_gomec.metabat2_refined.049_sub	9.68102e-05	0.324389	0	0	3.94331e-05	0
balikesir_gomec.metabat2_refined.051_sub	0.000266889	0.265805	1.31505e-05	3.07335e-06	3.17508e-05	0
balikesir_gomec.metabat2_refined.052_sub	5.3866e-05	0.162184	1.84362e-05	1.62997e-05	0.000148479	0.00224816
balikesir_gomec.metabat2_refined.053_sub	0.000291755	0.399839	0	0	0	0
balikesir_gomec.metabat2_refined.054_sub	0.00182917	0.485453	0	3.5097e-06	2.97336e-05	0
balikesir_gomec.metabat2_refined.058_sub	0.000102884	0.194784	2.9355e-05	3.74768e-05	0.000216726	0.00197298
balikesir_gomec.metabat2_refined.059_sub	0.000270075	0.359694	3.68956e-05	3.92581e-05	0.000238298	0.00135137
balikesir_gomec.metabat2_refined.060_sub	9.01521e-05	0.35212	7.54834e-06	5.0304e-06	3.0626e-05	0
balikesir_gomec.metabat2_refined.062_sub	0.00404998	0.243122	0	0.000143432	4.35999e-05	0
balikesir_gomec.metabat2_refined.063_sub	0.00749868	0.440326	0.000160786	6.72398e-05	0.000623256	0.0499456
balikesir_gomec.metabat2_refined.066_sub	0.000187155	0.313578	3.04253e-05	5.27301e-05	0.00049833	0.000659291
balikesir_gomec.metabat2_refined.067_sub	0.000305925	0.272249	2.79869e-06	3.35365e-06	6.61097e-06	0
balikesir_gomec.metabat2_refined.068_sub	4.87587e-05	0.375085	0	1.49722e-06	0.000143426	0.00580137
balikesir_gomec.rosella_refined.009_sub	0.000407835	0.31485	5.36189e-05	3.00548e-05	0.000164285	0.00125757
balikesir_gomec.rosella_refined.012_sub	0.00026897	0.640314	7.53577e-05	6.63209e-05	0.000181697	0.0034358
balikesir_gomec.rosella_refined.015_sub	0.000520113	0.419429	6.511e-05	8.67469e-05	0.000206614	0.00283825
balikesir_gomec.rosella_refined.023_sub	0.00238379	0.286535	5.48138e-05	3.85591e-05	7.76475e-05	0
balikesir_gomec.rosella_refined.027_sub	0.0061713	0.334084	4.39782e-05	0.000127079	5.14627e-05	0
balikesir_gomec.rosella_refined.028_sub	8.96108e-05	0.411598	5.8548e-06	1.08071e-05	2.02429e-05	0
balikesir_gomec.rosella_refined.029_sub	0.00233195	0.550828	4.85891e-05	5.30811e-05	0.000134556	7.56848e-05
balikesir_gomec.rosella_refined.035_sub	0.000259356	0.336479	0	0	2.32438e-05	0
balikesir_gomec.rosella_refined.039_sub	0.00082734	0.347694	5.05146e-05	1.05419e-05	2.56521e-05	0
balikesir_gomec.rosella_refined.041_sub	0.000429665	0.418156	4.23136e-05	3.04539e-05	0.000175036	0.00243865
balikesir_gomec.rosella_refined.047	0.000259537	0.398219	2.38371e-05	1.66949e-05	8.81392e-05	0.00348565
balikesir_gomec.rosella_refined.050_sub	0.000101215	0.2623	8.12314e-07	4.06351e-06	1.92595e-05	0
balikesir_gomec.rosella_refined.054_sub	0.000214844	0.291438	3.66998e-05	3.2747e-05	0.000247018	0.0047397
balikesir_gomec.rosella_refined.065_sub	0.0010348	0.606901	4.87719e-05	0.000975767	0.000127554	0.000782339
balikesir_gomec.semibin_refined.001	0.000549507	0.83091	5.8772e-05	0.00101874	0.000123392	0.000367995
balikesir_gomec.semibin_refined.005	5.76508e-05	0.217181	2.65371e-05	2.67595e-05	0.000122736	0
balikesir_gomec.semibin_refined.007_sub	0.000450148	0.389582	4.0129e-05	3.06926e-05	0.000163359	0.00560233
balikesir_gomec.semibin_refined.009	0.00183405	0.622727	5.98326e-05	7.17748e-05	0.000150782	0.00218219
balikesir_gomec.semibin_refined.011_sub	0.00124097	0.313491	0	0.000706784	1.42415e-05	0
balikesir_gomec.semibin_refined.012_sub	8.8159e-05	0.296506	0	2.35714e-06	1.45373e-05	0.000135922
balikesir_gomec.semibin_refined.016_sub	0.000529393	0.248266	0	2.12929e-06	2.47181e-05	0
balikesir_gomec.semibin_refined.017	0.000600288	0.320654	3.51169e-05	0.000833187	0.000139557	0.00105229
balikesir_gomec.semibin_refined.018_sub	0.000578597	0.353231	2.74238e-05	0.000168973	0.000126304	0.00103212
balikesir_gomec.semibin_refined.021_sub	8.95024e-05	0.24538	3.68653e-05	4.27581e-05	7.12457e-05	0.00163722
balikesir_gomec.semibin_refined.022_sub	6.16865e-05	0.394502	0	1.76793e-06	5.84027e-05	0.0019453
balikesir_gomec.semibin_refined.023_sub	0	0.342646	0	1.49136e-06	6.9328e-05	0
balikesir_gomec.semibin_refined.026_sub	0.000103925	0.391037	3.21986e-05	2.86398e-05	6.8874e-05	0
balikesir_gomec.semibin_refined.028_sub	0.000206522	0.248685	6.03345e-05	4.28626e-05	0.000343411	0.00192132
balikesir_gomec.semibin_refined.029	0.00524882	0.826155	6.31934e-05	0.00120317	0.000163557	0.000385073
balikesir_gomec.semibin_refined.030_sub	0	0.21132	0	0	0.000104383	0.0129665
balikesir_gomec.semibin_refined.031_sub	0.00316827	0.303927	2.64255e-05	0.000573926	0.000196464	0
balikesir_gomec.semibin_refined.032_sub	0.00330998	0.233952	2.9786e-05	2.96272e-05	0.000196456	0.000200469
balikesir_gomec.semibin_refined.035_sub	0.000106614	0.302622	1.75139e-05	2.96035e-05	0.000194209	0.00573612
balikesir_gomec.semibin_refined.037	0.00258456	0.506232	5.56664e-05	6.20962e-05	0.000113862	0.000732081
balikesir_gomec.semibin_refined.040_sub	0.00031282	0.272692	3.14661e-05	2.73689e-05	0.000233298	0.00807622
balikesir_gomec.semibin_refined.041_sub	0.000691972	0.304084	1.08e-05	0.000227848	0	0
balikesir_gomec.semibin_refined.042	0.000171747	0.274817	4.51075e-05	3.48726e-05	0.000183611	0.00293527
balikesir_gomec.semibin_refined.044	0.000208343	0.461065	7.5721e-05	5.1773e-05	0.000598382	0.00590771
balikesir_gomec.semibin_refined.045_sub	0.000106874	0.207408	0	1.09161e-05	7.18646e-05	0.000464497
balikesir_gomec.semibin_refined.046_sub	0.00263947	0.329742	3.81022e-05	0.00111307	0.000115556	0.000579697
balikesir_gomec.semibin_refined.047_sub	0.000223874	0.239145	2.79137e-05	2.24872e-05	0.000101625	0.000561448
balikesir_gomec.semibin_refined.049_sub	8.98941e-05	0.214333	1.80902e-05	1.31609e-05	0.000167813	0
balikesir_gomec.semibin_refined.052_sub	0.00076236	0.350687	7.359e-05	2.97248e-05	0.000293587	0.00190302
balikesir_gomec.semibin_refined.055_sub	0.00328881	0.306356	1.38655e-05	1.48513e-05	6.05316e-05	0
balikesir_gomec.semibin_refined.057_sub	0.000906329	0.272577	5.32359e-05	2.9062e-05	0.000327148	0.00508471
balikesir_gomec.semibin_refined.059_sub	0.000119745	0.284408	4.23177e-05	2.2324e-05	0.000245506	0.00227236
balikesir_gomec.semibin_refined.062_sub	0.0219761	0.383335	0	0.000930899	0	0
balikesir_gomec.semibin_refined.064_sub	0.0028095	0.183068	0.000274885	0.000134131	0.00193045	0
balikesir_gomec.semibin_refined.065_sub	4.66007e-05	0.199089	2.10153e-05	1.07624e-05	4.97771e-05	0
balikesir_gomec.semibin_refined.068	0.00197068	0.293931	2.75066e-05	0.00171289	5.99508e-05	0
balikesir_gomec.semibin_refined.069_sub	0.00120282	0.350361	0	0.00202152	0	0
balikesir_gomec.semibin_refined.070	0.000152378	0.485593	4.72305e-05	4.98372e-05	0.000131352	7.55453e-05
balikesir_gomec.semibin_refined.074_sub	0.0021306	0.41849	4.39227e-05	4.20223e-05	0.000125841	0.001143
balikesir_gomec.semibin_refined.075	0.000550988	0.871642	4.91249e-05	0.000614694	0.00013122	6.98153e-05
balikesir_gomec.semibin_refined.076_sub	0.000108891	0.339087	0	1.61259e-06	0.000214413	0
balikesir_gomec.semibin_refined.077_sub	0.00721747	0.343805	0	0.00200014	5.29117e-05	0
balikesir_gomec.semibin_refined.079_sub	0.000223575	0.181271	1.05754e-06	0	2.29611e-06	0
balikesir_gomec.semibin_refined.083_sub	4.67412e-05	0.210519	1.4727e-06	3.38739e-05	0.000122671	0
balikesir_gomec.semibin_refined.084_sub	0.000438907	0.324833	0	0.00065658	4.66868e-06	0
balikesir_gomec.semibin_refined.085_sub	0.000880282	0.299627	0.000112392	6.06148e-05	0.00132361	0.083979
balikesir_gomec.semibin_refined.086_sub	9.93839e-05	0.216666	3.38581e-05	1.46106e-05	9.57919e-05	0.00318757
balikesir_gomec.semibin_refined.089_sub	0.000930995	0.252935	2.421e-05	0.00152281	2.48576e-05	0
balikesir_gomec.semibin_refined.090_sub	0.000107194	0.198817	6.54259e-06	6.58471e-07	5.09989e-05	0
balikesir_gomec.semibin_refined.091	0.000206172	0.477108	6.40384e-05	4.21668e-05	0.000189865	0.0062808
balikesir_gomec.semibin_refined.092_sub	0.0010536	0.220269	0.000906906	0.000323044	0.0045674	0.005381
balikesir_gomec.semibin_refined.093_sub	0.00013053	0.187971	7.83619e-06	7.22046e-06	2.51448e-05	0.000495127
balikesir_gomec.semibin_refined.094_sub	0.000185705	0.240696	1.27727e-05	1.80216e-05	8.71373e-05	0
balikesir_gomec.semibin_refined.096_sub	0.000350024	0.240733	0	0.000472818	7.03648e-05	0
balikesir_gomec.semibin_refined.098_sub	0.00022139	0.256816	2.50896e-05	3.54789e-05	0.000241971	0.0100221
balikesir_gomec.semibin_refined.101_sub	0.000145866	0.175122	8.97835e-06	1.93049e-06	0.000204048	0
balikesir_gomec.semibin_refined.102_sub	0.000101475	0.214836	0	0	0	0
balikesir_gomec.semibin_refined.104_sub	9.64373e-05	0.187393	0	8.98476e-06	0	0
balikesir_gomec.semibin_refined.105_sub	0.00150907	0.831547	5.29344e-05	6.51634e-05	0.000135905	0.000712306
balikesir_gomec.semibin_refined.107_sub	3.57469e-05	0.197341	9.78538e-06	3.17882e-06	8.15974e-05	0
balikesir_gomec.semibin_refined.109_sub	3.79826e-05	0.211225	3.1479e-05	2.82099e-05	7.4602e-05	0.00437842
balikesir_gomec.semibin_refined.117_sub	0.0613422	2.34268	0.000234687	0.000199328	0.000587113	0.012056
balikesir_gomec.semibin_refined.118_sub	0.000102431	0.283245	5.78008e-05	3.49386e-05	0.000194814	0
balikesir_gomec.semibin_refined.119_sub	0.000503649	0.510615	7.90684e-05	5.89146e-05	0.000356861	0.0129718
balikesir_gomec.semibin_refined.120_sub	0.000228392	0.291948	4.38179e-05	3.57021e-05	0.000334483	3.75872e-05
balikesir_gomec.semibin_refined.121_sub	0.000196529	0.258537	3.2989e-05	2.17698e-05	0.000110223	0.000210685
balikesir_gomec.semibin_refined.122_sub	0.0112605	0.584968	6.06562e-05	5.45603e-05	0.000203349	0.00314156
balikesir_gomec.semibin_refined.126_sub	0.00887056	0.336256	3.20492e-05	0.0270471	0.000151702	0.000478761
balikesir_gomec.semibin_refined.127_sub	0.00701723	0.276871	3.19164e-05	0.000142326	5.96436e-05	0.000232742
balikesir_gomec.semibin_refined.131_sub	0.00355872	0.772902	6.09638e-05	6.16887e-05	0.000224744	0.00750352
balikesir_gomec.semibin_refined.133_sub	0.000845639	0.456465	2.6991e-05	3.30382e-06	6.20493e-05	0
balikesir_gomec.semibin_refined.134	0.000351898	0.459916	4.43174e-05	0.000569803	0.000100164	0.000107589
balikesir_gomec.semibin_refined.135_sub	0.0137995	0.887884	6.31369e-05	0.00559144	0.000145145	0.00105287
balikesir_gomec.semibin_refined.138	0.00143668	1.23385	0.00010774	0.000535055	0.000199346	0.000135962
balikesir_gomec.semibin_refined.140_sub	0.000441746	0.576279	2.63143e-05	0.000434723	0.00013449	9.01846e-05
balikesir_gomec.semibin_refined.141_sub	0.000134963	0.368774	4.26451e-05	2.80639e-05	0.000274651	0.00452389
balikesir_gomec.semibin_refined.147	0.0001127	0.263595	5.03503e-05	3.3101e-05	0.000198604	0.000148309
balikesir_gomec.semibin_refined.151_sub	0.000116468	0.334499	3.46192e-05	3.22178e-05	0.000176363	0.00336607
balikesir_gomec.semibin_refined.153	8.94743e-05	0.371472	5.21739e-05	3.06179e-05	0.000100293	0.00122172
balikesir_gomec.semibin_refined.154_sub	0.00106678	0.28608	4.10911e-05	0.00072073	0.000129383	0.000740208
balikesir_gomec.semibin_refined.157	0.000213785	0.714028	0.000104226	7.47089e-05	0.000412254	0.0028594
balikesir_gomec.semibin_refined.161_sub	0.000216938	0.31211	1.83883e-05	3.50254e-05	0.00012635	0.00201102
balikesir_gomec.semibin_refined.163	0.000211251	0.579818	5.36331e-05	4.12758e-05	0.000139127	9.84764e-05
balikesir_gomec.semibin_refined.164_sub	0.271986	0.914223	0.0106344	0.00792023	0.0911039	1.34574
balikesir_gomec.semibin_refined.165_sub	9.00994e-05	0.369245	4.02107e-05	3.82501e-05	0.000144656	0.00119262
balikesir_gomec.semibin_refined.167_sub	0.00289662	0.675485	7.02966e-05	7.67491e-05	0.000134686	0
balikesir_gomec.semibin_refined.168_sub	0.000495098	0.341044	3.54545e-05	5.73465e-05	8.50856e-05	0.00135623
balikesir_gomec.semibin_refined.169	9.27602e-05	0.286569	4.89347e-05	2.74666e-05	0.000175021	0.000177679
balikesir_gomec.semibin_refined.171	0.000379343	0.302579	6.97291e-05	3.79328e-05	0.000232433	0.000188323
balikesir_gomec.semibin_refined.175_sub	8.27187e-05	0.216603	2.52945e-05	2.37571e-05	7.30341e-05	6.07842e-05
balikesir_gomec.semibin_refined.183_sub	0.000569387	0.999977	9.24369e-05	8.39798e-05	0.000204238	0.017432
balikesir_gomec.semibin_refined.185_sub	0.00396649	0.459546	9.51378e-05	0.000192727	5.75355e-05	0.0103372
balikesir_gomec.semibin_refined.187_sub	0.000243684	0.273876	9.90736e-06	8.04777e-06	8.92227e-05	0
balikesir_gomec.vamb.003_sub	2.48731e-05	0.237089	1.78191e-05	1.29176e-05	2.60566e-05	0
balikesir_hisaralan.concoct.005_sub	0.000176595	0.0005034	0.302273	0.000114031	0.00107141	0.000831066
balikesir_hisaralan.concoct.011_sub	2.08417e-05	3.63793e-05	0.194824	7.99949e-06	1.77976e-05	0.0175646
balikesir_hisaralan.concoct.014_sub	0.00378666	0.00303857	0.166486	0.000398528	0.0454941	0.282681
balikesir_hisaralan.concoct.016	0.000180156	0.000418658	0.269709	8.78304e-05	0.000216922	0.00258309
balikesir_hisaralan.concoct.020_sub	0.000581454	0.000405138	0.110638	8.78056e-05	0.000456477	0.00512163
balikesir_hisaralan.concoct.023_sub	0	2.49994e-05	0.0520435	2.79139e-05	2.32769e-06	0.0470546
balikesir_hisaralan.concoct.024_sub	0	4.77197e-06	0.0482033	0	3.05487e-05	0.000485852
balikesir_hisaralan.concoct.025_sub	3.78532e-05	9.47226e-05	0.0929321	1.08177e-05	0.0013296	0.00225372
balikesir_hisaralan.concoct.026_sub	0.0514401	0.0936092	0.103003	0.0177525	0.0732693	0.0092372
balikesir_hisaralan.concoct.028_sub	0.00187161	0.00367506	2.67441	0.000817053	0.00245343	0
balikesir_hisaralan.concoct.029_sub	0.000281556	0.000428584	0.147723	9.72231e-05	0.00029864	0.00739291
balikesir_hisaralan.concoct.031	7.76928e-05	0.000194837	0.119678	3.88416e-05	0.000117132	0.0104635
balikesir_hisaralan.concoct.032_sub	0.000146945	0.000635772	0.0524143	5.19796e-05	0.000238296	0.173338
balikesir_hisaralan.concoct.036_sub	0.00306418	0.00482561	0.308138	0.00115604	0.00625751	0.00246488
balikesir_hisaralan.concoct.037_sub	0.000317943	0.000911009	0.0695542	0.000160811	0.000701676	0.138504
balikesir_hisaralan.concoct.040_sub	2.77425e-05	2.08711e-05	0.118611	7.09847e-06	0.000407298	0.296805
balikesir_hisaralan.concoct.041_sub	0.000210863	0.00255815	0.0589218	1.69105e-05	0.000341895	0.617514
balikesir_hisaralan.concoct.042_sub	0.000609492	0.00135618	0.738108	0.000291064	0.000625097	2.86011
balikesir_hisaralan.concoct.043_sub	0.000194167	0.000585912	0.0861464	0.00011839	0.000209179	0.0147236
balikesir_hisaralan.concoct.044	0.000681627	0.00129921	0.0511181	0.000119956	0.00020771	0
balikesir_hisaralan.concoct.047_sub	0.000554906	0.00135854	0.586628	0.00031331	0.000705343	0.0018077
balikesir_hisaralan.concoct.054_sub	0.000174673	0.00117592	0.201144	6.06699e-06	0.00063748	0.00132451
balikesir_hisaralan.concoct.055_sub	0.00064133	4.51769e-05	0.254528	0.000453801	2.84271e-05	0.00376169
balikesir_hisaralan.concoct.056_sub	0.00019125	0.00081258	0.0788745	5.23636e-05	0.000164634	0.0288972
balikesir_hisaralan.concoct.058_sub	0.00016627	0.000575075	0.0694237	2.00544e-05	0.000419057	0.0533722
balikesir_hisaralan.concoct.060_sub	3.35547e-05	8.99024e-05	0.0474794	7.61494e-06	0	0.0776315
balikesir_hisaralan.concoct.062_sub	6.71207e-06	7.96338e-06	0.0716274	1.13038e-06	9.87487e-06	0.60748
balikesir_hisaralan.concoct.064_sub	0.000400973	0.000708164	0.503007	0.000238218	0.00047492	0.0661373
balikesir_hisaralan.concoct.066_sub	0.000336891	0.000727003	0.150017	0.000147549	0.000673525	0.0272267
balikesir_hisaralan.concoct.068	0.000706752	0.00166761	1.09083	0.000315391	0.00090656	0.000218298
balikesir_hisaralan.concoct.070_sub	6.06757e-07	7.00577e-06	0.0873929	0	5.58489e-06	0.0307161
balikesir_hisaralan.concoct.071_sub	0.000178586	0.000431683	0.118971	9.01969e-05	0.000231853	1.67864
balikesir_hisaralan.concoct.072_sub	1.05221e-05	1.16028e-05	0.152869	3.99715e-06	6.91412e-07	0
balikesir_hisaralan.concoct.073_sub	5.14094e-05	0.000120934	0.0727331	2.05594e-05	2.8021e-05	0.127742
balikesir_hisaralan.concoct.074_sub	9.00826e-05	0.00026424	0.0618055	6.23694e-05	0.000155093	0.0137638
balikesir_hisaralan.concoct.076	0.000113642	0.000247076	0.169709	6.77888e-05	0.000132684	2.67625
balikesir_hisaralan.concoct.077_sub	0.000376665	0.000478926	0.0909279	0.000144157	0.000134474	0
balikesir_hisaralan.concoct.078_sub	0.00037947	0.000850622	0.385815	0.000185053	0.000743429	0
balikesir_hisaralan.concoct.080	0.000127963	0.000778874	0.128361	3.74998e-05	0.000268718	0.0188976
balikesir_hisaralan.concoct.081_sub	0.000141626	0.000112627	0.0808716	0	0	0.0580887
balikesir_hisaralan.concoct.082_sub	0.000153141	0.000372086	0.106387	8.23688e-06	0.000329285	0
balikesir_hisaralan.concoct.083_sub	0.00159729	0.00562298	0.129281	0.0012078	0.0045178	0.0902117
balikesir_hisaralan.concoct.086_sub	0.000279709	0.000628806	0.101399	8.31818e-05	0.000270964	0.0371192
balikesir_hisaralan.concoct.087	0.00017102	0.00059543	0.220634	5.94368e-05	0.00021346	0.0064392
balikesir_hisaralan.concoct.088_sub	0.000368578	0.001174	0.0519023	0.00016562	0.000240003	0
balikesir_hisaralan.concoct.090_sub	3.10123e-05	0.000247643	0.130743	4.79588e-05	5.48959e-05	0.00253848
balikesir_hisaralan.concoct.091_sub	8.99802e-05	0.000221193	0.137149	5.09785e-05	0.000168584	0.00196391
balikesir_hisaralan.concoct.092_sub	9.46996e-05	0.000222248	0.0895985	5.34454e-06	0.000208632	0.00123824
balikesir_hisaralan.concoct.093	0.000333449	0.000493672	0.457739	0.000144681	0.000372502	0.007003
balikesir_hisaralan.concoct.095	0.000112929	0.000264128	0.193271	7.41298e-05	0.00017643	0.00805866
balikesir_hisaralan.concoct.097_sub	7.46606e-05	0.000296733	0.0884184	4.93603e-05	9.00751e-05	0.235701
balikesir_hisaralan.concoct.098_sub	9.94552e-05	0.000330918	0.19955	4.12035e-05	0.000188665	0
balikesir_hisaralan.concoct.099_sub	0.00271285	0.00671163	4.98658	0.0018552	0.00434084	0
balikesir_hisaralan.concoct.101	4.92932e-05	7.4003e-05	0.0536455	0	3.52419e-06	0.00188809
balikesir_hisaralan.concoct.107_sub	9.56532e-05	0.000350937	0.161666	9.00825e-05	0.000349863	0
balikesir_hisaralan.concoct.108_sub	0	0	0.050399	0	0	0
balikesir_hisaralan.concoct.109_sub	2.38389e-06	2.51585e-05	0.105578	1.58843e-05	2.47731e-06	1.43202
balikesir_hisaralan.concoct.112_sub	2.48966e-06	0.00025553	0.122581	0	9.11094e-06	0
balikesir_hisaralan.concoct.113_sub	2.404e-05	8.68109e-05	0.0503137	3.23242e-05	0.000102836	0.170762
balikesir_hisaralan.concoct.114	0.000106406	0	0.03466	0	0	0
balikesir_hisaralan.concoct.115_sub	0.000151068	0.000533428	0.102925	4.44139e-05	0.000283515	0.0502931
balikesir_hisaralan.concoct.117	0.00020424	0.000540299	0.0502694	3.3987e-05	0.000161922	0.263805
balikesir_hisaralan.concoct.118_sub	0.00196397	0.00404011	3.10482	0.000800876	0.00253104	6.5026
balikesir_hisaralan.concoct.119_sub	0.000215609	0.000792142	0.149393	7.30717e-05	0.000496978	0.0175041
balikesir_hisaralan.concoct.120_sub	0.000396319	0.00107677	0.604232	0.000230372	0.000527771	0.00446252
balikesir_hisaralan.concoct.121_sub	3.95773e-05	0.000123652	0.0548698	9.08949e-06	0.000506205	0.0180814
balikesir_hisaralan.concoct.122	7.87041e-05	6.61714e-05	0.0533359	1.62127e-05	0.0001217	0.045614
balikesir_hisaralan.concoct.125_sub	0.000204388	0.00131831	0.221339	7.01953e-05	0.000578834	0.00290605
balikesir_hisaralan.concoct.126_sub	5.57515e-05	0.000391316	0.066918	3.6807e-05	0.000237571	0.0110373
balikesir_hisaralan.concoct.128_sub	2.743e-05	0.000108568	0.170388	2.10849e-05	5.00219e-05	0.00275377
balikesir_hisaralan.concoct.129_sub	0.0706497	0.0811962	2.16524	0.00569189	0.269726	4.28448
balikesir_hisaralan.concoct.131_sub	0.000102205	0.000264164	0.185153	6.18308e-05	0.000186273	0.000549155
balikesir_hisaralan.concoct.135_sub	0.000101978	0.000211852	0.14585	4.33717e-05	0.00011039	0.000360955
balikesir_hisaralan.concoct.136_sub	0.000327297	0.000962511	0.690559	0.000221881	0.000846364	0.0026621
balikesir_hisaralan.concoct.137_sub	9.23973e-05	0.000656699	0.101009	5.49247e-05	0.00416692	0.00751797
balikesir_hisaralan.concoct.138_sub	9.81283e-05	0.000241409	0.129791	5.01156e-05	0.000140249	0
balikesir_hisaralan.concoct.142_sub	3.77238e-05	0.000105991	0.0572423	1.63261e-05	6.62843e-05	1.49189
balikesir_hisaralan.metabat_sens.004	0.000111899	0.000286637	0.200958	6.12581e-05	0.000161386	0.000257828
balikesir_hisaralan.metabat_sens.018_sub	0.000120758	0.000268483	0.184408	6.44819e-05	0.000137745	0.0451002
balikesir_hisaralan.metabat_sens.022_sub	0.000196871	0.000533529	0.386224	8.96751e-05	0.000292731	0
balikesir_hisaralan.metabat_sens.024	0.000953938	0.00205456	2.1035	0.000520328	0.00137984	0.0504523
balikesir_hisaralan.metabat_sens.028	0.00013104	0.000370363	0.220991	6.79287e-05	0.000233653	0.00269126
balikesir_hisaralan.metabat_sens.041_sub	0.00014703	0.000425727	0.363041	8.82402e-05	0.000656165	0.0666591
balikesir_hisaralan.metabat_sspec.011_sub	0.000121877	0.000246322	0.16965	5.12285e-05	0.000156658	0.00399029
balikesir_hisaralan.metabat_sspec.013_sub	0.000122246	0.000388436	0.220826	6.48336e-05	0.000182475	0.229838
balikesir_hisaralan.metabat_sspec.024_sub	0.00095941	0.00184811	1.23079	0.000408707	0.00124891	0
balikesir_hisaralan.metabat_sspec.032_sub	0.000354036	0.000701851	0.487258	0.000155223	0.000373521	0.00967783
balikesir_hisaralan.metabat_sspec.035_sub	0.000425387	0.00104931	0.723683	0.000226753	0.000681233	0
balikesir_hisaralan.metabat_sspec.036_sub	8.7157e-05	8.12765e-05	0.424961	1.85205e-05	7.10303e-05	0.00331866
balikesir_hisaralan.metabat_sspec.038_sub	0.000286485	0.000575218	0.43783	0.000142368	0.000364695	0
balikesir_hisaralan.metabat_sspec.039	0.000215686	0.000469283	0.316065	0.000125776	0.000262021	0.000341273
balikesir_hisaralan.metabat_sspec.042_sub	0	0.00226232	0.537323	0.000221364	0.000464617	0
balikesir_hisaralan.metabat_sspec.045_sub	0.00199435	0.00426142	3.15756	0.00114775	0.00253348	0.000629584
balikesir_hisaralan.metabat2_refined.001	0.000255153	0.00063374	0.532802	0.000132006	0.000584831	0.00244783
balikesir_hisaralan.metabat2_refined.002_sub	0.0001713	0.00128405	0.290581	5.65441e-05	0.000185877	1.33882
balikesir_hisaralan.metabat2_refined.004_sub	0.00524228	0.0123352	9.55262	0.00294843	0.00709956	19.9407
balikesir_hisaralan.metabat2_refined.007_sub	0	3.95624e-05	0.0447642	0	0	0.00653821
balikesir_hisaralan.metabat2_refined.012	0.000101095	0.00025553	0.157829	4.93821e-05	0.00014032	6.71492e-05
balikesir_hisaralan.metabat2_refined.013_sub	1.47998e-05	7.70753e-05	0.0750077	1.81193e-05	0	0.00482534
balikesir_hisaralan.metabat2_refined.014_sub	0	0.000195028	0.0601344	0	6.16114e-05	0.72771
balikesir_hisaralan.metabat2_refined.019_sub	1.37617e-05	2.6885e-05	0.0534316	6.19554e-06	1.51629e-05	0.000946889
balikesir_hisaralan.metabat2_refined.022_sub	0.00182375	0.00149936	2.29515	0.000697331	0.00175255	4.99905
balikesir_hisaralan.metabat2_refined.031_sub	1.33561e-05	2.88938e-06	0.0494949	0	2.93135e-05	0.00293446
balikesir_hisaralan.metabat2_refined.035_sub	6.28351e-06	1.4714e-05	0.0565759	6.21026e-06	1.06129e-05	0
balikesir_hisaralan.metabat2_refined.048_sub	0.000115031	0.000288735	0.206483	5.89168e-05	0.000177965	0.0012118
balikesir_hisaralan.metabat2_refined.053	6.09238e-05	0.00011166	0.0929723	3.53461e-05	8.82823e-05	0.00651771
balikesir_hisaralan.metabat2_refined.054	0.00304486	0.00697376	6.78366	0.00166529	0.00504065	0.00409736
balikesir_hisaralan.metabat2_refined.056	0.00032597	0.000669366	0.637822	0.000127155	0.00043951	0.108096
balikesir_hisaralan.metabat2_refined.057_sub	0.000300508	0.000523221	0.421512	0.000138892	0.000387563	0.000600468
balikesir_hisaralan.metabat2_refined.058	0.000137445	0.000354978	0.255537	8.25104e-05	0.000209311	0.00152799
balikesir_hisaralan.metabat2_refined.067_sub	0	0	0.0646518	0	6.10622e-06	0
balikesir_hisaralan.metabat2_refined.069_sub	8.54098e-05	0	0.0513764	0	0	0
balikesir_hisaralan.metabat2_refined.070_sub	9.16037e-05	0.000272298	0.159938	5.0816e-05	0.00033837	0.00449924
balikesir_hisaralan.metabat2_refined.077	0.00163546	0.00379689	2.67772	0.000864835	0.00222008	0.169586
balikesir_hisaralan.metabat2_refined.085_sub	0	3.12554e-05	0.0603073	5.09593e-06	0	0
balikesir_hisaralan.metabat2_refined.086	0.0024906	0.00608966	4.49709	0.00143263	0.00350059	0.000162706
balikesir_hisaralan.metabat2_refined.088_sub	5.12483e-05	2.80733e-05	0.0692393	5.35887e-06	2.16307e-05	0.00158016
balikesir_hisaralan.metabat2_refined.096_sub	7.6972e-06	0.000397543	0.102093	0	0.000261031	0.480282
balikesir_hisaralan.metabat2_refined.100_sub	2.45185e-05	1.65373e-05	0.0563322	1.95088e-06	7.08658e-06	0.00114439
balikesir_hisaralan.rosella_refine.11_1	5.34881e-05	0.000310658	0.11305	5.28436e-05	2.95767e-05	0
balikesir_hisaralan.rosella_refine.12_2	2.80431e-05	0.000655235	0.125431	2.2476e-05	0.000129648	0
balikesir_hisaralan.rosella_refine.15_0	8.46433e-05	0.000292541	0.0578	4.07492e-07	0.00013483	0.0164539
balikesir_hisaralan.rosella_refine.16_0	6.37453e-05	0.000261008	0.0448263	1.00008e-05	7.83977e-05	0.00555425
balikesir_hisaralan.rosella_refine.17_0	5.50032e-05	0.000318499	0.0502997	0	9.45364e-05	0.381397
balikesir_hisaralan.rosella_refine.18_0	5.65755e-05	0.000422911	0.0546594	0	9.15894e-05	0.0630426
balikesir_hisaralan.rosella_refine.24_1	0.000115259	0.000259087	0.124224	1.83298e-05	0	0
balikesir_hisaralan.rosella_refine.28_1	0.00029371	0.000505176	0.259977	8.38158e-05	0.000486461	0.00455421
balikesir_hisaralan.rosella_refine.28_2	0.000137933	0	0.120782	4.44114e-05	0.000139805	0.00277998
balikesir_hisaralan.rosella_refine.34_1	0.00016021	0.000432967	0.135679	6.52726e-05	0.000147633	0.00365945
balikesir_hisaralan.rosella_refine.35_1	0.000155707	0.000267288	0.12236	9.68943e-05	6.24952e-05	0
balikesir_hisaralan.rosella_refine.41_1	1.24797e-05	0.00017223	0.12174	4.94444e-06	2.75824e-05	0
balikesir_hisaralan.rosella_refine.42_1	3.296e-05	8.47877e-05	0.117784	1.78351e-05	4.97637e-05	0
balikesir_hisaralan.rosella_refine.44_1	0	0.000175621	0.123214	9.28581e-05	0.00029985	0
balikesir_hisaralan.rosella_refine.47_1	0	7.47725e-05	0.128293	1.13374e-06	0.000293227	0.00608733
balikesir_hisaralan.rosella_refine.49_0	0.000129361	0.000105047	0.115074	6.79977e-05	0.000201656	0
balikesir_hisaralan.rosella_refine.59_0	1.07438e-05	0	0.128463	0	0.000180514	0.00250297
balikesir_hisaralan.rosella_refine.62_0	0.000139512	0.000867508	0.216784	9.3291e-05	0.00391679	0.00947752
balikesir_hisaralan.rosella_refine.63_0	0.000144033	0.000709983	0.214855	0.000102958	0.00535556	0.00943652
balikesir_hisaralan.rosella_refine.64_0	0.00016722	0.000547841	0.234932	7.45524e-05	0.00459464	0.0018032
balikesir_hisaralan.rosella_refine.68_0	0.000157013	0.000247437	0.214781	5.08494e-05	0.0102726	0
balikesir_hisaralan.rosella_refine.76_0	7.89913e-05	0.000216182	0.21933	3.70163e-05	0.00124698	0.00177552
balikesir_hisaralan.rosella_refine.84_0	0.000260766	0.00262711	0.312365	0.000200984	0.0220116	0.0341233
balikesir_hisaralan.rosella_refine.85_0	0.000129963	0.000542082	0.256729	7.70676e-05	0.00714059	0.00637318
balikesir_hisaralan.rosella_refine.88_0	0.000161666	0.000409769	0.233352	8.37516e-05	0.000252556	0.000567621
balikesir_hisaralan.rosella_refine.89_0	0.000178175	0.000232045	0.230536	9.3204e-05	0.000262548	0
balikesir_hisaralan.rosella_refine.91_0	0.000149259	0.000277706	0.216228	6.735e-05	0.000204758	0.0123412
balikesir_hisaralan.rosella_refine.92_0	0.000128555	0.000471478	0.220167	7.7278e-05	0.000177886	0.0152346
balikesir_hisaralan.rosella_refine.93_0	0.000136574	0.000313449	0.219706	6.12331e-05	0.000158387	0.00502491
balikesir_hisaralan.rosella_refine.94_0	0.00016694	0.000278965	0.217591	7.88575e-05	0.000189423	0.00230272
balikesir_hisaralan.rosella_refine.96_0	0.000156958	0.000273183	0.230825	7.7575e-05	0.000184399	0.000505338
balikesir_hisaralan.rosella_refine.97_0	0.000119817	0.000119725	0.237425	0.000112443	8.02416e-05	0.00428664
balikesir_hisaralan.rosella_refined.010	0.000269459	0.000783654	0.324217	0.000111727	0.000465091	0.577903
balikesir_hisaralan.rosella_refined.011	0.000180467	0.000481587	0.338813	0.000102685	0.00027918	0.00477112
balikesir_hisaralan.rosella_refined.019	5.08485e-05	0.000104561	0.0869386	2.4061e-05	6.2899e-05	0.218407
balikesir_hisaralan.rosella_refined.026_sub	2.96495e-05	6.14395e-05	0.121282	1.57867e-05	2.12778e-05	0
balikesir_hisaralan.rosella_refined.028_sub	0.000100822	0.000232505	0.156558	0.000142178	0.000150005	0
balikesir_hisaralan.rosella_refined.040_sub	6.92788e-05	8.29802e-05	0.1036	3.9363e-05	7.12748e-05	0
balikesir_hisaralan.rosella_refined.045_sub	0.000600101	0.0016452	0.561412	0.000281167	0.00507903	0.0237086
balikesir_hisaralan.rosella_refined.052_sub	0	0.000138902	0.148331	0	0	0
balikesir_hisaralan.rosella_refined.058_sub	0.000200842	0.000472023	0.306704	6.6787e-05	0.000423113	0.389153
balikesir_hisaralan.rosella_refined.078_sub	0.000602574	0.000712807	0.292903	0.000174049	0.00523176	0.0275556
balikesir_hisaralan.rosella_refined.084_sub	0.000199899	0.000521768	0.344152	9.88273e-05	0.000283574	0.0288512
balikesir_hisaralan.rosella_refined.092_sub	0.0139646	0.0197424	0.735244	0.00498809	0.0106219	1.1668
balikesir_hisaralan.rosella_refined.101_sub	1.64975e-05	0	0.114484	3.6055e-05	0.000150456	0.0586987
balikesir_hisaralan.rosella_refined.102_sub	0	7.6213e-05	0.0816695	0	0	0.108127
balikesir_hisaralan.rosella_refined.103_sub	8.78335e-05	0	0.091558	8.69779e-05	0.000281727	0.0728692
balikesir_hisaralan.semibin_refined.011	0.000120492	0.000273221	0.224684	7.66452e-05	0.00015443	0.000292374
balikesir_hisaralan.semibin_refined.013	7.69425e-05	0.000102905	0.0896528	2.5906e-05	5.86276e-05	0.000659
balikesir_hisaralan.semibin_refined.014	3.51556e-05	0.000100574	0.0594697	2.03453e-05	4.21011e-05	0
balikesir_hisaralan.semibin_refined.015	6.68834e-05	8.35543e-05	0.0612343	1.34545e-05	0.000145323	0.0429683
balikesir_hisaralan.semibin_refined.016	6.11543e-05	0.000137952	0.0868439	2.30852e-05	0.000101293	0.00135385
balikesir_hisaralan.semibin_refined.029_sub	0.000138046	0.000112925	0.0647128	1.95764e-05	0.000103243	0.121343
balikesir_hisaralan.semibin_refined.032	0.00115587	0.0025467	1.84737	0.000555436	0.00143298	0.0220036
balikesir_hisaralan.semibin_refined.036	0.000341985	0.000855255	0.68485	0.000192783	0.000502063	0.0079339
balikesir_hisaralan.semibin_refined.037_sub	4.34419e-05	0.000335112	0.056081	8.63168e-05	0.000193332	0.00846118
balikesir_hisaralan.semibin_refined.039	0.000587753	8.717e-05	0.0594969	4.18084e-05	0.000334251	0.149026
balikesir_hisaralan.semibin_refined.043	8.226e-05	0.000192293	0.110803	3.63777e-05	8.6731e-05	0.00516742
balikesir_hisaralan.semibin_refined.046	0.000798685	0.00198184	1.37458	0.000451284	0.00121665	0.00374601
balikesir_hisaralan.semibin_refined.048_sub	0.000202292	0.0010534	0.329243	0.000106527	0.0120456	0.0131456
balikesir_hisaralan.semibin_refined.050_sub	0.000576339	0.00120737	0.914026	0.00031017	0.000795113	0.0629082
balikesir_hisaralan.semibin_refined.053_sub	4.71546e-05	0	0.0445042	3.87002e-06	1.11954e-05	0
balikesir_hisaralan.semibin_refined.057	7.52126e-05	0.000168742	0.106758	5.37501e-05	0.000107596	0.0130075
balikesir_hisaralan.semibin_refined.059	0.000159486	0.000405371	0.257179	6.41808e-05	0.000231927	0.019662
balikesir_hisaralan.semibin_refined.061_sub	0.00155527	0.00338315	2.4378	0.000817393	0.00205648	0.0821335
balikesir_hisaralan.semibin_refined.065_sub	0.000240291	0.000482924	0.340337	0.000111017	0.000312374	0.00127373
balikesir_hisaralan.semibin_refined.066_sub	5.06355e-05	6.88361e-05	0.122158	1.50265e-05	2.23401e-05	0
balikesir_hisaralan.semibin_refined.068	5.99815e-05	0.000144672	0.0947556	3.33865e-05	9.53267e-05	0.000747858
balikesir_hisaralan.semibin_refined.072_sub	0.000117587	0.000256665	0.182861	6.87819e-05	0.000429847	0.00641661
balikesir_hisaralan.semibin_refined.073	0.000164629	0.000280628	0.107336	7.0221e-05	0.0002066	0.16723
balikesir_hisaralan.semibin_refined.079	4.42147e-05	0.00014606	0.0889325	2.59832e-05	0.000103641	0.171241
balikesir_hisaralan.semibin_refined.081	0.000137155	0.00030376	0.205702	6.04882e-05	0.000173853	0.0117972
balikesir_hisaralan.semibin_refined.083	0.000309355	0.000585	0.428879	0.000156489	0.000602384	0.00101726
balikesir_hisaralan.semibin_refined.085	6.25306e-05	0.000230355	0.0983314	3.53585e-05	0.000107569	0.061797
balikesir_hisaralan.semibin_refined.087	3.43775e-05	9.30806e-05	0.0646623	1.2094e-05	5.22965e-05	0.00232112
balikesir_hisaralan.semibin_refined.091_sub	6.74796e-05	0.000288095	0.150158	0.000120839	0.000123311	2.03608
balikesir_hisaralan.semibin_refined.092	8.08956e-05	0.00019264	0.124625	4.53632e-05	8.45819e-05	0.00112293
balikesir_hisaralan.semibin_refined.093_sub	0.000335789	0.00206727	0.116964	2.88186e-05	0.00276889	0.059858
balikesir_hisaralan.semibin_refined.097_sub	0.00012214	5.95769e-05	0.0941169	1.65292e-05	0.000181132	0.100669
balikesir_hisaralan.semibin_refined.098_sub	0.000308026	0.000512806	0.364283	8.7928e-05	0.000335316	0.00640672
balikesir_hisaralan.semibin_refined.100	0.000176853	0.000340579	0.297757	7.87594e-05	0.000304675	0.0018807
balikesir_hisaralan.semibin_refined.102_sub	7.82666e-05	0.000220777	0.0800673	4.2787e-05	0.000114494	0.00405467
balikesir_hisaralan.semibin_refined.110_sub	0.000132282	0.000271594	0.192559	6.68656e-05	0.000189727	0.000281763
balikesir_hisaralan.semibin_refined.111	0.00218846	0.00459967	3.49435	0.00112362	0.00290753	0.00394133
balikesir_hisaralan.semibin_refined.113	0.000135128	0.000337968	0.207563	8.8552e-05	0.00019256	0.00119214
balikesir_hisaralan.semibin_refined.114_sub	0	0	0.0910455	5.07623e-06	0.000291116	0.0496648
balikesir_hisaralan.semibin_refined.115_sub	0.000102291	0.000201563	0.114412	4.0743e-05	6.88868e-05	0.0145944
balikesir_hisaralan.semibin_refined.117_sub	0.00308609	0.00663038	4.95862	0.0018156	0.00466993	0
balikesir_hisaralan.semibin_refined.151	0.000103486	0.00036682	0.219495	8.00473e-05	0.000163483	0.0133377
balikesir_hisaralan.vamb.015_sub	1.91435e-05	2.94995e-05	0.0471687	7.2039e-06	1.41262e-05	0
balikesir_hisaralan.vamb.019	0.000449582	0.00133916	0.673862	0.00019378	0.00105608	0.0113436
balikesir_hisaralan.vamb.032_sub	0	0	0.0978304	0	4.99574e-06	0.0155595
balikesir_hisaralan.vamb.069_sub	0.00145749	0.00167429	2.10109	0.000534158	0.0012979	0.00262025
balikesir_hisaralan.vamb.071	0.000132064	0.000246874	0.206064	6.58328e-05	0.000248399	0.44186
lake_acigol.concoct.002_sub	0.128167	0.00179354	0.000437633	0.000181845	0.00161309	0.00240932
lake_acigol.concoct.006_sub	0.0993329	0.000154277	3.45632e-05	1.54621e-05	0.000190426	0
lake_acigol.concoct.008_sub	0.202547	0.00020285	4.5821e-05	5.27739e-05	0.000133792	0.000139166
lake_acigol.concoct.009	0.443403	0.000272303	0.000108803	7.42647e-05	0.000554744	0.00144007
lake_acigol.concoct.011_sub	0.181282	0.000239011	1.74884e-06	1.033e-05	6.07843e-06	0.000224736
lake_acigol.concoct.013_sub	0.302334	0.000484027	0.0001933	0.000163178	0.000564104	0
lake_acigol.concoct.015_sub	0.323691	0.00264412	1.59932e-05	7.87837e-06	3.3092e-05	0.000124953
lake_acigol.concoct.019_sub	0.288475	0.0131872	0.000121039	0.000317806	0.000155458	0
lake_acigol.concoct.020_sub	0.299635	0.000873148	0.00031514	0.000391652	0.000176704	0.0009329
lake_acigol.concoct.024_sub	0.133696	0.00975344	1.67649e-05	0.00124465	0.000151545	0.00170903
lake_acigol.concoct.028_sub	0.191747	0.000580296	8.35043e-05	9.52014e-05	0.000452827	0
lake_acigol.concoct.029_sub	0.228069	0.000715724	7.31028e-05	0.000131668	0.000125882	0.00170616
lake_acigol.concoct.031_sub	0.164763	3.17862e-05	4.05211e-06	0.000802859	9.72231e-06	0
lake_acigol.concoct.033_sub	0.261551	0.00145737	1.78563e-05	0.000639656	8.00253e-05	0.000121582
lake_acigol.concoct.034_sub	0.117811	0.00410635	7.37181e-06	0.00154688	2.457e-05	0.00019283
lake_acigol.concoct.036_sub	0.274328	0.0555927	7.33311e-05	0.000283072	0.000242092	0.000630078
lake_acigol.concoct.037_sub	0.0893453	0.000536452	1.25486e-05	9.04855e-05	0.000117919	0.000585916
lake_acigol.concoct.041_sub	0.342401	0.00093929	7.16888e-05	7.25359e-05	0.000309496	0.00257031
lake_acigol.concoct.045_sub	0.156174	0.0133733	0.000206544	0.000388311	0.000192421	0.00481491
lake_acigol.concoct.047_sub	0.192507	0.00795582	0.0016873	0.000830658	0.00371542	0.422905
lake_acigol.concoct.048	0.0982216	0.000124041	1.6995e-05	1.21597e-05	8.44343e-05	0.000107181
lake_acigol.concoct.056_sub	0.133285	0.0173396	0.000178104	0.000264937	0.00024443	0
lake_acigol.concoct.058_sub	0.197609	0.000187654	0.000139866	0.000109173	0.0003297	0.00199218
lake_acigol.concoct.060_sub	0.45461	0.00115042	0.000112962	9.42904e-05	0.000469571	0
lake_acigol.concoct.064_sub	0.639948	0.00113747	7.60916e-05	0.000116392	0.000559764	0
lake_acigol.concoct.070_sub	0.181518	0.00822952	4.36117e-05	0.00325526	0.000131206	0.000440674
lake_acigol.concoct.071_sub	0.220004	0.000597399	6.4929e-05	0.000113998	0.000382644	0
lake_acigol.concoct.078_sub	0.168064	0.00401717	0.000197406	0.00023741	0.00143323	0.0273992
lake_acigol.concoct.079_sub	0.201479	0.000595297	7.80051e-05	0.000347755	0.000305502	0.000236131
lake_acigol.concoct.080_sub	0.385612	0.000362822	0.000244131	0.000165072	0.000577098	0.0018304
lake_acigol.concoct.082_sub	0.329058	0.00610576	1.3042e-05	5.0209e-05	0.000222023	0
lake_acigol.concoct.084_sub	0.11748	0.000228778	2.54557e-05	1.3274e-05	0.000101152	0
lake_acigol.concoct.085_sub	0.180813	0.000118675	0.000265156	0.00027042	0.000189193	0.00300478
lake_acigol.concoct.086_sub	0.133118	0.000767043	9.056e-05	0.000131241	0.000310184	0.00323753
lake_acigol.concoct.091_sub	0.157851	0.0744685	4.81333e-05	4.55683e-05	0.000190537	0.00273486
lake_acigol.concoct.094_sub	1.28018	0.00114173	0.000265873	0.000227656	0.000734764	0.000190927
lake_acigol.concoct.096_sub	0.215204	0.000200638	0.000107359	6.15454e-05	0.000200107	0.000395756
lake_acigol.concoct.097_sub	0.166105	0.00120698	5.26646e-05	5.00593e-05	0.000237796	0
lake_acigol.concoct.098_sub	0.166252	0.0116917	5.30967e-05	0.000130896	0.000144585	0.00863443
lake_acigol.concoct.104_sub	0.404147	0.00525441	0.000273648	0.000838595	0.000203925	0.000509301
lake_acigol.concoct.105_sub	0.149789	0.000805934	2.80244e-05	3.63756e-05	0.000120613	0.000422116
lake_acigol.concoct.106_sub	0.296446	0.00101597	4.04818e-05	0	0.000181812	0
lake_acigol.concoct.107_sub	0.370978	0.00166096	3.23964e-05	0.00132885	0.000186138	0.00107747
lake_acigol.concoct.110_sub	0.436399	0.220951	0.0646621	0.0723165	0.121223	0.0374183
lake_acigol.concoct.112_sub	0.234382	0.00119111	6.45071e-05	0.000198677	0.000171665	0.0026307
lake_acigol.concoct.114_sub	0.106602	0.00716269	6.42125e-05	0.00446301	0.000305874	0.000677994
lake_acigol.concoct.119_sub	0.151835	0.000250991	5.32922e-05	7.07618e-05	0.000276296	0
lake_acigol.concoct.125_sub	0.153871	0.00102734	0.000240131	0.000154874	0.00032107	0
lake_acigol.concoct.126_sub	0.126106	4.16562e-05	2.65564e-06	1.33859e-06	7.09581e-06	0
lake_acigol.concoct.131_sub	0.116882	0.00471357	3.39002e-05	0.00110143	0.000104723	0.00202881
lake_acigol.concoct.135_sub	0.149249	0.00334897	0.000302973	0.000282565	0.000737134	0.0439711
lake_acigol.concoct.141_sub	0.101818	0.000287713	8.40223e-06	2.66301e-05	4.95868e-05	0.000190521
lake_acigol.concoct.143_sub	0.122911	0.0132812	4.56624e-05	0.00126041	5.75657e-05	0
lake_acigol.concoct.147_sub	0.215849	0.000530191	0.000946976	1.24211e-05	2.13029e-05	0.000366914
lake_acigol.maxbin.002_sub	1.47588	0.012015	0.00029259	0.000422161	0.00295019	0.0089166
lake_acigol.maxbin.003	1.1429	0.00455185	0.000224964	0.000220017	0.000816678	0.0162566
lake_acigol.maxbin.004_sub	1.14322	0.00729408	0.00020546	0.000583088	0.00046127	0.00517477
lake_acigol.maxbin.005_sub	1.00329	0.00104587	0	1.93446e-05	0.000132796	0.00104257
lake_acigol.maxbin.007_sub	0.841079	0.0130624	0.000148564	0.000352456	0.00739006	0.0516375
lake_acigol.maxbin.008_sub	0.766995	0.000763949	0.000120085	7.05453e-05	0.000226723	0
lake_acigol.maxbin.010_sub	0.614963	0.00701437	8.0607e-05	0.000683776	0.000243382	0
lake_acigol.maxbin.014_sub	0.605053	0.000355265	0.000166927	9.83889e-05	0.000414068	0.00111359
lake_acigol.maxbin.017_sub	0.550659	0.000456498	9.13919e-05	0.000161256	0.000300067	0.000960322
lake_acigol.maxbin.020_sub	0.641439	0.000986127	0.000116902	0.000128141	0.000392267	0.0017419
lake_acigol.maxbin.021_sub	0.561747	0.00141744	0.000139948	0.00018481	0.000496723	0.00229972
lake_acigol.maxbin.023_sub	0.540128	0.00203356	6.2879e-05	9.48336e-05	0.000277866	0.000964121
lake_acigol.maxbin.026_sub	0.573306	0.00269145	0.000236035	0.000545325	0.000471935	0
lake_acigol.maxbin.029_sub	0.500107	0.00419188	2.66119e-06	2.1205e-05	0	0
lake_acigol.maxbin.037_sub	0.420359	0.00266195	6.61077e-05	7.65359e-05	0.000236162	0.00178973
lake_acigol.maxbin.039_sub	0.383442	0	0	0	0.000418071	0
lake_acigol.maxbin.041_sub	0.388426	0.00287647	8.37142e-05	0.000180855	0.000157393	0.00136207
lake_acigol.maxbin.046_sub	0.343419	0.0011115	0.000143717	9.18283e-05	0.00024963	0
lake_acigol.maxbin.048_sub	0.343628	0.00392693	7.78189e-05	9.45593e-05	0.000721244	0.0262112
lake_acigol.maxbin.049_sub	0.431035	0.00412967	8.35834e-05	0.000180526	0.00026952	0.00162866
lake_acigol.maxbin.053_sub	0.16272	0.000495203	3.13175e-05	0.000158163	0.000199457	0
lake_acigol.maxbin.055_sub	0.297182	0.00211819	4.10504e-05	0.000121805	0.000332934	0.00193271
lake_acigol.maxbin.056_sub	0.269377	0.00096837	4.9571e-05	4.92911e-05	0.000374694	0.000237082
lake_acigol.maxbin.057_sub	0.247505	0.0159261	9.02572e-05	0.000149751	0.000464148	0.045551
lake_acigol.maxbin.058_sub	0.251113	0.0015606	0	0	0.000162744	0
lake_acigol.maxbin.059_sub	0.281478	0.00306372	1.94764e-05	2.49067e-05	0.000121621	0
lake_acigol.maxbin.062_sub	0.106045	0.000120493	1.12169e-05	1.85515e-05	1.35808e-05	0
lake_acigol.maxbin.066_sub	0.187273	0.000658276	5.35187e-05	0	0.000185967	0
lake_acigol.maxbin.067_sub	0.144682	0.00188246	0	0.000772522	0.000258264	0.00617831
lake_acigol.maxbin.072_sub	0.281041	0.000296673	0.000165338	0.000746113	0	0
lake_acigol.maxbin.074_sub	0.138412	0.000461507	1.57349e-05	4.93766e-05	9.28616e-05	0.0011985
lake_acigol.maxbin.075_sub	0.178069	0.00217018	0.000101717	0.000110911	0.000347362	0.000661182
lake_acigol.maxbin.076_sub	0.143884	0.000513635	0	4.52901e-05	0.000443746	0.00520638
lake_acigol.maxbin.077_sub	0.142816	0.00106425	3.49665e-05	6.91969e-05	0.000147259	0.00397902
lake_acigol.maxbin.080_sub	0.169708	0.000116034	1.2453e-05	2.39578e-05	6.45922e-05	0
lake_acigol.maxbin.083_sub	0.183719	0.00832645	3.43984e-05	0.0101261	0.000141214	0.000265949
lake_acigol.maxbin.084_sub	0.183859	0.00292804	0	0	0	0
lake_acigol.maxbin.088_sub	0.181726	0.00197497	6.10552e-06	2.80496e-06	1.07609e-05	0.000262178
lake_acigol.maxbin.089_sub	0.214717	0.00421311	8.44148e-05	0.000223327	0.000187192	0.00295224
lake_acigol.maxbin.090_sub	0.149811	9.13642e-05	0	1.3958e-05	0.000135093	0
lake_acigol.maxbin.091_sub	0.16258	0.000732693	5.51325e-05	3.44595e-05	0.000113969	0
lake_acigol.maxbin.095_sub	0.140048	0.00369941	3.16789e-05	0.000782624	0.000233895	0.000799256
lake_acigol.maxbin.096_sub	0.178851	0.21187	6.89377e-05	7.16769e-05	0.000670258	0.0152307
lake_acigol.maxbin.097_sub	0.163088	0.00126972	1.65623e-05	0.00401168	6.1406e-05	7.35217e-05
lake_acigol.maxbin.098_sub	0.139348	0.000737258	4.32204e-06	3.5648e-06	9.14478e-06	0
lake_acigol.maxbin.100_sub	0.148848	0.0140787	3.93773e-05	0.000110215	0.000553586	0.061446
lake_acigol.maxbin.101_sub	0.153507	0.00294995	4.93143e-05	5.64025e-05	0.000210123	0.00136685
lake_acigol.maxbin.102_sub	0.138929	0.040136	0.000118438	0.000126423	0.000810602	0.0064016
lake_acigol.maxbin.105_sub	0.214143	0.0871735	0.013303	0.010673	0.0644744	0.288507
lake_acigol.maxbin.107_sub	0.159636	0.0134837	6.52492e-05	0.00572276	0.000309229	2.50882e-05
lake_acigol.maxbin.108_sub	0.123069	0.000541752	4.42534e-06	2.42147e-05	0.000115758	0
lake_acigol.maxbin.110	0.144583	0.000221672	3.36946e-05	3.25036e-05	0.000637802	0.00896499
lake_acigol.maxbin.112_sub	0.117443	0.00452594	2.83889e-05	0.00102432	0.000144881	0.00170188
lake_acigol.maxbin.113_sub	0.128537	0.00747219	4.27859e-05	0.00126471	0.000362985	0.00720238
lake_acigol.maxbin.116_sub	0.113393	0.00113302	3.13097e-05	7.10692e-05	5.47215e-05	0.000242132
lake_acigol.maxbin.119_sub	0.109899	0.00828549	3.18461e-05	0.000556865	0.000176926	0.000100313
lake_acigol.maxbin.120_sub	0.136607	0.00010212	1.679e-05	2.28317e-05	8.15779e-05	0
lake_acigol.maxbin.124_sub	0.111634	0.000745744	0.00028464	0.000171047	0.000440932	0
lake_acigol.maxbin.125_sub	0.119569	0.000310861	0.000109353	0.000112604	0.000421751	0
lake_acigol.maxbin.127_sub	0.124117	2.53274e-05	0	0	3.40784e-05	0
lake_acigol.maxbin.128_sub	0.129153	0.00257543	7.48658e-05	0.000108314	0.000280228	0.000237071
lake_acigol.maxbin.129_sub	0.113068	0.00112174	0.000114491	0.0005357	0.00169269	0.00183198
lake_acigol.maxbin.130_sub	0.140657	0.000807984	1.80297e-05	4.58281e-05	3.35698e-05	0.000309775
lake_acigol.maxbin.131_sub	0.110661	0.00136218	0.000259743	0.000236163	0.0014092	0
lake_acigol.maxbin.132_sub	0.115346	0.00564824	3.0799e-05	3.24822e-05	4.09977e-05	0.000376981
lake_acigol.maxbin.133_sub	0.125769	0.000610916	3.0791e-05	1.45286e-05	9.53442e-05	0.000188013
lake_acigol.maxbin.134_sub	0.123998	0.00224519	1.37081e-05	0.000386468	7.2428e-05	0.000175313
lake_acigol.maxbin.135_sub	0.113648	0.0030145	8.91453e-05	9.32021e-05	0.000338951	0.00350382
lake_acigol.maxbin.136_sub	0.12721	4.09653e-05	2.40397e-05	1.46352e-05	8.02862e-05	0
lake_acigol.maxbin.137_sub	0.122602	0.00254182	9.27853e-05	0.000322406	0.00504515	0.00153753
lake_acigol.maxbin.138_sub	0.12167	0.0003034	2.19295e-05	4.01906e-05	7.13269e-05	0
lake_acigol.maxbin.139_sub	0.109018	0.00180929	3.2795e-05	1.40942e-05	8.4527e-05	0
lake_acigol.maxbin.140_sub	0.109506	0.0015818	3.87086e-05	7.06867e-05	0.000293044	9.77611e-05
lake_acigol.maxbin.141_sub	0.0974741	0.0026749	3.04384e-05	1.79451e-05	0.000218095	0.000312452
lake_acigol.maxbin.142_sub	0.122239	0.00303009	5.99267e-05	0.000241242	0.000372957	0.00590648
lake_acigol.maxbin.144_sub	0.105723	0.000395355	1.12192e-05	3.113e-05	1.34395e-05	0.000219353
lake_acigol.maxbin.145_sub	0.104383	0.00251267	1.9017e-05	1.3067e-05	3.73156e-05	7.36019e-05
lake_acigol.maxbin.146_sub	0.136186	0.00404214	9.75722e-05	0.000126522	0.000504647	0.00894446
lake_acigol.maxbin.148_sub	0.103768	0.00122599	0.000173539	4.2271e-05	0.000535103	0.00535894
lake_acigol.maxbin.149_sub	0.104374	0.00215885	4.1251e-05	7.0584e-05	0.000234358	0.00302666
lake_acigol.maxbin.150_sub	0.096823	0.000322553	1.64314e-05	0.000129228	9.95556e-05	0
lake_acigol.maxbin.151_sub	0.111649	0.00170809	5.40906e-05	0.00020002	0.000196958	0.00792852
lake_acigol.maxbin.153_sub	0.101992	0.00197165	6.30198e-05	2.99711e-05	9.49756e-05	0
lake_acigol.maxbin.154_sub	0.111299	0.000490016	3.49829e-05	0.000150001	0.000120486	0.000206274
lake_acigol.maxbin.155_sub	0.0984754	0.00200297	2.1194e-05	5.37057e-05	0.000140762	0.00162384
lake_acigol.maxbin.156_sub	0.0929048	0.000397717	1.04642e-05	0	0.000126841	0.0029475
lake_acigol.maxbin.157_sub	0.0955835	0.000238342	1.4736e-05	3.62026e-05	7.04003e-05	0.000416888
lake_acigol.maxbin.158_sub	0.101932	0.000705252	6.17864e-05	5.81608e-05	0.00343244	0.0279962
lake_acigol.maxbin.160_sub	0.0976239	0.000555651	2.36682e-05	2.94171e-05	0.000125495	8.83591e-05
lake_acigol.maxbin.161_sub	0.0905984	0.000334707	2.681e-05	4.19945e-06	6.93403e-05	0
lake_acigol.maxbin.162_sub	0.0950794	0.00160208	0.000226193	0.0001929	0.0110256	0.0441479
lake_acigol.metabat_sens.013	2.61086	0.0031008	0.000581128	0.000418784	0.0012864	0.000230427
lake_acigol.metabat_sens.018_sub	0.246312	0.00273183	5.79752e-05	6.70804e-05	0.000202711	0.00117358
lake_acigol.metabat_sens.024_sub	0.710038	0.00533162	0.000149242	0.000625689	0.000347007	0
lake_acigol.metabat_sens.027	0.756584	0.000690206	0.000203833	0.00017135	0.000418558	8.95978e-05
lake_acigol.metabat_sens.034_sub	0.431418	0.000398291	7.50943e-05	7.36625e-05	0.00035415	0.00119869
lake_acigol.metabat_sens.044_sub	0.589641	0.0045816	0.000149981	0.000723173	0.000311608	0
lake_acigol.metabat_sens.047_sub	0.236075	0.000167716	9.68936e-05	5.27705e-05	0.00018418	0.000804184
lake_acigol.metabat_sens.051_sub	0.286542	0.00578098	4.62166e-05	0.00012505	0.000412174	0.000552624
lake_acigol.metabat_spec.011_sub	0.361344	0.00484191	7.70924e-05	0.000132065	0.000209572	0
lake_acigol.metabat_sspec.001_sub	0.47859	0.00209212	4.30816e-05	2.62104e-05	4.14326e-05	0.000143984
lake_acigol.metabat_sspec.005_sub	0.409279	0.0280828	0.00010488	0.0013084	0.000236078	0.00107582
lake_acigol.metabat_sspec.013_sub	0.231369	0.00881281	5.17107e-05	0.000593591	0.000290942	0.00533586
lake_acigol.metabat_sspec.016_sub	0.228232	0.000795532	5.24347e-05	6.72303e-05	0.000218251	0.0129459
lake_acigol.metabat_sspec.017_sub	0.549268	0.000381314	0.000117676	0.000161203	0.000282928	0.000198935
lake_acigol.metabat_sspec.019_sub	0.371261	0.000555605	7.45567e-05	5.91774e-05	0.000322266	0.000188667
lake_acigol.metabat_sspec.021_sub	0.279875	0.000206406	4.89289e-05	4.99973e-05	0.000202429	0.00057029
lake_acigol.metabat_sspec.023_sub	0.315318	0.00237051	5.36211e-05	0.000183137	0.000306942	0.00613954
lake_acigol.metabat_sspec.024	0.289732	0.00247573	5.43116e-05	0.000109695	0.000135201	0.000348533
lake_acigol.metabat_sspec.029_sub	0.373976	0.00134678	6.68644e-05	9.69098e-05	0.000222742	0
lake_acigol.metabat_sspec.030_sub	0.391841	0.00093545	0.000142402	0.00013069	0.000412667	0.000992276
lake_acigol.metabat_sspec.031_sub	0.452661	0.00317984	6.5943e-05	0.00016794	0.000222199	0.0101608
lake_acigol.metabat_sspec.032_sub	0.267212	0.00169954	6.38549e-05	5.99799e-05	0.000153509	0.000433664
lake_acigol.metabat_sspec.035_sub	0.256389	0.00056108	8.91836e-05	6.15003e-05	0.000260494	0.00322326
lake_acigol.metabat_sspec.042	0.23581	0.000865812	6.64442e-05	4.49276e-05	0.000281871	0.00188502
lake_acigol.metabat_sspec.043_sub	0.220723	0.0026602	6.88126e-05	9.42981e-05	0.000144549	0
lake_acigol.metabat_sspec.045	0.21396	0.00691424	5.88418e-05	5.89511e-05	0.000547016	0.0193082
lake_acigol.metabat_sspec.049	0.988478	0.00209353	0.000156602	0.000169547	0.000587065	0.00652533
lake_acigol.metabat_sspec.056_sub	0.48641	0.00152697	0.000159911	0.000175645	0.000460704	0
lake_acigol.metabat_sspec.065_sub	0.298983	0.00134788	7.64343e-05	6.89809e-05	0.000139015	0
lake_acigol.metabat2_refined.003_sub	0.0949348	0.000126152	1.70659e-05	1.03388e-05	9.62072e-05	0
lake_acigol.metabat2_refined.004_sub	0.15074	0.000141223	1.87646e-05	1.71587e-05	3.24555e-05	0.000117775
lake_acigol.metabat2_refined.006_sub	0.241041	7.23163e-05	1.51254e-05	5.1509e-06	4.32445e-05	0
lake_acigol.metabat2_refined.015_sub	0.227027	0.000302771	4.93788e-05	4.02637e-05	0.000129033	0
lake_acigol.metabat2_refined.020_sub	0.147674	0.0012845	5.82966e-05	2.19794e-05	5.70287e-05	0
lake_acigol.metabat2_refined.031_sub	0.906083	0.0012896	0	6.54907e-05	0	0
lake_acigol.metabat2_refined.037_sub	0.145771	0.00237106	0	6.85893e-05	0.00142094	0.00229162
lake_acigol.metabat2_refined.051_sub	0.43219	0.00174874	0	0	0	0
lake_acigol.metabat2_refined.052_sub	0.14679	0.000965332	1.0327e-05	0.000156054	6.32592e-05	0.000803515
lake_acigol.metabat2_refined.054_sub	0.821286	0.000970485	0.000146176	0.000112549	0.000402676	0.00513601
lake_acigol.metabat2_refined.058_sub	0.338422	0.000767637	2.69951e-05	6.46914e-05	0.000185971	0
lake_acigol.metabat2_refined.060_sub	0.147101	0.00022878	8.33091e-06	1.29493e-05	0.000128539	0
lake_acigol.metabat2_refined.061_sub	0.831895	0.0123202	0.000217081	0.000132518	0.0013161	0.0304517
lake_acigol.metabat2_refined.069_sub	0.514648	0.000469789	0.000117962	0.000111543	0.000261636	0
lake_acigol.metabat2_refined.071_sub	0.143541	0.00525467	4.29737e-05	1.04619e-05	6.11724e-05	0.000938682
lake_acigol.metabat2_refined.072	1.38519	0.00111081	0.000298182	0.000264406	0.000725688	5.03536e-05
lake_acigol.metabat2_refined.075_sub	0.506297	0.000666686	0.00012763	0.000120858	0.000261875	0.000115372
lake_acigol.metabat2_refined.083_sub	0.168231	0.000264805	3.02879e-05	3.37407e-05	5.74443e-05	0.000930955
lake_acigol.metabat2_refined.090_sub	0.376943	0.000377154	2.11689e-05	7.33529e-05	0.000194086	0
lake_acigol.metabat2_refined.105_sub	0.135924	0.000105512	2.70759e-05	7.20478e-05	0.000144155	0
lake_acigol.metabat2_refined.107_sub	0.198993	0	0	0.000239543	0	0
lake_acigol.rosella_refine.146_0	0.0858351	0.000224788	8.26347e-06	1.62392e-05	1.75274e-05	0
lake_acigol.rosella_refine.166_0	0.759842	0.000770818	0.000207034	0.000181371	0.000403078	0.00315863
lake_acigol.rosella_refine.169_0	0.283909	0.000507066	6.20232e-05	6.22716e-05	0.000165749	0
lake_acigol.rosella_refine.170_0	0.134813	0.00443533	0.000129931	0.000158999	0.00016161	0
lake_acigol.rosella_refine.184_0	0.174305	0.00172599	7.79413e-06	1.36842e-05	4.64525e-05	0.000400676
lake_acigol.rosella_refine.200_0	0.144588	0.00189388	0	0	1.47769e-05	0
lake_acigol.rosella_refine.203_0	0.13568	0.00167231	7.73438e-06	3.13442e-06	0	0
lake_acigol.rosella_refine.207_0	0.142048	0.00438678	0	2.07824e-05	5.45755e-06	0
lake_acigol.rosella_refine.213_0	0.178995	0.000453695	7.41107e-06	1.24266e-05	0.00097924	0
lake_acigol.rosella_refine.243_0	0.211926	0.000500876	1.01006e-05	1.28608e-05	0.0012237	0.00122981
lake_acigol.rosella_refine.249_0	0.221235	0.00141021	0.000101433	0.000105585	0.000279804	0.00599639
lake_acigol.rosella_refine.250_0	0.538179	0.00341641	0.000213771	0.000204893	0.000585291	0.000920506
lake_acigol.rosella_refine.261_0	0.603313	0.000679793	9.17217e-05	0.000118611	0.000520372	0
lake_acigol.rosella_refine.282_0	0.1303	0.0023587	1.45171e-05	3.82245e-05	6.67467e-05	0.0015759
lake_acigol.rosella_refine.309_0	0.272487	7.25644e-05	3.60485e-05	5.37034e-05	0.0001554	0
lake_acigol.rosella_refine.322_0	0.0969682	0.0150036	0	0	0	0
lake_acigol.rosella_refine.325_0	0.291418	0.0332954	0.000718641	0.00031233	0.00694781	0.0342988
lake_acigol.rosella_refine.358_0	0.288885	0.000541074	7.04789e-05	0.000174725	6.79036e-05	0
lake_acigol.rosella_refine.402_0	0.410538	0.00485501	5.20836e-05	0.000110308	0.000468773	0.0137702
lake_acigol.rosella_refine.406_0	0.230611	0.00453301	4.61705e-05	0.00389013	8.695e-05	0.000184832
lake_acigol.rosella_refine.41_1	0.378106	0.00336794	9.85451e-05	0.000180368	0.00029745	0.00184967
lake_acigol.rosella_refine.434_0	0.186169	0.00583189	4.82086e-05	0.00252076	9.47183e-05	0
lake_acigol.rosella_refine.438_0	0.1411	0.00253402	4.60865e-05	3.96302e-05	0.000326559	0.0076343
lake_acigol.rosella_refine.441_0	0.161069	0.003588	3.339e-05	3.49467e-05	0.000245579	0.00362113
lake_acigol.rosella_refine.459_0	0.164262	0.00494142	5.38085e-06	3.12511e-05	0.000234242	0.00224716
lake_acigol.rosella_refine.464_0	0.127184	0.000370257	2.41485e-05	4.31804e-05	2.14619e-05	0.000568748
lake_acigol.rosella_refine.480_0	0.10727	0.00294285	4.14497e-05	0.000104124	0.000204393	0.0118744
lake_acigol.rosella_refine.483_0	0.101213	0.000927859	5.13571e-05	5.98066e-05	0.00035098	0
lake_acigol.rosella_refine.484_0	0.104782	0.000128893	1.90486e-05	1.60135e-05	6.67092e-05	0
lake_acigol.rosella_refine.485_0	0.0982083	0.00126272	6.06472e-05	0.000116652	0.000424058	0.00519317
lake_acigol.rosella_refine.489_0	0.331465	0.000674943	5.17334e-05	7.87639e-05	0.000122542	0.000242933
lake_acigol.rosella_refine.49_0	0.327095	0.000196405	7.42487e-05	9.89694e-05	0.000185771	0
lake_acigol.rosella_refine.509_0	0.32801	0.0275562	6.5252e-05	0.000323381	0.000551267	0
lake_acigol.rosella_refine.52_0	0.366262	0.000253733	0.000106767	7.62272e-05	0.000100698	0
lake_acigol.rosella_refine.525_0	0.295551	0.000325367	5.33505e-05	6.79918e-05	4.37298e-05	0
lake_acigol.rosella_refine.53_0	0.449534	0.000269085	6.45756e-05	8.55377e-05	0.000244244	0
lake_acigol.rosella_refine.538_0	0.508342	0.00923487	9.01681e-06	0.000593816	0.000286695	0
lake_acigol.rosella_refine.54_0	0.238739	0.000328029	0.000125138	5.87472e-05	0.000153001	0
lake_acigol.rosella_refine.55_0	0.203196	0.00052067	0.000119526	8.01133e-05	0.00035171	0
lake_acigol.rosella_refine.607_0	0.441846	0.0149192	8.34341e-05	0.00021067	0.000385091	0
lake_acigol.rosella_refine.612_0	0.126469	0.000368369	1.77371e-06	2.68993e-06	7.50688e-05	0.000636391
lake_acigol.rosella_refine.634_0	0.132174	0.000652269	0	0	1.68786e-06	0
lake_acigol.rosella_refine.643_0	0.123391	0.000834404	3.06412e-06	2.3846e-06	1.89078e-05	0
lake_acigol.rosella_refine.657_0	0.110475	0.000983615	1.16547e-05	5.43635e-07	2.40883e-06	0
lake_acigol.rosella_refine.667_0	0.14985	0.000219106	0	0	0	0.000940915
lake_acigol.rosella_refine.670_0	0.708473	0.000295628	0.000147191	0.00011414	0.000311751	0.0016482
lake_acigol.rosella_refine.671_0	0.708918	0.00106101	0.000142898	0.000158146	0.000485119	0.00152592
lake_acigol.rosella_refine.692_0	0.115414	0.00115909	1.23776e-05	2.11031e-06	3.479e-05	0
lake_acigol.rosella_refine.697_0	0.179424	0.00303951	2.42727e-06	1.45557e-05	0	0
lake_acigol.rosella_refine.698_0	0.142546	0.00300923	4.90741e-06	4.92875e-06	3.10894e-05	0.000118736
lake_acigol.rosella_refine.700_0	0.487742	0.00300232	0.000323428	0.0001218	0.000382947	0.000148439
lake_acigol.rosella_refine.701_0	0.44936	0.00150169	0.000134794	0.000151932	0.000352139	0.000442598
lake_acigol.rosella_refine.703_0	0.279674	0.000537045	0.000112725	7.72874e-05	0.000287239	2.93864e-05
lake_acigol.rosella_refine.704_0	0.137395	0.000646298	4.54352e-05	4.26685e-05	0.000117347	0
lake_acigol.rosella_refine.706_0	0.121742	0.00280851	0	0	1.03575e-05	0.000147589
lake_acigol.rosella_refine.707_0	0.163093	0.0186439	0	5.87506e-06	0	0
lake_acigol.rosella_refine.709_0	0.387018	0.00381129	0.000110904	0.000301133	0.000660858	0.0101301
lake_acigol.rosella_refine.710_0	0.408708	0.000878804	7.23767e-05	0.000168398	0.000217864	0.000894844
lake_acigol.rosella_refine.715_0	0.142096	0.0011283	2.47294e-05	0.000545378	0.000140083	0
lake_acigol.rosella_refine.716_0	0.15042	0.0135374	4.42512e-05	0.00177074	0.000248941	0.000741488
lake_acigol.rosella_refine.718_0	0.117449	0.00138527	3.46933e-05	7.67119e-05	0.000289799	0.00378672
lake_acigol.rosella_refine.719_0	0.145707	0.00329695	4.29501e-05	0.000170495	0.000273957	0.00345503
lake_acigol.rosella_refine.805_0	0.0946325	0.000415256	1.25931e-06	3.6946e-06	0	0
lake_acigol.rosella_refine.808_0	0.249913	0.00108217	4.56252e-05	0.000152495	8.63132e-05	0.000194785
lake_acigol.rosella_refine.809_0	0.392723	0.000781856	6.77734e-05	0.000167405	0.000371968	0.000925583
lake_acigol.rosella_refine.812_0	0.247136	0.00273698	0.000150234	0.000132738	0.00045157	0.0041742
lake_acigol.rosella_refine.97_0	0.114883	0.000701773	6.11658e-06	0	2.97649e-06	0
lake_acigol.rosella_refined.003_sub	0.481943	0.000819144	0.000133697	8.53705e-05	0.000250683	0
lake_acigol.rosella_refined.017_sub	0.341003	0.000243398	6.15528e-05	7.6099e-05	0.000147992	0
lake_acigol.rosella_refined.031_sub	0.17666	0.00587164	1.98603e-05	0.00232969	6.8737e-05	0.000241883
lake_acigol.rosella_refined.038_sub	0.19575	0.0026523	6.66559e-05	7.27336e-05	0.000162509	0.000949797
lake_acigol.rosella_refined.041_sub	0.178396	0.00036964	5.10141e-05	7.72576e-05	0.000169977	0
lake_acigol.rosella_refined.042_sub	0.168356	0.00127254	0	0	0	0
lake_acigol.rosella_refined.050_sub	0.25059	0.00121751	6.47022e-06	4.65841e-05	3.97833e-05	0
lake_acigol.rosella_refined.065_sub	0.311731	0.00119674	5.12737e-05	5.82957e-05	0.000192692	7.07587e-05
lake_acigol.rosella_refined.073_sub	0.168266	0.000271749	0	0	0	0
lake_acigol.rosella_refined.081_sub	0.365507	0.00408234	6.40044e-05	0.000446272	0.000531252	0.00227549
lake_acigol.rosella_refined.095_sub	0.512466	0.000402893	0.000115972	0.00103901	0.00029417	7.46956e-05
lake_acigol.rosella_refined.097_sub	0.186875	0.000638861	0.000106259	4.20879e-05	0.000176675	0
lake_acigol.rosella_refined.105	0.43264	0.0274105	8.86339e-05	0.00166149	0.000251616	0.000350682
lake_acigol.rosella_refined.106_sub	0.240643	0.00145462	4.75918e-05	4.20432e-05	0.000143785	0
lake_acigol.rosella_refined.107_sub	0.874746	0.00268987	0.000556191	0.000958618	0.00129703	0
lake_acigol.rosella_refined.111_sub	0.212079	9.99899e-06	0.000134705	0.000142788	0.000198811	0
lake_acigol.rosella_refined.120_sub	0.181233	0.000134129	3.73343e-05	3.07029e-05	0.000268957	0
lake_acigol.rosella_refined.121_sub	0.12493	9.27591e-05	2.26521e-06	1.00351e-05	5.62593e-05	0
lake_acigol.semibin_refined.006_sub	0.175903	0.000396871	5.50048e-05	2.80004e-05	0.000191109	0.00411843
lake_acigol.semibin_refined.018	0.167631	0.00224136	3.16266e-05	0.00469267	9.66238e-05	0.00070866
lake_acigol.semibin_refined.020_sub	0.389728	0.000987925	0.000131228	0.000201669	0.000259044	0.00804918
lake_acigol.semibin_refined.021_sub	0.396118	0.00145559	8.98803e-05	0.00121061	0.000255434	0.000644848
lake_acigol.semibin_refined.023	0.137833	0.000259016	2.4233e-05	0.00014025	9.50172e-05	0.000488162
lake_acigol.semibin_refined.024_sub	0.244803	0.00390591	4.5459e-05	5.47379e-05	0.000156129	0.000198675
lake_acigol.semibin_refined.027_sub	0.092768	0.000180618	1.26604e-05	2.83088e-05	7.26426e-05	0
lake_acigol.semibin_refined.031_sub	0.158951	0.000505411	3.38395e-05	6.83295e-05	0.000133908	0.00221849
lake_acigol.semibin_refined.037_sub	0.193859	0.00162129	3.76275e-05	9.13991e-05	0.000152667	0.00428387
lake_acigol.semibin_refined.041_sub	0.120023	0.000307454	0.000246356	9.99251e-05	0.000869671	0
lake_acigol.semibin_refined.042_sub	0.626733	0.0004642	0.000147899	0.000170743	0.00037813	0.00126194
lake_acigol.semibin_refined.046	0.137584	0.000310766	1.07717e-05	1.16546e-05	7.8254e-05	0.00123043
lake_acigol.semibin_refined.049_sub	0.224967	0.000211016	3.8633e-05	3.71071e-05	0.000139531	0.000577875
lake_acigol.semibin_refined.060_sub	0.248874	0.00153885	3.52066e-05	0.000210827	0.000425021	0.0062394
lake_acigol.semibin_refined.066_sub	0.121552	0.000464418	3.69735e-05	1.68049e-05	0.000100688	0.00209334
lake_acigol.semibin_refined.071	0.388449	0.00179047	7.49987e-05	6.11941e-05	0.000181367	0.00114095
lake_acigol.semibin_refined.079_sub	0.15264	0.000220068	2.65046e-05	2.6242e-05	9.58445e-05	0.000180291
lake_acigol.semibin_refined.081	0.120581	0.000211282	4.38447e-05	4.20529e-05	0.000191773	0.000513669
lake_acigol.semibin_refined.085_sub	0.180469	0.000704859	3.97527e-05	7.80294e-05	0.000169865	0.00259459
lake_acigol.semibin_refined.086_sub	0.833577	0.0014629	8.0188e-05	0.000314728	0.000371601	0.00115969
lake_acigol.semibin_refined.099_sub	0.383462	0.000563189	4.00803e-05	7.07572e-05	0.00026456	0.0012631
lake_acigol.semibin_refined.106_sub	0.0911706	8.14365e-05	3.54079e-05	3.00777e-05	0.000262973	0
lake_acigol.semibin_refined.108_sub	0.114863	0.000109403	9.01165e-05	5.93737e-05	0.000236048	0
lake_acigol.semibin_refined.113_sub	0.134408	0.0342665	3.19269e-05	0.00013425	7.64898e-05	0
lake_acigol.semibin_refined.115_sub	0.254879	0.0317788	8.85672e-05	0.032658	0.000158457	0.000848843
lake_acigol.semibin_refined.121	0.336246	0.000350001	6.60859e-05	0.000193781	0.000192961	0.00121091
lake_acigol.semibin_refined.125_sub	0.0904573	0.000190057	0	0	5.95599e-05	0
lake_acigol.semibin_refined.132	0.11849	0.000143131	5.33537e-05	1.31665e-05	4.45879e-05	0
lake_acigol.semibin_refined.134_sub	0.246003	0.000469567	7.49767e-05	4.29694e-05	0.000137515	0.00472258
lake_acigol.semibin_refined.135_sub	0.116811	2.58141e-05	4.66226e-06	5.69015e-06	8.08445e-05	0
lake_acigol.semibin_refined.136	0.664441	0.00684445	0.000161103	0.0010815	0.000336104	8.01287e-05
lake_acigol.semibin_refined.137_sub	0.11563	0.000945766	2.21737e-05	9.12038e-05	6.7043e-05	0.0021247
lake_acigol.semibin_refined.139	0.190132	0.0180495	5.31864e-05	6.98784e-05	0.000105883	0.000332333
lake_acigol.semibin_refined.143_sub	0.158764	0.000147998	3.20693e-05	6.06895e-05	6.56451e-05	0
lake_acigol.semibin_refined.147	0.162314	0.000579739	3.78787e-05	3.63259e-05	0.000112809	0.000491027
lake_acigol.semibin_refined.148_sub	0.0826998	9.07339e-05	1.87475e-05	1.29515e-05	7.78278e-05	0
lake_acigol.semibin_refined.152_sub	0.0972994	1.83252e-05	0	0	6.39575e-05	0
lake_acigol.semibin_refined.158_sub	0.0814913	0.00409882	1.17177e-05	2.31812e-06	0.000187452	0
lake_acigol.semibin_refined.167_sub	1.04689	0.000872815	0.000226393	0.000176928	0.000573733	0.00114968
lake_acigol.semibin_refined.170	0.259936	0.00870055	5.31208e-05	0.000116941	0.000216878	0.00634295
lake_acigol.semibin_refined.176	0.177954	0.00015161	4.71967e-05	4.66126e-05	7.64363e-05	0.000106298
lake_acigol.semibin_refined.179_sub	0.230154	0.000177064	5.56313e-05	4.70226e-05	0.00014183	0
lake_acigol.semibin_refined.181	0.325286	0.000368135	7.18151e-05	5.67981e-05	0.000548775	0.00558595
lake_acigol.semibin_refined.182_sub	0.775275	0.000450895	0.000153383	0.000151817	0.000310025	0.000629792
lake_acigol.semibin_refined.186	0.345156	0.0517838	5.71212e-05	0.0080609	0.000174441	0.000482966
lake_acigol.semibin_refined.189	0.395	0.000304574	9.13865e-05	7.03808e-05	0.000250167	6.61537e-05
lake_acigol.semibin_refined.190_sub	0.183854	0.000176764	2.78089e-05	1.84875e-05	0.000110719	0.000356175
lake_acigol.semibin_refined.191_sub	0.359316	0.00508951	7.05695e-05	0.000230913	0.000216263	0.000114018
lake_acigol.semibin_refined.193_sub	0.657109	0.00172367	9.48231e-05	0.000147497	0.000293957	0.00150671
lake_acigol.semibin_refined.194	0.20846	0.000477942	4.59606e-05	7.32655e-05	0.000389947	0.000733467
lake_acigol.semibin_refined.195_sub	0.240218	0.000187422	4.84093e-05	4.04755e-05	0.000118745	0.000106944
lake_acigol.semibin_refined.203	0.24158	0.00919934	4.08598e-05	0.000530801	0.000188901	0.00397268
lake_acigol.semibin_refined.207_sub	0.135753	0.00089818	1.50426e-05	1.42419e-05	9.16334e-05	0
lake_acigol.semibin_refined.215_sub	0.515217	0.00165477	8.36157e-05	0.000109925	0.000192512	0.000528842
lake_acigol.semibin_refined.219_sub	0.187265	0.000273256	3.52816e-05	3.72735e-05	7.9695e-05	0.00107398
lake_acigol.semibin_refined.220	0.263429	0.000212635	6.83687e-05	4.68372e-05	0.000174033	0
lake_acigol.semibin_refined.223_sub	0.351385	0.00133503	8.64202e-05	0.000216713	0.000165668	0
lake_acigol.semibin_refined.224_sub	0.214597	0.000597496	4.73265e-05	5.5646e-05	0.000113588	0.0001491
lake_acigol.semibin_refined.225_sub	0.099873	0	0	0	0	0
lake_acigol.semibin_refined.227_sub	0.186554	0.000899837	0	0	1.37953e-05	0
lake_acigol.semibin_refined.228_sub	0.377255	0.182916	0.000171201	0	0.000623157	0
lake_acigol.semibin_refined.230_sub	0.164128	0.000705014	4.09635e-05	4.39892e-05	0.000282161	0
lake_acigol.semibin_refined.232_sub	0.31724	0.000670922	6.08345e-05	8.65438e-05	0.000181331	0.000110132
lake_acigol.semibin_refined.236_sub	0.433911	0.000425414	9.05423e-05	0.000141922	0.000212629	0.0005245
lake_acigol.semibin_refined.243_sub	0.10746	3.17725e-05	3.17979e-06	1.60824e-05	6.88716e-05	0
lake_acigol.semibin_refined.245_sub	0.132019	0.000164953	1.5387e-05	2.10385e-05	0.000112193	0
lake_acigol.semibin_refined.248_sub	0.122965	0.000198799	1.00878e-05	2.08982e-05	6.01117e-05	0.00017628
tuz_golu_salt_lake.concoct.002_sub	0.0017892	0.00422621	0.000119839	0.231932	0.000541912	0.00394873
tuz_golu_salt_lake.concoct.003_sub	0.00193996	0.00195715	3.53582e-05	0.380651	9.11897e-05	0
tuz_golu_salt_lake.concoct.007_sub	0.0472824	0.0999319	0.0268241	0.0555148	0.121057	0.00561484
tuz_golu_salt_lake.concoct.015_sub	0.0184361	0.0355624	0.000146424	0.229894	0.000428326	0
tuz_golu_salt_lake.concoct.018_sub	0.000992416	0.00223989	0.000591892	0.75778	0.00131169	0
tuz_golu_salt_lake.concoct.019_sub	2.35913e-05	2.48148e-05	4.24135e-06	0.0767131	1.13699e-05	0
tuz_golu_salt_lake.concoct.021_sub	1.5256e-05	3.44326e-05	3.29104e-06	0.0784653	1.16241e-05	3.33252e-05
tuz_golu_salt_lake.concoct.024_sub	0.000180061	0.000439582	5.80625e-05	0.118378	0.000173952	0
tuz_golu_salt_lake.concoct.029_sub	0.00146284	0.0027813	1.2533e-05	0.130201	2.66022e-05	0
tuz_golu_salt_lake.concoct.030	0.119255	0.179761	0.0526623	0.0617651	0.0932745	0.016668
tuz_golu_salt_lake.concoct.031_sub	0.000844422	0.00126654	9.86523e-05	0.109834	0.00024968	0.000122324
tuz_golu_salt_lake.concoct.033_sub	0.000474545	0.0012476	0.000319593	0.134991	0.000533919	0
tuz_golu_salt_lake.concoct.039_sub	0.00445372	0.0125661	5.38674e-05	0.146372	0.000210981	0.000267196
tuz_golu_salt_lake.concoct.048_sub	0.000758928	0.00135603	0.000940005	0.202653	2.21686e-05	0
tuz_golu_salt_lake.concoct.051_sub	0.00070393	0.00176478	0.000146369	0.173781	0.000408354	0
tuz_golu_salt_lake.concoct.053_sub	0.00295701	0.00320869	0.000172924	0.173912	0.000358097	0
tuz_golu_salt_lake.concoct.062_sub	0.0025702	0.00405026	0.000357328	0.612623	0.000860609	0.000709175
tuz_golu_salt_lake.concoct.063	8.91333e-05	0.000204939	4.68983e-05	0.0649742	5.73919e-05	0.00020544
tuz_golu_salt_lake.concoct.064_sub	0.0105407	0.00253796	9.37943e-06	0.08648	1.11038e-05	0.000169794
tuz_golu_salt_lake.concoct.065_sub	0.000688335	0.00137009	9.8025e-06	0.118869	2.31075e-05	0
tuz_golu_salt_lake.concoct.071_sub	0.00015599	0.000379589	4.17655e-05	0.0540704	5.63992e-05	0
tuz_golu_salt_lake.concoct.073_sub	0.000469958	0.000951174	8.01953e-06	0.155663	0.00206528	0
tuz_golu_salt_lake.concoct.078_sub	0.000772994	0.00265634	0.000219463	0.291513	0.000508116	0
tuz_golu_salt_lake.concoct.079_sub	0.000485592	0.00438672	0.000209861	0.194914	0.00051118	0.000548334
tuz_golu_salt_lake.concoct.080_sub	0.000139189	0.000561648	0.000115161	0.175913	0.000342735	0
tuz_golu_salt_lake.concoct.084_sub	0.109766	0.102371	0.0145403	0.0960299	0.0518617	0.0802764
tuz_golu_salt_lake.concoct.085_sub	0.114236	0.363268	0.0683255	0.197552	0.487833	0
tuz_golu_salt_lake.metabat_sens.004_sub	0.00224115	0.00524441	8.18472e-05	0.256492	0.000150602	0.000969222
tuz_golu_salt_lake.metabat_sens.006_sub	0.000915198	0.00062145	0.000245993	0.517652	0.000251777	0
tuz_golu_salt_lake.metabat_sens.007_sub	0.000704949	0.00173289	0.000475041	0.687054	0.0011067	0
tuz_golu_salt_lake.metabat_sens.019_sub	0.000178987	0.000592082	8.31822e-05	0.236614	9.23818e-05	0
tuz_golu_salt_lake.metabat_sens.021_sub	0.000465441	0.000676976	0.000173911	0.293542	0.000403368	0
tuz_golu_salt_lake.metabat_sens.025_sub	0.000548841	0.00137562	0.000388917	0.449798	0.000499345	0
tuz_golu_salt_lake.metabat_sens.029_sub	0.000349082	0.00122223	0.000121165	0.331098	0.000133679	0
tuz_golu_salt_lake.metabat_sens.030_sub	0.00123478	0.00309538	0.000267346	0.4485	0.000464293	7.05143e-05
tuz_golu_salt_lake.metabat_sens.031_sub	0.00253243	0.00399163	8.87122e-05	0.185034	0.00038168	0
tuz_golu_salt_lake.metabat_sspec.001_sub	0.000685271	0.00160558	0.000272331	0.583812	0.000512445	0
tuz_golu_salt_lake.metabat_sspec.002_sub	0.000511716	0.00220781	0.000244073	0.602916	0.000320089	0
tuz_golu_salt_lake.metabat_sspec.004_sub	0.00165096	0.00489892	0.000344923	0.629752	0.000778019	0.00011026
tuz_golu_salt_lake.metabat_sspec.005	0.00275381	0.00612696	0.00160293	2.49338	0.00314307	0.000241991
tuz_golu_salt_lake.metabat_sspec.008_sub	0.00111435	0.00275492	0.000200411	0.384426	0.000421351	0.000365843
tuz_golu_salt_lake.metabat_sspec.009	0.00113021	0.002576	0.00076032	1.19611	0.00145276	0
tuz_golu_salt_lake.metabat_sspec.011_sub	0.0025021	0.00327313	0.000159451	0.411799	0.00018779	0
tuz_golu_salt_lake.metabat_sspec.014_sub	0.00444308	0.00997645	0.00310329	4.04215	0.00570131	0
tuz_golu_salt_lake.metabat_sspec.017_sub	0.00188298	0.00364193	0.00122122	1.54616	0.00239182	0
tuz_golu_salt_lake.metabat_sspec.020_sub	0.000352594	0.000845539	0.000218191	0.286921	0.000475561	0
tuz_golu_salt_lake.metabat_sspec.022_sub	0.00248463	0.00547268	7.87633e-05	0.530844	0.000132029	0
tuz_golu_salt_lake.metabat_sspec.024_sub	0.00358121	0.00796843	0.00240843	3.28186	0.00479743	0
tuz_golu_salt_lake.metabat_sspec.030_sub	0.00204342	0.00722987	0.000208097	0.419537	0.00046777	0.000145325
tuz_golu_salt_lake.metabat_sspec.031_sub	0.00558572	0.0118208	0.000462286	1.21317	0.00102527	0.000316
tuz_golu_salt_lake.metabat_sspec.032_sub	0.00222185	0.00436175	0.000186363	0.321197	0.000512793	0
tuz_golu_salt_lake.metabat_sspec.036_sub	0.000708362	0.00145267	0.000292584	0.617307	0.000472096	0
tuz_golu_salt_lake.metabat2_refined.003_sub	0.00145778	0.000491728	0.00151208	0.831976	0.00158074	0
tuz_golu_salt_lake.metabat2_refined.005_sub	0.00144903	0.00366865	0.000561833	1.12613	0.00110584	0.000348276
tuz_golu_salt_lake.metabat2_refined.006	0.000115366	0.000673847	0.000175144	0.196961	0.000269825	0
tuz_golu_salt_lake.metabat2_refined.013_sub	0.00142722	0.0028956	3.21214e-05	0.464617	0.000235981	0
tuz_golu_salt_lake.metabat2_refined.014	0.00848713	0.0106933	0.000807952	1.83738	0.00180374	0.000645138
tuz_golu_salt_lake.metabat2_refined.015	0.00251422	0.00565827	0.00180289	2.24737	0.00315184	0
tuz_golu_salt_lake.metabat2_refined.016	0.00164074	0.00323186	0.000309701	0.696904	0.000703734	0.000415816
tuz_golu_salt_lake.metabat2_refined.018_sub	0.000114667	0.000675768	0	0.0829757	0	0
tuz_golu_salt_lake.metabat2_refined.022_sub	0.00110874	0.00223693	4.31158e-05	0.364294	7.81496e-05	0
tuz_golu_salt_lake.metabat2_refined.023	0.00329076	0.00526783	0.000966456	2.00927	0.00193187	0.000125616
tuz_golu_salt_lake.metabat2_refined.024_sub	0.000243119	9.59489e-05	0	0.114488	7.01704e-05	0
tuz_golu_salt_lake.metabat2_refined.025_sub	0.00117953	0.00261027	0.000789721	1.01406	0.00160948	0
tuz_golu_salt_lake.metabat2_refined.028_sub	0.000103536	0.000335507	1.24754e-05	0.0816345	3.76224e-05	9.79888e-05
tuz_golu_salt_lake.metabat2_refined.034_sub	0.000303119	0.000143534	0	0.069262	0	0
tuz_golu_salt_lake.metabat2_refined.035	0.000951474	0.0023633	0.000699216	0.854698	0.00126405	0
tuz_golu_salt_lake.metabat2_refined.036_sub	0.000206513	0.00063299	0	0.125864	0	0
tuz_golu_salt_lake.metabat2_refined.038_sub	0.000471185	0.00222173	0	0.109308	0	0
tuz_golu_salt_lake.metabat2_refined.039_sub	0.000850784	0.00183971	0.000177492	0.585817	0.000764391	0
tuz_golu_salt_lake.metabat2_refined.042	0.000580751	0.00145527	0.000401485	0.590809	0.000715133	0
tuz_golu_salt_lake.metabat2_refined.051_sub	0.00018543	0.00010483	1.22863e-05	0.111731	2.76684e-05	0
tuz_golu_salt_lake.metabat2_refined.052_sub	0.00229786	0.00330319	0.000407725	0.926756	0.000822663	0.000258875
tuz_golu_salt_lake.metabat2_refined.055	0.00203516	0.00441381	0.00139427	1.95297	0.00292324	0
tuz_golu_salt_lake.metabat2_refined.056_sub	0.00387429	0.00130408	0.000515776	1.08874	0.00100786	0
tuz_golu_salt_lake.metabat2_refined.064	0.00663687	0.00663772	0.00135192	2.70396	0.00275927	0.000361275
tuz_golu_salt_lake.metabat2_refined.065_sub	0.000128609	0.000315822	0.000122526	0.144833	0.000148581	0
tuz_golu_salt_lake.metabat2_refined.071_sub	9.64327e-05	0.000399914	7.63718e-05	0.105149	0.000164656	0
tuz_golu_salt_lake.metabat2_refined.074_sub	0	0.00129935	0	0.111026	0	0
tuz_golu_salt_lake.metabat2_refined.076_sub	0.000145775	0.000338899	1.54998e-05	0.117838	0	0
tuz_golu_salt_lake.metabat2_refined.078_sub	9.00086e-05	0.000196383	7.71777e-05	0.117132	0.000295089	0
tuz_golu_salt_lake.metabat2_refined.082_sub	0.00193696	0.00327562	0	1.6079	0.00423403	0
tuz_golu_salt_lake.metabat2_refined.087_sub	0.000333241	0.000617029	8.48546e-05	0.256135	9.7916e-05	0.000140056
tuz_golu_salt_lake.metabat2_refined.088_sub	0.000663447	0.000530313	0.000102161	0.285621	0.00014517	0
tuz_golu_salt_lake.metabat2_refined.089_sub	0.000698476	0.00125409	7.89866e-05	0.284748	0.000141116	0
tuz_golu_salt_lake.metabat2_refined.093_sub	0.0001388	0.000255477	7.63401e-05	0.136363	0.000225413	0
tuz_golu_salt_lake.rosella_refine.103_0	0.00109524	0.00211294	0.000337088	0.682437	0.000624023	0
tuz_golu_salt_lake.rosella_refine.107_0	0.000649476	0.00157418	0.000449001	0.546383	0.000884573	0
tuz_golu_salt_lake.rosella_refine.108_0	0.00258455	0.00609689	0.00218311	2.52303	0.00342208	0
tuz_golu_salt_lake.rosella_refine.109_0	0.000208625	0.000752329	0.000238745	0.216206	0.000375579	0
tuz_golu_salt_lake.rosella_refine.135_0	0.00180978	0.00147808	0.000255728	0.621638	0.000832131	0
tuz_golu_salt_lake.rosella_refine.136_0	0.00285303	0.00261107	0.0003393	0.688214	0.000713278	0.000184168
tuz_golu_salt_lake.rosella_refine.152_2	0.000336923	0.00100474	0	0.107375	2.59169e-06	0
tuz_golu_salt_lake.rosella_refine.168_0	0.000301518	0.001291	0.000235054	0.355138	0.000562581	0
tuz_golu_salt_lake.rosella_refine.171_0	0.000886817	0.00175821	0.000649942	0.80652	0.0012178	0
tuz_golu_salt_lake.rosella_refine.172_0	0.000685159	0.00210465	0.000459081	0.55159	0.000836649	0
tuz_golu_salt_lake.rosella_refine.39_0	0.000276805	0.000901606	0.000206794	0.292342	0.000533634	0
tuz_golu_salt_lake.rosella_refine.39_2	0.000174986	0.000626853	0	0.0633545	0	0
tuz_golu_salt_lake.rosella_refine.47_0	0.00251196	0.00271172	1.28171e-05	0.0735436	3.49425e-06	0
tuz_golu_salt_lake.rosella_refine.49_0	0.000857897	0.00325184	1.22943e-05	0.0761574	4.31087e-05	0
tuz_golu_salt_lake.rosella_refine.82_2	0.000352616	0.000737418	3.97733e-06	0.0835616	4.16941e-06	0
tuz_golu_salt_lake.rosella_refined.003_sub	0.000300723	0.000542343	2.25814e-05	0.132389	9.64992e-05	0
tuz_golu_salt_lake.rosella_refined.004_sub	0.000183188	0.000363236	8.46571e-05	0.137213	0.000159998	0
tuz_golu_salt_lake.rosella_refined.008_sub	0.00113493	0.00380914	8.72876e-05	0.182346	0.000244749	0.000294746
tuz_golu_salt_lake.rosella_refined.028	0.000349324	0.00110468	0.000150503	0.21101	0.000271849	0
tuz_golu_salt_lake.rosella_refined.035_sub	0.000547618	0.00101755	0.000278313	0.349038	0.000596626	0
tuz_golu_salt_lake.rosella_refined.040_sub	0.000639861	0.000773982	0.000623103	0.0890517	0.00508506	0
tuz_golu_salt_lake.rosella_refined.050_sub	0.000301162	0.000335421	8.49273e-05	0.06544	0.000170264	0
tuz_golu_salt_lake.rosella_refined.059_sub	0.00183652	0.00320753	0.000979193	1.53437	0.00211699	0
tuz_golu_salt_lake.rosella_refined.061_sub	0.0021674	0.00513265	0.00139967	2.12882	0.00310991	0
tuz_golu_salt_lake.rosella_refined.076_sub	0.00204292	0.00655303	0.000169239	0.219259	0.00041834	0.000109185
tuz_golu_salt_lake.semibin_refined.007_sub	0.00285195	0.00684509	0.00183355	2.5816	0.00332027	0
tuz_golu_salt_lake.semibin_refined.009	0.000569804	0.00574215	5.73435e-05	0.129911	0.000172339	0
tuz_golu_salt_lake.semibin_refined.010_sub	0.00020439	2.87277e-05	3.20204e-05	0.0928126	3.68057e-05	0
tuz_golu_salt_lake.semibin_refined.012_sub	0.00254616	0.00201636	3.68074e-05	0.328109	0.00017286	0
tuz_golu_salt_lake.semibin_refined.014	0.000920406	0.0111947	0.000168754	0.296773	0.000342327	0.000457929
tuz_golu_salt_lake.semibin_refined.015	0.00023715	0.000467791	6.89018e-05	0.103224	0.000148441	0
tuz_golu_salt_lake.semibin_refined.016_sub	0.000568802	0.00178357	8.60319e-05	0.165436	0.000177798	0.000279051
tuz_golu_salt_lake.semibin_refined.020	0.00305495	0.00749246	0.000438346	1.00081	0.00101594	0.000899814
tuz_golu_salt_lake.semibin_refined.021_sub	0.00127619	0.000630929	3.31483e-05	0.24753	0.000162651	0.000605629
tuz_golu_salt_lake.semibin_refined.022	0.000798204	0.00224583	0.000144029	0.276937	0.000319383	0.000558296
tuz_golu_salt_lake.semibin_refined.023_sub	1.55038e-05	0.000152368	2.1229e-05	0.0529184	0	0
tuz_golu_salt_lake.semibin_refined.027_sub	5.45794e-05	0.000313271	0	0.0741029	2.21511e-05	0
tuz_golu_salt_lake.semibin_refined.034_sub	0.000244556	0.000470379	2.91534e-05	0.0643313	1.58963e-05	0
tuz_golu_salt_lake.semibin_refined.035	0.000463668	0.000843895	7.97444e-05	0.15614	0.000173549	0.000124294
tuz_golu_salt_lake.semibin_refined.037_sub	0.000855681	0.00133795	0.000128713	0.263888	0.000395732	0
tuz_golu_salt_lake.semibin_refined.038_sub	0.000506647	0.00311565	0.000168514	0.224517	0.000370926	0
tuz_golu_salt_lake.semibin_refined.039	0.000421635	0.000980346	5.04185e-05	0.0883679	0.000131898	4.12735e-05
tuz_golu_salt_lake.semibin_refined.045_sub	0.000792865	0.000794846	0	0.130779	0	0
tuz_golu_salt_lake.semibin_refined.047_sub	7.33197e-05	0.000173352	3.34778e-05	0.0487515	7.38727e-05	0
tuz_golu_salt_lake.semibin_refined.049_sub	0.000479023	0.00143825	3.65418e-05	0.186564	0.000170912	0
tuz_golu_salt_lake.semibin_refined.056_sub	0.00132254	0.00343964	0.000260295	0.470893	0.000494885	0.000388761
tuz_golu_salt_lake.semibin_refined.059_sub	0.00354039	0.00728602	0.00019392	0.42815	0.000531237	0
tuz_golu_salt_lake.semibin_refined.060_sub	3.88044e-05	0.000102973	1.44271e-06	0.0740647	1.0257e-05	0
tuz_golu_salt_lake.semibin_refined.063_sub	0.000991516	0.00626208	0.000194263	0.280321	0.000319248	8.45145e-05
tuz_golu_salt_lake.semibin_refined.066_sub	0.000266486	0.00038062	7.86313e-05	0.0965413	0.000144468	0
tuz_golu_salt_lake.semibin_refined.068_sub	0.000481659	0.000943071	6.71016e-05	0.127495	0.000132777	0.000145559
tuz_golu_salt_lake.semibin_refined.069_sub	0.000735905	0.00201745	0.000175857	0.292019	0.000328787	0.000314479
tuz_golu_salt_lake.semibin_refined.070	0.00146471	0.0038858	0.000659895	1.21875	0.00130864	9.72527e-05
tuz_golu_salt_lake.semibin_refined.071_sub	0.000350101	0.000667316	3.49661e-05	0.0993025	0.000107166	0
tuz_golu_salt_lake.semibin_refined.074_sub	0.00158917	0.00526954	8.35334e-05	0.377936	0.000229054	0
tuz_golu_salt_lake.semibin_refined.075_sub	7.36684e-05	0.000236777	5.18266e-05	0.0715591	0.000116934	0
tuz_golu_salt_lake.semibin_refined.076_sub	0.000430736	0.00130986	3.47453e-05	0.0611927	9.98858e-05	0.000168706
tuz_golu_salt_lake.semibin_refined.079_sub	0.00113679	0.00109145	4.30153e-05	0.182512	5.53721e-05	0
tuz_golu_salt_lake.semibin_refined.081_sub	0.00312148	0.00734121	0.000171345	0.372501	0.000209126	0.000639598
tuz_golu_salt_lake.semibin_refined.082_sub	0.000138503	0.00232525	0	0.0653397	2.7955e-05	0
tuz_golu_salt_lake.semibin_refined.083_sub	0.00215844	0.00838068	3.60893e-05	0.107214	0.000108697	0
tuz_golu_salt_lake.semibin_refined.084_sub	0.00012112	0.000445903	3.49808e-05	0.0546692	5.88187e-05	0
tuz_golu_salt_lake.semibin_refined.089_sub	0.000585541	0.000870317	8.37342e-05	0.2244	0.00021877	0
tuz_golu_salt_lake.semibin_refined.091	0.000305504	0.000566869	5.118e-05	0.0551518	5.30546e-05	0
tuz_golu_salt_lake.semibin_refined.094_sub	0.00286735	0.00620622	0.00175566	2.09805	0.00105134	0
tuz_golu_salt_lake.semibin_refined.096_sub	0.00266418	0.00593689	9.18794e-05	0.117238	6.80946e-05	0.000363694
tuz_golu_salt_lake.semibin_refined.098_sub	0.000404653	0.000810423	7.62878e-05	0.134995	8.66419e-05	0
tuz_golu_salt_lake.semibin_refined.099_sub	0.000675407	0.0023989	3.15257e-05	0.0735557	1.98705e-05	0.000208265
tuz_golu_salt_lake.semibin_refined.101_sub	0.000138083	0.000362115	0.000109736	0.15066	0.000260614	0
tuz_golu_salt_lake.semibin_refined.102_sub	0.00228054	0.00369242	4.19908e-05	0.0729794	4.66195e-05	0
tuz_golu_salt_lake.semibin_refined.103_sub	0.00050226	0.00110034	8.12911e-05	0.0891304	0.000108799	0
tuz_golu_salt_lake.semibin_refined.104_sub	0.000451438	0.00119165	7.67131e-05	0.135586	0.000208292	0
tuz_golu_salt_lake.semibin_refined.106_sub	0.000290647	0.000493327	2.42921e-05	0.0610505	3.1251e-05	0
tuz_golu_salt_lake.semibin_refined.107_sub	0.000810364	0.00209322	0.000182	0.605004	0.000186228	0
tuz_golu_salt_lake.semibin_refined.114_sub	0.000605757	0.0013326	5.72529e-05	0.0555045	6.81211e-05	0.00415817
tuz_golu_salt_lake.semibin_refined.115	0.000343532	0.00124965	7.11671e-05	0.136435	0.0001478	0.000327692
tuz_golu_salt_lake.semibin_refined.124	0.000134617	0.000384108	7.11667e-05	0.0796522	0.000141247	0
tuz_golu_salt_lake.semibin_refined.125_sub	0.000917105	0.00254133	8.52489e-05	0.225475	0.000575905	0
tuz_golu_salt_lake.semibin_refined.126_sub	0.0474056	0.126071	0.00192189	2.90924	0.00316282	0
tuz_golu_salt_lake.semibin_refined.127	0.00351975	0.00320324	0.000568362	1.15284	0.00122917	0.000451622
tuz_golu_salt_lake.semibin_refined.128	0.00179242	0.00153776	0.000173159	0.266387	0.000328738	0.000171857
tuz_golu_salt_lake.semibin_refined.129_sub	7.15299e-05	0.000290593	7.14085e-05	0.0814047	0.000118631	0
tuz_golu_salt_lake.semibin_refined.130_sub	0.000844615	0.00172422	0.000548643	0.719753	0.000941801	0
tuz_golu_salt_lake.semibin_refined.133	0.000271232	0.000540091	4.76698e-05	0.0853033	0.00011287	6.76648e-05
tuz_golu_salt_lake.semibin_refined.134	0.00104352	0.0109134	8.66838e-05	0.146589	0.000167421	0.00037528
tuz_golu_salt_lake.semibin_refined.135_sub	0.00177688	0.00446679	0.000239968	0.305912	0.000526273	0
tuz_golu_salt_lake.semibin_refined.140_sub	8.52593e-05	0.000489961	1.35861e-05	0.10724	5.97957e-05	0
tuz_golu_salt_lake.semibin_refined.142_sub	0.0198279	0.0386091	0.00175006	2.43068	0.00250652	0.00347648
tuz_golu_salt_lake.semibin_refined.143_sub	0.000273464	0.000460953	2.82732e-05	0.171572	6.4997e-05	0
tuz_golu_salt_lake.semibin_refined.144_sub	0.000217056	0.000272184	0.000114274	0.294265	0.000152856	0
tuz_golu_salt_lake.semibin_refined.146	0.00213003	0.00618767	0.000294529	0.65668	0.000660557	0.000368904
tuz_golu_salt_lake.semibin_refined.147	0.000115797	0.000354652	6.23824e-05	0.110341	0.00012856	0
tuz_golu_salt_lake.semibin_refined.151_sub	0.00158804	0.00392461	9.52796e-05	0.219554	0.000224451	0.000408252
tuz_golu_salt_lake.semibin_refined.153_sub	0.00327323	0.00753824	0.000252646	0.839986	0.000867561	0
tuz_golu_salt_lake.semibin_refined.155_sub	0.000681917	0.00455079	0.000217083	0.43299	0.000512073	0
tuz_golu_salt_lake.semibin_refined.158_sub	0.00231505	0.00595439	0.00162261	2.17363	0.00305274	0
tuz_golu_salt_lake.semibin_refined.159_sub	0.0017764	0.00345765	0.0011716	1.40389	0.00193901	0
tuz_golu_salt_lake.semibin_refined.161_sub	0.000162601	0.000526523	0.000121354	0.153096	0.000349668	0
tuz_golu_salt_lake.semibin_refined.162_sub	0.000288053	0.00125282	8.27709e-05	0.140434	0.000392563	0
tuz_golu_salt_lake.semibin_refined.163_sub	0.000151519	0.000482563	0.000125093	0.150683	0.000280391	0
tuz_golu_salt_lake.semibin_refined.167_sub	0.000199396	0.000432419	0.000127838	0.144608	0.00026748	0
tuz_golu_salt_lake.semibin_refined.168_sub	0.00267189	0.0121448	0.000137093	0.215504	0.00022365	0.00123644
tuz_golu_salt_lake.semibin_refined.169_sub	0.00121077	0.0032085	0.000730085	0.90455	0.00116556	0
tuz_golu_salt_lake.semibin_refined.170_sub	0.000295045	0.00059133	0.000196497	0.313874	9.53744e-05	0
tuz_golu_salt_lake.semibin_refined.171_sub	0.000195144	0.000563319	0.000132317	0.213261	0.000273801	0
tuz_golu_salt_lake.semibin_refined.172_sub	6.69044e-05	0.00022958	3.87183e-05	0.0621165	8.98141e-05	0
tuz_golu_salt_lake.semibin_refined.174_sub	0.000422097	0.00121307	0.000267198	0.34129	0.000473369	0
tuz_golu_salt_lake.semibin_refined.175	0.00177538	0.00472313	0.0010006	1.53399	0.00191976	0
tuz_golu_salt_lake.semibin_refined.181_sub	0.000344125	0.00177354	0.000394287	0.509693	0.000528151	0
tuz_golu_salt_lake.semibin_refined.182_sub	0.00129545	0.000260267	0.000339404	0.665805	0.000832428	0
tuz_golu_salt_lake.semibin_refined.184_sub	0.000205452	0.00114671	6.36542e-05	0.193686	0	0
tuz_golu_salt_lake.semibin_refined.186_sub	0.000288449	0.000382884	0.000172381	0.207519	0.000340103	0
tuz_golu_salt_lake.semibin_refined.189_sub	9.68572e-05	0.000414921	0	0.151328	0.000182722	0
tuz_golu_salt_lake.semibin_refined.192_sub	0.000349919	0.000855824	0.000174832	0.295337	0.000462079	0
tuz_golu_salt_lake.semibin_refined.193_sub	0.000405187	0.00251309	0.000287335	0.377323	0.000437527	0
tuz_golu_salt_lake.semibin_refined.194_sub	0.000170793	0.000254179	9.5647e-05	0.0951171	0.000131606	0

## Sheet: Abundances__taxonomy_species
taxonomy_species	Lake Acigöl	Balikesir-Gömec	Balikesir-Hisaralan	Tuz Gölü	Balikesir-Balya	Armutlu
d__Archaea;p__Asgardarchaeota;c__Heimdallarchaeia;o__UBA460;f__Kariarchaeaceae;g__;s__	0.000160082	0.500426	8.4338e-05	6.16981e-05	0.00031755	0
d__Archaea;p__Halobacteriota;c__Halobacteria;o__Halobacteriales;f__;g__;s__	0.00312645	0.680992	0.000535798	0.623146	0.00149356	0.00147752
d__Archaea;p__Halobacteriota;c__Halobacteria;o__Halobacteriales;f__Haladaptataceae;g__;s__	0.181518	0.00822952	4.36117e-05	0.00325526	0.000131206	0.000440674
d__Archaea;p__Halobacteriota;c__Halobacteria;o__Halobacteriales;f__Haladaptataceae;g__Halorussus;s__	0.17666	0.00587164	1.98603e-05	0.00232969	6.8737e-05	0.000241883
d__Archaea;p__Halobacteriota;c__Halobacteria;o__Halobacteriales;f__Haloarculaceae;g__;s__	0.0128997	0.968356	0.000404632	0.952693	0.000956764	0.00104575
d__Archaea;p__Halobacteriota;c__Halobacteria;o__Halobacteriales;f__Haloarculaceae;g__Halapricum;s__	0.00179242	0.00153776	0.000173159	0.266387	0.000328738	0.000171857
d__Archaea;p__Halobacteriota;c__Halobacteria;o__Halobacteriales;f__Haloarculaceae;g__Haloarcula;s__	0.00592236	0.021809	0.000980003	1.70982	0.00195433	0.00112425
d__Archaea;p__Halobacteriota;c__Halobacteria;o__Halobacteriales;f__Haloarculaceae;g__Haloarcula;s__Haloarcula marismortui	0.00165096	0.00489892	0.000344923	0.629752	0.000778019	0.00011026
d__Archaea;p__Halobacteriota;c__Halobacteria;o__Halobacteriales;f__Haloarculaceae;g__Haloglomus;s__	0.00445372	0.0125661	5.38674e-05	0.146372	0.000210981	0.000267196
d__Archaea;p__Halobacteriota;c__Halobacteria;o__Halobacteriales;f__Haloarculaceae;g__Haloglomus;s__Haloglomus sp024298825	0.00104352	0.0109134	8.66838e-05	0.146589	0.000167421	0.00037528
d__Archaea;p__Halobacteriota;c__Halobacteria;o__Halobacteriales;f__Haloarculaceae;g__Halomicroarcula;s__	0.00149021	0.0169368	0.000226098	0.426685	0.000514666	0.000457929
d__Archaea;p__Halobacteriota;c__Halobacteria;o__Halobacteriales;f__Haloarculaceae;g__Halomicrobium;s__	0.00194169	0.00402271	0.000339537	0.655209	0.000831685	0.000314479
d__Archaea;p__Halobacteriota;c__Halobacteria;o__Halobacteriales;f__Haloarculaceae;g__Halorhabdus;s__	0.1601	0.0143276	0.000144994	0.161863	0.000482778	0.000149383
d__Archaea;p__Halobacteriota;c__Halobacteria;o__Halobacteriales;f__Haloarculaceae;g__Halorientalis;s__	0.00431475	0.0104729	0.000321072	0.543736	0.000619261	0.00113197
d__Archaea;p__Halobacteriota;c__Halobacteria;o__Halobacteriales;f__Haloarculaceae;g__Halorientalis;s__Halorientalis persica	0.00146471	0.0038858	0.000659895	1.21875	0.00130864	9.72527e-05
d__Archaea;p__Halobacteriota;c__Halobacteria;o__Halobacteriales;f__Haloarculaceae;g__Halosegnis;s__	0.0401923	0.476173	4.55384e-05	0.0032417	6.45888e-05	0.000922429
d__Archaea;p__Halobacteriota;c__Halobacteria;o__Halobacteriales;f__Haloarculaceae;g__Halosegnis;s__Halosegnis longus	0.000305504	0.000566869	5.118e-05	0.0551518	5.30546e-05	0
d__Archaea;p__Halobacteriota;c__Halobacteria;o__Halobacteriales;f__Haloarculaceae;g__Halosimplex;s__	0.00357906	0.00985632	0.000856362	1.78281	0.0017664	0.00071718
d__Archaea;p__Halobacteriota;c__Halobacteria;o__Halobacteriales;f__Haloarculaceae;g__Natronomonas;s__	0.771521	0.0481081	0.000499371	0.610079	0.00114463	0.00238514
d__Archaea;p__Halobacteriota;c__Halobacteria;o__Halobacteriales;f__Haloarculaceae;g__QS-5-70-15;s__	0.364646	2.3421	0.000209766	0.0152902	0.000617633	0.0020111
d__Archaea;p__Halobacteriota;c__Halobacteria;o__Halobacteriales;f__Haloarculaceae;g__Salinibaculum;s__	0.00132254	0.00343964	0.000260295	0.470893	0.000494885	0.000388761
d__Archaea;p__Halobacteriota;c__Halobacteria;o__Halobacteriales;f__Haloarculaceae;g__SW-9-67-25;s__	0.000271232	0.000540091	4.76698e-05	0.0853033	0.00011287	6.76648e-05
d__Archaea;p__Halobacteriota;c__Halobacteria;o__Halobacteriales;f__Halobacteriaceae;g__;s__	0.000343532	0.00124965	7.11671e-05	0.136435	0.0001478	0.000327692
d__Archaea;p__Halobacteriota;c__Halobacteria;o__Halobacteriales;f__Halobacteriaceae;g__Halobacterium;s__	0.00228054	0.00369242	4.19908e-05	0.0729794	4.66195e-05	0
d__Archaea;p__Halobacteriota;c__Halobacteria;o__Halobacteriales;f__Halobacteriaceae;g__Halobacterium;s__Halobacterium hubeiense	0.00164074	0.00323186	0.000309701	0.696904	0.000703734	0.000415816
d__Archaea;p__Halobacteriota;c__Halobacteria;o__Halobacteriales;f__Halobacteriaceae;g__Halobacterium;s__Halobacterium sp021729015	0.00329076	0.00526783	0.000966456	2.00927	0.00193187	0.000125616
d__Archaea;p__Halobacteriota;c__Halobacteria;o__Halobacteriales;f__Halobacteriaceae;g__Halodesulfurarchaeum;s__	0.00261359	2.41944	0.000237455	0.00137387	0.000325509	0.000580332
d__Archaea;p__Halobacteriota;c__Halobacteria;o__Halobacteriales;f__Haloferacaceae;g__Halobaculum;s__	0.000525774	0.00125633	0.000111269	0.189664	0.000145461	0
d__Archaea;p__Halobacteriota;c__Halobacteria;o__Halobacteriales;f__Haloferacaceae;g__Halogranum;s__	0.00303746	0.580012	6.85977e-05	0.00243362	0.000189334	0.000740208
d__Archaea;p__Halobacteriota;c__Halobacteria;o__Halobacteriales;f__Haloferacaceae;g__Halolamina;s__	0.0152433	0.34207	0.000939711	1.8681	0.00209415	0.00111455
d__Archaea;p__Halobacteriota;c__Halobacteria;o__Halobacteriales;f__Haloferacaceae;g__Halolamina;s__Halolamina sediminis	0.00663687	0.00663772	0.00135192	2.70396	0.00275927	0.000361275
d__Archaea;p__Halobacteriota;c__Halobacteria;o__Halobacteriales;f__Haloferacaceae;g__Halonotius;s__Halonotius aquaticus	0.00113021	0.002576	0.00076032	1.19611	0.00145276	0
d__Archaea;p__Halobacteriota;c__Halobacteria;o__Halobacteriales;f__Haloferacaceae;g__Haloplanus;s__	0.00170373	0.00559272	0.000173319	0.347782	0.000422548	0.000573797
d__Archaea;p__Halobacteriota;c__Halobacteria;o__Halobacteriales;f__Haloferacaceae;g__Haloplanus;s__Haloplanus salinarum	0.00267189	0.0121448	0.000137093	0.215504	0.00022365	0.00123644
d__Archaea;p__Halobacteriota;c__Halobacteria;o__Halobacteriales;f__Haloferacaceae;g__Halorubrum;s__Halorubrum distributum	0.028315	0.0493025	0.00255802	4.26806	0.00431026	0.00412162
d__Archaea;p__Halobacteriota;c__Halobacteria;o__Halobacteriales;f__Haloferacaceae;g__Halorubrum;s__Halorubrum ezzemoulense	0.00864067	0.0193133	0.000900632	2.21398	0.0020412	0.00121581
d__Archaea;p__Halobacteriota;c__Halobacteria;o__Halobacteriales;f__Haloferacaceae;g__Halorubrum;s__Halorubrum tebenquichense	0.00158804	0.00392461	9.52796e-05	0.219554	0.000224451	0.000408252
d__Archaea;p__Halobacteriota;c__Halobacteria;o__Halobacteriales;f__Haloferacaceae;g__Salinigranum;s__	0.00145239	2.16247	0.000152214	0.00220324	0.000354775	0.000545399
d__Archaea;p__Halobacteriota;c__Halobacteria;o__Halobacteriales;f__Haloferacaceae;g__Salinirubrum;s__	0.00231554	0.995554	0.000142711	0.00440044	0.000295824	0.000449787
d__Archaea;p__Halobacteriota;c__Halobacteria;o__Halobacteriales;f__Natrialbaceae;g__;s__	0.0105407	0.00253796	9.37943e-06	0.08648	1.11038e-05	0.000169794
d__Archaea;p__Halobacteriota;c__Halobacteria;o__Halobacteriales;f__Natrialbaceae;g__Haloarchaeobius;s__	0.106602	0.00716269	6.42125e-05	0.00446301	0.000305874	0.000677994
d__Archaea;p__Halobacteriota;c__Halobacteria;o__Halobacteriales;f__Salinarchaeaceae;g__;s__	0.230611	0.00453301	4.61705e-05	0.00389013	8.695e-05	0.000184832
d__Archaea;p__Halobacteriota;c__Halobacteria;o__Halobacteriales;f__Salinarchaeaceae;g__Salinarchaeum;s__	0.122415	0.0139009	0.00176619	2.88647	0.00349556	0.000468146
d__Archaea;p__Halobacteriota;c__Halobacteria;o__Halobacteriales;f__SW-7-71-33;g__;s__	0.00050226	0.00110034	8.12911e-05	0.0891304	0.000108799	0
d__Archaea;p__Halobacteriota;c__Halobacteria;o__JAHENH01;f__;g__;s__	8.91333e-05	0.000204939	4.68983e-05	0.0649742	5.73919e-05	0.00020544
d__Archaea;p__Nanoarchaeota;c__Nanoarchaeia;o__Woesearchaeales;f__21-14-0-10-32-9;g__21-14-0-10-32-9;s__	0.431418	0.000398291	7.50943e-05	7.36625e-05	0.00035415	0.00119869
d__Archaea;p__Nanoarchaeota;c__Nanoarchaeia;o__Woesearchaeales;f__JACJVV01;g__;s__	0.0972994	1.83252e-05	0	0	6.39575e-05	0
d__Archaea;p__Nanoarchaeota;c__Nanoarchaeia;o__Woesearchaeales;f__JAFCCF01;g__;s__	0.0950794	0.00160208	0.000226193	0.0001929	0.0110256	0.0441479
d__Archaea;p__Nanohaloarchaeota;c__Nanosalinia;o__Nanosalinales;f__Nanosalinaceae;g__;s__	0.00592933	0.012756	0.00403202	5.09452	0.0076287	0
d__Archaea;p__Nanohaloarchaeota;c__Nanosalinia;o__Nanosalinales;f__Nanosalinaceae;g__B1-Br10-U2g21;s__	0.00299402	0.157408	0.00191139	2.48189	0.00334986	0
d__Archaea;p__Nanohaloarchaeota;c__Nanosalinia;o__Nanosalinales;f__Nanosalinaceae;g__JALDAJ01;s__	6.43861e-05	0.164226	2.25406e-05	8.14722e-05	0	0
d__Archaea;p__Nanohaloarchaeota;c__Nanosalinia;o__Nanosalinales;f__Nanosalinaceae;g__M3-22;s__	0.000951474	0.0023633	0.000699216	0.854698	0.00126405	0
d__Archaea;p__Nanohaloarchaeota;c__Nanosalinia;o__Nanosalinales;f__Nanosalinaceae;g__Nanohalobium;s__	0.0187116	0.0440491	0.0120274	17.117	0.0238085	0
d__Archaea;p__Nanohaloarchaeota;c__Nanosalinia;o__Nanosalinales;f__Nanosalinaceae;g__Nanosalina;s__	0.0045164	0.0101498	0.00313677	4.0909	0.00577518	0
d__Archaea;p__Nanohaloarchaeota;c__Nanosalinia;o__Nanosalinales;f__Nanosalinaceae;g__PL-Br10-U2g16;s__	0.000115797	0.000354652	6.23824e-05	0.110341	0.00012856	0
d__Archaea;p__Nanohaloarchaeota;c__Nanosalinia;o__Nanosalinales;f__Nanosalinaceae;g__SW-4-43-9;s__	0.000416228	0.00133426	0.000189221	0.273127	0.000361663	0
d__Archaea;p__Thermoproteota;c__Nitrososphaeria_A;o__Caldarchaeales;f__Caldarchaeaceae;g__Caldarchaeum;s__	0.000333449	0.000493672	0.457739	0.000144681	0.000372502	0.007003
d__Archaea;p__Thermoproteota;c__Nitrososphaeria_A;o__Caldarchaeales;f__HR02;g__HRBIN02;s__HRBIN02 sp009889515	0.000112929	0.000264128	0.193271	7.41298e-05	0.00017643	0.00805866
d__Archaea;p__Thermoproteota;c__Nitrososphaeria;o__Nitrososphaerales;f__Nitrosocaldaceae;g__;s__	7.87041e-05	6.61714e-05	0.0533359	1.62127e-05	0.0001217	0.045614
d__Archaea;p__Thermoproteota;c__Nitrososphaeria;o__Nitrososphaerales;f__Nitrosopumilaceae;g__;s__	6.20243e-05	0.349516	3.55066e-05	3.77236e-05	5.20716e-05	0.000154225
d__Archaea;p__Thermoproteota;c__Thermoprotei_A;o__Sulfolobales;f__AG1;g__AG1;s__AG1 sp003116855	0	4.77197e-06	0.0482033	0	3.05487e-05	0.000485852
d__Archaea;p__Thermoproteota;c__Thermoprotei;o__Gearchaeales;f__Gearchaeaceae;g__DSFO01;s__	0.00155219	0.00362347	2.4516	0.000785808	0.00196075	0.0264661
d__Bacteria;p__;c__;o__;f__;g__;s__	0.623523	0.00847526	0.669239	0.00132289	0.0071096	0.193823
d__Bacteria;p__Acidobacteriota;c__Blastocatellia;o__HR10;f__HR10;g__HR10;s__	0.000341985	0.000855255	0.68485	0.000192783	0.000502063	0.0079339
d__Bacteria;p__Acidobacteriota;c__Blastocatellia;o__Pyrinomonadales;f__Pyrinomonadaceae;g__J014;s__	3.51556e-05	0.000100574	0.0594697	2.03453e-05	4.21011e-05	0
d__Bacteria;p__Acidobacteriota;c__Blastocatellia;o__Pyrinomonadales;f__Pyrinomonadaceae;g__J014;s__J014 sp003697135	8.226e-05	0.000192293	0.110803	3.63777e-05	8.6731e-05	0.00516742
d__Bacteria;p__Acidobacteriota;c__Thermoanaerobaculia;o__Thermoanaerobaculales;f__;g__;s__	0.000106614	0.302622	1.75139e-05	2.96035e-05	0.000194209	0.00573612
d__Bacteria;p__Acidobacteriota;c__Thermoanaerobaculia;o__UBA5704;f__JAIOJS01;g__;s__	0.00056448	1.99509	0.000188778	0.000141595	0.000390091	0.00618682
d__Bacteria;p__Acidobacteriota;c__Thermoanaerobaculia;o__UBA5704;f__UBA5704;g__;s__	0.00010651	0.509735	3.59674e-05	2.67366e-05	0.000126052	0.00389531
d__Bacteria;p__Acidobacteriota;c__UBA890;o__UBA890;f__WLXD01;g__;s__	0.000216938	0.31211	1.83883e-05	3.50254e-05	0.00012635	0.00201102
d__Bacteria;p__Actinomycetota;c__Acidimicrobiia;o__UBA5794;f__ZC4RG35;g__JAHWLC01;s__	0.000971977	0.891285	2.06301e-05	2.45476e-05	0.000108794	0.00364158
d__Bacteria;p__Actinomycetota;c__Actinomycetia;o__Actinomycetales;f__Microbacteriaceae;g__Microbacterium;s__	0.000255153	0.00063374	0.532802	0.000132006	0.000584831	0.00244783
d__Bacteria;p__Actinomycetota;c__Actinomycetia;o__Actinomycetales;f__Microbacteriaceae;g__Microbacterium;s__Microbacterium foliorum_B	9.16037e-05	0.000272298	0.159938	5.0816e-05	0.00033837	0.00449924
d__Bacteria;p__Actinomycetota;c__Actinomycetia;o__Actinomycetales;f__Microbacteriaceae;g__Microbacterium;s__Microbacterium sp001889265	0.00304486	0.00697376	6.78366	0.00166529	0.00504065	0.00409736
d__Bacteria;p__Actinomycetota;c__Actinomycetia;o__Actinomycetales;f__Micrococcaceae;g__Arthrobacter;s__	3.95773e-05	0.000123652	0.0548698	9.08949e-06	0.000506205	0.0180814
d__Bacteria;p__Actinomycetota;c__Actinomycetia;o__Jiangellales;f__Jiangellaceae;g__;s__	0.0020527	0.64471	0.000967629	0.000150257	0.0022183	0.0508332
d__Bacteria;p__Actinomycetota;c__Actinomycetia;o__Mycobacteriales;f__Geodermatophilaceae;g__Blastococcus;s__	0.000968963	0.00645678	1.43098	0.000635752	0.0546371	0.0800741
d__Bacteria;p__Actinomycetota;c__Actinomycetia;o__Nitriliruptorales;f__;g__;s__	0.000520113	0.419429	6.511e-05	8.67469e-05	0.000206614	0.00283825
d__Bacteria;p__Actinomycetota;c__Actinomycetia;o__Nitriliruptorales;f__Nitriliruptoraceae;g__T1Sed10-7;s__	0.138412	0.000461507	1.57349e-05	4.93766e-05	9.28616e-05	0.0011985
d__Bacteria;p__Aquificota;c__Aquificae;o__Aquificales;f__Aquificaceae;g__;s__	0.000369787	0.000606201	0.525111	0.000178255	0.000458838	0.000600468
d__Bacteria;p__Aquificota;c__Aquificae;o__Aquificales;f__Aquificaceae;g__JANWVD01;s__	0.00430735	0.00944991	6.34956	0.00232105	0.00570439	0.00618329
d__Bacteria;p__Armatimonadota;c__Fimbriimonadia;o__Fimbriimonadales;f__GBS-DC;g__LDYB01;s__	0.000137445	0.000354978	0.255537	8.25104e-05	0.000209311	0.00152799
d__Bacteria;p__Armatimonadota;c__HRBIN17;o__HRBIN17;f__HRBIN17;g__Fervidibacter;s__	0.000113642	0.000247076	0.169709	6.77888e-05	0.000132684	2.67625
d__Bacteria;p__Bacillota_A;c__Clostridia;o__Clostridiales;f__Caloramatoraceae;g__;s__	0.000128628	0.000229932	7.90322e-05	5.58983e-05	0.336097	0.0011989
d__Bacteria;p__Bacillota_A;c__Clostridia;o__Peptostreptococcales;f__;g__;s__	0.0111521	0.323748	8.13066e-05	6.37353e-05	0.000197685	0.00199225
d__Bacteria;p__Bacillota_A;c__Clostridia;o__Peptostreptococcales;f__Acidaminobacteraceae;g__;s__	0.134813	0.00443533	0.000129931	0.000158999	0.00016161	0
d__Bacteria;p__Bacillota_A;c__Clostridia;o__Peptostreptococcales;f__T1SED10-28;g__Isachenkonia;s__	0.244803	0.00390591	4.5459e-05	5.47379e-05	0.000156129	0.000198675
d__Bacteria;p__Bacillota_A;c__Clostridia;o__Tissierellales;f__Dethiosulfatibacteraceae;g__UBA8670;s__	0.190132	0.0180495	5.31864e-05	6.98784e-05	0.000105883	0.000332333
d__Bacteria;p__Bacillota_C;c__Negativicutes;o__Propionisporales;f__DSM-13327;g__Pelosinus;s__	0.000367025	0.000639229	0.000261254	0.000133746	0.17925	0.000499778
d__Bacteria;p__Bacillota_F;c__Halanaerobiia;o__Halanaerobiales;f__Halanaerobiaceae;g__Halanaerobium;s__	0.405809	0.281701	0.000202446	0.000347535	0.000551555	0.000893923
d__Bacteria;p__Bacillota_F;c__Halanaerobiia;o__Halanaerobiales;f__M55B127;g__M55B127;s__	0.000260688	0.390341	6.83572e-05	4.20683e-05	0.000121223	0
d__Bacteria;p__Bacillota_H;c__UBA994;o__PWPR01;f__;g__;s__	0.104383	0.00251267	1.9017e-05	1.3067e-05	3.73156e-05	7.36019e-05
d__Bacteria;p__Bacillota_H;c__UBA994;o__PWPR01;f__PWPR01;g__PWPR01;s__	0.115346	0.00564824	3.0799e-05	3.24822e-05	4.09977e-05	0.000376981
d__Bacteria;p__Bacillota;c__Bacilli;o__Aneurinibacillales;f__RAOX-1;g__;s__	0.000496799	0.000914997	0.694714	0.000254531	0.000699504	0.00107296
d__Bacteria;p__Bacillota;c__Bacilli;o__Aneurinibacillales;f__RAOX-1;g__YIM-78166;s__	0.000309355	0.000585	0.428879	0.000156489	0.000602384	0.00101726
d__Bacteria;p__Bacillota;c__Bacilli;o__Bacillales_G;f__Fictibacillaceae;g__Fictibacillus;s__	3.43775e-05	9.30806e-05	0.0646623	1.2094e-05	5.22965e-05	0.00232112
d__Bacteria;p__Bacillota;c__Bacilli;o__Bacillales;f__Bacillaceae_G;g__Ectobacillus;s__	0.000149259	0.000277706	0.216228	6.735e-05	0.000204758	0.0123412
d__Bacteria;p__Bacillota;c__Bacilli;o__Bacillales;f__Bacillaceae_L;g__;s__	0.000240291	0.000482924	0.340337	0.000111017	0.000312374	0.00127373
d__Bacteria;p__Bacillota;c__Bacilli;o__Bacillales;f__DSM-18226;g__Neobacillus;s__	0.000204138	0.000522037	0.369632	0.000104546	0.000233184	0.00810893
d__Bacteria;p__Bacillota;c__Bacilli;o__Bacillales;f__DSM-18226;g__Robertmurraya;s__	0.00155527	0.00338315	2.4378	0.000817393	0.00205648	0.0821335
d__Bacteria;p__Bacillota;c__Bacilli;o__Izemoplasmatales;f__Izemoplasmataceae;g__;s__	0.452637	0.000989143	0.000346193	0.000247146	0.000588924	0
d__Bacteria;p__Bacillota;c__Bacilli;o__Izemoplasmatales;f__Izemoplasmataceae;g__SLQR01;s__	0.327095	0.000196405	7.42487e-05	9.89694e-05	0.000185771	0
d__Bacteria;p__Bacillota;c__Bacilli;o__Izemoplasmatales;f__Izemoplasmataceae;g__UBA3566;s__	1.02967	0.00116691	0.000205271	0.000239004	0.00079004	0
d__Bacteria;p__Bacillota;c__Bacilli;o__Izemoplasmatales;f__UBA5603;g__Zrk29;s__	0.283909	0.000507066	6.20232e-05	6.22716e-05	0.000165749	0
d__Bacteria;p__Bacillota;c__Bacilli;o__Paenibacillales;f__NBRC-103111;g__Paenibacillus_G;s__Paenibacillus_G validus	0.00218846	0.00459967	3.49435	0.00112362	0.00290753	0.00394133
d__Bacteria;p__Bacillota;c__Bacilli;o__Paenibacillales;f__Paenibacillaceae;g__Cohnella;s__	0.000234487	0.000535758	0.377712	0.000128696	0.000376	0.000830918
d__Bacteria;p__Bacillota;c__Bacilli;o__Paenibacillales;f__YIM-B00363;g__Paenibacillus_AK;s__	8.99802e-05	0.000221193	0.137149	5.09785e-05	0.000168584	0.00196391
d__Bacteria;p__Bacillota;c__Bacilli;o__Thermoactinomycetales;f__DSM-45169;g__Desmospora;s__	0.000180956	0.00119064	0.25772	1.22773e-05	0.000648093	0.00132451
d__Bacteria;p__Bacteroidota;c__;o__;f__;g__;s__	0.109018	0.00180929	3.2795e-05	1.40942e-05	8.4527e-05	0
d__Bacteria;p__Bacteroidota;c__Bacteroidia;o__;f__;g__;s__	0.485542	0.51161	0.00666873	0.00307745	0.0631347	0.0178681
d__Bacteria;p__Bacteroidota;c__Bacteroidia;o__Bacteroidales;f__;g__;s__	0.0267645	0.632009	0.00795245	0.00389316	0.547099	0.0300035
d__Bacteria;p__Bacteroidota;c__Bacteroidia;o__Bacteroidales;f__GCA-2748055;g__;s__	0.269377	0.00096837	4.9571e-05	4.92911e-05	0.000374694	0.000237082
d__Bacteria;p__Bacteroidota;c__Bacteroidia;o__Bacteroidales;f__GCA-2748055;g__M55B112;s__	0.227027	0.000302771	4.93788e-05	4.02637e-05	0.000129033	0
d__Bacteria;p__Bacteroidota;c__Bacteroidia;o__Bacteroidales;f__JAGOPY01;g__;s__	0.279875	0.000206406	4.89289e-05	4.99973e-05	0.000202429	0.00057029
d__Bacteria;p__Bacteroidota;c__Bacteroidia;o__Bacteroidales;f__JAIOZK01;g__;s__	0.373932	0.238171	0.000120702	0.000104483	0.000623531	0.000512921
d__Bacteria;p__Bacteroidota;c__Bacteroidia;o__Bacteroidales;f__JAIOZK01;g__JAIOZK01;s__	0.134408	0.0342665	3.19269e-05	0.00013425	7.64898e-05	0
d__Bacteria;p__Bacteroidota;c__Bacteroidia;o__Bacteroidales;f__JAIPAH01;g__JAIPAH01;s__	8.95024e-05	0.24538	3.68653e-05	4.27581e-05	7.12457e-05	0.00163722
d__Bacteria;p__Bacteroidota;c__Bacteroidia;o__Bacteroidales;f__Marinilabiliaceae;g__;s__	0.230154	0.000177064	5.56313e-05	4.70226e-05	0.00014183	0
d__Bacteria;p__Bacteroidota;c__Bacteroidia;o__Bacteroidales;f__Marinilabiliaceae;g__Marinilabilia;s__	0.506297	0.000666686	0.00012763	0.000120858	0.000261875	0.000115372
d__Bacteria;p__Bacteroidota;c__Bacteroidia;o__Bacteroidales;f__Prolixibacteraceae;g__;s__	1.25698	0.686911	0.000381381	0.00188142	0.000782397	8.01287e-05
d__Bacteria;p__Bacteroidota;c__Bacteroidia;o__Bacteroidales;f__Prolixibacteraceae;g__JAAYJR01;s__	0.00930446	0.621149	7.62103e-05	7.05721e-05	0.00160938	0.00403337
d__Bacteria;p__Bacteroidota;c__Bacteroidia;o__Bacteroidales;f__Prolixibacteraceae;g__Mariniphaga;s__	1.20723	0.00280408	0.000275036	0.000271741	0.000701467	0.000520413
d__Bacteria;p__Bacteroidota;c__Bacteroidia;o__Bacteroidales;f__Prolixibacteraceae;g__Tangfeifania;s__	1.40692	0.90144	0.00032542	0.00108697	0.000971311	0.000189702
d__Bacteria;p__Bacteroidota;c__Bacteroidia;o__Bacteroidales;f__PUMT01;g__PXAP01;s__	0.236075	0.000167716	9.68936e-05	5.27705e-05	0.00018418	0.000804184
d__Bacteria;p__Bacteroidota;c__Bacteroidia;o__Bacteroidales;f__PWNQ01;g__PWNQ01;s__	0.00258456	0.506232	5.56664e-05	6.20962e-05	0.000113862	0.000732081
d__Bacteria;p__Bacteroidota;c__Bacteroidia;o__Bacteroidales;f__UBA1556;g__;s__	0.214429	0.00258817	0.000433282	0.000278434	0.00194431	0.00535894
d__Bacteria;p__Bacteroidota;c__Bacteroidia;o__Bacteroidales;f__UBA7960;g__;s__	0.976782	0.00079518	0.00020213	0.000251084	0.000556251	0.000915976
d__Bacteria;p__Bacteroidota;c__Bacteroidia;o__Bacteroidales;f__UBA7960;g__SKVR01;s__	0.635218	0.000491996	0.000139796	0.000110856	0.000368912	0.000173098
d__Bacteria;p__Bacteroidota;c__Bacteroidia;o__Bacteroidales;f__VadinHA17;g__;s__	0.12167	0.0003034	2.19295e-05	4.01906e-05	7.13269e-05	0
d__Bacteria;p__Bacteroidota;c__Bacteroidia;o__Bacteroidales;f__VadinHA17;g__UBA9300;s__	0.120581	0.000211282	4.38447e-05	4.20529e-05	0.000191773	0.000513669
d__Bacteria;p__Bacteroidota;c__Bacteroidia;o__Chitinophagales;f__Chitinophagaceae;g__Flavihumibacter;s__Flavihumibacter sp018993145	0.000174712	0.000336464	8.25833e-05	3.64356e-05	0.151176	0.368921
d__Bacteria;p__Bacteroidota;c__Bacteroidia;o__Chitinophagales;f__Chitinophagaceae;g__Sediminibacterium;s__	0.00181503	0.00391586	0.00127708	0.000629878	0.18299	0.0219067
d__Bacteria;p__Bacteroidota;c__Bacteroidia;o__Chitinophagales;f__Chitinophagaceae;g__Sediminibacterium;s__Sediminibacterium sp015999745	0.000390186	0.000668857	0.000381086	0.000246917	0.193858	0.081637
d__Bacteria;p__Bacteroidota;c__Bacteroidia;o__Chitinophagales;f__Saprospiraceae;g__;s__	0.095011	0.218135	4.52332e-05	2.45617e-05	0.000190464	0
d__Bacteria;p__Bacteroidota;c__Bacteroidia;o__Chitinophagales;f__Saprospiraceae;g__M3007;s__	5.99815e-05	0.000144672	0.0947556	3.33865e-05	9.53267e-05	0.000747858
d__Bacteria;p__Bacteroidota;c__Bacteroidia;o__Cytophagales;f__Cyclobacteriaceae;g__;s__	8.27187e-05	0.216603	2.52945e-05	2.37571e-05	7.30341e-05	6.07842e-05
d__Bacteria;p__Bacteroidota;c__Bacteroidia;o__Cytophagales;f__Cyclobacteriaceae;g__CAJXNP01;s__	9.27602e-05	0.286569	4.89347e-05	2.74666e-05	0.000175021	0.000177679
d__Bacteria;p__Bacteroidota;c__Bacteroidia;o__Cytophagales;f__Cyclobacteriaceae;g__Marivirga;s__	0.177954	0.00015161	4.71967e-05	4.66126e-05	7.64363e-05	0.000106298
d__Bacteria;p__Bacteroidota;c__Bacteroidia;o__Cytophagales;f__Thermoflexibacteraceae;g__Thermoflexibacter;s__	1.37617e-05	2.6885e-05	0.0534316	6.19554e-06	1.51629e-05	0.000946889
d__Bacteria;p__Bacteroidota;c__Bacteroidia;o__Flavobacteriales;f__Crocinitomicaceae;g__;s__	0.092768	0.000180618	1.26604e-05	2.83088e-05	7.26426e-05	0
d__Bacteria;p__Bacteroidota;c__Bacteroidia;o__Flavobacteriales;f__Flavobacteriaceae;g__Gillisia;s__	1.65064	0.0033054	0.000740532	0.00204447	0.00176524	7.46956e-05
d__Bacteria;p__Bacteroidota;c__Bacteroidia;o__Flavobacteriales;f__Flavobacteriaceae;g__Robiginitalea;s__	0.101213	0.000927859	5.13571e-05	5.98066e-05	0.00035098	0
d__Bacteria;p__Bacteroidota;c__Bacteroidia;o__Flavobacteriales;f__Flavobacteriaceae;g__Salegentibacter;s__	3.0258	0.00628141	0.000636514	0.000474512	0.00147664	0.000631103
d__Bacteria;p__Bacteroidota;c__Bacteroidia;o__Flavobacteriales;f__Flavobacteriaceae;g__Salinimicrobium;s__	1.04176	0.00677235	0.000235159	0.000773734	0.00100036	0.00227549
d__Bacteria;p__Bacteroidota;c__Bacteroidia;o__Flavobacteriales;f__JAADED01;g__;s__	0.164763	3.17862e-05	4.05211e-06	0.000802859	9.72231e-06	0
d__Bacteria;p__Bacteroidota;c__Bacteroidia;o__Flavobacteriales;f__Schleiferiaceae;g__Schleiferia;s__	0.000665956	0.00142584	0.823645	0.000327421	0.00110812	0
d__Bacteria;p__Bacteroidota;c__Bacteroidia;o__Flavobacteriales;f__Schleiferiaceae;g__Schleiferia;s__Schleiferia thermophila	0.000215686	0.000469283	0.316065	0.000125776	0.000262021	0.000341273
d__Bacteria;p__Bacteroidota;c__Chlorobia;o__Chlorobiales;f__Chloroherpetonaceae;g__JANWWM01;s__	0.000527365	0.00126116	0.869534	0.000270125	0.000791623	0.000360955
d__Bacteria;p__Bacteroidota;c__Ignavibacteria;o__Ignavibacteriales;f__Ignavibacteriaceae;g__Ignavibacterium;s__	5.14094e-05	0.000120934	0.0727331	2.05594e-05	2.8021e-05	0.127742
d__Bacteria;p__Bacteroidota;c__Kapabacteria;o__Kapabacteriales;f__NICIL-2;g__NICIL-2;s__NICIL-2 sp002898675	0.000159486	0.000405371	0.257179	6.41808e-05	0.000231927	0.019662
d__Bacteria;p__Bacteroidota;c__Kapabacteria;o__Kapabacteriales;f__UBA2268;g__;s__	4.92932e-05	7.4003e-05	0.0536455	0	3.52419e-06	0.00188809
d__Bacteria;p__Bacteroidota;c__Kryptonia;o__Kryptoniales;f__Kryptoniaceae;g__Kryptonium;s__	0.00163546	0.00379689	2.67772	0.000864835	0.00222008	0.169586
d__Bacteria;p__Bacteroidota;c__Rhodothermia;o__;f__;g__;s__	0.216677	0.348224	0.000997491	2.2963e-05	4.69551e-05	0.000366914
d__Bacteria;p__Bacteroidota;c__Rhodothermia;o__Balneolales;f__;g__;s__	0.0976239	0.000555651	2.36682e-05	2.94171e-05	0.000125495	8.83591e-05
d__Bacteria;p__Bacteroidota;c__Rhodothermia;o__Balneolales;f__Balneolaceae;g__;s__	0.558878	2.10555	0.000508478	0.000452492	0.00158137	0.00741675
d__Bacteria;p__Bacteroidota;c__Rhodothermia;o__Balneolales;f__Balneolaceae;g__Aliifodinibius;s__	0.539883	0.000965631	0.000119142	0.000112444	0.000662363	0.00573505
d__Bacteria;p__Bacteroidota;c__Rhodothermia;o__Balneolales;f__Balneolaceae;g__Fodinibius;s__	2.51035	0.00931707	0.000557333	0.000697531	0.00199862	0.00451109
d__Bacteria;p__Bacteroidota;c__Rhodothermia;o__Balneolales;f__Balneolaceae;g__Rhodohalobacter;s__	1.75645	0.00166641	0.000372738	0.000323584	0.00104795	0.00023902
d__Bacteria;p__Bacteroidota;c__Rhodothermia;o__Balneolales;f__Balneolaceae;g__UBA2664;s__	0.000228392	0.291948	4.38179e-05	3.57021e-05	0.000334483	3.75872e-05
d__Bacteria;p__Bacteroidota;c__Rhodothermia;o__JANXDC01;f__JANXDC01;g__JANXDC01;s__	0.000180156	0.000418658	0.269709	8.78304e-05	0.000216922	0.00258309
d__Bacteria;p__Bacteroidota;c__Rhodothermia;o__Rhodothermales;f__Rhodothermaceae;g__Rhodothermus;s__Rhodothermus bifroesti	4.42147e-05	0.00014606	0.0889325	2.59832e-05	0.000103641	0.171241
d__Bacteria;p__Bacteroidota;c__Rhodothermia;o__Rhodothermales;f__Salinibacteraceae;g__Salinibacter;s__	2.69555	0.00198587	0.000583834	0.000722455	0.00149731	0.0044538
d__Bacteria;p__Bacteroidota;c__UBA10030;o__UBA10030;f__UBA10030;g__JAKEEG01;s__	8.46433e-05	0.000292541	0.0578	4.07492e-07	0.00013483	0.0164539
d__Bacteria;p__Bipolaricaulota;c__Bipolaricaulia;o__RBG-16-55-9;f__DRXL01;g__JANXCC01;s__	0.00524228	0.0123352	9.55262	0.00294843	0.00709956	19.9407
d__Bacteria;p__Campylobacterota;c__Campylobacteria;o__Campylobacterales;f__Arcobacteraceae;g__Aliarcobacter;s__	0.000510044	0.00102422	0.000298153	0.000247999	0.571479	0.0010829
d__Bacteria;p__Campylobacterota;c__Campylobacteria;o__Campylobacterales;f__Sulfurimonadaceae;g__Sulfurimonas;s__	0.144583	0.000221672	3.36946e-05	3.25036e-05	0.000637802	0.00896499
d__Bacteria;p__Chloroflexota;c__Anaerolineae;o__Aggregatilineales;f__Phototrophicaceae;g__JANWYT01;s__	0.000115031	0.000288735	0.206483	5.89168e-05	0.000177965	0.0012118
d__Bacteria;p__Chloroflexota;c__Anaerolineae;o__Aggregatilineales;f__UBA2796;g__CP2-2F;s__	8.08956e-05	0.00019264	0.124625	4.53632e-05	8.45819e-05	0.00112293
d__Bacteria;p__Chloroflexota;c__Anaerolineae;o__Anaerolineales;f__Anaerolineaceae;g__Brevefilum;s__	3.77231	0.0167355	0.00103496	0.000883845	0.00260716	0.0090497
d__Bacteria;p__Chloroflexota;c__Anaerolineae;o__B4-G1;f__B4-G1;g__SKLM01;s__	0.425841	0.000983186	0.000192301	0.000176404	0.000547951	0.0149381
d__Bacteria;p__Chloroflexota;c__Anaerolineae;o__B4-G1;f__SLSP01;g__;s__	0.0018037	0.247662	6.39923e-05	4.73017e-05	0.00026299	0.00422651
d__Bacteria;p__Chloroflexota;c__Anaerolineae;o__Caldilineales;f__Caldilineaceae;g__Caldilinea;s__	6.37453e-05	0.000261008	0.0448263	1.00008e-05	7.83977e-05	0.00555425
d__Bacteria;p__Chloroflexota;c__Anaerolineae;o__Promineofilales;f__Promineofilaceae;g__JAAYYY01;s__	0.00218697	1.52247	0.00010545	8.08093e-05	0.000284748	0.000982131
d__Bacteria;p__Chloroflexota;c__Anaerolineae;o__Thermoflexales;f__Thermoflexaceae;g__Thermoflexus;s__	0.000122246	0.000388436	0.220826	6.48336e-05	0.000182475	0.229838
d__Bacteria;p__Chloroflexota;c__Chloroflexia;o__Chloroflexales;f__Chloroflexaceae;g__Chloroflexus;s__	0.000111899	0.000286637	0.200958	6.12581e-05	0.000161386	0.000257828
d__Bacteria;p__Chloroflexota;c__Chloroflexia;o__Chloroflexales;f__Roseiflexaceae;g__Roseiflexus;s__	7.76928e-05	0.000194837	0.119678	3.88416e-05	0.000117132	0.0104635
d__Bacteria;p__Chloroflexota;c__Chloroflexia;o__Thermomicrobiales;f__Thermomicrobiaceae;g__Thermomicrobium;s__	0.000363774	0.00099295	0.712714	0.000217846	0.00136046	0.613082
d__Bacteria;p__Chloroflexota;c__Dehalococcoidia;o__SM23-28-2;f__HRbin24;g__HRBIN24;s__HRBIN24 sp025062275	0.000507925	0.00103457	0.708436	0.000186755	0.000618891	0.0352579
d__Bacteria;p__Chloroflexota;c__Dehalococcoidia;o__Tepidiformales;f__;g__;s__	3.77238e-05	0.000105991	0.0572423	1.63261e-05	6.62843e-05	1.49189
d__Bacteria;p__Chloroflexota;c__FW602-bin22;o__FW602-bin22;f__;g__;s__	7.82666e-05	0.000220777	0.0800673	4.2787e-05	0.000114494	0.00405467
d__Bacteria;p__Chloroflexota;c__Limnocylindria;o__Limnocylindrales;f__CSP1-4;g__;s__	0.00020424	0.000540299	0.0502694	3.3987e-05	0.000161922	0.263805
d__Bacteria;p__CSP1-3;c__CSP1-3;o__CSP1-3;f__HRBIN32;g__;s__	6.06757e-07	7.00577e-06	0.0873929	0	5.58489e-06	0.0307161
d__Bacteria;p__CSP1-3;c__CSP1-3;o__CSP1-3;f__HRBIN32;g__HRBIN32;s__	0.000350753	0.00106754	0.406959	0.000140261	0.000564938	0.123887
d__Bacteria;p__Cyanobacteriota;c__Cyanobacteriia;o__Cyanobacteriales;f__Coleofasciculaceae;g__Coleofasciculus;s__	0.00129076	0.617835	4.15052e-05	0.00154801	0.000165449	0.00159751
d__Bacteria;p__Cyanobacteriota;c__Cyanobacteriia;o__Cyanobacteriales;f__Microcystaceae_B;g__Synechocystis;s__	0.0993329	0.000154277	3.45632e-05	1.54621e-05	0.000190426	0
d__Bacteria;p__Cyanobacteriota;c__Cyanobacteriia;o__Gloeomargaritales;f__;g__;s__	0.000651411	0.00105097	0.000223769	0.000105222	0.865973	0.0132891
d__Bacteria;p__Cyanobacteriota;c__Cyanobacteriia;o__Gloeomargaritales;f__Gloeomargaritaceae;g__Gloeomargarita;s__	0.000101095	0.00025553	0.157829	4.93821e-05	0.00014032	6.71492e-05
d__Bacteria;p__Cyanobacteriota;c__Cyanobacteriia;o__Pseudanabaenales;f__Pseudanabaenaceae;g__M5B4;s__	0.000706752	0.00166761	1.09083	0.000315391	0.00090656	0.000218298
d__Bacteria;p__Cyanobacteriota;c__Cyanobacteriia;o__Thermostichales;f__Thermostichaceae;g__Thermostichus;s__	0.00251803	0.00619822	4.66748	0.00145372	0.00355061	0.00291648
d__Bacteria;p__Deferribacterota;c__Deferribacteres;o__;f__;g__;s__	2.77425e-05	2.08711e-05	0.118611	7.09847e-06	0.000407298	0.296805
d__Bacteria;p__Deferribacterota;c__Deferribacteres;o__Deferribacterales;f__Calditerrivibrionaceae;g__Calditerrivibrio;s__	0.000587753	8.717e-05	0.0594969	4.18084e-05	0.000334251	0.149026
d__Bacteria;p__Deinococcota;c__;o__;f__;g__;s__	0.000489243	0.00219506	0.360135	0.000217355	0.000887553	1.47733
d__Bacteria;p__Deinococcota;c__Deinococci;o__Deinococcales;f__;g__;s__	0.122239	0.00303009	5.99267e-05	0.000241242	0.000372957	0.00590648
d__Bacteria;p__Deinococcota;c__Deinococci;o__Deinococcales;f__Thermaceae;g__;s__	0.000974779	0.00209094	2.29832	0.000528328	0.00139764	0.0680169
d__Bacteria;p__Deinococcota;c__Deinococci;o__Deinococcales;f__Thermaceae;g__Meiothermus;s__Meiothermus taiwanensis	2.404e-05	8.68109e-05	0.0503137	3.23242e-05	0.000102836	0.170762
d__Bacteria;p__Deinococcota;c__Deinococci;o__Deinococcales;f__Thermaceae;g__Thermus;s__	0.000907912	0.00183437	1.36538	0.000471454	0.00114876	3.2849
d__Bacteria;p__Deinococcota;c__Deinococci;o__Deinococcales;f__Thermaceae;g__Thermus;s__Thermus antranikianii	6.74796e-05	0.000288095	0.150158	0.000120839	0.000123311	2.03608
d__Bacteria;p__Deinococcota;c__Deinococci;o__Deinococcales;f__Trueperaceae;g__JAABTL01;s__	1.16228	0.00803451	0.000246444	0.00284082	0.000798629	0.00726915
d__Bacteria;p__Deinococcota;c__Deinococci;o__Deinococcales;f__Trueperaceae;g__SLSQ01;s__	2.75874	0.297004	0.000489486	0.00106271	0.00140695	0.0106385
d__Bacteria;p__Desulfobacterota_B;c__Binatia;o__HRBIN30;f__HRBIN30;g__HRBIN30;s__	2.45185e-05	1.65373e-05	0.0563322	1.95088e-06	7.08658e-06	0.00114439
d__Bacteria;p__Desulfobacterota_B;c__Binatia;o__HRBIN30;f__HRBIN30;g__HRBIN30;s__HRBIN30 sp002898795	6.68834e-05	8.35543e-05	0.0612343	1.34545e-05	0.000145323	0.0429683
d__Bacteria;p__Desulfobacterota_D;c__UBA1144;o__;f__;g__;s__	0.000379343	0.302579	6.97291e-05	3.79328e-05	0.000232433	0.000188323
d__Bacteria;p__Desulfobacterota_F;c__Desulfuromonadia;o__Desulfuromonadales;f__BM103;g__;s__	2.46428	0.00222945	0.000516482	0.000449214	0.0013706	0.0043238
d__Bacteria;p__Desulfobacterota_F;c__Desulfuromonadia;o__Desulfuromonadales;f__Geoalkalibacteraceae;g__;s__	0.116882	0.00471357	3.39002e-05	0.00110143	0.000104723	0.00202881
d__Bacteria;p__Desulfobacterota_F;c__Desulfuromonadia;o__Desulfuromonadales;f__Geopsychrobacteraceae;g__Pelovirga;s__	0.168231	0.000264805	3.02879e-05	3.37407e-05	5.74443e-05	0.000930955
d__Bacteria;p__Desulfobacterota;c__Desulfobacteria;o__Desulfobacterales;f__Desulfobacteraceae;g__Desulfotignum;s__	0.418885	0.00505116	0.000129177	0.000218009	0.000415429	0.000585604
d__Bacteria;p__Desulfobacterota;c__Desulfobacteria;o__Desulfobacterales;f__Desulfobacteraceae;g__Desulfotignum;s__Desulfotignum sp011389835	0.149789	0.000805934	2.80244e-05	3.63756e-05	0.000120613	0.000422116
d__Bacteria;p__Desulfobacterota;c__Desulfobacteria;o__Desulfobacterales;f__Desulfococcaceae;g__JAABSQ01;s__	0.451758	1.64928	0.000252464	0.00202642	0.00121384	0.00419695
d__Bacteria;p__Desulfobacterota;c__Desulfobacteria;o__Desulfobacterales;f__Desulfosalsimonadaceae;g__;s__	0.327248	0.00120621	0.000108796	0.000362284	0.000400847	0.000424144
d__Bacteria;p__Desulfobacterota;c__Desulfobacteria;o__Desulfobacterales;f__Desulfosalsimonadaceae;g__B1SED10-16;s__	0.15074	0.000141223	1.87646e-05	1.71587e-05	3.24555e-05	0.000117775
d__Bacteria;p__Desulfobacterota;c__Desulfobacteria;o__Desulfobacterales;f__JAABSP01;g__JAABTD01;s__	0.00139768	1.77996	0.000163269	0.000150081	0.000358205	0.00147073
d__Bacteria;p__Desulfobacterota;c__Desulfobacteria;o__Desulfobacterales;f__UBA5852;g__JABZFP01;s__	0.235199	0.00347892	0.000126119	0.000110007	0.00043964	0.00559715
d__Bacteria;p__Desulfobacterota;c__Desulfobulbia;o__Desulfobulbales;f__Desulfocapsaceae;g__Desulfopila_A;s__	1.90744	0.00670393	0.00042941	0.000510309	0.000980061	0.00259261
d__Bacteria;p__Desulfobacterota;c__Desulfobulbia;o__Desulfobulbales;f__Desulfurivibrionaceae;g__Desulfobia;s__	0.000208343	0.461065	7.5721e-05	5.1773e-05	0.000598382	0.00590771
d__Bacteria;p__Desulfobacterota;c__Desulfovibrionia;o__Desulfovibrionales;f__Desulfohalobiaceae;g__;s__	0.227279	0.00265386	7.62643e-05	0.000291224	0.000264001	0.0100532
d__Bacteria;p__Desulfobacterota;c__DSM-4660;o__Desulfatiglandales;f__JAIPEI01;g__;s__	0.0982083	0.00126272	6.06472e-05	0.000116652	0.000424058	0.00519317
d__Bacteria;p__Desulfobacterota;c__Thermodesulfobacteria;o__Thermodesulfobacteriales;f__Thermodesulfobacteriaceae;g__WYEG01;s__WYEG01 sp009903935	0.00013104	0.000370363	0.220991	6.79287e-05	0.000233653	0.00269126
d__Bacteria;p__DRYD01;c__DRYD01;o__DRYD01;f__DRYD01;g__;s__	0.000249651	0.00050354	0.388924	0.000134615	0.000678246	0.448277
d__Bacteria;p__Fermentibacterota;c__Fermentibacteria;o__Fermentibacterales;f__Fermentibacteraceae;g__Aegiribacteria;s__	0.0982216	0.000124041	1.6995e-05	1.21597e-05	8.44343e-05	0.000107181
d__Bacteria;p__Fibrobacterota;c__Chitinivibrionia;o__Chitinivibrionales;f__;g__;s__	0.000502684	0.58324	0.000364911	7.9142e-05	0.0016765	0.00122172
d__Bacteria;p__Gemmatimonadota;c__Gemmatimonadetes;o__Gemmatimonadales;f__GWC2-71-9;g__HRBIN33;s__	0.000120758	0.000268483	0.184408	6.44819e-05	0.000137745	0.0451002
d__Bacteria;p__Gemmatimonadota;c__Gemmatimonadetes;o__KS3-K002;f__;g__;s__	0.140048	0.00369941	3.16789e-05	0.000782624	0.000233895	0.000799256
d__Bacteria;p__Gemmatimonadota;c__Gemmatimonadetes;o__Longimicrobiales;f__;g__;s__	0.00101156	0.836051	6.46772e-05	5.2636e-05	0.00010747	0.00651586
d__Bacteria;p__Gemmatimonadota;c__Gemmatimonadetes;o__Longimicrobiales;f__RSA9;g__;s__	0.72506	0.37213	0.000196367	0.0034678	0.00157536	0.0309664
d__Bacteria;p__Gemmatimonadota;c__Gemmatimonadetes;o__Longimicrobiales;f__RSA9;g__JAHWKI01;s__	0.00908395	2.03925	0.00026549	0.000401174	0.00047667	0.0180763
d__Bacteria;p__Gemmatimonadota;c__Gemmatimonadetes;o__Longimicrobiales;f__RSA9;g__SLCC01;s__	0.0021306	0.41849	4.39227e-05	4.20223e-05	0.000125841	0.001143
d__Bacteria;p__Gemmatimonadota;c__Gemmatimonadetes;o__Longimicrobiales;f__UBA6960;g__;s__	0.00437257	2.67738	0.000368414	0.000245731	0.000844706	0.0251067
d__Bacteria;p__Gemmatimonadota;c__Gemmatimonadetes;o__Longimicrobiales;f__UBA6960;g__JABDNZ01;s__	0.101818	0.000287713	8.40223e-06	2.66301e-05	4.95868e-05	0.000190521
d__Bacteria;p__Gemmatimonadota;c__Gemmatimonadetes;o__Longimicrobiales;f__UBA6960;g__UBA2589;s__	0.00150907	0.831547	5.29344e-05	6.51634e-05	0.000135905	0.000712306
d__Bacteria;p__J088;c__;o__;f__;g__;s__	0.000103684	0.278476	0.000342845	0.000291938	0.0001002	0.000804537
d__Bacteria;p__JAFGND01;c__JAFGND01;o__;f__;g__;s__	0.139348	0.000737258	4.32204e-06	3.5648e-06	9.14478e-06	0
d__Bacteria;p__Marinisomatota;c__JAANXI01;o__JAANXI01;f__JAANXI01;g__;s__	0.00586913	0.851429	0.000101668	7.51802e-05	0.000248402	0.000210685
d__Bacteria;p__Nitrospirota;c__Thermodesulfovibrionia;o__Thermodesulfovibrionales;f__DUZI01;g__DUZI01;s__	1.91435e-05	2.94995e-05	0.0471687	7.2039e-06	1.41262e-05	0
d__Bacteria;p__Nitrospirota;c__Thermodesulfovibrionia;o__Thermodesulfovibrionales;f__Thermodesulfovibrionaceae;g__Thermodesulfovibrio;s__	5.08485e-05	0.000104561	0.0869386	2.4061e-05	6.2899e-05	0.218407
d__Bacteria;p__Omnitrophota;c__Koll11;o__Zapsychrales;f__Zapsychraceae;g__;s__	4.66007e-05	0.199089	2.10153e-05	1.07624e-05	4.97771e-05	0
d__Bacteria;p__Patescibacteria;c__;o__;f__;g__;s__	0.126106	4.16562e-05	2.65564e-06	1.33859e-06	7.09581e-06	0
d__Bacteria;p__Patescibacteria;c__ABY1;o__BM507;f__;g__;s__	0.113393	0.00113302	3.13097e-05	7.10692e-05	5.47215e-05	0.000242132
d__Bacteria;p__Patescibacteria;c__ABY1;o__BM507;f__UBA12465;g__;s__	0.246312	0.00273183	5.79752e-05	6.70804e-05	0.000202711	0.00117358
d__Bacteria;p__Patescibacteria;c__ABY1;o__BM507;f__UBA12465;g__UBA12465;s__	0.620102	0.00102327	8.0563e-05	9.86851e-05	0.000742471	0
d__Bacteria;p__Patescibacteria;c__Dojkabacteria;o__GCA-016699595;f__;g__;s__	0.000138046	0.000112925	0.0647128	1.95764e-05	0.000103243	0.121343
d__Bacteria;p__Patescibacteria;c__Dojkabacteria;o__J137;f__J137;g__J137;s__	7.69425e-05	0.000102905	0.0896528	2.5906e-05	5.86276e-05	0.000659
d__Bacteria;p__Patescibacteria;c__Dojkabacteria;o__SC72;f__SC72;g__;s__	0.122965	0.000198799	1.00878e-05	2.08982e-05	6.01117e-05	0.00017628
d__Bacteria;p__Patescibacteria;c__Dojkabacteria;o__SC72;f__SC72;g__UBA2177;s__	0.251327	6.62927e-05	2.40397e-05	1.46352e-05	0.000114365	0
d__Bacteria;p__Patescibacteria;c__Dojkabacteria;o__SC72;f__SC72;g__WOZL01;s__	0.151835	0.000250991	5.32922e-05	7.07618e-05	0.000276296	0
d__Bacteria;p__Patescibacteria;c__JACMRA01;o__;f__;g__;s__	0.000204388	0.00131831	0.221339	7.01953e-05	0.000578834	0.00290605
d__Bacteria;p__Patescibacteria;c__JAEDAM01;o__BD1-5;f__UBA6164;g__GN02-872;s__	0.443403	0.000272303	0.000108803	7.42647e-05	0.000554744	0.00144007
d__Bacteria;p__Patescibacteria;c__Microgenomatia;o__UBA1400;f__PJMF01;g__WJLO01;s__	0.000239515	0.209805	3.44714e-05	3.21147e-06	7.5113e-05	0
d__Bacteria;p__Patescibacteria;c__Microgenomatia;o__UBA1406;f__GWC2-37-13;g__;s__	6.09238e-05	0.00011166	0.0929723	3.53461e-05	8.82823e-05	0.00651771
d__Bacteria;p__Patescibacteria;c__Paceibacteria;o__UBA6257;f__HR35;g__JANXBL01;s__	0.000501983	0.0012734	0.72929	0.000240027	0.000658786	0.247437
d__Bacteria;p__Patescibacteria;c__Paceibacteria;o__UBA6257;f__HR35;g__JANXCM01;s__	0.000135128	0.000337968	0.207563	8.8552e-05	0.00019256	0.00119214
d__Bacteria;p__Patescibacteria;c__Paceibacteria;o__UBA9983_A;f__J119;g__;s__	0.101932	0.000705252	6.17864e-05	5.81608e-05	0.00343244	0.0279962
d__Bacteria;p__Patescibacteria;c__Paceibacteria;o__UBA9983_A;f__J119;g__UBA12088;s__	0.0911706	8.14365e-05	3.54079e-05	3.00777e-05	0.000262973	0
d__Bacteria;p__Patescibacteria;c__Saccharimonadia;o__Saccharimonadales;f__AMD01;g__;s__	2.48731e-05	0.237089	1.78191e-05	1.29176e-05	2.60566e-05	0
d__Bacteria;p__Patescibacteria;c__WWE3;o__UBA101185;f__UBA10185;g__;s__	0.559711	0.00166517	8.79675e-05	0.000113334	0.000653299	0.00196389
d__Bacteria;p__Patescibacteria;c__WWE3;o__UBA101185;f__UBA10185;g__WJKK01;s__	0.52521	0.000950318	0.000138189	0.000237986	0.000381974	0.000615109
d__Bacteria;p__Planctomycetota;c__Phycisphaerae;o__Sedimentisphaerales;f__SG8-4;g__;s__	0.0955835	0.000238342	1.4736e-05	3.62026e-05	7.04003e-05	0.000416888
d__Bacteria;p__Planctomycetota;c__Planctomycetia;o__Gemmatales;f__Gemmataceae;g__;s__	9.46996e-05	0.000222248	0.0895985	5.34454e-06	0.000208632	0.00123824
d__Bacteria;p__Planctomycetota;c__Planctomycetia;o__Gemmatales;f__Gemmataceae;g__Thermogemmata;s__	6.11543e-05	0.000137952	0.0868439	2.30852e-05	0.000101293	0.00135385
d__Bacteria;p__Planctomycetota;c__Planctomycetia;o__Gemmatales;f__Gemmataceae;g__Thermogemmata;s__Thermogemmata fonticola	9.00826e-05	0.00026424	0.0618055	6.23694e-05	0.000155093	0.0137638
d__Bacteria;p__Planctomycetota;c__Planctomycetia;o__Gemmatales;f__HRBIN36;g__;s__	0.000576339	0.00120737	0.914026	0.00031017	0.000795113	0.0629082
d__Bacteria;p__Planctomycetota;c__UBA11346;o__UBA11346;f__UBA11346;g__SLQH01;s__	0.000248174	0.846504	7.92752e-05	5.92731e-05	0.0002145	0.00262996
d__Bacteria;p__Planctomycetota;c__UBA1135;o__UBA1135;f__GCA-002686595;g__RBC036;s__	0.000171747	0.274817	4.51075e-05	3.48726e-05	0.000183611	0.00293527
d__Bacteria;p__Pseudomonadota;c__;o__;f__;g__;s__	0.549065	0.805983	0.00835811	0.0040162	0.0430201	0.497799
d__Bacteria;p__Pseudomonadota;c__Alphaproteobacteria;o__Acetobacterales;f__Acetobacteraceae;g__Elioraea;s__	0.00017102	0.00059543	0.220634	5.94368e-05	0.00021346	0.0064392
d__Bacteria;p__Pseudomonadota;c__Alphaproteobacteria;o__Acetobacterales;f__Acetobacteraceae;g__Roseococcus;s__	0.00316064	0.00477867	0.00100058	0.000606558	0.427761	0.246177
d__Bacteria;p__Pseudomonadota;c__Alphaproteobacteria;o__Caedimonadales;f__UBA1908;g__JACESU01;s__	0.000121932	0.000285534	9.21313e-05	5.71072e-05	0.127323	0.000393573
d__Bacteria;p__Pseudomonadota;c__Alphaproteobacteria;o__Geminicoccales;f__Geminicoccaceae;g__JANXAZ01;s__	0.000210863	0.00255815	0.0589218	1.69105e-05	0.000341895	0.617514
d__Bacteria;p__Pseudomonadota;c__Alphaproteobacteria;o__Kiloniellales;f__Rhodovibrionaceae;g__Rhodovibrio;s__	0.000255784	1.04421	6.96747e-05	0.000302647	0.000292791	0.00104684
d__Bacteria;p__Pseudomonadota;c__Alphaproteobacteria;o__Rhizobiales;f__Afifellaceae;g__;s__	0.000116468	0.334499	3.46192e-05	3.22178e-05	0.000176363	0.00336607
d__Bacteria;p__Pseudomonadota;c__Alphaproteobacteria;o__Rhizobiales;f__Beijerinckiaceae;g__Microvirga;s__Microvirga sp020697385	0.000449582	0.00133916	0.673862	0.00019378	0.00105608	0.0113436
d__Bacteria;p__Pseudomonadota;c__Alphaproteobacteria;o__Rhizobiales;f__Methyloligellaceae;g__Methyloceanibacter;s__	0.0010536	0.220269	0.000906906	0.000323044	0.0045674	0.005381
d__Bacteria;p__Pseudomonadota;c__Alphaproteobacteria;o__Rhizobiales;f__Rhodomicrobiaceae;g__;s__	0.000127963	0.000778874	0.128361	3.74998e-05	0.000268718	0.0188976
d__Bacteria;p__Pseudomonadota;c__Alphaproteobacteria;o__Rhizobiales;f__Rhodomicrobiaceae;g__Dichotomicrobium;s__	0.000450148	0.389582	4.0129e-05	3.06926e-05	0.000163359	0.00560233
d__Bacteria;p__Pseudomonadota;c__Alphaproteobacteria;o__Rhodobacterales;f__;g__;s__	0.00188894	0.735084	0.000179358	8.50161e-05	0.00116437	0.0664499
d__Bacteria;p__Pseudomonadota;c__Alphaproteobacteria;o__Rhodobacterales;f__Rhodobacteraceae;g__;s__	0.611668	0.00594826	0.000364925	0.000478651	0.00117262	0.0501107
d__Bacteria;p__Pseudomonadota;c__Alphaproteobacteria;o__Rhodobacterales;f__Rhodobacteraceae;g__IMCC34051;s__	0.988478	0.00209353	0.000156602	0.000169547	0.000587065	0.00652533
d__Bacteria;p__Pseudomonadota;c__Alphaproteobacteria;o__Rhodobacterales;f__Rhodobacteraceae;g__JAFIEC01;s__	0.117449	0.00138527	3.46933e-05	7.67119e-05	0.000289799	0.00378672
d__Bacteria;p__Pseudomonadota;c__Alphaproteobacteria;o__Rhodobacterales;f__Rhodobacteraceae;g__Rhodobacter_B;s__	0.142816	0.00106425	3.49665e-05	6.91969e-05	0.000147259	0.00397902
d__Bacteria;p__Pseudomonadota;c__Alphaproteobacteria;o__Rhodobacterales;f__Rhodobacteraceae;g__Thermohalobaculum;s__	0.000503649	0.510615	7.90684e-05	5.89146e-05	0.000356861	0.0129718
d__Bacteria;p__Pseudomonadota;c__Alphaproteobacteria;o__Rhodobacterales;f__Rhodobacteraceae;g__Yoonia;s__	0.15264	0.000220068	2.65046e-05	2.6242e-05	9.58445e-05	0.000180291
d__Bacteria;p__Pseudomonadota;c__Alphaproteobacteria;o__Sphingomonadales;f__Sphingomonadaceae;g__Blastomonas;s__Blastomonas fulva	0.000157134	0.000430001	5.9223e-05	3.87259e-05	0.282118	0.00884014
d__Bacteria;p__Pseudomonadota;c__Alphaproteobacteria;o__Sphingomonadales;f__Sphingomonadaceae;g__Blastomonas;s__Blastomonas ursincola	0.000467899	0.00139082	0.000214719	0.000115895	0.793107	0.0161122
d__Bacteria;p__Pseudomonadota;c__Alphaproteobacteria;o__Sphingomonadales;f__Sphingomonadaceae;g__Erythrobacter;s__	0.000575487	0.000921675	0.000172036	9.90341e-05	0.95178	0.00892386
d__Bacteria;p__Pseudomonadota;c__Alphaproteobacteria;o__Sphingomonadales;f__Sphingomonadaceae;g__Erythrobacter;s__Erythrobacter sp019750455	0.000560251	0.00146799	0.000325421	0.000183105	1.54671	0.0235943
d__Bacteria;p__Pseudomonadota;c__Alphaproteobacteria;o__Sphingomonadales;f__Sphingomonadaceae;g__Novosphingobium;s__	0.000689926	0.00146997	0.000360863	0.000260205	1.82792	0.0297228
d__Bacteria;p__Pseudomonadota;c__Alphaproteobacteria;o__Sphingomonadales;f__Sphingomonadaceae;g__Novosphingobium;s__Novosphingobium sp020853995	0.000136443	0.000270594	5.79022e-05	4.54936e-05	0.304288	0.00204557
d__Bacteria;p__Pseudomonadota;c__Alphaproteobacteria;o__Sphingomonadales;f__Sphingomonadaceae;g__Novosphingobium;s__Novosphingobium sp900176395	0.000204116	0.000435089	9.65068e-05	7.5927e-05	0.547541	0.0108935
d__Bacteria;p__Pseudomonadota;c__Alphaproteobacteria;o__Sphingomonadales;f__Sphingomonadaceae;g__Rhizorhabdus;s__Rhizorhabdus sp018006725	0.000177836	0.000467256	5.40725e-05	3.5415e-05	0.275182	0.0160619
d__Bacteria;p__Pseudomonadota;c__Alphaproteobacteria;o__Sphingomonadales;f__Sphingomonadaceae;g__Sphingobium;s__	0.000854014	0.00137277	0.000504979	0.000296485	2.30484	0.0253234
d__Bacteria;p__Pseudomonadota;c__Alphaproteobacteria;o__Sphingomonadales;f__Sphingomonadaceae;g__Sphingobium;s__Sphingobium limneticum	0.0111585	0.0171041	0.0036157	0.00139028	0.494864	0.00695732
d__Bacteria;p__Pseudomonadota;c__Alphaproteobacteria;o__Sphingomonadales;f__Sphingomonadaceae;g__Sphingobium;s__Sphingobium xenophagum	0.000644735	0.00136436	0.000256484	0.000166556	1.43033	0.0202175
d__Bacteria;p__Pseudomonadota;c__Alphaproteobacteria;o__UBA8366;f__;g__;s__	0.00151647	0.966468	0.00021504	0.000133931	0.00184206	0.088339
d__Bacteria;p__Pseudomonadota;c__Gammaproteobacteria;o__;f__;g__;s__	0.168168	0.00418125	0.000254769	0.000294215	0.288774	0.0278237
d__Bacteria;p__Pseudomonadota;c__Gammaproteobacteria;o__21-64-14;f__21-64-14;g__;s__	0.000270075	0.359694	3.68956e-05	3.92581e-05	0.000238298	0.00135137
d__Bacteria;p__Pseudomonadota;c__Gammaproteobacteria;o__Arenicellales;f__JAANXG01;g__JAANXG01;s__	0.243752	3.32745	0.000364588	0.000332694	0.00148212	0.0347902
d__Bacteria;p__Pseudomonadota;c__Gammaproteobacteria;o__Burkholderiales;f__;g__;s__	0.000314677	0.0010535	7.76769e-05	9.6227e-05	0.216344	0.158272
d__Bacteria;p__Pseudomonadota;c__Gammaproteobacteria;o__Burkholderiales;f__Burkholderiaceae_B;g__;s__	0.00046618	0.000960758	0.000215853	0.000140332	1.15565	0.32135
d__Bacteria;p__Pseudomonadota;c__Gammaproteobacteria;o__Burkholderiales;f__Burkholderiaceae_B;g__Acidovorax;s__	0.000767505	0.00181463	0.000521693	0.000501528	2.38943	0.270056
d__Bacteria;p__Pseudomonadota;c__Gammaproteobacteria;o__Burkholderiales;f__Burkholderiaceae_B;g__Acidovorax;s__Acidovorax defluvii	0.000404242	0.000701881	0.000211853	0.000170144	1.23667	0.0519343
d__Bacteria;p__Pseudomonadota;c__Gammaproteobacteria;o__Burkholderiales;f__Burkholderiaceae_B;g__Acidovorax;s__Acidovorax sp002176815	0.00017343	0.000328177	5.89333e-05	4.98513e-05	0.317187	0.0611446
d__Bacteria;p__Pseudomonadota;c__Gammaproteobacteria;o__Burkholderiales;f__Burkholderiaceae_B;g__Hydrogenophaga;s__	0.00068523	0.0013745	0.000233202	0.000222147	1.44926	0.396758
d__Bacteria;p__Pseudomonadota;c__Gammaproteobacteria;o__Burkholderiales;f__Burkholderiaceae_B;g__Hylemonella;s__Hylemonella delicata	0.000770161	0.00150635	0.000447112	0.00026114	2.1072	2.31191
d__Bacteria;p__Pseudomonadota;c__Gammaproteobacteria;o__Burkholderiales;f__Burkholderiaceae_B;g__Macromonas;s__	0.000120363	0.000403223	4.61498e-05	5.97157e-05	0.172032	0.0520041
d__Bacteria;p__Pseudomonadota;c__Gammaproteobacteria;o__Burkholderiales;f__Burkholderiaceae_B;g__Serpentinimonas;s__Serpentinimonas maccroryi	0.000412637	0.00126582	0.000160758	9.12852e-05	0.738323	0.108915
d__Bacteria;p__Pseudomonadota;c__Gammaproteobacteria;o__Burkholderiales;f__Burkholderiaceae;g__Limnobacter;s__	0.00202291	0.000223762	5.95051e-05	2.93268e-05	0.226623	0.069411
d__Bacteria;p__Pseudomonadota;c__Gammaproteobacteria;o__Burkholderiales;f__Methylophilaceae;g__Methylophilus;s__	0.000412628	0.000581118	0.000292144	0.000204608	1.22707	0.00170849
d__Bacteria;p__Pseudomonadota;c__Gammaproteobacteria;o__Burkholderiales;f__Rhodocyclaceae;g__;s__	0.000301046	0.000546247	8.84406e-05	6.27635e-05	0.48562	0.0262517
d__Bacteria;p__Pseudomonadota;c__Gammaproteobacteria;o__Burkholderiales;f__Rhodocyclaceae;g__66-26;s__66-26 sp001897745	0.000528122	0.001595	0.000256494	0.000147396	1.18365	0.108022
d__Bacteria;p__Pseudomonadota;c__Gammaproteobacteria;o__Burkholderiales;f__Rhodocyclaceae;g__Azonexus;s__	0.000926873	0.00206752	0.000504523	0.00041128	2.84376	0.246663
d__Bacteria;p__Pseudomonadota;c__Gammaproteobacteria;o__Burkholderiales;f__Rhodocyclaceae;g__Azonexus;s__Azonexus sp008080565	0.000366709	0.000623326	0.000162819	9.81949e-05	0.760494	0.0355977
d__Bacteria;p__Pseudomonadota;c__Gammaproteobacteria;o__Burkholderiales;f__Rhodocyclaceae;g__CAJBIL01;s__	0.000816583	0.00171631	0.000424952	0.000398183	2.59111	0.0580406
d__Bacteria;p__Pseudomonadota;c__Gammaproteobacteria;o__Burkholderiales;f__Rhodocyclaceae;g__Methyloversatilis;s__	0.000883826	0.00166349	0.000345007	0.000246561	1.84533	0.139194
d__Bacteria;p__Pseudomonadota;c__Gammaproteobacteria;o__Burkholderiales;f__Rhodocyclaceae;g__Zoogloea;s__	0.00100198	0.00210789	0.000543348	0.000420224	2.98553	0.0787981
d__Bacteria;p__Pseudomonadota;c__Gammaproteobacteria;o__Burkholderiales;f__Rhodocyclaceae;g__Zoogloea;s__Zoogloea ramigera	0.000206171	0.000530013	7.46255e-05	5.60077e-05	0.396267	0.0209152
d__Bacteria;p__Pseudomonadota;c__Gammaproteobacteria;o__Burkholderiales;f__SG8-39;g__;s__	0.00016627	0.000575075	0.0694237	2.00544e-05	0.000419057	0.0533722
d__Bacteria;p__Pseudomonadota;c__Gammaproteobacteria;o__Burkholderiales;f__Thiobacillaceae;g__JANWZL01;s__	0.000269459	0.000783654	0.324217	0.000111727	0.000465091	0.577903
d__Bacteria;p__Pseudomonadota;c__Gammaproteobacteria;o__Burkholderiales;f__Thiobacillaceae;g__Thiobacillus;s__	0.00159839	0.00371745	0.000766861	0.000584549	3.88876	0.844628
d__Bacteria;p__Pseudomonadota;c__Gammaproteobacteria;o__Burkholderiales;f__Thiobacillaceae;g__Thiobacillus;s__Thiobacillus sp002279795	0.000226792	0.000473042	9.35104e-05	7.90904e-05	0.456232	0.0860582
d__Bacteria;p__Pseudomonadota;c__Gammaproteobacteria;o__Competibacterales;f__Competibacteraceae;g__;s__	0.000800304	0.305573	0.000478259	0.000217299	0.00290597	0.00164121
d__Bacteria;p__Pseudomonadota;c__Gammaproteobacteria;o__Ectothiorhodospirales;f__Thioalkalivibrionaceae;g__Thioalkalivibrio_B;s__	0.148848	0.0140787	3.93773e-05	0.000110215	0.000553586	0.061446
d__Bacteria;p__Pseudomonadota;c__Gammaproteobacteria;o__Enterobacterales;f__Enterobacteriaceae;g__BIGb0383;s__	0.00242986	0.000999002	0.00048636	0.000306713	0.143062	0.0295776
d__Bacteria;p__Pseudomonadota;c__Gammaproteobacteria;o__Halothiobacillales;f__Halothiobacillaceae;g__Guyparkeria;s__	0.291418	0.0332954	0.000718641	0.00031233	0.00694781	0.0342988
d__Bacteria;p__Pseudomonadota;c__Gammaproteobacteria;o__Pseudomonadales;f__Halieaceae;g__Kineobactrum;s__	0.183854	0.000176764	2.78089e-05	1.84875e-05	0.000110719	0.000356175
d__Bacteria;p__Pseudomonadota;c__Gammaproteobacteria;o__Pseudomonadales;f__Halomonadaceae;g__Halomonas;s__	2.3172	0.0178114	0.000513735	0.000425071	0.00244228	0.0492786
d__Bacteria;p__Pseudomonadota;c__Gammaproteobacteria;o__Pseudomonadales;f__Halomonadaceae;g__Halomonas;s__Halomonas rituensis	0.249913	0.00108217	4.56252e-05	0.000152495	8.63132e-05	0.000194785
d__Bacteria;p__Pseudomonadota;c__Gammaproteobacteria;o__Pseudomonadales;f__Oleiphilaceae;g__Halospina;s__Halospina denitrificans	0.423075	0.00113907	0.000101726	8.22012e-05	0.000361566	0.002959
d__Bacteria;p__Pseudomonadota;c__Gammaproteobacteria;o__Pseudomonadales;f__Oleiphilaceae;g__Marinobacter;s__	3.47322	0.00674342	0.00108405	0.00140804	0.00235688	0.0216683
d__Bacteria;p__Pseudomonadota;c__Gammaproteobacteria;o__Pseudomonadales;f__Pseudohongiellaceae;g__PWQG01;s__	0.30005	0.00303943	7.9926e-05	0.00010796	0.000460467	0.00985279
d__Bacteria;p__Pseudomonadota;c__Gammaproteobacteria;o__SZUA-229;f__;g__;s__	0.122602	0.00254182	9.27853e-05	0.000322406	0.00504515	0.00153753
d__Bacteria;p__Pseudomonadota;c__Gammaproteobacteria;o__Thiohalomonadales;f__Thiohalomonadaceae;g__;s__	0.0011428	1.2998	0.000194598	0.000152734	0.000821844	0.0124148
d__Bacteria;p__Pseudomonadota;c__Gammaproteobacteria;o__Thiohalorhabdales;f__Thiohalorhabdaceae;g__;s__	0.0134844	0.594978	5.32129e-05	0.000199314	0.00025128	0.00895462
d__Bacteria;p__Pseudomonadota;c__Gammaproteobacteria;o__Thiohalorhabdales;f__Thiohalorhabdaceae;g__Thiohalorhabdus;s__	0.426187	0.0203922	0.000106218	0.000247836	0.000361462	0.0149774
d__Bacteria;p__Pseudomonadota;c__Gammaproteobacteria;o__Thiomicrospirales;f__Thiomicrospiraceae;g__GCA-002282575;s__GCA-002282575 sp002281095	0.00444468	0.00773543	0.00246936	0.00204295	12.6887	0.00146316
d__Bacteria;p__Pseudomonadota;c__Gammaproteobacteria;o__Thiomicrospirales;f__Thiomicrospiraceae;g__Thiomicrospira;s__	0.235969	0.000371909	7.88094e-05	2.64405e-05	0.000145739	0
d__Bacteria;p__Pseudomonadota;c__Gammaproteobacteria;o__UBA4486;f__UBA4486;g__;s__	0.00082017	1.26487	0.000155305	0.00010648	0.000669753	0.0144185
d__Bacteria;p__Pseudomonadota;c__Gammaproteobacteria;o__UBA6429;f__UBA6429;g__Thiohalophilus;s__	0.169111	0.659436	0.00010879	0.000100129	0.000393886	0.00587643
d__Bacteria;p__Pseudomonadota;c__Gammaproteobacteria;o__UBA6522;f__UBA6522;g__;s__	0.000174909	0.791197	5.60694e-05	3.89615e-05	0.000192703	0.00657944
d__Bacteria;p__Pseudomonadota;c__Gammaproteobacteria;o__UBA6522;f__UBA6522;g__FEN-1219;s__	0.000259537	0.398219	2.38371e-05	1.66949e-05	8.81392e-05	0.00348565
d__Bacteria;p__Pseudomonadota;c__Gammaproteobacteria;o__Xanthomonadales;f__;g__;s__	0.000906329	0.272577	5.32359e-05	2.9062e-05	0.000327148	0.00508471
d__Bacteria;p__Pseudomonadota;c__Gammaproteobacteria;o__Xanthomonadales;f__Wenzhouxiangellaceae;g__;s__	0.520924	0.00697208	0.000110724	0.000323727	0.000583839	0.00318332
d__Bacteria;p__Pseudomonadota;c__Gammaproteobacteria;o__Xanthomonadales;f__Wenzhouxiangellaceae;g__GCA-2722315;s__	0.387018	0.00381129	0.000110904	0.000301133	0.000660858	0.0101301
d__Bacteria;p__Pseudomonadota;c__Gammaproteobacteria;o__Xanthomonadales;f__Wenzhouxiangellaceae;g__Wenzhouxiangella;s__	1.80807	0.0173298	0.00033769	0.000635499	0.00806669	0.0602285
d__Bacteria;p__Pseudomonadota;c__Gammaproteobacteria;o__Xanthomonadales;f__Wenzhouxiangellaceae;g__Wenzhouxiangella;s__Wenzhouxiangella sp003417465	0.408708	0.000878804	7.23767e-05	0.000168398	0.000217864	0.000894844
d__Bacteria;p__Pseudomonadota;c__Gammaproteobacteria;o__Xanthomonadales;f__Xanthomonadaceae;g__Rehaibacterium;s__	0.000335789	0.00206727	0.116964	2.88186e-05	0.00276889	0.059858
d__Bacteria;p__Pseudomonadota;c__Gammaproteobacteria;o__XJ16;f__Halofilaceae;g__Halofilum;s__	0.161069	0.003588	3.339e-05	3.49467e-05	0.000245579	0.00362113
d__Bacteria;p__Pseudomonadota;c__Gammaproteobacteria;o__XN24;f__XN24;g__;s__	0.389862	0.00731111	0.000113847	8.69515e-05	0.000738126	0.0234266
d__Bacteria;p__SAR324;c__SAR324;o__SAR324;f__JACQKK01;g__;s__	0.00192473	1.64264	0.000195907	0.000202917	0.000977678	0.0204042
d__Bacteria;p__Spirochaetota;c__Leptospirae;o__Leptospirales;f__Leptonemataceae;g__SKYB61;s__	0.000651381	0.00131565	1.0097	0.000310627	0.000832625	0.0118509
d__Bacteria;p__Spirochaetota;c__Spirochaetia;o__DSM-27196;f__SLST01;g__;s__	0.124051	0.231559	4.18534e-05	0.000413639	0.000176062	0.000435296
d__Bacteria;p__Spirochaetota;c__Spirochaetia;o__DSM-27196;f__SLST01;g__SLST01;s__	0.000409378	0.223443	5.49777e-05	7.25129e-05	0.000249773	0
d__Bacteria;p__Spirochaetota;c__Spirochaetia;o__DTKZ01;f__DTKZ01;g__DTKZ01;s__	3.35547e-05	8.99024e-05	0.0474794	7.61494e-06	0	0.0776315
d__Bacteria;p__Thermotogota;c__Thermotogae;o__Thermotogales;f__DSM-5069;g__Pseudothermotoga;s__	7.52126e-05	0.000168742	0.106758	5.37501e-05	0.000107596	0.0130075
Unclassified Archaea;Unassigned;Unassigned;Unassigned;Unassigned;Unassigned;Unassigned	2.60918	6.93685	3.2611	28.5596	2.08709	5.39419
Unclassified Bacteria;Unassigned;Unassigned;Unassigned;Unassigned;Unassigned;Unassigned	29.3527	29.0071	28.8302	2.98889	37.5171	49.3562
Unclassified;Unassigned;Unassigned;Unassigned;Unassigned;Unassigned;Unassigned	2.3517	3.20395	3.10578	8.5499	3.83819	0.583451

## Sheet: Abundances__taxonomy_genus
taxonomy_genus	Lake Acigöl	Balikesir-Gömec	Balikesir-Hisaralan	Tuz Gölü	Balikesir-Balya	Armutlu
d__Archaea;p__Asgardarchaeota;c__Heimdallarchaeia;o__UBA460;f__Kariarchaeaceae;g__	0.000160082	0.500426	8.4338e-05	6.16981e-05	0.00031755	0
d__Archaea;p__Halobacteriota;c__Halobacteria;o__Halobacteriales;f__;g__	0.00312645	0.680992	0.000535798	0.623146	0.00149356	0.00147752
d__Archaea;p__Halobacteriota;c__Halobacteria;o__Halobacteriales;f__Haladaptataceae;g__	0.181518	0.00822952	4.36117e-05	0.00325526	0.000131206	0.000440674
d__Archaea;p__Halobacteriota;c__Halobacteria;o__Halobacteriales;f__Haladaptataceae;g__Halorussus	0.17666	0.00587164	1.98603e-05	0.00232969	6.8737e-05	0.000241883
d__Archaea;p__Halobacteriota;c__Halobacteria;o__Halobacteriales;f__Haloarculaceae;g__	0.0128997	0.968356	0.000404632	0.952693	0.000956764	0.00104575
d__Archaea;p__Halobacteriota;c__Halobacteria;o__Halobacteriales;f__Haloarculaceae;g__Halapricum	0.00179242	0.00153776	0.000173159	0.266387	0.000328738	0.000171857
d__Archaea;p__Halobacteriota;c__Halobacteria;o__Halobacteriales;f__Haloarculaceae;g__Haloarcula	0.00757332	0.0267079	0.00132493	2.33957	0.00273235	0.00123451
d__Archaea;p__Halobacteriota;c__Halobacteria;o__Halobacteriales;f__Haloarculaceae;g__Haloglomus	0.00549724	0.0234795	0.000140551	0.29296	0.000378402	0.000642476
d__Archaea;p__Halobacteriota;c__Halobacteria;o__Halobacteriales;f__Haloarculaceae;g__Halomicroarcula	0.00149021	0.0169368	0.000226098	0.426685	0.000514666	0.000457929
d__Archaea;p__Halobacteriota;c__Halobacteria;o__Halobacteriales;f__Haloarculaceae;g__Halomicrobium	0.00194169	0.00402271	0.000339537	0.655209	0.000831685	0.000314479
d__Archaea;p__Halobacteriota;c__Halobacteria;o__Halobacteriales;f__Haloarculaceae;g__Halorhabdus	0.1601	0.0143276	0.000144994	0.161863	0.000482778	0.000149383
d__Archaea;p__Halobacteriota;c__Halobacteria;o__Halobacteriales;f__Haloarculaceae;g__Halorientalis	0.00577946	0.0143587	0.000980967	1.76249	0.0019279	0.00122922
d__Archaea;p__Halobacteriota;c__Halobacteria;o__Halobacteriales;f__Haloarculaceae;g__Halosegnis	0.0404978	0.47674	9.67184e-05	0.0583935	0.000117643	0.000922429
d__Archaea;p__Halobacteriota;c__Halobacteria;o__Halobacteriales;f__Haloarculaceae;g__Halosimplex	0.00357906	0.00985632	0.000856362	1.78281	0.0017664	0.00071718
d__Archaea;p__Halobacteriota;c__Halobacteria;o__Halobacteriales;f__Haloarculaceae;g__Natronomonas	0.771521	0.0481081	0.000499371	0.610079	0.00114463	0.00238514
d__Archaea;p__Halobacteriota;c__Halobacteria;o__Halobacteriales;f__Haloarculaceae;g__QS-5-70-15	0.364646	2.3421	0.000209766	0.0152902	0.000617633	0.0020111
d__Archaea;p__Halobacteriota;c__Halobacteria;o__Halobacteriales;f__Haloarculaceae;g__Salinibaculum	0.00132254	0.00343964	0.000260295	0.470893	0.000494885	0.000388761
d__Archaea;p__Halobacteriota;c__Halobacteria;o__Halobacteriales;f__Haloarculaceae;g__SW-9-67-25	0.000271232	0.000540091	4.76698e-05	0.0853033	0.00011287	6.76648e-05
d__Archaea;p__Halobacteriota;c__Halobacteria;o__Halobacteriales;f__Halobacteriaceae;g__	0.000343532	0.00124965	7.11671e-05	0.136435	0.0001478	0.000327692
d__Archaea;p__Halobacteriota;c__Halobacteria;o__Halobacteriales;f__Halobacteriaceae;g__Halobacterium	0.00721204	0.0121921	0.00131815	2.77916	0.00268222	0.000541432
d__Archaea;p__Halobacteriota;c__Halobacteria;o__Halobacteriales;f__Halobacteriaceae;g__Halodesulfurarchaeum	0.00261359	2.41944	0.000237455	0.00137387	0.000325509	0.000580332
d__Archaea;p__Halobacteriota;c__Halobacteria;o__Halobacteriales;f__Haloferacaceae;g__Halobaculum	0.000525774	0.00125633	0.000111269	0.189664	0.000145461	0
d__Archaea;p__Halobacteriota;c__Halobacteria;o__Halobacteriales;f__Haloferacaceae;g__Halogranum	0.00303746	0.580012	6.85977e-05	0.00243362	0.000189334	0.000740208
d__Archaea;p__Halobacteriota;c__Halobacteria;o__Halobacteriales;f__Haloferacaceae;g__Halolamina	0.0218802	0.348708	0.00229163	4.57206	0.00485342	0.00147583
d__Archaea;p__Halobacteriota;c__Halobacteria;o__Halobacteriales;f__Haloferacaceae;g__Halonotius	0.00113021	0.002576	0.00076032	1.19611	0.00145276	0
d__Archaea;p__Halobacteriota;c__Halobacteria;o__Halobacteriales;f__Haloferacaceae;g__Haloplanus	0.00437562	0.0177376	0.000310413	0.563286	0.000646198	0.00181023
d__Archaea;p__Halobacteriota;c__Halobacteria;o__Halobacteriales;f__Haloferacaceae;g__Halorubrum	0.0385437	0.0725404	0.00355393	6.70159	0.00657592	0.00574569
d__Archaea;p__Halobacteriota;c__Halobacteria;o__Halobacteriales;f__Haloferacaceae;g__Salinigranum	0.00145239	2.16247	0.000152214	0.00220324	0.000354775	0.000545399
d__Archaea;p__Halobacteriota;c__Halobacteria;o__Halobacteriales;f__Haloferacaceae;g__Salinirubrum	0.00231554	0.995554	0.000142711	0.00440044	0.000295824	0.000449787
d__Archaea;p__Halobacteriota;c__Halobacteria;o__Halobacteriales;f__Natrialbaceae;g__	0.0105407	0.00253796	9.37943e-06	0.08648	1.11038e-05	0.000169794
d__Archaea;p__Halobacteriota;c__Halobacteria;o__Halobacteriales;f__Natrialbaceae;g__Haloarchaeobius	0.106602	0.00716269	6.42125e-05	0.00446301	0.000305874	0.000677994
d__Archaea;p__Halobacteriota;c__Halobacteria;o__Halobacteriales;f__Salinarchaeaceae;g__	0.230611	0.00453301	4.61705e-05	0.00389013	8.695e-05	0.000184832
d__Archaea;p__Halobacteriota;c__Halobacteria;o__Halobacteriales;f__Salinarchaeaceae;g__Salinarchaeum	0.122415	0.0139009	0.00176619	2.88647	0.00349556	0.000468146
d__Archaea;p__Halobacteriota;c__Halobacteria;o__Halobacteriales;f__SW-7-71-33;g__	0.00050226	0.00110034	8.12911e-05	0.0891304	0.000108799	0
d__Archaea;p__Halobacteriota;c__Halobacteria;o__JAHENH01;f__;g__	8.91333e-05	0.000204939	4.68983e-05	0.0649742	5.73919e-05	0.00020544
d__Archaea;p__Nanoarchaeota;c__Nanoarchaeia;o__Woesearchaeales;f__21-14-0-10-32-9;g__21-14-0-10-32-9	0.431418	0.000398291	7.50943e-05	7.36625e-05	0.00035415	0.00119869
d__Archaea;p__Nanoarchaeota;c__Nanoarchaeia;o__Woesearchaeales;f__JACJVV01;g__	0.0972994	1.83252e-05	0	0	6.39575e-05	0
d__Archaea;p__Nanoarchaeota;c__Nanoarchaeia;o__Woesearchaeales;f__JAFCCF01;g__	0.0950794	0.00160208	0.000226193	0.0001929	0.0110256	0.0441479
d__Archaea;p__Nanohaloarchaeota;c__Nanosalinia;o__Nanosalinales;f__Nanosalinaceae;g__	0.00592933	0.012756	0.00403202	5.09452	0.0076287	0
d__Archaea;p__Nanohaloarchaeota;c__Nanosalinia;o__Nanosalinales;f__Nanosalinaceae;g__B1-Br10-U2g21	0.00299402	0.157408	0.00191139	2.48189	0.00334986	0
d__Archaea;p__Nanohaloarchaeota;c__Nanosalinia;o__Nanosalinales;f__Nanosalinaceae;g__JALDAJ01	6.43861e-05	0.164226	2.25406e-05	8.14722e-05	0	0
d__Archaea;p__Nanohaloarchaeota;c__Nanosalinia;o__Nanosalinales;f__Nanosalinaceae;g__M3-22	0.000951474	0.0023633	0.000699216	0.854698	0.00126405	0
d__Archaea;p__Nanohaloarchaeota;c__Nanosalinia;o__Nanosalinales;f__Nanosalinaceae;g__Nanohalobium	0.0187116	0.0440491	0.0120274	17.117	0.0238085	0
d__Archaea;p__Nanohaloarchaeota;c__Nanosalinia;o__Nanosalinales;f__Nanosalinaceae;g__Nanosalina	0.0045164	0.0101498	0.00313677	4.0909	0.00577518	0
d__Archaea;p__Nanohaloarchaeota;c__Nanosalinia;o__Nanosalinales;f__Nanosalinaceae;g__PL-Br10-U2g16	0.000115797	0.000354652	6.23824e-05	0.110341	0.00012856	0
d__Archaea;p__Nanohaloarchaeota;c__Nanosalinia;o__Nanosalinales;f__Nanosalinaceae;g__SW-4-43-9	0.000416228	0.00133426	0.000189221	0.273127	0.000361663	0
d__Archaea;p__Thermoproteota;c__Nitrososphaeria_A;o__Caldarchaeales;f__Caldarchaeaceae;g__Caldarchaeum	0.000333449	0.000493672	0.457739	0.000144681	0.000372502	0.007003
d__Archaea;p__Thermoproteota;c__Nitrososphaeria_A;o__Caldarchaeales;f__HR02;g__HRBIN02	0.000112929	0.000264128	0.193271	7.41298e-05	0.00017643	0.00805866
d__Archaea;p__Thermoproteota;c__Nitrososphaeria;o__Nitrososphaerales;f__Nitrosocaldaceae;g__	7.87041e-05	6.61714e-05	0.0533359	1.62127e-05	0.0001217	0.045614
d__Archaea;p__Thermoproteota;c__Nitrososphaeria;o__Nitrososphaerales;f__Nitrosopumilaceae;g__	6.20243e-05	0.349516	3.55066e-05	3.77236e-05	5.20716e-05	0.000154225
d__Archaea;p__Thermoproteota;c__Thermoprotei_A;o__Sulfolobales;f__AG1;g__AG1	0	4.77197e-06	0.0482033	0	3.05487e-05	0.000485852
d__Archaea;p__Thermoproteota;c__Thermoprotei;o__Gearchaeales;f__Gearchaeaceae;g__DSFO01	0.00155219	0.00362347	2.4516	0.000785808	0.00196075	0.0264661
d__Bacteria;p__;c__;o__;f__;g__	0.623523	0.00847526	0.669239	0.00132289	0.0071096	0.193823
d__Bacteria;p__Acidobacteriota;c__Blastocatellia;o__HR10;f__HR10;g__HR10	0.000341985	0.000855255	0.68485	0.000192783	0.000502063	0.0079339
d__Bacteria;p__Acidobacteriota;c__Blastocatellia;o__Pyrinomonadales;f__Pyrinomonadaceae;g__J014	0.000117416	0.000292867	0.170273	5.6723e-05	0.000128832	0.00516742
d__Bacteria;p__Acidobacteriota;c__Thermoanaerobaculia;o__Thermoanaerobaculales;f__;g__	0.000106614	0.302622	1.75139e-05	2.96035e-05	0.000194209	0.00573612
d__Bacteria;p__Acidobacteriota;c__Thermoanaerobaculia;o__UBA5704;f__JAIOJS01;g__	0.00056448	1.99509	0.000188778	0.000141595	0.000390091	0.00618682
d__Bacteria;p__Acidobacteriota;c__Thermoanaerobaculia;o__UBA5704;f__UBA5704;g__	0.00010651	0.509735	3.59674e-05	2.67366e-05	0.000126052	0.00389531
d__Bacteria;p__Acidobacteriota;c__UBA890;o__UBA890;f__WLXD01;g__	0.000216938	0.31211	1.83883e-05	3.50254e-05	0.00012635	0.00201102
d__Bacteria;p__Actinomycetota;c__Acidimicrobiia;o__UBA5794;f__ZC4RG35;g__JAHWLC01	0.000971977	0.891285	2.06301e-05	2.45476e-05	0.000108794	0.00364158
d__Bacteria;p__Actinomycetota;c__Actinomycetia;o__Actinomycetales;f__Microbacteriaceae;g__Microbacterium	0.00339162	0.0078798	7.4764	0.00184811	0.00596385	0.0110444
d__Bacteria;p__Actinomycetota;c__Actinomycetia;o__Actinomycetales;f__Micrococcaceae;g__Arthrobacter	3.95773e-05	0.000123652	0.0548698	9.08949e-06	0.000506205	0.0180814
d__Bacteria;p__Actinomycetota;c__Actinomycetia;o__Jiangellales;f__Jiangellaceae;g__	0.0020527	0.64471	0.000967629	0.000150257	0.0022183	0.0508332
d__Bacteria;p__Actinomycetota;c__Actinomycetia;o__Mycobacteriales;f__Geodermatophilaceae;g__Blastococcus	0.000968963	0.00645678	1.43098	0.000635752	0.0546371	0.0800741
d__Bacteria;p__Actinomycetota;c__Actinomycetia;o__Nitriliruptorales;f__;g__	0.000520113	0.419429	6.511e-05	8.67469e-05	0.000206614	0.00283825
d__Bacteria;p__Actinomycetota;c__Actinomycetia;o__Nitriliruptorales;f__Nitriliruptoraceae;g__T1Sed10-7	0.138412	0.000461507	1.57349e-05	4.93766e-05	9.28616e-05	0.0011985
d__Bacteria;p__Aquificota;c__Aquificae;o__Aquificales;f__Aquificaceae;g__	0.000369787	0.000606201	0.525111	0.000178255	0.000458838	0.000600468
d__Bacteria;p__Aquificota;c__Aquificae;o__Aquificales;f__Aquificaceae;g__JANWVD01	0.00430735	0.00944991	6.34956	0.00232105	0.00570439	0.00618329
d__Bacteria;p__Armatimonadota;c__Fimbriimonadia;o__Fimbriimonadales;f__GBS-DC;g__LDYB01	0.000137445	0.000354978	0.255537	8.25104e-05	0.000209311	0.00152799
d__Bacteria;p__Armatimonadota;c__HRBIN17;o__HRBIN17;f__HRBIN17;g__Fervidibacter	0.000113642	0.000247076	0.169709	6.77888e-05	0.000132684	2.67625
d__Bacteria;p__Bacillota_A;c__Clostridia;o__Clostridiales;f__Caloramatoraceae;g__	0.000128628	0.000229932	7.90322e-05	5.58983e-05	0.336097	0.0011989
d__Bacteria;p__Bacillota_A;c__Clostridia;o__Peptostreptococcales;f__;g__	0.0111521	0.323748	8.13066e-05	6.37353e-05	0.000197685	0.00199225
d__Bacteria;p__Bacillota_A;c__Clostridia;o__Peptostreptococcales;f__Acidaminobacteraceae;g__	0.134813	0.00443533	0.000129931	0.000158999	0.00016161	0
d__Bacteria;p__Bacillota_A;c__Clostridia;o__Peptostreptococcales;f__T1SED10-28;g__Isachenkonia	0.244803	0.00390591	4.5459e-05	5.47379e-05	0.000156129	0.000198675
d__Bacteria;p__Bacillota_A;c__Clostridia;o__Tissierellales;f__Dethiosulfatibacteraceae;g__UBA8670	0.190132	0.0180495	5.31864e-05	6.98784e-05	0.000105883	0.000332333
d__Bacteria;p__Bacillota_C;c__Negativicutes;o__Propionisporales;f__DSM-13327;g__Pelosinus	0.000367025	0.000639229	0.000261254	0.000133746	0.17925	0.000499778
d__Bacteria;p__Bacillota_F;c__Halanaerobiia;o__Halanaerobiales;f__Halanaerobiaceae;g__Halanaerobium	0.405809	0.281701	0.000202446	0.000347535	0.000551555	0.000893923
d__Bacteria;p__Bacillota_F;c__Halanaerobiia;o__Halanaerobiales;f__M55B127;g__M55B127	0.000260688	0.390341	6.83572e-05	4.20683e-05	0.000121223	0
d__Bacteria;p__Bacillota_H;c__UBA994;o__PWPR01;f__;g__	0.104383	0.00251267	1.9017e-05	1.3067e-05	3.73156e-05	7.36019e-05
d__Bacteria;p__Bacillota_H;c__UBA994;o__PWPR01;f__PWPR01;g__PWPR01	0.115346	0.00564824	3.0799e-05	3.24822e-05	4.09977e-05	0.000376981
d__Bacteria;p__Bacillota;c__Bacilli;o__Aneurinibacillales;f__RAOX-1;g__	0.000496799	0.000914997	0.694714	0.000254531	0.000699504	0.00107296
d__Bacteria;p__Bacillota;c__Bacilli;o__Aneurinibacillales;f__RAOX-1;g__YIM-78166	0.000309355	0.000585	0.428879	0.000156489	0.000602384	0.00101726
d__Bacteria;p__Bacillota;c__Bacilli;o__Bacillales_G;f__Fictibacillaceae;g__Fictibacillus	3.43775e-05	9.30806e-05	0.0646623	1.2094e-05	5.22965e-05	0.00232112
d__Bacteria;p__Bacillota;c__Bacilli;o__Bacillales;f__Bacillaceae_G;g__Ectobacillus	0.000149259	0.000277706	0.216228	6.735e-05	0.000204758	0.0123412
d__Bacteria;p__Bacillota;c__Bacilli;o__Bacillales;f__Bacillaceae_L;g__	0.000240291	0.000482924	0.340337	0.000111017	0.000312374	0.00127373
d__Bacteria;p__Bacillota;c__Bacilli;o__Bacillales;f__DSM-18226;g__Neobacillus	0.000204138	0.000522037	0.369632	0.000104546	0.000233184	0.00810893
d__Bacteria;p__Bacillota;c__Bacilli;o__Bacillales;f__DSM-18226;g__Robertmurraya	0.00155527	0.00338315	2.4378	0.000817393	0.00205648	0.0821335
d__Bacteria;p__Bacillota;c__Bacilli;o__Izemoplasmatales;f__Izemoplasmataceae;g__	0.452637	0.000989143	0.000346193	0.000247146	0.000588924	0
d__Bacteria;p__Bacillota;c__Bacilli;o__Izemoplasmatales;f__Izemoplasmataceae;g__SLQR01	0.327095	0.000196405	7.42487e-05	9.89694e-05	0.000185771	0
d__Bacteria;p__Bacillota;c__Bacilli;o__Izemoplasmatales;f__Izemoplasmataceae;g__UBA3566	1.02967	0.00116691	0.000205271	0.000239004	0.00079004	0
d__Bacteria;p__Bacillota;c__Bacilli;o__Izemoplasmatales;f__UBA5603;g__Zrk29	0.283909	0.000507066	6.20232e-05	6.22716e-05	0.000165749	0
d__Bacteria;p__Bacillota;c__Bacilli;o__Paenibacillales;f__NBRC-103111;g__Paenibacillus_G	0.00218846	0.00459967	3.49435	0.00112362	0.00290753	0.00394133
d__Bacteria;p__Bacillota;c__Bacilli;o__Paenibacillales;f__Paenibacillaceae;g__Cohnella	0.000234487	0.000535758	0.377712	0.000128696	0.000376	0.000830918
d__Bacteria;p__Bacillota;c__Bacilli;o__Paenibacillales;f__YIM-B00363;g__Paenibacillus_AK	8.99802e-05	0.000221193	0.137149	5.09785e-05	0.000168584	0.00196391
d__Bacteria;p__Bacillota;c__Bacilli;o__Thermoactinomycetales;f__DSM-45169;g__Desmospora	0.000180956	0.00119064	0.25772	1.22773e-05	0.000648093	0.00132451
d__Bacteria;p__Bacteroidota;c__;o__;f__;g__	0.109018	0.00180929	3.2795e-05	1.40942e-05	8.4527e-05	0
d__Bacteria;p__Bacteroidota;c__Bacteroidia;o__;f__;g__	0.485542	0.51161	0.00666873	0.00307745	0.0631347	0.0178681
d__Bacteria;p__Bacteroidota;c__Bacteroidia;o__Bacteroidales;f__;g__	0.0267645	0.632009	0.00795245	0.00389316	0.547099	0.0300035
d__Bacteria;p__Bacteroidota;c__Bacteroidia;o__Bacteroidales;f__GCA-2748055;g__	0.269377	0.00096837	4.9571e-05	4.92911e-05	0.000374694	0.000237082
d__Bacteria;p__Bacteroidota;c__Bacteroidia;o__Bacteroidales;f__GCA-2748055;g__M55B112	0.227027	0.000302771	4.93788e-05	4.02637e-05	0.000129033	0
d__Bacteria;p__Bacteroidota;c__Bacteroidia;o__Bacteroidales;f__JAGOPY01;g__	0.279875	0.000206406	4.89289e-05	4.99973e-05	0.000202429	0.00057029
d__Bacteria;p__Bacteroidota;c__Bacteroidia;o__Bacteroidales;f__JAIOZK01;g__	0.373932	0.238171	0.000120702	0.000104483	0.000623531	0.000512921
d__Bacteria;p__Bacteroidota;c__Bacteroidia;o__Bacteroidales;f__JAIOZK01;g__JAIOZK01	0.134408	0.0342665	3.19269e-05	0.00013425	7.64898e-05	0
d__Bacteria;p__Bacteroidota;c__Bacteroidia;o__Bacteroidales;f__JAIPAH01;g__JAIPAH01	8.95024e-05	0.24538	3.68653e-05	4.27581e-05	7.12457e-05	0.00163722
d__Bacteria;p__Bacteroidota;c__Bacteroidia;o__Bacteroidales;f__Marinilabiliaceae;g__	0.230154	0.000177064	5.56313e-05	4.70226e-05	0.00014183	0
d__Bacteria;p__Bacteroidota;c__Bacteroidia;o__Bacteroidales;f__Marinilabiliaceae;g__Marinilabilia	0.506297	0.000666686	0.00012763	0.000120858	0.000261875	0.000115372
d__Bacteria;p__Bacteroidota;c__Bacteroidia;o__Bacteroidales;f__Prolixibacteraceae;g__	1.25698	0.686911	0.000381381	0.00188142	0.000782397	8.01287e-05
d__Bacteria;p__Bacteroidota;c__Bacteroidia;o__Bacteroidales;f__Prolixibacteraceae;g__JAAYJR01	0.00930446	0.621149	7.62103e-05	7.05721e-05	0.00160938	0.00403337
d__Bacteria;p__Bacteroidota;c__Bacteroidia;o__Bacteroidales;f__Prolixibacteraceae;g__Mariniphaga	1.20723	0.00280408	0.000275036	0.000271741	0.000701467	0.000520413
d__Bacteria;p__Bacteroidota;c__Bacteroidia;o__Bacteroidales;f__Prolixibacteraceae;g__Tangfeifania	1.40692	0.90144	0.00032542	0.00108697	0.000971311	0.000189702
d__Bacteria;p__Bacteroidota;c__Bacteroidia;o__Bacteroidales;f__PUMT01;g__PXAP01	0.236075	0.000167716	9.68936e-05	5.27705e-05	0.00018418	0.000804184
d__Bacteria;p__Bacteroidota;c__Bacteroidia;o__Bacteroidales;f__PWNQ01;g__PWNQ01	0.00258456	0.506232	5.56664e-05	6.20962e-05	0.000113862	0.000732081
d__Bacteria;p__Bacteroidota;c__Bacteroidia;o__Bacteroidales;f__UBA1556;g__	0.214429	0.00258817	0.000433282	0.000278434	0.00194431	0.00535894
d__Bacteria;p__Bacteroidota;c__Bacteroidia;o__Bacteroidales;f__UBA7960;g__	0.976782	0.00079518	0.00020213	0.000251084	0.000556251	0.000915976
d__Bacteria;p__Bacteroidota;c__Bacteroidia;o__Bacteroidales;f__UBA7960;g__SKVR01	0.635218	0.000491996	0.000139796	0.000110856	0.000368912	0.000173098
d__Bacteria;p__Bacteroidota;c__Bacteroidia;o__Bacteroidales;f__VadinHA17;g__	0.12167	0.0003034	2.19295e-05	4.01906e-05	7.13269e-05	0
d__Bacteria;p__Bacteroidota;c__Bacteroidia;o__Bacteroidales;f__VadinHA17;g__UBA9300	0.120581	0.000211282	4.38447e-05	4.20529e-05	0.000191773	0.000513669
d__Bacteria;p__Bacteroidota;c__Bacteroidia;o__Chitinophagales;f__Chitinophagaceae;g__Flavihumibacter	0.000174712	0.000336464	8.25833e-05	3.64356e-05	0.151176	0.368921
d__Bacteria;p__Bacteroidota;c__Bacteroidia;o__Chitinophagales;f__Chitinophagaceae;g__Sediminibacterium	0.00220522	0.00458472	0.00165817	0.000876795	0.376847	0.103544
d__Bacteria;p__Bacteroidota;c__Bacteroidia;o__Chitinophagales;f__Saprospiraceae;g__	0.095011	0.218135	4.52332e-05	2.45617e-05	0.000190464	0
d__Bacteria;p__Bacteroidota;c__Bacteroidia;o__Chitinophagales;f__Saprospiraceae;g__M3007	5.99815e-05	0.000144672	0.0947556	3.33865e-05	9.53267e-05	0.000747858
d__Bacteria;p__Bacteroidota;c__Bacteroidia;o__Cytophagales;f__Cyclobacteriaceae;g__	8.27187e-05	0.216603	2.52945e-05	2.37571e-05	7.30341e-05	6.07842e-05
d__Bacteria;p__Bacteroidota;c__Bacteroidia;o__Cytophagales;f__Cyclobacteriaceae;g__CAJXNP01	9.27602e-05	0.286569	4.89347e-05	2.74666e-05	0.000175021	0.000177679
d__Bacteria;p__Bacteroidota;c__Bacteroidia;o__Cytophagales;f__Cyclobacteriaceae;g__Marivirga	0.177954	0.00015161	4.71967e-05	4.66126e-05	7.64363e-05	0.000106298
d__Bacteria;p__Bacteroidota;c__Bacteroidia;o__Cytophagales;f__Thermoflexibacteraceae;g__Thermoflexibacter	1.37617e-05	2.6885e-05	0.0534316	6.19554e-06	1.51629e-05	0.000946889
d__Bacteria;p__Bacteroidota;c__Bacteroidia;o__Flavobacteriales;f__Crocinitomicaceae;g__	0.092768	0.000180618	1.26604e-05	2.83088e-05	7.26426e-05	0
d__Bacteria;p__Bacteroidota;c__Bacteroidia;o__Flavobacteriales;f__Flavobacteriaceae;g__Gillisia	1.65064	0.0033054	0.000740532	0.00204447	0.00176524	7.46956e-05
d__Bacteria;p__Bacteroidota;c__Bacteroidia;o__Flavobacteriales;f__Flavobacteriaceae;g__Robiginitalea	0.101213	0.000927859	5.13571e-05	5.98066e-05	0.00035098	0
d__Bacteria;p__Bacteroidota;c__Bacteroidia;o__Flavobacteriales;f__Flavobacteriaceae;g__Salegentibacter	3.0258	0.00628141	0.000636514	0.000474512	0.00147664	0.000631103
d__Bacteria;p__Bacteroidota;c__Bacteroidia;o__Flavobacteriales;f__Flavobacteriaceae;g__Salinimicrobium	1.04176	0.00677235	0.000235159	0.000773734	0.00100036	0.00227549
d__Bacteria;p__Bacteroidota;c__Bacteroidia;o__Flavobacteriales;f__JAADED01;g__	0.164763	3.17862e-05	4.05211e-06	0.000802859	9.72231e-06	0
d__Bacteria;p__Bacteroidota;c__Bacteroidia;o__Flavobacteriales;f__Schleiferiaceae;g__Schleiferia	0.000881641	0.00189512	1.13971	0.000453197	0.00137015	0.000341273
d__Bacteria;p__Bacteroidota;c__Chlorobia;o__Chlorobiales;f__Chloroherpetonaceae;g__JANWWM01	0.000527365	0.00126116	0.869534	0.000270125	0.000791623	0.000360955
d__Bacteria;p__Bacteroidota;c__Ignavibacteria;o__Ignavibacteriales;f__Ignavibacteriaceae;g__Ignavibacterium	5.14094e-05	0.000120934	0.0727331	2.05594e-05	2.8021e-05	0.127742
d__Bacteria;p__Bacteroidota;c__Kapabacteria;o__Kapabacteriales;f__NICIL-2;g__NICIL-2	0.000159486	0.000405371	0.257179	6.41808e-05	0.000231927	0.019662
d__Bacteria;p__Bacteroidota;c__Kapabacteria;o__Kapabacteriales;f__UBA2268;g__	4.92932e-05	7.4003e-05	0.0536455	0	3.52419e-06	0.00188809
d__Bacteria;p__Bacteroidota;c__Kryptonia;o__Kryptoniales;f__Kryptoniaceae;g__Kryptonium	0.00163546	0.00379689	2.67772	0.000864835	0.00222008	0.169586
d__Bacteria;p__Bacteroidota;c__Rhodothermia;o__;f__;g__	0.216677	0.348224	0.000997491	2.2963e-05	4.69551e-05	0.000366914
d__Bacteria;p__Bacteroidota;c__Rhodothermia;o__Balneolales;f__;g__	0.0976239	0.000555651	2.36682e-05	2.94171e-05	0.000125495	8.83591e-05
d__Bacteria;p__Bacteroidota;c__Rhodothermia;o__Balneolales;f__Balneolaceae;g__	0.558878	2.10555	0.000508478	0.000452492	0.00158137	0.00741675
d__Bacteria;p__Bacteroidota;c__Rhodothermia;o__Balneolales;f__Balneolaceae;g__Aliifodinibius	0.539883	0.000965631	0.000119142	0.000112444	0.000662363	0.00573505
d__Bacteria;p__Bacteroidota;c__Rhodothermia;o__Balneolales;f__Balneolaceae;g__Fodinibius	2.51035	0.00931707	0.000557333	0.000697531	0.00199862	0.00451109
d__Bacteria;p__Bacteroidota;c__Rhodothermia;o__Balneolales;f__Balneolaceae;g__Rhodohalobacter	1.75645	0.00166641	0.000372738	0.000323584	0.00104795	0.00023902
d__Bacteria;p__Bacteroidota;c__Rhodothermia;o__Balneolales;f__Balneolaceae;g__UBA2664	0.000228392	0.291948	4.38179e-05	3.57021e-05	0.000334483	3.75872e-05
d__Bacteria;p__Bacteroidota;c__Rhodothermia;o__JANXDC01;f__JANXDC01;g__JANXDC01	0.000180156	0.000418658	0.269709	8.78304e-05	0.000216922	0.00258309
d__Bacteria;p__Bacteroidota;c__Rhodothermia;o__Rhodothermales;f__Rhodothermaceae;g__Rhodothermus	4.42147e-05	0.00014606	0.0889325	2.59832e-05	0.000103641	0.171241
d__Bacteria;p__Bacteroidota;c__Rhodothermia;o__Rhodothermales;f__Salinibacteraceae;g__Salinibacter	2.69555	0.00198587	0.000583834	0.000722455	0.00149731	0.0044538
d__Bacteria;p__Bacteroidota;c__UBA10030;o__UBA10030;f__UBA10030;g__JAKEEG01	8.46433e-05	0.000292541	0.0578	4.07492e-07	0.00013483	0.0164539
d__Bacteria;p__Bipolaricaulota;c__Bipolaricaulia;o__RBG-16-55-9;f__DRXL01;g__JANXCC01	0.00524228	0.0123352	9.55262	0.00294843	0.00709956	19.9407
d__Bacteria;p__Campylobacterota;c__Campylobacteria;o__Campylobacterales;f__Arcobacteraceae;g__Aliarcobacter	0.000510044	0.00102422	0.000298153	0.000247999	0.571479	0.0010829
d__Bacteria;p__Campylobacterota;c__Campylobacteria;o__Campylobacterales;f__Sulfurimonadaceae;g__Sulfurimonas	0.144583	0.000221672	3.36946e-05	3.25036e-05	0.000637802	0.00896499
d__Bacteria;p__Chloroflexota;c__Anaerolineae;o__Aggregatilineales;f__Phototrophicaceae;g__JANWYT01	0.000115031	0.000288735	0.206483	5.89168e-05	0.000177965	0.0012118
d__Bacteria;p__Chloroflexota;c__Anaerolineae;o__Aggregatilineales;f__UBA2796;g__CP2-2F	8.08956e-05	0.00019264	0.124625	4.53632e-05	8.45819e-05	0.00112293
d__Bacteria;p__Chloroflexota;c__Anaerolineae;o__Anaerolineales;f__Anaerolineaceae;g__Brevefilum	3.77231	0.0167355	0.00103496	0.000883845	0.00260716	0.0090497
d__Bacteria;p__Chloroflexota;c__Anaerolineae;o__B4-G1;f__B4-G1;g__SKLM01	0.425841	0.000983186	0.000192301	0.000176404	0.000547951	0.0149381
d__Bacteria;p__Chloroflexota;c__Anaerolineae;o__B4-G1;f__SLSP01;g__	0.0018037	0.247662	6.39923e-05	4.73017e-05	0.00026299	0.00422651
d__Bacteria;p__Chloroflexota;c__Anaerolineae;o__Caldilineales;f__Caldilineaceae;g__Caldilinea	6.37453e-05	0.000261008	0.0448263	1.00008e-05	7.83977e-05	0.00555425
d__Bacteria;p__Chloroflexota;c__Anaerolineae;o__Promineofilales;f__Promineofilaceae;g__JAAYYY01	0.00218697	1.52247	0.00010545	8.08093e-05	0.000284748	0.000982131
d__Bacteria;p__Chloroflexota;c__Anaerolineae;o__Thermoflexales;f__Thermoflexaceae;g__Thermoflexus	0.000122246	0.000388436	0.220826	6.48336e-05	0.000182475	0.229838
d__Bacteria;p__Chloroflexota;c__Chloroflexia;o__Chloroflexales;f__Chloroflexaceae;g__Chloroflexus	0.000111899	0.000286637	0.200958	6.12581e-05	0.000161386	0.000257828
d__Bacteria;p__Chloroflexota;c__Chloroflexia;o__Chloroflexales;f__Roseiflexaceae;g__Roseiflexus	7.76928e-05	0.000194837	0.119678	3.88416e-05	0.000117132	0.0104635
d__Bacteria;p__Chloroflexota;c__Chloroflexia;o__Thermomicrobiales;f__Thermomicrobiaceae;g__Thermomicrobium	0.000363774	0.00099295	0.712714	0.000217846	0.00136046	0.613082
d__Bacteria;p__Chloroflexota;c__Dehalococcoidia;o__SM23-28-2;f__HRbin24;g__HRBIN24	0.000507925	0.00103457	0.708436	0.000186755	0.000618891	0.0352579
d__Bacteria;p__Chloroflexota;c__Dehalococcoidia;o__Tepidiformales;f__;g__	3.77238e-05	0.000105991	0.0572423	1.63261e-05	6.62843e-05	1.49189
d__Bacteria;p__Chloroflexota;c__FW602-bin22;o__FW602-bin22;f__;g__	7.82666e-05	0.000220777	0.0800673	4.2787e-05	0.000114494	0.00405467
d__Bacteria;p__Chloroflexota;c__Limnocylindria;o__Limnocylindrales;f__CSP1-4;g__	0.00020424	0.000540299	0.0502694	3.3987e-05	0.000161922	0.263805
d__Bacteria;p__CSP1-3;c__CSP1-3;o__CSP1-3;f__HRBIN32;g__	6.06757e-07	7.00577e-06	0.0873929	0	5.58489e-06	0.0307161
d__Bacteria;p__CSP1-3;c__CSP1-3;o__CSP1-3;f__HRBIN32;g__HRBIN32	0.000350753	0.00106754	0.406959	0.000140261	0.000564938	0.123887
d__Bacteria;p__Cyanobacteriota;c__Cyanobacteriia;o__Cyanobacteriales;f__Coleofasciculaceae;g__Coleofasciculus	0.00129076	0.617835	4.15052e-05	0.00154801	0.000165449	0.00159751
d__Bacteria;p__Cyanobacteriota;c__Cyanobacteriia;o__Cyanobacteriales;f__Microcystaceae_B;g__Synechocystis	0.0993329	0.000154277	3.45632e-05	1.54621e-05	0.000190426	0
d__Bacteria;p__Cyanobacteriota;c__Cyanobacteriia;o__Gloeomargaritales;f__;g__	0.000651411	0.00105097	0.000223769	0.000105222	0.865973	0.0132891
d__Bacteria;p__Cyanobacteriota;c__Cyanobacteriia;o__Gloeomargaritales;f__Gloeomargaritaceae;g__Gloeomargarita	0.000101095	0.00025553	0.157829	4.93821e-05	0.00014032	6.71492e-05
d__Bacteria;p__Cyanobacteriota;c__Cyanobacteriia;o__Pseudanabaenales;f__Pseudanabaenaceae;g__M5B4	0.000706752	0.00166761	1.09083	0.000315391	0.00090656	0.000218298
d__Bacteria;p__Cyanobacteriota;c__Cyanobacteriia;o__Thermostichales;f__Thermostichaceae;g__Thermostichus	0.00251803	0.00619822	4.66748	0.00145372	0.00355061	0.00291648
d__Bacteria;p__Deferribacterota;c__Deferribacteres;o__;f__;g__	2.77425e-05	2.08711e-05	0.118611	7.09847e-06	0.000407298	0.296805
d__Bacteria;p__Deferribacterota;c__Deferribacteres;o__Deferribacterales;f__Calditerrivibrionaceae;g__Calditerrivibrio	0.000587753	8.717e-05	0.0594969	4.18084e-05	0.000334251	0.149026
d__Bacteria;p__Deinococcota;c__;o__;f__;g__	0.000489243	0.00219506	0.360135	0.000217355	0.000887553	1.47733
d__Bacteria;p__Deinococcota;c__Deinococci;o__Deinococcales;f__;g__	0.122239	0.00303009	5.99267e-05	0.000241242	0.000372957	0.00590648
d__Bacteria;p__Deinococcota;c__Deinococci;o__Deinococcales;f__Thermaceae;g__	0.000974779	0.00209094	2.29832	0.000528328	0.00139764	0.0680169
d__Bacteria;p__Deinococcota;c__Deinococci;o__Deinococcales;f__Thermaceae;g__Meiothermus	2.404e-05	8.68109e-05	0.0503137	3.23242e-05	0.000102836	0.170762
d__Bacteria;p__Deinococcota;c__Deinococci;o__Deinococcales;f__Thermaceae;g__Thermus	0.000975392	0.00212247	1.51554	0.000592292	0.00127207	5.32098
d__Bacteria;p__Deinococcota;c__Deinococci;o__Deinococcales;f__Trueperaceae;g__JAABTL01	1.16228	0.00803451	0.000246444	0.00284082	0.000798629	0.00726915
d__Bacteria;p__Deinococcota;c__Deinococci;o__Deinococcales;f__Trueperaceae;g__SLSQ01	2.75874	0.297004	0.000489486	0.00106271	0.00140695	0.0106385
d__Bacteria;p__Desulfobacterota_B;c__Binatia;o__HRBIN30;f__HRBIN30;g__HRBIN30	9.14018e-05	0.000100092	0.117567	1.54054e-05	0.000152409	0.0441127
d__Bacteria;p__Desulfobacterota_D;c__UBA1144;o__;f__;g__	0.000379343	0.302579	6.97291e-05	3.79328e-05	0.000232433	0.000188323
d__Bacteria;p__Desulfobacterota_F;c__Desulfuromonadia;o__Desulfuromonadales;f__BM103;g__	2.46428	0.00222945	0.000516482	0.000449214	0.0013706	0.0043238
d__Bacteria;p__Desulfobacterota_F;c__Desulfuromonadia;o__Desulfuromonadales;f__Geoalkalibacteraceae;g__	0.116882	0.00471357	3.39002e-05	0.00110143	0.000104723	0.00202881
d__Bacteria;p__Desulfobacterota_F;c__Desulfuromonadia;o__Desulfuromonadales;f__Geopsychrobacteraceae;g__Pelovirga	0.168231	0.000264805	3.02879e-05	3.37407e-05	5.74443e-05	0.000930955
d__Bacteria;p__Desulfobacterota;c__Desulfobacteria;o__Desulfobacterales;f__Desulfobacteraceae;g__Desulfotignum	0.568675	0.0058571	0.000157202	0.000254385	0.000536042	0.00100772
d__Bacteria;p__Desulfobacterota;c__Desulfobacteria;o__Desulfobacterales;f__Desulfococcaceae;g__JAABSQ01	0.451758	1.64928	0.000252464	0.00202642	0.00121384	0.00419695
d__Bacteria;p__Desulfobacterota;c__Desulfobacteria;o__Desulfobacterales;f__Desulfosalsimonadaceae;g__	0.327248	0.00120621	0.000108796	0.000362284	0.000400847	0.000424144
d__Bacteria;p__Desulfobacterota;c__Desulfobacteria;o__Desulfobacterales;f__Desulfosalsimonadaceae;g__B1SED10-16	0.15074	0.000141223	1.87646e-05	1.71587e-05	3.24555e-05	0.000117775
d__Bacteria;p__Desulfobacterota;c__Desulfobacteria;o__Desulfobacterales;f__JAABSP01;g__JAABTD01	0.00139768	1.77996	0.000163269	0.000150081	0.000358205	0.00147073
d__Bacteria;p__Desulfobacterota;c__Desulfobacteria;o__Desulfobacterales;f__UBA5852;g__JABZFP01	0.235199	0.00347892	0.000126119	0.000110007	0.00043964	0.00559715
d__Bacteria;p__Desulfobacterota;c__Desulfobulbia;o__Desulfobulbales;f__Desulfocapsaceae;g__Desulfopila_A	1.90744	0.00670393	0.00042941	0.000510309	0.000980061	0.00259261
d__Bacteria;p__Desulfobacterota;c__Desulfobulbia;o__Desulfobulbales;f__Desulfurivibrionaceae;g__Desulfobia	0.000208343	0.461065	7.5721e-05	5.1773e-05	0.000598382	0.00590771
d__Bacteria;p__Desulfobacterota;c__Desulfovibrionia;o__Desulfovibrionales;f__Desulfohalobiaceae;g__	0.227279	0.00265386	7.62643e-05	0.000291224	0.000264001	0.0100532
d__Bacteria;p__Desulfobacterota;c__DSM-4660;o__Desulfatiglandales;f__JAIPEI01;g__	0.0982083	0.00126272	6.06472e-05	0.000116652	0.000424058	0.00519317
d__Bacteria;p__Desulfobacterota;c__Thermodesulfobacteria;o__Thermodesulfobacteriales;f__Thermodesulfobacteriaceae;g__WYEG01	0.00013104	0.000370363	0.220991	6.79287e-05	0.000233653	0.00269126
d__Bacteria;p__DRYD01;c__DRYD01;o__DRYD01;f__DRYD01;g__	0.000249651	0.00050354	0.388924	0.000134615	0.000678246	0.448277
d__Bacteria;p__Fermentibacterota;c__Fermentibacteria;o__Fermentibacterales;f__Fermentibacteraceae;g__Aegiribacteria	0.0982216	0.000124041	1.6995e-05	1.21597e-05	8.44343e-05	0.000107181
d__Bacteria;p__Fibrobacterota;c__Chitinivibrionia;o__Chitinivibrionales;f__;g__	0.000502684	0.58324	0.000364911	7.9142e-05	0.0016765	0.00122172
d__Bacteria;p__Gemmatimonadota;c__Gemmatimonadetes;o__Gemmatimonadales;f__GWC2-71-9;g__HRBIN33	0.000120758	0.000268483	0.184408	6.44819e-05	0.000137745	0.0451002
d__Bacteria;p__Gemmatimonadota;c__Gemmatimonadetes;o__KS3-K002;f__;g__	0.140048	0.00369941	3.16789e-05	0.000782624	0.000233895	0.000799256
d__Bacteria;p__Gemmatimonadota;c__Gemmatimonadetes;o__Longimicrobiales;f__;g__	0.00101156	0.836051	6.46772e-05	5.2636e-05	0.00010747	0.00651586
d__Bacteria;p__Gemmatimonadota;c__Gemmatimonadetes;o__Longimicrobiales;f__RSA9;g__	0.72506	0.37213	0.000196367	0.0034678	0.00157536	0.0309664
d__Bacteria;p__Gemmatimonadota;c__Gemmatimonadetes;o__Longimicrobiales;f__RSA9;g__JAHWKI01	0.00908395	2.03925	0.00026549	0.000401174	0.00047667	0.0180763
d__Bacteria;p__Gemmatimonadota;c__Gemmatimonadetes;o__Longimicrobiales;f__RSA9;g__SLCC01	0.0021306	0.41849	4.39227e-05	4.20223e-05	0.000125841	0.001143
d__Bacteria;p__Gemmatimonadota;c__Gemmatimonadetes;o__Longimicrobiales;f__UBA6960;g__	0.00437257	2.67738	0.000368414	0.000245731	0.000844706	0.0251067
d__Bacteria;p__Gemmatimonadota;c__Gemmatimonadetes;o__Longimicrobiales;f__UBA6960;g__JABDNZ01	0.101818	0.000287713	8.40223e-06	2.66301e-05	4.95868e-05	0.000190521
d__Bacteria;p__Gemmatimonadota;c__Gemmatimonadetes;o__Longimicrobiales;f__UBA6960;g__UBA2589	0.00150907	0.831547	5.29344e-05	6.51634e-05	0.000135905	0.000712306
d__Bacteria;p__J088;c__;o__;f__;g__	0.000103684	0.278476	0.000342845	0.000291938	0.0001002	0.000804537
d__Bacteria;p__JAFGND01;c__JAFGND01;o__;f__;g__	0.139348	0.000737258	4.32204e-06	3.5648e-06	9.14478e-06	0
d__Bacteria;p__Marinisomatota;c__JAANXI01;o__JAANXI01;f__JAANXI01;g__	0.00586913	0.851429	0.000101668	7.51802e-05	0.000248402	0.000210685
d__Bacteria;p__Nitrospirota;c__Thermodesulfovibrionia;o__Thermodesulfovibrionales;f__DUZI01;g__DUZI01	1.91435e-05	2.94995e-05	0.0471687	7.2039e-06	1.41262e-05	0
d__Bacteria;p__Nitrospirota;c__Thermodesulfovibrionia;o__Thermodesulfovibrionales;f__Thermodesulfovibrionaceae;g__Thermodesulfovibrio	5.08485e-05	0.000104561	0.0869386	2.4061e-05	6.2899e-05	0.218407
d__Bacteria;p__Omnitrophota;c__Koll11;o__Zapsychrales;f__Zapsychraceae;g__	4.66007e-05	0.199089	2.10153e-05	1.07624e-05	4.97771e-05	0
d__Bacteria;p__Patescibacteria;c__;o__;f__;g__	0.126106	4.16562e-05	2.65564e-06	1.33859e-06	7.09581e-06	0
d__Bacteria;p__Patescibacteria;c__ABY1;o__BM507;f__;g__	0.113393	0.00113302	3.13097e-05	7.10692e-05	5.47215e-05	0.000242132
d__Bacteria;p__Patescibacteria;c__ABY1;o__BM507;f__UBA12465;g__	0.246312	0.00273183	5.79752e-05	6.70804e-05	0.000202711	0.00117358
d__Bacteria;p__Patescibacteria;c__ABY1;o__BM507;f__UBA12465;g__UBA12465	0.620102	0.00102327	8.0563e-05	9.86851e-05	0.000742471	0
d__Bacteria;p__Patescibacteria;c__Dojkabacteria;o__GCA-016699595;f__;g__	0.000138046	0.000112925	0.0647128	1.95764e-05	0.000103243	0.121343
d__Bacteria;p__Patescibacteria;c__Dojkabacteria;o__J137;f__J137;g__J137	7.69425e-05	0.000102905	0.0896528	2.5906e-05	5.86276e-05	0.000659
d__Bacteria;p__Patescibacteria;c__Dojkabacteria;o__SC72;f__SC72;g__	0.122965	0.000198799	1.00878e-05	2.08982e-05	6.01117e-05	0.00017628
d__Bacteria;p__Patescibacteria;c__Dojkabacteria;o__SC72;f__SC72;g__UBA2177	0.251327	6.62927e-05	2.40397e-05	1.46352e-05	0.000114365	0
d__Bacteria;p__Patescibacteria;c__Dojkabacteria;o__SC72;f__SC72;g__WOZL01	0.151835	0.000250991	5.32922e-05	7.07618e-05	0.000276296	0
d__Bacteria;p__Patescibacteria;c__JACMRA01;o__;f__;g__	0.000204388	0.00131831	0.221339	7.01953e-05	0.000578834	0.00290605
d__Bacteria;p__Patescibacteria;c__JAEDAM01;o__BD1-5;f__UBA6164;g__GN02-872	0.443403	0.000272303	0.000108803	7.42647e-05	0.000554744	0.00144007
d__Bacteria;p__Patescibacteria;c__Microgenomatia;o__UBA1400;f__PJMF01;g__WJLO01	0.000239515	0.209805	3.44714e-05	3.21147e-06	7.5113e-05	0
d__Bacteria;p__Patescibacteria;c__Microgenomatia;o__UBA1406;f__GWC2-37-13;g__	6.09238e-05	0.00011166	0.0929723	3.53461e-05	8.82823e-05	0.00651771
d__Bacteria;p__Patescibacteria;c__Paceibacteria;o__UBA6257;f__HR35;g__JANXBL01	0.000501983	0.0012734	0.72929	0.000240027	0.000658786	0.247437
d__Bacteria;p__Patescibacteria;c__Paceibacteria;o__UBA6257;f__HR35;g__JANXCM01	0.000135128	0.000337968	0.207563	8.8552e-05	0.00019256	0.00119214
d__Bacteria;p__Patescibacteria;c__Paceibacteria;o__UBA9983_A;f__J119;g__	0.101932	0.000705252	6.17864e-05	5.81608e-05	0.00343244	0.0279962
d__Bacteria;p__Patescibacteria;c__Paceibacteria;o__UBA9983_A;f__J119;g__UBA12088	0.0911706	8.14365e-05	3.54079e-05	3.00777e-05	0.000262973	0
d__Bacteria;p__Patescibacteria;c__Saccharimonadia;o__Saccharimonadales;f__AMD01;g__	2.48731e-05	0.237089	1.78191e-05	1.29176e-05	2.60566e-05	0
d__Bacteria;p__Patescibacteria;c__WWE3;o__UBA101185;f__UBA10185;g__	0.559711	0.00166517	8.79675e-05	0.000113334	0.000653299	0.00196389
d__Bacteria;p__Patescibacteria;c__WWE3;o__UBA101185;f__UBA10185;g__WJKK01	0.52521	0.000950318	0.000138189	0.000237986	0.000381974	0.000615109
d__Bacteria;p__Planctomycetota;c__Phycisphaerae;o__Sedimentisphaerales;f__SG8-4;g__	0.0955835	0.000238342	1.4736e-05	3.62026e-05	7.04003e-05	0.000416888
d__Bacteria;p__Planctomycetota;c__Planctomycetia;o__Gemmatales;f__Gemmataceae;g__	9.46996e-05	0.000222248	0.0895985	5.34454e-06	0.000208632	0.00123824
d__Bacteria;p__Planctomycetota;c__Planctomycetia;o__Gemmatales;f__Gemmataceae;g__Thermogemmata	0.000151237	0.000402193	0.148649	8.54546e-05	0.000256386	0.0151177
d__Bacteria;p__Planctomycetota;c__Planctomycetia;o__Gemmatales;f__HRBIN36;g__	0.000576339	0.00120737	0.914026	0.00031017	0.000795113	0.0629082
d__Bacteria;p__Planctomycetota;c__UBA11346;o__UBA11346;f__UBA11346;g__SLQH01	0.000248174	0.846504	7.92752e-05	5.92731e-05	0.0002145	0.00262996
d__Bacteria;p__Planctomycetota;c__UBA1135;o__UBA1135;f__GCA-002686595;g__RBC036	0.000171747	0.274817	4.51075e-05	3.48726e-05	0.000183611	0.00293527
d__Bacteria;p__Pseudomonadota;c__;o__;f__;g__	0.549065	0.805983	0.00835811	0.0040162	0.0430201	0.497799
d__Bacteria;p__Pseudomonadota;c__Alphaproteobacteria;o__Acetobacterales;f__Acetobacteraceae;g__Elioraea	0.00017102	0.00059543	0.220634	5.94368e-05	0.00021346	0.0064392
d__Bacteria;p__Pseudomonadota;c__Alphaproteobacteria;o__Acetobacterales;f__Acetobacteraceae;g__Roseococcus	0.00316064	0.00477867	0.00100058	0.000606558	0.427761	0.246177
d__Bacteria;p__Pseudomonadota;c__Alphaproteobacteria;o__Caedimonadales;f__UBA1908;g__JACESU01	0.000121932	0.000285534	9.21313e-05	5.71072e-05	0.127323	0.000393573
d__Bacteria;p__Pseudomonadota;c__Alphaproteobacteria;o__Geminicoccales;f__Geminicoccaceae;g__JANXAZ01	0.000210863	0.00255815	0.0589218	1.69105e-05	0.000341895	0.617514
d__Bacteria;p__Pseudomonadota;c__Alphaproteobacteria;o__Kiloniellales;f__Rhodovibrionaceae;g__Rhodovibrio	0.000255784	1.04421	6.96747e-05	0.000302647	0.000292791	0.00104684
d__Bacteria;p__Pseudomonadota;c__Alphaproteobacteria;o__Rhizobiales;f__Afifellaceae;g__	0.000116468	0.334499	3.46192e-05	3.22178e-05	0.000176363	0.00336607
d__Bacteria;p__Pseudomonadota;c__Alphaproteobacteria;o__Rhizobiales;f__Beijerinckiaceae;g__Microvirga	0.000449582	0.00133916	0.673862	0.00019378	0.00105608	0.0113436
d__Bacteria;p__Pseudomonadota;c__Alphaproteobacteria;o__Rhizobiales;f__Methyloligellaceae;g__Methyloceanibacter	0.0010536	0.220269	0.000906906	0.000323044	0.0045674	0.005381
d__Bacteria;p__Pseudomonadota;c__Alphaproteobacteria;o__Rhizobiales;f__Rhodomicrobiaceae;g__	0.000127963	0.000778874	0.128361	3.74998e-05	0.000268718	0.0188976
d__Bacteria;p__Pseudomonadota;c__Alphaproteobacteria;o__Rhizobiales;f__Rhodomicrobiaceae;g__Dichotomicrobium	0.000450148	0.389582	4.0129e-05	3.06926e-05	0.000163359	0.00560233
d__Bacteria;p__Pseudomonadota;c__Alphaproteobacteria;o__Rhodobacterales;f__;g__	0.00188894	0.735084	0.000179358	8.50161e-05	0.00116437	0.0664499
d__Bacteria;p__Pseudomonadota;c__Alphaproteobacteria;o__Rhodobacterales;f__Rhodobacteraceae;g__	0.611668	0.00594826	0.000364925	0.000478651	0.00117262	0.0501107
d__Bacteria;p__Pseudomonadota;c__Alphaproteobacteria;o__Rhodobacterales;f__Rhodobacteraceae;g__IMCC34051	0.988478	0.00209353	0.000156602	0.000169547	0.000587065	0.00652533
d__Bacteria;p__Pseudomonadota;c__Alphaproteobacteria;o__Rhodobacterales;f__Rhodobacteraceae;g__JAFIEC01	0.117449	0.00138527	3.46933e-05	7.67119e-05	0.000289799	0.00378672
d__Bacteria;p__Pseudomonadota;c__Alphaproteobacteria;o__Rhodobacterales;f__Rhodobacteraceae;g__Rhodobacter_B	0.142816	0.00106425	3.49665e-05	6.91969e-05	0.000147259	0.00397902
d__Bacteria;p__Pseudomonadota;c__Alphaproteobacteria;o__Rhodobacterales;f__Rhodobacteraceae;g__Thermohalobaculum	0.000503649	0.510615	7.90684e-05	5.89146e-05	0.000356861	0.0129718
d__Bacteria;p__Pseudomonadota;c__Alphaproteobacteria;o__Rhodobacterales;f__Rhodobacteraceae;g__Yoonia	0.15264	0.000220068	2.65046e-05	2.6242e-05	9.58445e-05	0.000180291
d__Bacteria;p__Pseudomonadota;c__Alphaproteobacteria;o__Sphingomonadales;f__Sphingomonadaceae;g__Blastomonas	0.000625033	0.00182082	0.000273942	0.000154621	1.07522	0.0249524
d__Bacteria;p__Pseudomonadota;c__Alphaproteobacteria;o__Sphingomonadales;f__Sphingomonadaceae;g__Erythrobacter	0.00113574	0.00238967	0.000497456	0.000282139	2.49849	0.0325181
d__Bacteria;p__Pseudomonadota;c__Alphaproteobacteria;o__Sphingomonadales;f__Sphingomonadaceae;g__Novosphingobium	0.00103049	0.00217565	0.000515272	0.000381625	2.67975	0.0426618
d__Bacteria;p__Pseudomonadota;c__Alphaproteobacteria;o__Sphingomonadales;f__Sphingomonadaceae;g__Rhizorhabdus	0.000177836	0.000467256	5.40725e-05	3.5415e-05	0.275182	0.0160619
d__Bacteria;p__Pseudomonadota;c__Alphaproteobacteria;o__Sphingomonadales;f__Sphingomonadaceae;g__Sphingobium	0.0126572	0.0198413	0.00437716	0.00185332	4.23003	0.0524983
d__Bacteria;p__Pseudomonadota;c__Alphaproteobacteria;o__UBA8366;f__;g__	0.00151647	0.966468	0.00021504	0.000133931	0.00184206	0.088339
d__Bacteria;p__Pseudomonadota;c__Gammaproteobacteria;o__;f__;g__	0.168168	0.00418125	0.000254769	0.000294215	0.288774	0.0278237
d__Bacteria;p__Pseudomonadota;c__Gammaproteobacteria;o__21-64-14;f__21-64-14;g__	0.000270075	0.359694	3.68956e-05	3.92581e-05	0.000238298	0.00135137
d__Bacteria;p__Pseudomonadota;c__Gammaproteobacteria;o__Arenicellales;f__JAANXG01;g__JAANXG01	0.243752	3.32745	0.000364588	0.000332694	0.00148212	0.0347902
d__Bacteria;p__Pseudomonadota;c__Gammaproteobacteria;o__Burkholderiales;f__;g__	0.000314677	0.0010535	7.76769e-05	9.6227e-05	0.216344	0.158272
d__Bacteria;p__Pseudomonadota;c__Gammaproteobacteria;o__Burkholderiales;f__Burkholderiaceae_B;g__	0.00046618	0.000960758	0.000215853	0.000140332	1.15565	0.32135
d__Bacteria;p__Pseudomonadota;c__Gammaproteobacteria;o__Burkholderiales;f__Burkholderiaceae_B;g__Acidovorax	0.00134518	0.00284469	0.00079248	0.000721523	3.94328	0.383135
d__Bacteria;p__Pseudomonadota;c__Gammaproteobacteria;o__Burkholderiales;f__Burkholderiaceae_B;g__Hydrogenophaga	0.00068523	0.0013745	0.000233202	0.000222147	1.44926	0.396758
d__Bacteria;p__Pseudomonadota;c__Gammaproteobacteria;o__Burkholderiales;f__Burkholderiaceae_B;g__Hylemonella	0.000770161	0.00150635	0.000447112	0.00026114	2.1072	2.31191
d__Bacteria;p__Pseudomonadota;c__Gammaproteobacteria;o__Burkholderiales;f__Burkholderiaceae_B;g__Macromonas	0.000120363	0.000403223	4.61498e-05	5.97157e-05	0.172032	0.0520041
d__Bacteria;p__Pseudomonadota;c__Gammaproteobacteria;o__Burkholderiales;f__Burkholderiaceae_B;g__Serpentinimonas	0.000412637	0.00126582	0.000160758	9.12852e-05	0.738323	0.108915
d__Bacteria;p__Pseudomonadota;c__Gammaproteobacteria;o__Burkholderiales;f__Burkholderiaceae;g__Limnobacter	0.00202291	0.000223762	5.95051e-05	2.93268e-05	0.226623	0.069411
d__Bacteria;p__Pseudomonadota;c__Gammaproteobacteria;o__Burkholderiales;f__Methylophilaceae;g__Methylophilus	0.000412628	0.000581118	0.000292144	0.000204608	1.22707	0.00170849
d__Bacteria;p__Pseudomonadota;c__Gammaproteobacteria;o__Burkholderiales;f__Rhodocyclaceae;g__	0.000301046	0.000546247	8.84406e-05	6.27635e-05	0.48562	0.0262517
d__Bacteria;p__Pseudomonadota;c__Gammaproteobacteria;o__Burkholderiales;f__Rhodocyclaceae;g__66-26	0.000528122	0.001595	0.000256494	0.000147396	1.18365	0.108022
d__Bacteria;p__Pseudomonadota;c__Gammaproteobacteria;o__Burkholderiales;f__Rhodocyclaceae;g__Azonexus	0.00129358	0.00269084	0.000667342	0.000509475	3.60426	0.282261
d__Bacteria;p__Pseudomonadota;c__Gammaproteobacteria;o__Burkholderiales;f__Rhodocyclaceae;g__CAJBIL01	0.000816583	0.00171631	0.000424952	0.000398183	2.59111	0.0580406
d__Bacteria;p__Pseudomonadota;c__Gammaproteobacteria;o__Burkholderiales;f__Rhodocyclaceae;g__Methyloversatilis	0.000883826	0.00166349	0.000345007	0.000246561	1.84533	0.139194
d__Bacteria;p__Pseudomonadota;c__Gammaproteobacteria;o__Burkholderiales;f__Rhodocyclaceae;g__Zoogloea	0.00120815	0.00263791	0.000617973	0.000476232	3.3818	0.0997134
d__Bacteria;p__Pseudomonadota;c__Gammaproteobacteria;o__Burkholderiales;f__SG8-39;g__	0.00016627	0.000575075	0.0694237	2.00544e-05	0.000419057	0.0533722
d__Bacteria;p__Pseudomonadota;c__Gammaproteobacteria;o__Burkholderiales;f__Thiobacillaceae;g__JANWZL01	0.000269459	0.000783654	0.324217	0.000111727	0.000465091	0.577903
d__Bacteria;p__Pseudomonadota;c__Gammaproteobacteria;o__Burkholderiales;f__Thiobacillaceae;g__Thiobacillus	0.00182519	0.0041905	0.000860371	0.00066364	4.34499	0.930686
d__Bacteria;p__Pseudomonadota;c__Gammaproteobacteria;o__Competibacterales;f__Competibacteraceae;g__	0.000800304	0.305573	0.000478259	0.000217299	0.00290597	0.00164121
d__Bacteria;p__Pseudomonadota;c__Gammaproteobacteria;o__Ectothiorhodospirales;f__Thioalkalivibrionaceae;g__Thioalkalivibrio_B	0.148848	0.0140787	3.93773e-05	0.000110215	0.000553586	0.061446
d__Bacteria;p__Pseudomonadota;c__Gammaproteobacteria;o__Enterobacterales;f__Enterobacteriaceae;g__BIGb0383	0.00242986	0.000999002	0.00048636	0.000306713	0.143062	0.0295776
d__Bacteria;p__Pseudomonadota;c__Gammaproteobacteria;o__Halothiobacillales;f__Halothiobacillaceae;g__Guyparkeria	0.291418	0.0332954	0.000718641	0.00031233	0.00694781	0.0342988
d__Bacteria;p__Pseudomonadota;c__Gammaproteobacteria;o__Pseudomonadales;f__Halieaceae;g__Kineobactrum	0.183854	0.000176764	2.78089e-05	1.84875e-05	0.000110719	0.000356175
d__Bacteria;p__Pseudomonadota;c__Gammaproteobacteria;o__Pseudomonadales;f__Halomonadaceae;g__Halomonas	2.56711	0.0188935	0.00055936	0.000577566	0.00252859	0.0494733
d__Bacteria;p__Pseudomonadota;c__Gammaproteobacteria;o__Pseudomonadales;f__Oleiphilaceae;g__Halospina	0.423075	0.00113907	0.000101726	8.22012e-05	0.000361566	0.002959
d__Bacteria;p__Pseudomonadota;c__Gammaproteobacteria;o__Pseudomonadales;f__Oleiphilaceae;g__Marinobacter	3.47322	0.00674342	0.00108405	0.00140804	0.00235688	0.0216683
d__Bacteria;p__Pseudomonadota;c__Gammaproteobacteria;o__Pseudomonadales;f__Pseudohongiellaceae;g__PWQG01	0.30005	0.00303943	7.9926e-05	0.00010796	0.000460467	0.00985279
d__Bacteria;p__Pseudomonadota;c__Gammaproteobacteria;o__SZUA-229;f__;g__	0.122602	0.00254182	9.27853e-05	0.000322406	0.00504515	0.00153753
d__Bacteria;p__Pseudomonadota;c__Gammaproteobacteria;o__Thiohalomonadales;f__Thiohalomonadaceae;g__	0.0011428	1.2998	0.000194598	0.000152734	0.000821844	0.0124148
d__Bacteria;p__Pseudomonadota;c__Gammaproteobacteria;o__Thiohalorhabdales;f__Thiohalorhabdaceae;g__	0.0134844	0.594978	5.32129e-05	0.000199314	0.00025128	0.00895462
d__Bacteria;p__Pseudomonadota;c__Gammaproteobacteria;o__Thiohalorhabdales;f__Thiohalorhabdaceae;g__Thiohalorhabdus	0.426187	0.0203922	0.000106218	0.000247836	0.000361462	0.0149774
d__Bacteria;p__Pseudomonadota;c__Gammaproteobacteria;o__Thiomicrospirales;f__Thiomicrospiraceae;g__GCA-002282575	0.00444468	0.00773543	0.00246936	0.00204295	12.6887	0.00146316
d__Bacteria;p__Pseudomonadota;c__Gammaproteobacteria;o__Thiomicrospirales;f__Thiomicrospiraceae;g__Thiomicrospira	0.235969	0.000371909	7.88094e-05	2.64405e-05	0.000145739	0
d__Bacteria;p__Pseudomonadota;c__Gammaproteobacteria;o__UBA4486;f__UBA4486;g__	0.00082017	1.26487	0.000155305	0.00010648	0.000669753	0.0144185
d__Bacteria;p__Pseudomonadota;c__Gammaproteobacteria;o__UBA6429;f__UBA6429;g__Thiohalophilus	0.169111	0.659436	0.00010879	0.000100129	0.000393886	0.00587643
d__Bacteria;p__Pseudomonadota;c__Gammaproteobacteria;o__UBA6522;f__UBA6522;g__	0.000174909	0.791197	5.60694e-05	3.89615e-05	0.000192703	0.00657944
d__Bacteria;p__Pseudomonadota;c__Gammaproteobacteria;o__UBA6522;f__UBA6522;g__FEN-1219	0.000259537	0.398219	2.38371e-05	1.66949e-05	8.81392e-05	0.00348565
d__Bacteria;p__Pseudomonadota;c__Gammaproteobacteria;o__Xanthomonadales;f__;g__	0.000906329	0.272577	5.32359e-05	2.9062e-05	0.000327148	0.00508471
d__Bacteria;p__Pseudomonadota;c__Gammaproteobacteria;o__Xanthomonadales;f__Wenzhouxiangellaceae;g__	0.520924	0.00697208	0.000110724	0.000323727	0.000583839	0.00318332
d__Bacteria;p__Pseudomonadota;c__Gammaproteobacteria;o__Xanthomonadales;f__Wenzhouxiangellaceae;g__GCA-2722315	0.387018	0.00381129	0.000110904	0.000301133	0.000660858	0.0101301
d__Bacteria;p__Pseudomonadota;c__Gammaproteobacteria;o__Xanthomonadales;f__Wenzhouxiangellaceae;g__Wenzhouxiangella	2.21678	0.0182086	0.000410067	0.000803897	0.00828456	0.0611233
d__Bacteria;p__Pseudomonadota;c__Gammaproteobacteria;o__Xanthomonadales;f__Xanthomonadaceae;g__Rehaibacterium	0.000335789	0.00206727	0.116964	2.88186e-05	0.00276889	0.059858
d__Bacteria;p__Pseudomonadota;c__Gammaproteobacteria;o__XJ16;f__Halofilaceae;g__Halofilum	0.161069	0.003588	3.339e-05	3.49467e-05	0.000245579	0.00362113
d__Bacteria;p__Pseudomonadota;c__Gammaproteobacteria;o__XN24;f__XN24;g__	0.389862	0.00731111	0.000113847	8.69515e-05	0.000738126	0.0234266
d__Bacteria;p__SAR324;c__SAR324;o__SAR324;f__JACQKK01;g__	0.00192473	1.64264	0.000195907	0.000202917	0.000977678	0.0204042
d__Bacteria;p__Spirochaetota;c__Leptospirae;o__Leptospirales;f__Leptonemataceae;g__SKYB61	0.000651381	0.00131565	1.0097	0.000310627	0.000832625	0.0118509
d__Bacteria;p__Spirochaetota;c__Spirochaetia;o__DSM-27196;f__SLST01;g__	0.124051	0.231559	4.18534e-05	0.000413639	0.000176062	0.000435296
d__Bacteria;p__Spirochaetota;c__Spirochaetia;o__DSM-27196;f__SLST01;g__SLST01	0.000409378	0.223443	5.49777e-05	7.25129e-05	0.000249773	0
d__Bacteria;p__Spirochaetota;c__Spirochaetia;o__DTKZ01;f__DTKZ01;g__DTKZ01	3.35547e-05	8.99024e-05	0.0474794	7.61494e-06	0	0.0776315
d__Bacteria;p__Thermotogota;c__Thermotogae;o__Thermotogales;f__DSM-5069;g__Pseudothermotoga	7.52126e-05	0.000168742	0.106758	5.37501e-05	0.000107596	0.0130075
Unclassified Archaea;Unassigned;Unassigned;Unassigned;Unassigned;Unassigned	2.60918	6.93685	3.2611	28.5596	2.08709	5.39419
Unclassified Bacteria;Unassigned;Unassigned;Unassigned;Unassigned;Unassigned	29.3527	29.0071	28.8302	2.98889	37.5171	49.3562
Unclassified;Unassigned;Unassigned;Unassigned;Unassigned;Unassigned	2.3517	3.20395	3.10578	8.5499	3.83819	0.583451

## Sheet: Abundances__taxonomy_family
taxonomy_family	Lake Acigöl	Balikesir-Gömec	Balikesir-Hisaralan	Tuz Gölü	Balikesir-Balya	Armutlu
d__Archaea;p__Asgardarchaeota;c__Heimdallarchaeia;o__UBA460;f__Kariarchaeaceae	0.000160082	0.500426	8.4338e-05	6.16981e-05	0.00031755	0
d__Archaea;p__Halobacteriota;c__Halobacteria;o__Halobacteriales;f__	0.00312645	0.680992	0.000535798	0.623146	0.00149356	0.00147752
d__Archaea;p__Halobacteriota;c__Halobacteria;o__Halobacteriales;f__Haladaptataceae	0.358178	0.0141012	6.3472e-05	0.00558495	0.000199943	0.000682558
d__Archaea;p__Halobacteriota;c__Halobacteria;o__Halobacteriales;f__Haloarculaceae	1.37891	3.95051	0.00570504	9.88062	0.0124073	0.0117379
d__Archaea;p__Halobacteriota;c__Halobacteria;o__Halobacteriales;f__Halobacteriaceae	0.0101692	2.43288	0.00162677	2.91697	0.00315553	0.00144946
d__Archaea;p__Halobacteriota;c__Halobacteria;o__Halobacteriales;f__Haloferacaceae	0.0732609	4.18085	0.00739109	13.2318	0.0145137	0.0107671
d__Archaea;p__Halobacteriota;c__Halobacteria;o__Halobacteriales;f__Natrialbaceae	0.117142	0.00970066	7.35919e-05	0.090943	0.000316978	0.000847789
d__Archaea;p__Halobacteriota;c__Halobacteria;o__Halobacteriales;f__Salinarchaeaceae	0.353026	0.0184339	0.00181236	2.89036	0.00358251	0.000652978
d__Archaea;p__Halobacteriota;c__Halobacteria;o__Halobacteriales;f__SW-7-71-33	0.00050226	0.00110034	8.12911e-05	0.0891304	0.000108799	0
d__Archaea;p__Halobacteriota;c__Halobacteria;o__JAHENH01;f__	8.91333e-05	0.000204939	4.68983e-05	0.0649742	5.73919e-05	0.00020544
d__Archaea;p__Nanoarchaeota;c__Nanoarchaeia;o__Woesearchaeales;f__21-14-0-10-32-9	0.431418	0.000398291	7.50943e-05	7.36625e-05	0.00035415	0.00119869
d__Archaea;p__Nanoarchaeota;c__Nanoarchaeia;o__Woesearchaeales;f__JACJVV01	0.0972994	1.83252e-05	0	0	6.39575e-05	0
d__Archaea;p__Nanoarchaeota;c__Nanoarchaeia;o__Woesearchaeales;f__JAFCCF01	0.0950794	0.00160208	0.000226193	0.0001929	0.0110256	0.0441479
d__Archaea;p__Nanohaloarchaeota;c__Nanosalinia;o__Nanosalinales;f__Nanosalinaceae	0.0336992	0.39264	0.0220809	30.0226	0.0423165	0
d__Archaea;p__Thermoproteota;c__Nitrososphaeria_A;o__Caldarchaeales;f__Caldarchaeaceae	0.000333449	0.000493672	0.457739	0.000144681	0.000372502	0.007003
d__Archaea;p__Thermoproteota;c__Nitrososphaeria_A;o__Caldarchaeales;f__HR02	0.000112929	0.000264128	0.193271	7.41298e-05	0.00017643	0.00805866
d__Archaea;p__Thermoproteota;c__Nitrososphaeria;o__Nitrososphaerales;f__Nitrosocaldaceae	7.87041e-05	6.61714e-05	0.0533359	1.62127e-05	0.0001217	0.045614
d__Archaea;p__Thermoproteota;c__Nitrososphaeria;o__Nitrososphaerales;f__Nitrosopumilaceae	6.20243e-05	0.349516	3.55066e-05	3.77236e-05	5.20716e-05	0.000154225
d__Archaea;p__Thermoproteota;c__Thermoprotei_A;o__Sulfolobales;f__AG1	0	4.77197e-06	0.0482033	0	3.05487e-05	0.000485852
d__Archaea;p__Thermoproteota;c__Thermoprotei;o__Gearchaeales;f__Gearchaeaceae	0.00155219	0.00362347	2.4516	0.000785808	0.00196075	0.0264661
d__Bacteria;p__;c__;o__;f__	0.623523	0.00847526	0.669239	0.00132289	0.0071096	0.193823
d__Bacteria;p__Acidobacteriota;c__Blastocatellia;o__HR10;f__HR10	0.000341985	0.000855255	0.68485	0.000192783	0.000502063	0.0079339
d__Bacteria;p__Acidobacteriota;c__Blastocatellia;o__Pyrinomonadales;f__Pyrinomonadaceae	0.000117416	0.000292867	0.170273	5.6723e-05	0.000128832	0.00516742
d__Bacteria;p__Acidobacteriota;c__Thermoanaerobaculia;o__Thermoanaerobaculales;f__	0.000106614	0.302622	1.75139e-05	2.96035e-05	0.000194209	0.00573612
d__Bacteria;p__Acidobacteriota;c__Thermoanaerobaculia;o__UBA5704;f__JAIOJS01	0.00056448	1.99509	0.000188778	0.000141595	0.000390091	0.00618682
d__Bacteria;p__Acidobacteriota;c__Thermoanaerobaculia;o__UBA5704;f__UBA5704	0.00010651	0.509735	3.59674e-05	2.67366e-05	0.000126052	0.00389531
d__Bacteria;p__Acidobacteriota;c__UBA890;o__UBA890;f__WLXD01	0.000216938	0.31211	1.83883e-05	3.50254e-05	0.00012635	0.00201102
d__Bacteria;p__Actinomycetota;c__Acidimicrobiia;o__UBA5794;f__ZC4RG35	0.000971977	0.891285	2.06301e-05	2.45476e-05	0.000108794	0.00364158
d__Bacteria;p__Actinomycetota;c__Actinomycetia;o__Actinomycetales;f__Microbacteriaceae	0.00339162	0.0078798	7.4764	0.00184811	0.00596385	0.0110444
d__Bacteria;p__Actinomycetota;c__Actinomycetia;o__Actinomycetales;f__Micrococcaceae	3.95773e-05	0.000123652	0.0548698	9.08949e-06	0.000506205	0.0180814
d__Bacteria;p__Actinomycetota;c__Actinomycetia;o__Jiangellales;f__Jiangellaceae	0.0020527	0.64471	0.000967629	0.000150257	0.0022183	0.0508332
d__Bacteria;p__Actinomycetota;c__Actinomycetia;o__Mycobacteriales;f__Geodermatophilaceae	0.000968963	0.00645678	1.43098	0.000635752	0.0546371	0.0800741
d__Bacteria;p__Actinomycetota;c__Actinomycetia;o__Nitriliruptorales;f__	0.000520113	0.419429	6.511e-05	8.67469e-05	0.000206614	0.00283825
d__Bacteria;p__Actinomycetota;c__Actinomycetia;o__Nitriliruptorales;f__Nitriliruptoraceae	0.138412	0.000461507	1.57349e-05	4.93766e-05	9.28616e-05	0.0011985
d__Bacteria;p__Aquificota;c__Aquificae;o__Aquificales;f__Aquificaceae	0.00467714	0.0100561	6.87467	0.00249931	0.00616323	0.00678376
d__Bacteria;p__Armatimonadota;c__Fimbriimonadia;o__Fimbriimonadales;f__GBS-DC	0.000137445	0.000354978	0.255537	8.25104e-05	0.000209311	0.00152799
d__Bacteria;p__Armatimonadota;c__HRBIN17;o__HRBIN17;f__HRBIN17	0.000113642	0.000247076	0.169709	6.77888e-05	0.000132684	2.67625
d__Bacteria;p__Bacillota_A;c__Clostridia;o__Clostridiales;f__Caloramatoraceae	0.000128628	0.000229932	7.90322e-05	5.58983e-05	0.336097	0.0011989
d__Bacteria;p__Bacillota_A;c__Clostridia;o__Peptostreptococcales;f__	0.0111521	0.323748	8.13066e-05	6.37353e-05	0.000197685	0.00199225
d__Bacteria;p__Bacillota_A;c__Clostridia;o__Peptostreptococcales;f__Acidaminobacteraceae	0.134813	0.00443533	0.000129931	0.000158999	0.00016161	0
d__Bacteria;p__Bacillota_A;c__Clostridia;o__Peptostreptococcales;f__T1SED10-28	0.244803	0.00390591	4.5459e-05	5.47379e-05	0.000156129	0.000198675
d__Bacteria;p__Bacillota_A;c__Clostridia;o__Tissierellales;f__Dethiosulfatibacteraceae	0.190132	0.0180495	5.31864e-05	6.98784e-05	0.000105883	0.000332333
d__Bacteria;p__Bacillota_C;c__Negativicutes;o__Propionisporales;f__DSM-13327	0.000367025	0.000639229	0.000261254	0.000133746	0.17925	0.000499778
d__Bacteria;p__Bacillota_F;c__Halanaerobiia;o__Halanaerobiales;f__Halanaerobiaceae	0.405809	0.281701	0.000202446	0.000347535	0.000551555	0.000893923
d__Bacteria;p__Bacillota_F;c__Halanaerobiia;o__Halanaerobiales;f__M55B127	0.000260688	0.390341	6.83572e-05	4.20683e-05	0.000121223	0
d__Bacteria;p__Bacillota_H;c__UBA994;o__PWPR01;f__	0.104383	0.00251267	1.9017e-05	1.3067e-05	3.73156e-05	7.36019e-05
d__Bacteria;p__Bacillota_H;c__UBA994;o__PWPR01;f__PWPR01	0.115346	0.00564824	3.0799e-05	3.24822e-05	4.09977e-05	0.000376981
d__Bacteria;p__Bacillota;c__Bacilli;o__Aneurinibacillales;f__RAOX-1	0.000806154	0.0015	1.12359	0.000411019	0.00130189	0.00209022
d__Bacteria;p__Bacillota;c__Bacilli;o__Bacillales_G;f__Fictibacillaceae	3.43775e-05	9.30806e-05	0.0646623	1.2094e-05	5.22965e-05	0.00232112
d__Bacteria;p__Bacillota;c__Bacilli;o__Bacillales;f__Bacillaceae_G	0.000149259	0.000277706	0.216228	6.735e-05	0.000204758	0.0123412
d__Bacteria;p__Bacillota;c__Bacilli;o__Bacillales;f__Bacillaceae_L	0.000240291	0.000482924	0.340337	0.000111017	0.000312374	0.00127373
d__Bacteria;p__Bacillota;c__Bacilli;o__Bacillales;f__DSM-18226	0.00175941	0.00390518	2.80743	0.000921939	0.00228966	0.0902425
d__Bacteria;p__Bacillota;c__Bacilli;o__Izemoplasmatales;f__Izemoplasmataceae	1.8094	0.00235246	0.000625712	0.000585119	0.00156474	0
d__Bacteria;p__Bacillota;c__Bacilli;o__Izemoplasmatales;f__UBA5603	0.283909	0.000507066	6.20232e-05	6.22716e-05	0.000165749	0
d__Bacteria;p__Bacillota;c__Bacilli;o__Paenibacillales;f__NBRC-103111	0.00218846	0.00459967	3.49435	0.00112362	0.00290753	0.00394133
d__Bacteria;p__Bacillota;c__Bacilli;o__Paenibacillales;f__Paenibacillaceae	0.000234487	0.000535758	0.377712	0.000128696	0.000376	0.000830918
d__Bacteria;p__Bacillota;c__Bacilli;o__Paenibacillales;f__YIM-B00363	8.99802e-05	0.000221193	0.137149	5.09785e-05	0.000168584	0.00196391
d__Bacteria;p__Bacillota;c__Bacilli;o__Thermoactinomycetales;f__DSM-45169	0.000180956	0.00119064	0.25772	1.22773e-05	0.000648093	0.00132451
d__Bacteria;p__Bacteroidota;c__;o__;f__	0.109018	0.00180929	3.2795e-05	1.40942e-05	8.4527e-05	0
d__Bacteria;p__Bacteroidota;c__Bacteroidia;o__;f__	0.485542	0.51161	0.00666873	0.00307745	0.0631347	0.0178681
d__Bacteria;p__Bacteroidota;c__Bacteroidia;o__Bacteroidales;f__	0.0267645	0.632009	0.00795245	0.00389316	0.547099	0.0300035
d__Bacteria;p__Bacteroidota;c__Bacteroidia;o__Bacteroidales;f__GCA-2748055	0.496403	0.00127114	9.89498e-05	8.95548e-05	0.000503728	0.000237082
d__Bacteria;p__Bacteroidota;c__Bacteroidia;o__Bacteroidales;f__JAGOPY01	0.279875	0.000206406	4.89289e-05	4.99973e-05	0.000202429	0.00057029
d__Bacteria;p__Bacteroidota;c__Bacteroidia;o__Bacteroidales;f__JAIOZK01	0.508339	0.272438	0.000152629	0.000238733	0.000700021	0.000512921
d__Bacteria;p__Bacteroidota;c__Bacteroidia;o__Bacteroidales;f__JAIPAH01	8.95024e-05	0.24538	3.68653e-05	4.27581e-05	7.12457e-05	0.00163722
d__Bacteria;p__Bacteroidota;c__Bacteroidia;o__Bacteroidales;f__Marinilabiliaceae	0.736451	0.00084375	0.000183261	0.00016788	0.000403705	0.000115372
d__Bacteria;p__Bacteroidota;c__Bacteroidia;o__Bacteroidales;f__Prolixibacteraceae	3.88042	2.2123	0.00105805	0.0033107	0.00406456	0.00482362
d__Bacteria;p__Bacteroidota;c__Bacteroidia;o__Bacteroidales;f__PUMT01	0.236075	0.000167716	9.68936e-05	5.27705e-05	0.00018418	0.000804184
d__Bacteria;p__Bacteroidota;c__Bacteroidia;o__Bacteroidales;f__PWNQ01	0.00258456	0.506232	5.56664e-05	6.20962e-05	0.000113862	0.000732081
d__Bacteria;p__Bacteroidota;c__Bacteroidia;o__Bacteroidales;f__UBA1556	0.214429	0.00258817	0.000433282	0.000278434	0.00194431	0.00535894
d__Bacteria;p__Bacteroidota;c__Bacteroidia;o__Bacteroidales;f__UBA7960	1.612	0.00128718	0.000341926	0.00036194	0.000925163	0.00108907
d__Bacteria;p__Bacteroidota;c__Bacteroidia;o__Bacteroidales;f__VadinHA17	0.242252	0.000514681	6.57742e-05	8.22436e-05	0.0002631	0.000513669
d__Bacteria;p__Bacteroidota;c__Bacteroidia;o__Chitinophagales;f__Chitinophagaceae	0.00237993	0.00492119	0.00174075	0.00091323	0.528023	0.472465
d__Bacteria;p__Bacteroidota;c__Bacteroidia;o__Chitinophagales;f__Saprospiraceae	0.095071	0.218279	0.0948008	5.79482e-05	0.00028579	0.000747858
d__Bacteria;p__Bacteroidota;c__Bacteroidia;o__Cytophagales;f__Cyclobacteriaceae	0.178129	0.503324	0.000121426	9.78363e-05	0.000324491	0.000344762
d__Bacteria;p__Bacteroidota;c__Bacteroidia;o__Cytophagales;f__Thermoflexibacteraceae	1.37617e-05	2.6885e-05	0.0534316	6.19554e-06	1.51629e-05	0.000946889
d__Bacteria;p__Bacteroidota;c__Bacteroidia;o__Flavobacteriales;f__Crocinitomicaceae	0.092768	0.000180618	1.26604e-05	2.83088e-05	7.26426e-05	0
d__Bacteria;p__Bacteroidota;c__Bacteroidia;o__Flavobacteriales;f__Flavobacteriaceae	5.81942	0.017287	0.00166356	0.00335252	0.00459322	0.00298129
d__Bacteria;p__Bacteroidota;c__Bacteroidia;o__Flavobacteriales;f__JAADED01	0.164763	3.17862e-05	4.05211e-06	0.000802859	9.72231e-06	0
d__Bacteria;p__Bacteroidota;c__Bacteroidia;o__Flavobacteriales;f__Schleiferiaceae	0.000881641	0.00189512	1.13971	0.000453197	0.00137015	0.000341273
d__Bacteria;p__Bacteroidota;c__Chlorobia;o__Chlorobiales;f__Chloroherpetonaceae	0.000527365	0.00126116	0.869534	0.000270125	0.000791623	0.000360955
d__Bacteria;p__Bacteroidota;c__Ignavibacteria;o__Ignavibacteriales;f__Ignavibacteriaceae	5.14094e-05	0.000120934	0.0727331	2.05594e-05	2.8021e-05	0.127742
d__Bacteria;p__Bacteroidota;c__Kapabacteria;o__Kapabacteriales;f__NICIL-2	0.000159486	0.000405371	0.257179	6.41808e-05	0.000231927	0.019662
d__Bacteria;p__Bacteroidota;c__Kapabacteria;o__Kapabacteriales;f__UBA2268	4.92932e-05	7.4003e-05	0.0536455	0	3.52419e-06	0.00188809
d__Bacteria;p__Bacteroidota;c__Kryptonia;o__Kryptoniales;f__Kryptoniaceae	0.00163546	0.00379689	2.67772	0.000864835	0.00222008	0.169586
d__Bacteria;p__Bacteroidota;c__Rhodothermia;o__;f__	0.216677	0.348224	0.000997491	2.2963e-05	4.69551e-05	0.000366914
d__Bacteria;p__Bacteroidota;c__Rhodothermia;o__Balneolales;f__	0.0976239	0.000555651	2.36682e-05	2.94171e-05	0.000125495	8.83591e-05
d__Bacteria;p__Bacteroidota;c__Rhodothermia;o__Balneolales;f__Balneolaceae	5.36579	2.40945	0.00160151	0.00162175	0.00562478	0.0179395
d__Bacteria;p__Bacteroidota;c__Rhodothermia;o__JANXDC01;f__JANXDC01	0.000180156	0.000418658	0.269709	8.78304e-05	0.000216922	0.00258309
d__Bacteria;p__Bacteroidota;c__Rhodothermia;o__Rhodothermales;f__Rhodothermaceae	4.42147e-05	0.00014606	0.0889325	2.59832e-05	0.000103641	0.171241
d__Bacteria;p__Bacteroidota;c__Rhodothermia;o__Rhodothermales;f__Salinibacteraceae	2.69555	0.00198587	0.000583834	0.000722455	0.00149731	0.0044538
d__Bacteria;p__Bacteroidota;c__UBA10030;o__UBA10030;f__UBA10030	8.46433e-05	0.000292541	0.0578	4.07492e-07	0.00013483	0.0164539
d__Bacteria;p__Bipolaricaulota;c__Bipolaricaulia;o__RBG-16-55-9;f__DRXL01	0.00524228	0.0123352	9.55262	0.00294843	0.00709956	19.9407
d__Bacteria;p__Campylobacterota;c__Campylobacteria;o__Campylobacterales;f__Arcobacteraceae	0.000510044	0.00102422	0.000298153	0.000247999	0.571479	0.0010829
d__Bacteria;p__Campylobacterota;c__Campylobacteria;o__Campylobacterales;f__Sulfurimonadaceae	0.144583	0.000221672	3.36946e-05	3.25036e-05	0.000637802	0.00896499
d__Bacteria;p__Chloroflexota;c__Anaerolineae;o__Aggregatilineales;f__Phototrophicaceae	0.000115031	0.000288735	0.206483	5.89168e-05	0.000177965	0.0012118
d__Bacteria;p__Chloroflexota;c__Anaerolineae;o__Aggregatilineales;f__UBA2796	8.08956e-05	0.00019264	0.124625	4.53632e-05	8.45819e-05	0.00112293
d__Bacteria;p__Chloroflexota;c__Anaerolineae;o__Anaerolineales;f__Anaerolineaceae	3.77231	0.0167355	0.00103496	0.000883845	0.00260716	0.0090497
d__Bacteria;p__Chloroflexota;c__Anaerolineae;o__B4-G1;f__B4-G1	0.425841	0.000983186	0.000192301	0.000176404	0.000547951	0.0149381
d__Bacteria;p__Chloroflexota;c__Anaerolineae;o__B4-G1;f__SLSP01	0.0018037	0.247662	6.39923e-05	4.73017e-05	0.00026299	0.00422651
d__Bacteria;p__Chloroflexota;c__Anaerolineae;o__Caldilineales;f__Caldilineaceae	6.37453e-05	0.000261008	0.0448263	1.00008e-05	7.83977e-05	0.00555425
d__Bacteria;p__Chloroflexota;c__Anaerolineae;o__Promineofilales;f__Promineofilaceae	0.00218697	1.52247	0.00010545	8.08093e-05	0.000284748	0.000982131
d__Bacteria;p__Chloroflexota;c__Anaerolineae;o__Thermoflexales;f__Thermoflexaceae	0.000122246	0.000388436	0.220826	6.48336e-05	0.000182475	0.229838
d__Bacteria;p__Chloroflexota;c__Chloroflexia;o__Chloroflexales;f__Chloroflexaceae	0.000111899	0.000286637	0.200958	6.12581e-05	0.000161386	0.000257828
d__Bacteria;p__Chloroflexota;c__Chloroflexia;o__Chloroflexales;f__Roseiflexaceae	7.76928e-05	0.000194837	0.119678	3.88416e-05	0.000117132	0.0104635
d__Bacteria;p__Chloroflexota;c__Chloroflexia;o__Thermomicrobiales;f__Thermomicrobiaceae	0.000363774	0.00099295	0.712714	0.000217846	0.00136046	0.613082
d__Bacteria;p__Chloroflexota;c__Dehalococcoidia;o__SM23-28-2;f__HRbin24	0.000507925	0.00103457	0.708436	0.000186755	0.000618891	0.0352579
d__Bacteria;p__Chloroflexota;c__Dehalococcoidia;o__Tepidiformales;f__	3.77238e-05	0.000105991	0.0572423	1.63261e-05	6.62843e-05	1.49189
d__Bacteria;p__Chloroflexota;c__FW602-bin22;o__FW602-bin22;f__	7.82666e-05	0.000220777	0.0800673	4.2787e-05	0.000114494	0.00405467
d__Bacteria;p__Chloroflexota;c__Limnocylindria;o__Limnocylindrales;f__CSP1-4	0.00020424	0.000540299	0.0502694	3.3987e-05	0.000161922	0.263805
d__Bacteria;p__CSP1-3;c__CSP1-3;o__CSP1-3;f__HRBIN32	0.00035136	0.00107455	0.494352	0.000140261	0.000570523	0.154603
d__Bacteria;p__Cyanobacteriota;c__Cyanobacteriia;o__Cyanobacteriales;f__Coleofasciculaceae	0.00129076	0.617835	4.15052e-05	0.00154801	0.000165449	0.00159751
d__Bacteria;p__Cyanobacteriota;c__Cyanobacteriia;o__Cyanobacteriales;f__Microcystaceae_B	0.0993329	0.000154277	3.45632e-05	1.54621e-05	0.000190426	0
d__Bacteria;p__Cyanobacteriota;c__Cyanobacteriia;o__Gloeomargaritales;f__	0.000651411	0.00105097	0.000223769	0.000105222	0.865973	0.0132891
d__Bacteria;p__Cyanobacteriota;c__Cyanobacteriia;o__Gloeomargaritales;f__Gloeomargaritaceae	0.000101095	0.00025553	0.157829	4.93821e-05	0.00014032	6.71492e-05
d__Bacteria;p__Cyanobacteriota;c__Cyanobacteriia;o__Pseudanabaenales;f__Pseudanabaenaceae	0.000706752	0.00166761	1.09083	0.000315391	0.00090656	0.000218298
d__Bacteria;p__Cyanobacteriota;c__Cyanobacteriia;o__Thermostichales;f__Thermostichaceae	0.00251803	0.00619822	4.66748	0.00145372	0.00355061	0.00291648
d__Bacteria;p__Deferribacterota;c__Deferribacteres;o__;f__	2.77425e-05	2.08711e-05	0.118611	7.09847e-06	0.000407298	0.296805
d__Bacteria;p__Deferribacterota;c__Deferribacteres;o__Deferribacterales;f__Calditerrivibrionaceae	0.000587753	8.717e-05	0.0594969	4.18084e-05	0.000334251	0.149026
d__Bacteria;p__Deinococcota;c__;o__;f__	0.000489243	0.00219506	0.360135	0.000217355	0.000887553	1.47733
d__Bacteria;p__Deinococcota;c__Deinococci;o__Deinococcales;f__	0.122239	0.00303009	5.99267e-05	0.000241242	0.000372957	0.00590648
d__Bacteria;p__Deinococcota;c__Deinococci;o__Deinococcales;f__Thermaceae	0.00197421	0.00430021	3.86417	0.00115294	0.00277255	5.55976
d__Bacteria;p__Deinococcota;c__Deinococci;o__Deinococcales;f__Trueperaceae	3.92103	0.305039	0.00073593	0.00390353	0.00220558	0.0179077
d__Bacteria;p__Desulfobacterota_B;c__Binatia;o__HRBIN30;f__HRBIN30	9.14018e-05	0.000100092	0.117567	1.54054e-05	0.000152409	0.0441127
d__Bacteria;p__Desulfobacterota_D;c__UBA1144;o__;f__	0.000379343	0.302579	6.97291e-05	3.79328e-05	0.000232433	0.000188323
d__Bacteria;p__Desulfobacterota_F;c__Desulfuromonadia;o__Desulfuromonadales;f__BM103	2.46428	0.00222945	0.000516482	0.000449214	0.0013706	0.0043238
d__Bacteria;p__Desulfobacterota_F;c__Desulfuromonadia;o__Desulfuromonadales;f__Geoalkalibacteraceae	0.116882	0.00471357	3.39002e-05	0.00110143	0.000104723	0.00202881
d__Bacteria;p__Desulfobacterota_F;c__Desulfuromonadia;o__Desulfuromonadales;f__Geopsychrobacteraceae	0.168231	0.000264805	3.02879e-05	3.37407e-05	5.74443e-05	0.000930955
d__Bacteria;p__Desulfobacterota;c__Desulfobacteria;o__Desulfobacterales;f__Desulfobacteraceae	0.568675	0.0058571	0.000157202	0.000254385	0.000536042	0.00100772
d__Bacteria;p__Desulfobacterota;c__Desulfobacteria;o__Desulfobacterales;f__Desulfococcaceae	0.451758	1.64928	0.000252464	0.00202642	0.00121384	0.00419695
d__Bacteria;p__Desulfobacterota;c__Desulfobacteria;o__Desulfobacterales;f__Desulfosalsimonadaceae	0.477988	0.00134744	0.000127561	0.000379442	0.000433302	0.000541919
d__Bacteria;p__Desulfobacterota;c__Desulfobacteria;o__Desulfobacterales;f__JAABSP01	0.00139768	1.77996	0.000163269	0.000150081	0.000358205	0.00147073
d__Bacteria;p__Desulfobacterota;c__Desulfobacteria;o__Desulfobacterales;f__UBA5852	0.235199	0.00347892	0.000126119	0.000110007	0.00043964	0.00559715
d__Bacteria;p__Desulfobacterota;c__Desulfobulbia;o__Desulfobulbales;f__Desulfocapsaceae	1.90744	0.00670393	0.00042941	0.000510309	0.000980061	0.00259261
d__Bacteria;p__Desulfobacterota;c__Desulfobulbia;o__Desulfobulbales;f__Desulfurivibrionaceae	0.000208343	0.461065	7.5721e-05	5.1773e-05	0.000598382	0.00590771
d__Bacteria;p__Desulfobacterota;c__Desulfovibrionia;o__Desulfovibrionales;f__Desulfohalobiaceae	0.227279	0.00265386	7.62643e-05	0.000291224	0.000264001	0.0100532
d__Bacteria;p__Desulfobacterota;c__DSM-4660;o__Desulfatiglandales;f__JAIPEI01	0.0982083	0.00126272	6.06472e-05	0.000116652	0.000424058	0.00519317
d__Bacteria;p__Desulfobacterota;c__Thermodesulfobacteria;o__Thermodesulfobacteriales;f__Thermodesulfobacteriaceae	0.00013104	0.000370363	0.220991	6.79287e-05	0.000233653	0.00269126
d__Bacteria;p__DRYD01;c__DRYD01;o__DRYD01;f__DRYD01	0.000249651	0.00050354	0.388924	0.000134615	0.000678246	0.448277
d__Bacteria;p__Fermentibacterota;c__Fermentibacteria;o__Fermentibacterales;f__Fermentibacteraceae	0.0982216	0.000124041	1.6995e-05	1.21597e-05	8.44343e-05	0.000107181
d__Bacteria;p__Fibrobacterota;c__Chitinivibrionia;o__Chitinivibrionales;f__	0.000502684	0.58324	0.000364911	7.9142e-05	0.0016765	0.00122172
d__Bacteria;p__Gemmatimonadota;c__Gemmatimonadetes;o__Gemmatimonadales;f__GWC2-71-9	0.000120758	0.000268483	0.184408	6.44819e-05	0.000137745	0.0451002
d__Bacteria;p__Gemmatimonadota;c__Gemmatimonadetes;o__KS3-K002;f__	0.140048	0.00369941	3.16789e-05	0.000782624	0.000233895	0.000799256
d__Bacteria;p__Gemmatimonadota;c__Gemmatimonadetes;o__Longimicrobiales;f__	0.00101156	0.836051	6.46772e-05	5.2636e-05	0.00010747	0.00651586
d__Bacteria;p__Gemmatimonadota;c__Gemmatimonadetes;o__Longimicrobiales;f__RSA9	0.736275	2.82987	0.00050578	0.003911	0.00217787	0.0501857
d__Bacteria;p__Gemmatimonadota;c__Gemmatimonadetes;o__Longimicrobiales;f__UBA6960	0.1077	3.50922	0.00042975	0.000337524	0.0010302	0.0260096
d__Bacteria;p__J088;c__;o__;f__	0.000103684	0.278476	0.000342845	0.000291938	0.0001002	0.000804537
d__Bacteria;p__JAFGND01;c__JAFGND01;o__;f__	0.139348	0.000737258	4.32204e-06	3.5648e-06	9.14478e-06	0
d__Bacteria;p__Marinisomatota;c__JAANXI01;o__JAANXI01;f__JAANXI01	0.00586913	0.851429	0.000101668	7.51802e-05	0.000248402	0.000210685
d__Bacteria;p__Nitrospirota;c__Thermodesulfovibrionia;o__Thermodesulfovibrionales;f__DUZI01	1.91435e-05	2.94995e-05	0.0471687	7.2039e-06	1.41262e-05	0
d__Bacteria;p__Nitrospirota;c__Thermodesulfovibrionia;o__Thermodesulfovibrionales;f__Thermodesulfovibrionaceae	5.08485e-05	0.000104561	0.0869386	2.4061e-05	6.2899e-05	0.218407
d__Bacteria;p__Omnitrophota;c__Koll11;o__Zapsychrales;f__Zapsychraceae	4.66007e-05	0.199089	2.10153e-05	1.07624e-05	4.97771e-05	0
d__Bacteria;p__Patescibacteria;c__;o__;f__	0.126106	4.16562e-05	2.65564e-06	1.33859e-06	7.09581e-06	0
d__Bacteria;p__Patescibacteria;c__ABY1;o__BM507;f__	0.113393	0.00113302	3.13097e-05	7.10692e-05	5.47215e-05	0.000242132
d__Bacteria;p__Patescibacteria;c__ABY1;o__BM507;f__UBA12465	0.866414	0.00375509	0.000138538	0.000165765	0.000945182	0.00117358
d__Bacteria;p__Patescibacteria;c__Dojkabacteria;o__GCA-016699595;f__	0.000138046	0.000112925	0.0647128	1.95764e-05	0.000103243	0.121343
d__Bacteria;p__Patescibacteria;c__Dojkabacteria;o__J137;f__J137	7.69425e-05	0.000102905	0.0896528	2.5906e-05	5.86276e-05	0.000659
d__Bacteria;p__Patescibacteria;c__Dojkabacteria;o__SC72;f__SC72	0.526127	0.000516082	8.74196e-05	0.000106295	0.000450772	0.00017628
d__Bacteria;p__Patescibacteria;c__JACMRA01;o__;f__	0.000204388	0.00131831	0.221339	7.01953e-05	0.000578834	0.00290605
d__Bacteria;p__Patescibacteria;c__JAEDAM01;o__BD1-5;f__UBA6164	0.443403	0.000272303	0.000108803	7.42647e-05	0.000554744	0.00144007
d__Bacteria;p__Patescibacteria;c__Microgenomatia;o__UBA1400;f__PJMF01	0.000239515	0.209805	3.44714e-05	3.21147e-06	7.5113e-05	0
d__Bacteria;p__Patescibacteria;c__Microgenomatia;o__UBA1406;f__GWC2-37-13	6.09238e-05	0.00011166	0.0929723	3.53461e-05	8.82823e-05	0.00651771
d__Bacteria;p__Patescibacteria;c__Paceibacteria;o__UBA6257;f__HR35	0.000637112	0.00161137	0.936853	0.000328579	0.000851347	0.248629
d__Bacteria;p__Patescibacteria;c__Paceibacteria;o__UBA9983_A;f__J119	0.193102	0.000786689	9.71943e-05	8.82384e-05	0.00369541	0.0279962
d__Bacteria;p__Patescibacteria;c__Saccharimonadia;o__Saccharimonadales;f__AMD01	2.48731e-05	0.237089	1.78191e-05	1.29176e-05	2.60566e-05	0
d__Bacteria;p__Patescibacteria;c__WWE3;o__UBA101185;f__UBA10185	1.08492	0.00261548	0.000226156	0.00035132	0.00103527	0.002579
d__Bacteria;p__Planctomycetota;c__Phycisphaerae;o__Sedimentisphaerales;f__SG8-4	0.0955835	0.000238342	1.4736e-05	3.62026e-05	7.04003e-05	0.000416888
d__Bacteria;p__Planctomycetota;c__Planctomycetia;o__Gemmatales;f__Gemmataceae	0.000245936	0.000624441	0.238248	9.07991e-05	0.000465018	0.0163559
d__Bacteria;p__Planctomycetota;c__Planctomycetia;o__Gemmatales;f__HRBIN36	0.000576339	0.00120737	0.914026	0.00031017	0.000795113	0.0629082
d__Bacteria;p__Planctomycetota;c__UBA11346;o__UBA11346;f__UBA11346	0.000248174	0.846504	7.92752e-05	5.92731e-05	0.0002145	0.00262996
d__Bacteria;p__Planctomycetota;c__UBA1135;o__UBA1135;f__GCA-002686595	0.000171747	0.274817	4.51075e-05	3.48726e-05	0.000183611	0.00293527
d__Bacteria;p__Pseudomonadota;c__;o__;f__	0.549065	0.805983	0.00835811	0.0040162	0.0430201	0.497799
d__Bacteria;p__Pseudomonadota;c__Alphaproteobacteria;o__Acetobacterales;f__Acetobacteraceae	0.00333166	0.0053741	0.221634	0.000665995	0.427975	0.252616
d__Bacteria;p__Pseudomonadota;c__Alphaproteobacteria;o__Caedimonadales;f__UBA1908	0.000121932	0.000285534	9.21313e-05	5.71072e-05	0.127323	0.000393573
d__Bacteria;p__Pseudomonadota;c__Alphaproteobacteria;o__Geminicoccales;f__Geminicoccaceae	0.000210863	0.00255815	0.0589218	1.69105e-05	0.000341895	0.617514
d__Bacteria;p__Pseudomonadota;c__Alphaproteobacteria;o__Kiloniellales;f__Rhodovibrionaceae	0.000255784	1.04421	6.96747e-05	0.000302647	0.000292791	0.00104684
d__Bacteria;p__Pseudomonadota;c__Alphaproteobacteria;o__Rhizobiales;f__Afifellaceae	0.000116468	0.334499	3.46192e-05	3.22178e-05	0.000176363	0.00336607
d__Bacteria;p__Pseudomonadota;c__Alphaproteobacteria;o__Rhizobiales;f__Beijerinckiaceae	0.000449582	0.00133916	0.673862	0.00019378	0.00105608	0.0113436
d__Bacteria;p__Pseudomonadota;c__Alphaproteobacteria;o__Rhizobiales;f__Methyloligellaceae	0.0010536	0.220269	0.000906906	0.000323044	0.0045674	0.005381
d__Bacteria;p__Pseudomonadota;c__Alphaproteobacteria;o__Rhizobiales;f__Rhodomicrobiaceae	0.000578112	0.390361	0.128401	6.81923e-05	0.000432076	0.0245
d__Bacteria;p__Pseudomonadota;c__Alphaproteobacteria;o__Rhodobacterales;f__	0.00188894	0.735084	0.000179358	8.50161e-05	0.00116437	0.0664499
d__Bacteria;p__Pseudomonadota;c__Alphaproteobacteria;o__Rhodobacterales;f__Rhodobacteraceae	2.01356	0.521327	0.00069676	0.000879263	0.00264944	0.0775539
d__Bacteria;p__Pseudomonadota;c__Alphaproteobacteria;o__Sphingomonadales;f__Sphingomonadaceae	0.0156263	0.0266946	0.0057179	0.00270712	10.7587	0.168693
d__Bacteria;p__Pseudomonadota;c__Alphaproteobacteria;o__UBA8366;f__	0.00151647	0.966468	0.00021504	0.000133931	0.00184206	0.088339
d__Bacteria;p__Pseudomonadota;c__Gammaproteobacteria;o__;f__	0.168168	0.00418125	0.000254769	0.000294215	0.288774	0.0278237
d__Bacteria;p__Pseudomonadota;c__Gammaproteobacteria;o__21-64-14;f__21-64-14	0.000270075	0.359694	3.68956e-05	3.92581e-05	0.000238298	0.00135137
d__Bacteria;p__Pseudomonadota;c__Gammaproteobacteria;o__Arenicellales;f__JAANXG01	0.243752	3.32745	0.000364588	0.000332694	0.00148212	0.0347902
d__Bacteria;p__Pseudomonadota;c__Gammaproteobacteria;o__Burkholderiales;f__	0.000314677	0.0010535	7.76769e-05	9.6227e-05	0.216344	0.158272
d__Bacteria;p__Pseudomonadota;c__Gammaproteobacteria;o__Burkholderiales;f__Burkholderiaceae	0.00202291	0.000223762	5.95051e-05	2.93268e-05	0.226623	0.069411
d__Bacteria;p__Pseudomonadota;c__Gammaproteobacteria;o__Burkholderiales;f__Burkholderiaceae_B	0.00379975	0.00835534	0.00189556	0.00149614	9.56574	3.57407
d__Bacteria;p__Pseudomonadota;c__Gammaproteobacteria;o__Burkholderiales;f__Methylophilaceae	0.000412628	0.000581118	0.000292144	0.000204608	1.22707	0.00170849
d__Bacteria;p__Pseudomonadota;c__Gammaproteobacteria;o__Burkholderiales;f__Rhodocyclaceae	0.00503131	0.0108498	0.00240021	0.00184061	13.0918	0.713482
d__Bacteria;p__Pseudomonadota;c__Gammaproteobacteria;o__Burkholderiales;f__SG8-39	0.00016627	0.000575075	0.0694237	2.00544e-05	0.000419057	0.0533722
d__Bacteria;p__Pseudomonadota;c__Gammaproteobacteria;o__Burkholderiales;f__Thiobacillaceae	0.00209465	0.00497415	0.325077	0.000775366	4.34546	1.50859
d__Bacteria;p__Pseudomonadota;c__Gammaproteobacteria;o__Competibacterales;f__Competibacteraceae	0.000800304	0.305573	0.000478259	0.000217299	0.00290597	0.00164121
d__Bacteria;p__Pseudomonadota;c__Gammaproteobacteria;o__Ectothiorhodospirales;f__Thioalkalivibrionaceae	0.148848	0.0140787	3.93773e-05	0.000110215	0.000553586	0.061446
d__Bacteria;p__Pseudomonadota;c__Gammaproteobacteria;o__Enterobacterales;f__Enterobacteriaceae	0.00242986	0.000999002	0.00048636	0.000306713	0.143062	0.0295776
d__Bacteria;p__Pseudomonadota;c__Gammaproteobacteria;o__Halothiobacillales;f__Halothiobacillaceae	0.291418	0.0332954	0.000718641	0.00031233	0.00694781	0.0342988
d__Bacteria;p__Pseudomonadota;c__Gammaproteobacteria;o__Pseudomonadales;f__Halieaceae	0.183854	0.000176764	2.78089e-05	1.84875e-05	0.000110719	0.000356175
d__Bacteria;p__Pseudomonadota;c__Gammaproteobacteria;o__Pseudomonadales;f__Halomonadaceae	2.56711	0.0188935	0.00055936	0.000577566	0.00252859	0.0494733
d__Bacteria;p__Pseudomonadota;c__Gammaproteobacteria;o__Pseudomonadales;f__Oleiphilaceae	3.8963	0.00788248	0.00118577	0.00149024	0.00271844	0.0246273
d__Bacteria;p__Pseudomonadota;c__Gammaproteobacteria;o__Pseudomonadales;f__Pseudohongiellaceae	0.30005	0.00303943	7.9926e-05	0.00010796	0.000460467	0.00985279
d__Bacteria;p__Pseudomonadota;c__Gammaproteobacteria;o__SZUA-229;f__	0.122602	0.00254182	9.27853e-05	0.000322406	0.00504515	0.00153753
d__Bacteria;p__Pseudomonadota;c__Gammaproteobacteria;o__Thiohalomonadales;f__Thiohalomonadaceae	0.0011428	1.2998	0.000194598	0.000152734	0.000821844	0.0124148
d__Bacteria;p__Pseudomonadota;c__Gammaproteobacteria;o__Thiohalorhabdales;f__Thiohalorhabdaceae	0.439672	0.61537	0.00015943	0.000447151	0.000612742	0.023932
d__Bacteria;p__Pseudomonadota;c__Gammaproteobacteria;o__Thiomicrospirales;f__Thiomicrospiraceae	0.240414	0.00810734	0.00254817	0.00206939	12.6888	0.00146316
d__Bacteria;p__Pseudomonadota;c__Gammaproteobacteria;o__UBA4486;f__UBA4486	0.00082017	1.26487	0.000155305	0.00010648	0.000669753	0.0144185
d__Bacteria;p__Pseudomonadota;c__Gammaproteobacteria;o__UBA6429;f__UBA6429	0.169111	0.659436	0.00010879	0.000100129	0.000393886	0.00587643
d__Bacteria;p__Pseudomonadota;c__Gammaproteobacteria;o__UBA6522;f__UBA6522	0.000434447	1.18942	7.99065e-05	5.56564e-05	0.000280843	0.0100651
d__Bacteria;p__Pseudomonadota;c__Gammaproteobacteria;o__Xanthomonadales;f__	0.000906329	0.272577	5.32359e-05	2.9062e-05	0.000327148	0.00508471
d__Bacteria;p__Pseudomonadota;c__Gammaproteobacteria;o__Xanthomonadales;f__Wenzhouxiangellaceae	3.12472	0.028992	0.000631695	0.00142876	0.00952925	0.0744368
d__Bacteria;p__Pseudomonadota;c__Gammaproteobacteria;o__Xanthomonadales;f__Xanthomonadaceae	0.000335789	0.00206727	0.116964	2.88186e-05	0.00276889	0.059858
d__Bacteria;p__Pseudomonadota;c__Gammaproteobacteria;o__XJ16;f__Halofilaceae	0.161069	0.003588	3.339e-05	3.49467e-05	0.000245579	0.00362113
d__Bacteria;p__Pseudomonadota;c__Gammaproteobacteria;o__XN24;f__XN24	0.389862	0.00731111	0.000113847	8.69515e-05	0.000738126	0.0234266
d__Bacteria;p__SAR324;c__SAR324;o__SAR324;f__JACQKK01	0.00192473	1.64264	0.000195907	0.000202917	0.000977678	0.0204042
d__Bacteria;p__Spirochaetota;c__Leptospirae;o__Leptospirales;f__Leptonemataceae	0.000651381	0.00131565	1.0097	0.000310627	0.000832625	0.0118509
d__Bacteria;p__Spirochaetota;c__Spirochaetia;o__DSM-27196;f__SLST01	0.124461	0.455001	9.68311e-05	0.000486152	0.000425835	0.000435296
d__Bacteria;p__Spirochaetota;c__Spirochaetia;o__DTKZ01;f__DTKZ01	3.35547e-05	8.99024e-05	0.0474794	7.61494e-06	0	0.0776315
d__Bacteria;p__Thermotogota;c__Thermotogae;o__Thermotogales;f__DSM-5069	7.52126e-05	0.000168742	0.106758	5.37501e-05	0.000107596	0.0130075
Unclassified Archaea;Unassigned;Unassigned;Unassigned;Unassigned	2.60918	6.93685	3.2611	28.5596	2.08709	5.39419
Unclassified Bacteria;Unassigned;Unassigned;Unassigned;Unassigned	29.3527	29.0071	28.8302	2.98889	37.5171	49.3562
Unclassified;Unassigned;Unassigned;Unassigned;Unassigned	2.3517	3.20395	3.10578	8.5499	3.83819	0.583451

## Sheet: Abundances__taxonomy_class
taxonomy_class	Lake Acigöl	Balikesir-Gömec	Balikesir-Hisaralan	Tuz Gölü	Balikesir-Balya	Armutlu
d__Archaea;p__Asgardarchaeota;c__Heimdallarchaeia	0.000160082	0.500426	8.4338e-05	6.16981e-05	0.00031755	0
d__Archaea;p__Halobacteriota;c__Halobacteria	2.29441	11.2888	0.0173363	29.7935	0.0358357	0.0278208
d__Archaea;p__Nanoarchaeota;c__Nanoarchaeia	0.623797	0.0020187	0.000301288	0.000266563	0.0114437	0.0453466
d__Archaea;p__Nanohaloarchaeota;c__Nanosalinia	0.0336992	0.39264	0.0220809	30.0226	0.0423165	0
d__Archaea;p__Thermoproteota;c__Nitrososphaeria	0.000140728	0.349582	0.0533714	5.39363e-05	0.000173772	0.0457682
d__Archaea;p__Thermoproteota;c__Nitrososphaeria_A	0.000446378	0.0007578	0.65101	0.000218811	0.000548933	0.0150617
d__Archaea;p__Thermoproteota;c__Thermoprotei	0.00155219	0.00362347	2.4516	0.000785808	0.00196075	0.0264661
d__Archaea;p__Thermoproteota;c__Thermoprotei_A	0	4.77197e-06	0.0482033	0	3.05487e-05	0.000485852
d__Bacteria;p__;c__	0.623523	0.00847526	0.669239	0.00132289	0.0071096	0.193823
d__Bacteria;p__Acidobacteriota;c__Blastocatellia	0.0004594	0.00114812	0.855123	0.000249506	0.000630896	0.0131013
d__Bacteria;p__Acidobacteriota;c__Thermoanaerobaculia	0.000777605	2.80744	0.00024226	0.000197935	0.000710352	0.0158183
d__Bacteria;p__Acidobacteriota;c__UBA890	0.000216938	0.31211	1.83883e-05	3.50254e-05	0.00012635	0.00201102
d__Bacteria;p__Actinomycetota;c__Acidimicrobiia	0.000971977	0.891285	2.06301e-05	2.45476e-05	0.000108794	0.00364158
d__Bacteria;p__Actinomycetota;c__Actinomycetia	0.145385	1.07906	8.9633	0.00277934	0.0636249	0.16407
d__Bacteria;p__Aquificota;c__Aquificae	0.00467714	0.0100561	6.87467	0.00249931	0.00616323	0.00678376
d__Bacteria;p__Armatimonadota;c__Fimbriimonadia	0.000137445	0.000354978	0.255537	8.25104e-05	0.000209311	0.00152799
d__Bacteria;p__Armatimonadota;c__HRBIN17	0.000113642	0.000247076	0.169709	6.77888e-05	0.000132684	2.67625
d__Bacteria;p__Bacillota_A;c__Clostridia	0.581029	0.350369	0.000388915	0.000403249	0.336718	0.00372216
d__Bacteria;p__Bacillota_C;c__Negativicutes	0.000367025	0.000639229	0.000261254	0.000133746	0.17925	0.000499778
d__Bacteria;p__Bacillota_F;c__Halanaerobiia	0.40607	0.672043	0.000270803	0.000389604	0.000672778	0.000893923
d__Bacteria;p__Bacillota_H;c__UBA994	0.219729	0.00816091	4.9816e-05	4.55493e-05	7.83133e-05	0.000450583
d__Bacteria;p__Bacillota;c__Bacilli	2.099	0.0156657	8.81986	0.00348638	0.00999167	0.116329
d__Bacteria;p__Bacteroidota;c__	0.109018	0.00180929	3.2795e-05	1.40942e-05	8.4527e-05	0
d__Bacteria;p__Bacteroidota;c__Bacteroidia	15.0747	5.1328	1.30868	0.0174198	1.1543	0.542093
d__Bacteria;p__Bacteroidota;c__Chlorobia	0.000527365	0.00126116	0.869534	0.000270125	0.000791623	0.000360955
d__Bacteria;p__Bacteroidota;c__Ignavibacteria	5.14094e-05	0.000120934	0.0727331	2.05594e-05	2.8021e-05	0.127742
d__Bacteria;p__Bacteroidota;c__Kapabacteria	0.000208779	0.000479374	0.310825	6.41808e-05	0.000235451	0.0215501
d__Bacteria;p__Bacteroidota;c__Kryptonia	0.00163546	0.00379689	2.67772	0.000864835	0.00222008	0.169586
d__Bacteria;p__Bacteroidota;c__Rhodothermia	8.37587	2.76078	0.361848	0.0025104	0.0076151	0.196673
d__Bacteria;p__Bacteroidota;c__UBA10030	8.46433e-05	0.000292541	0.0578	4.07492e-07	0.00013483	0.0164539
d__Bacteria;p__Bipolaricaulota;c__Bipolaricaulia	0.00524228	0.0123352	9.55262	0.00294843	0.00709956	19.9407
d__Bacteria;p__Campylobacterota;c__Campylobacteria	0.145093	0.00124589	0.000331847	0.000280502	0.572117	0.0100479
d__Bacteria;p__Chloroflexota;c__Anaerolineae	4.20253	1.78898	0.598157	0.00136747	0.00422626	0.266923
d__Bacteria;p__Chloroflexota;c__Chloroflexia	0.000553366	0.00147442	1.03335	0.000317946	0.00163898	0.623803
d__Bacteria;p__Chloroflexota;c__Dehalococcoidia	0.000545649	0.00114056	0.765678	0.000203081	0.000685175	1.52715
d__Bacteria;p__Chloroflexota;c__FW602-bin22	7.82666e-05	0.000220777	0.0800673	4.2787e-05	0.000114494	0.00405467
d__Bacteria;p__Chloroflexota;c__Limnocylindria	0.00020424	0.000540299	0.0502694	3.3987e-05	0.000161922	0.263805
d__Bacteria;p__CSP1-3;c__CSP1-3	0.00035136	0.00107455	0.494352	0.000140261	0.000570523	0.154603
d__Bacteria;p__Cyanobacteriota;c__Cyanobacteriia	0.104601	0.627162	5.91643	0.00348719	0.870926	0.0180885
d__Bacteria;p__Deferribacterota;c__Deferribacteres	0.000615495	0.000108041	0.178108	4.89068e-05	0.000741549	0.44583
d__Bacteria;p__Deinococcota;c__	0.000489243	0.00219506	0.360135	0.000217355	0.000887553	1.47733
d__Bacteria;p__Deinococcota;c__Deinococci	4.04524	0.312369	3.86497	0.00529772	0.00535108	5.58357
d__Bacteria;p__Desulfobacterota_B;c__Binatia	9.14018e-05	0.000100092	0.117567	1.54054e-05	0.000152409	0.0441127
d__Bacteria;p__Desulfobacterota_D;c__UBA1144	0.000379343	0.302579	6.97291e-05	3.79328e-05	0.000232433	0.000188323
d__Bacteria;p__Desulfobacterota_F;c__Desulfuromonadia	2.74939	0.00720782	0.00058067	0.00158439	0.00153277	0.00728357
d__Bacteria;p__Desulfobacterota;c__Desulfobacteria	1.73502	3.43992	0.000826614	0.00292034	0.00298103	0.0128145
d__Bacteria;p__Desulfobacterota;c__Desulfobulbia	1.90764	0.467769	0.000505131	0.000562082	0.00157844	0.00850032
d__Bacteria;p__Desulfobacterota;c__Desulfovibrionia	0.227279	0.00265386	7.62643e-05	0.000291224	0.000264001	0.0100532
d__Bacteria;p__Desulfobacterota;c__DSM-4660	0.0982083	0.00126272	6.06472e-05	0.000116652	0.000424058	0.00519317
d__Bacteria;p__Desulfobacterota;c__Thermodesulfobacteria	0.00013104	0.000370363	0.220991	6.79287e-05	0.000233653	0.00269126
d__Bacteria;p__DRYD01;c__DRYD01	0.000249651	0.00050354	0.388924	0.000134615	0.000678246	0.448277
d__Bacteria;p__Fermentibacterota;c__Fermentibacteria	0.0982216	0.000124041	1.6995e-05	1.21597e-05	8.44343e-05	0.000107181
d__Bacteria;p__Fibrobacterota;c__Chitinivibrionia	0.000502684	0.58324	0.000364911	7.9142e-05	0.0016765	0.00122172
d__Bacteria;p__Gemmatimonadota;c__Gemmatimonadetes	0.985155	7.1791	0.185439	0.00514827	0.00368718	0.128611
d__Bacteria;p__J088;c__	0.000103684	0.278476	0.000342845	0.000291938	0.0001002	0.000804537
d__Bacteria;p__JAFGND01;c__JAFGND01	0.139348	0.000737258	4.32204e-06	3.5648e-06	9.14478e-06	0
d__Bacteria;p__Marinisomatota;c__JAANXI01	0.00586913	0.851429	0.000101668	7.51802e-05	0.000248402	0.000210685
d__Bacteria;p__Nitrospirota;c__Thermodesulfovibrionia	6.9992e-05	0.00013406	0.134107	3.12649e-05	7.70251e-05	0.218407
d__Bacteria;p__Omnitrophota;c__Koll11	4.66007e-05	0.199089	2.10153e-05	1.07624e-05	4.97771e-05	0
d__Bacteria;p__Patescibacteria;c__	0.126106	4.16562e-05	2.65564e-06	1.33859e-06	7.09581e-06	0
d__Bacteria;p__Patescibacteria;c__ABY1	0.979807	0.00488811	0.000169848	0.000236835	0.000999903	0.00141572
d__Bacteria;p__Patescibacteria;c__Dojkabacteria	0.526342	0.000731912	0.154453	0.000151778	0.000612642	0.122178
d__Bacteria;p__Patescibacteria;c__JACMRA01	0.000204388	0.00131831	0.221339	7.01953e-05	0.000578834	0.00290605
d__Bacteria;p__Patescibacteria;c__JAEDAM01	0.443403	0.000272303	0.000108803	7.42647e-05	0.000554744	0.00144007
d__Bacteria;p__Patescibacteria;c__Microgenomatia	0.000300439	0.209917	0.0930068	3.85576e-05	0.000163395	0.00651771
d__Bacteria;p__Patescibacteria;c__Paceibacteria	0.193739	0.00239806	0.93695	0.000416818	0.00454676	0.276625
d__Bacteria;p__Patescibacteria;c__Saccharimonadia	2.48731e-05	0.237089	1.78191e-05	1.29176e-05	2.60566e-05	0
d__Bacteria;p__Patescibacteria;c__WWE3	1.08492	0.00261548	0.000226156	0.00035132	0.00103527	0.002579
d__Bacteria;p__Planctomycetota;c__Phycisphaerae	0.0955835	0.000238342	1.4736e-05	3.62026e-05	7.04003e-05	0.000416888
d__Bacteria;p__Planctomycetota;c__Planctomycetia	0.000822276	0.00183182	1.15227	0.000400969	0.00126013	0.0792641
d__Bacteria;p__Planctomycetota;c__UBA11346	0.000248174	0.846504	7.92752e-05	5.92731e-05	0.0002145	0.00262996
d__Bacteria;p__Planctomycetota;c__UBA1135	0.000171747	0.274817	4.51075e-05	3.48726e-05	0.000183611	0.00293527
d__Bacteria;p__Pseudomonadota;c__	0.549065	0.805983	0.00835811	0.0040162	0.0430201	0.497799
d__Bacteria;p__Pseudomonadota;c__Alphaproteobacteria	2.03871	4.24847	1.09073	0.00546523	11.3265	1.3172
d__Bacteria;p__Pseudomonadota;c__Gammaproteobacteria	12.4679	9.45595	0.524593	0.0131318	41.8335	6.59028
d__Bacteria;p__SAR324;c__SAR324	0.00192473	1.64264	0.000195907	0.000202917	0.000977678	0.0204042
d__Bacteria;p__Spirochaetota;c__Leptospirae	0.000651381	0.00131565	1.0097	0.000310627	0.000832625	0.0118509
d__Bacteria;p__Spirochaetota;c__Spirochaetia	0.124494	0.455091	0.0475763	0.000493767	0.000425835	0.0780668
d__Bacteria;p__Thermotogota;c__Thermotogae	7.52126e-05	0.000168742	0.106758	5.37501e-05	0.000107596	0.0130075
Unclassified Archaea;Unassigned;Unassigned	2.60918	6.93685	3.2611	28.5596	2.08709	5.39419
Unclassified Bacteria;Unassigned;Unassigned	29.3527	29.0071	28.8302	2.98889	37.5171	49.3562
Unclassified;Unassigned;Unassigned	2.3517	3.20395	3.10578	8.5499	3.83819	0.583451

## Sheet: Abundances__taxonomy_order
taxonomy_order	Lake Acigöl	Balikesir-Gömec	Balikesir-Hisaralan	Tuz Gölü	Balikesir-Balya	Armutlu
d__Archaea;p__Asgardarchaeota;c__Heimdallarchaeia;o__UBA460	0.000160082	0.500426	8.4338e-05	6.16981e-05	0.00031755	0
d__Archaea;p__Halobacteriota;c__Halobacteria;o__Halobacteriales	2.29432	11.2886	0.0172894	29.7285	0.0357783	0.0276153
d__Archaea;p__Halobacteriota;c__Halobacteria;o__JAHENH01	8.91333e-05	0.000204939	4.68983e-05	0.0649742	5.73919e-05	0.00020544
d__Archaea;p__Nanoarchaeota;c__Nanoarchaeia;o__Woesearchaeales	0.623797	0.0020187	0.000301288	0.000266563	0.0114437	0.0453466
d__Archaea;p__Nanohaloarchaeota;c__Nanosalinia;o__Nanosalinales	0.0336992	0.39264	0.0220809	30.0226	0.0423165	0
d__Archaea;p__Thermoproteota;c__Nitrososphaeria_A;o__Caldarchaeales	0.000446378	0.0007578	0.65101	0.000218811	0.000548933	0.0150617
d__Archaea;p__Thermoproteota;c__Nitrososphaeria;o__Nitrososphaerales	0.000140728	0.349582	0.0533714	5.39363e-05	0.000173772	0.0457682
d__Archaea;p__Thermoproteota;c__Thermoprotei_A;o__Sulfolobales	0	4.77197e-06	0.0482033	0	3.05487e-05	0.000485852
d__Archaea;p__Thermoproteota;c__Thermoprotei;o__Gearchaeales	0.00155219	0.00362347	2.4516	0.000785808	0.00196075	0.0264661
d__Bacteria;p__;c__;o__	0.623523	0.00847526	0.669239	0.00132289	0.0071096	0.193823
d__Bacteria;p__Acidobacteriota;c__Blastocatellia;o__HR10	0.000341985	0.000855255	0.68485	0.000192783	0.000502063	0.0079339
d__Bacteria;p__Acidobacteriota;c__Blastocatellia;o__Pyrinomonadales	0.000117416	0.000292867	0.170273	5.6723e-05	0.000128832	0.00516742
d__Bacteria;p__Acidobacteriota;c__Thermoanaerobaculia;o__Thermoanaerobaculales	0.000106614	0.302622	1.75139e-05	2.96035e-05	0.000194209	0.00573612
d__Bacteria;p__Acidobacteriota;c__Thermoanaerobaculia;o__UBA5704	0.000670991	2.50482	0.000224746	0.000168332	0.000516143	0.0100821
d__Bacteria;p__Acidobacteriota;c__UBA890;o__UBA890	0.000216938	0.31211	1.83883e-05	3.50254e-05	0.00012635	0.00201102
d__Bacteria;p__Actinomycetota;c__Acidimicrobiia;o__UBA5794	0.000971977	0.891285	2.06301e-05	2.45476e-05	0.000108794	0.00364158
d__Bacteria;p__Actinomycetota;c__Actinomycetia;o__Actinomycetales	0.00343119	0.00800345	7.53127	0.0018572	0.00647006	0.0291258
d__Bacteria;p__Actinomycetota;c__Actinomycetia;o__Jiangellales	0.0020527	0.64471	0.000967629	0.000150257	0.0022183	0.0508332
d__Bacteria;p__Actinomycetota;c__Actinomycetia;o__Mycobacteriales	0.000968963	0.00645678	1.43098	0.000635752	0.0546371	0.0800741
d__Bacteria;p__Actinomycetota;c__Actinomycetia;o__Nitriliruptorales	0.138932	0.41989	8.08449e-05	0.000136123	0.000299475	0.00403676
d__Bacteria;p__Aquificota;c__Aquificae;o__Aquificales	0.00467714	0.0100561	6.87467	0.00249931	0.00616323	0.00678376
d__Bacteria;p__Armatimonadota;c__Fimbriimonadia;o__Fimbriimonadales	0.000137445	0.000354978	0.255537	8.25104e-05	0.000209311	0.00152799
d__Bacteria;p__Armatimonadota;c__HRBIN17;o__HRBIN17	0.000113642	0.000247076	0.169709	6.77888e-05	0.000132684	2.67625
d__Bacteria;p__Bacillota_A;c__Clostridia;o__Clostridiales	0.000128628	0.000229932	7.90322e-05	5.58983e-05	0.336097	0.0011989
d__Bacteria;p__Bacillota_A;c__Clostridia;o__Peptostreptococcales	0.390768	0.33209	0.000256696	0.000277472	0.000515424	0.00219093
d__Bacteria;p__Bacillota_A;c__Clostridia;o__Tissierellales	0.190132	0.0180495	5.31864e-05	6.98784e-05	0.000105883	0.000332333
d__Bacteria;p__Bacillota_C;c__Negativicutes;o__Propionisporales	0.000367025	0.000639229	0.000261254	0.000133746	0.17925	0.000499778
d__Bacteria;p__Bacillota_F;c__Halanaerobiia;o__Halanaerobiales	0.40607	0.672043	0.000270803	0.000389604	0.000672778	0.000893923
d__Bacteria;p__Bacillota_H;c__UBA994;o__PWPR01	0.219729	0.00816091	4.9816e-05	4.55493e-05	7.83133e-05	0.000450583
d__Bacteria;p__Bacillota;c__Bacilli;o__Aneurinibacillales	0.000806154	0.0015	1.12359	0.000411019	0.00130189	0.00209022
d__Bacteria;p__Bacillota;c__Bacilli;o__Bacillales	0.00214896	0.00466581	3.36399	0.00110031	0.00280679	0.103857
d__Bacteria;p__Bacillota;c__Bacilli;o__Bacillales_G	3.43775e-05	9.30806e-05	0.0646623	1.2094e-05	5.22965e-05	0.00232112
d__Bacteria;p__Bacillota;c__Bacilli;o__Izemoplasmatales	2.09331	0.00285952	0.000687735	0.00064739	0.00173048	0
d__Bacteria;p__Bacillota;c__Bacilli;o__Paenibacillales	0.00251293	0.00535662	4.00921	0.00130329	0.00345212	0.00673616
d__Bacteria;p__Bacillota;c__Bacilli;o__Thermoactinomycetales	0.000180956	0.00119064	0.25772	1.22773e-05	0.000648093	0.00132451
d__Bacteria;p__Bacteroidota;c__;o__	0.109018	0.00180929	3.2795e-05	1.40942e-05	8.4527e-05	0
d__Bacteria;p__Bacteroidota;c__Bacteroidia;o__	0.485542	0.51161	0.00666873	0.00307745	0.0631347	0.0178681
d__Bacteria;p__Bacteroidota;c__Bacteroidia;o__Bacteroidales	8.23569	3.87524	0.0105247	0.00863027	0.556475	0.0463979
d__Bacteria;p__Bacteroidota;c__Bacteroidia;o__Chitinophagales	0.097451	0.2232	0.0965416	0.000971179	0.528309	0.473213
d__Bacteria;p__Bacteroidota;c__Bacteroidia;o__Cytophagales	0.178143	0.50335	0.053553	0.000104032	0.000339654	0.00129165
d__Bacteria;p__Bacteroidota;c__Bacteroidia;o__Flavobacteriales	6.07783	0.0193945	1.14139	0.00463688	0.00604573	0.00332256
d__Bacteria;p__Bacteroidota;c__Chlorobia;o__Chlorobiales	0.000527365	0.00126116	0.869534	0.000270125	0.000791623	0.000360955
d__Bacteria;p__Bacteroidota;c__Ignavibacteria;o__Ignavibacteriales	5.14094e-05	0.000120934	0.0727331	2.05594e-05	2.8021e-05	0.127742
d__Bacteria;p__Bacteroidota;c__Kapabacteria;o__Kapabacteriales	0.000208779	0.000479374	0.310825	6.41808e-05	0.000235451	0.0215501
d__Bacteria;p__Bacteroidota;c__Kryptonia;o__Kryptoniales	0.00163546	0.00379689	2.67772	0.000864835	0.00222008	0.169586
d__Bacteria;p__Bacteroidota;c__Rhodothermia;o__	0.216677	0.348224	0.000997491	2.2963e-05	4.69551e-05	0.000366914
d__Bacteria;p__Bacteroidota;c__Rhodothermia;o__Balneolales	5.46341	2.41	0.00162518	0.00165117	0.00575028	0.0180279
d__Bacteria;p__Bacteroidota;c__Rhodothermia;o__JANXDC01	0.000180156	0.000418658	0.269709	8.78304e-05	0.000216922	0.00258309
d__Bacteria;p__Bacteroidota;c__Rhodothermia;o__Rhodothermales	2.6956	0.00213193	0.0895163	0.000748438	0.00160095	0.175695
d__Bacteria;p__Bacteroidota;c__UBA10030;o__UBA10030	8.46433e-05	0.000292541	0.0578	4.07492e-07	0.00013483	0.0164539
d__Bacteria;p__Bipolaricaulota;c__Bipolaricaulia;o__RBG-16-55-9	0.00524228	0.0123352	9.55262	0.00294843	0.00709956	19.9407
d__Bacteria;p__Campylobacterota;c__Campylobacteria;o__Campylobacterales	0.145093	0.00124589	0.000331847	0.000280502	0.572117	0.0100479
d__Bacteria;p__Chloroflexota;c__Anaerolineae;o__Aggregatilineales	0.000195926	0.000481374	0.331108	0.00010428	0.000262547	0.00233473
d__Bacteria;p__Chloroflexota;c__Anaerolineae;o__Anaerolineales	3.77231	0.0167355	0.00103496	0.000883845	0.00260716	0.0090497
d__Bacteria;p__Chloroflexota;c__Anaerolineae;o__B4-G1	0.427645	0.248645	0.000256293	0.000223705	0.000810941	0.0191646
d__Bacteria;p__Chloroflexota;c__Anaerolineae;o__Caldilineales	6.37453e-05	0.000261008	0.0448263	1.00008e-05	7.83977e-05	0.00555425
d__Bacteria;p__Chloroflexota;c__Anaerolineae;o__Promineofilales	0.00218697	1.52247	0.00010545	8.08093e-05	0.000284748	0.000982131
d__Bacteria;p__Chloroflexota;c__Anaerolineae;o__Thermoflexales	0.000122246	0.000388436	0.220826	6.48336e-05	0.000182475	0.229838
d__Bacteria;p__Chloroflexota;c__Chloroflexia;o__Chloroflexales	0.000189592	0.000481474	0.320636	0.0001001	0.000278518	0.0107214
d__Bacteria;p__Chloroflexota;c__Chloroflexia;o__Thermomicrobiales	0.000363774	0.00099295	0.712714	0.000217846	0.00136046	0.613082
d__Bacteria;p__Chloroflexota;c__Dehalococcoidia;o__SM23-28-2	0.000507925	0.00103457	0.708436	0.000186755	0.000618891	0.0352579
d__Bacteria;p__Chloroflexota;c__Dehalococcoidia;o__Tepidiformales	3.77238e-05	0.000105991	0.0572423	1.63261e-05	6.62843e-05	1.49189
d__Bacteria;p__Chloroflexota;c__FW602-bin22;o__FW602-bin22	7.82666e-05	0.000220777	0.0800673	4.2787e-05	0.000114494	0.00405467
d__Bacteria;p__Chloroflexota;c__Limnocylindria;o__Limnocylindrales	0.00020424	0.000540299	0.0502694	3.3987e-05	0.000161922	0.263805
d__Bacteria;p__CSP1-3;c__CSP1-3;o__CSP1-3	0.00035136	0.00107455	0.494352	0.000140261	0.000570523	0.154603
d__Bacteria;p__Cyanobacteriota;c__Cyanobacteriia;o__Cyanobacteriales	0.100624	0.61799	7.60684e-05	0.00156348	0.000355876	0.00159751
d__Bacteria;p__Cyanobacteriota;c__Cyanobacteriia;o__Gloeomargaritales	0.000752506	0.0013065	0.158053	0.000154605	0.866113	0.0133562
d__Bacteria;p__Cyanobacteriota;c__Cyanobacteriia;o__Pseudanabaenales	0.000706752	0.00166761	1.09083	0.000315391	0.00090656	0.000218298
d__Bacteria;p__Cyanobacteriota;c__Cyanobacteriia;o__Thermostichales	0.00251803	0.00619822	4.66748	0.00145372	0.00355061	0.00291648
d__Bacteria;p__Deferribacterota;c__Deferribacteres;o__	2.77425e-05	2.08711e-05	0.118611	7.09847e-06	0.000407298	0.296805
d__Bacteria;p__Deferribacterota;c__Deferribacteres;o__Deferribacterales	0.000587753	8.717e-05	0.0594969	4.18084e-05	0.000334251	0.149026
d__Bacteria;p__Deinococcota;c__;o__	0.000489243	0.00219506	0.360135	0.000217355	0.000887553	1.47733
d__Bacteria;p__Deinococcota;c__Deinococci;o__Deinococcales	4.04524	0.312369	3.86497	0.00529772	0.00535108	5.58357
d__Bacteria;p__Desulfobacterota_B;c__Binatia;o__HRBIN30	9.14018e-05	0.000100092	0.117567	1.54054e-05	0.000152409	0.0441127
d__Bacteria;p__Desulfobacterota_D;c__UBA1144;o__	0.000379343	0.302579	6.97291e-05	3.79328e-05	0.000232433	0.000188323
d__Bacteria;p__Desulfobacterota_F;c__Desulfuromonadia;o__Desulfuromonadales	2.74939	0.00720782	0.00058067	0.00158439	0.00153277	0.00728357
d__Bacteria;p__Desulfobacterota;c__Desulfobacteria;o__Desulfobacterales	1.73502	3.43992	0.000826614	0.00292034	0.00298103	0.0128145
d__Bacteria;p__Desulfobacterota;c__Desulfobulbia;o__Desulfobulbales	1.90764	0.467769	0.000505131	0.000562082	0.00157844	0.00850032
d__Bacteria;p__Desulfobacterota;c__Desulfovibrionia;o__Desulfovibrionales	0.227279	0.00265386	7.62643e-05	0.000291224	0.000264001	0.0100532
d__Bacteria;p__Desulfobacterota;c__DSM-4660;o__Desulfatiglandales	0.0982083	0.00126272	6.06472e-05	0.000116652	0.000424058	0.00519317
d__Bacteria;p__Desulfobacterota;c__Thermodesulfobacteria;o__Thermodesulfobacteriales	0.00013104	0.000370363	0.220991	6.79287e-05	0.000233653	0.00269126
d__Bacteria;p__DRYD01;c__DRYD01;o__DRYD01	0.000249651	0.00050354	0.388924	0.000134615	0.000678246	0.448277
d__Bacteria;p__Fermentibacterota;c__Fermentibacteria;o__Fermentibacterales	0.0982216	0.000124041	1.6995e-05	1.21597e-05	8.44343e-05	0.000107181
d__Bacteria;p__Fibrobacterota;c__Chitinivibrionia;o__Chitinivibrionales	0.000502684	0.58324	0.000364911	7.9142e-05	0.0016765	0.00122172
d__Bacteria;p__Gemmatimonadota;c__Gemmatimonadetes;o__Gemmatimonadales	0.000120758	0.000268483	0.184408	6.44819e-05	0.000137745	0.0451002
d__Bacteria;p__Gemmatimonadota;c__Gemmatimonadetes;o__KS3-K002	0.140048	0.00369941	3.16789e-05	0.000782624	0.000233895	0.000799256
d__Bacteria;p__Gemmatimonadota;c__Gemmatimonadetes;o__Longimicrobiales	0.844987	7.17514	0.00100021	0.00430116	0.00331553	0.0827111
d__Bacteria;p__J088;c__;o__	0.000103684	0.278476	0.000342845	0.000291938	0.0001002	0.000804537
d__Bacteria;p__JAFGND01;c__JAFGND01;o__	0.139348	0.000737258	4.32204e-06	3.5648e-06	9.14478e-06	0
d__Bacteria;p__Marinisomatota;c__JAANXI01;o__JAANXI01	0.00586913	0.851429	0.000101668	7.51802e-05	0.000248402	0.000210685
d__Bacteria;p__Nitrospirota;c__Thermodesulfovibrionia;o__Thermodesulfovibrionales	6.9992e-05	0.00013406	0.134107	3.12649e-05	7.70251e-05	0.218407
d__Bacteria;p__Omnitrophota;c__Koll11;o__Zapsychrales	4.66007e-05	0.199089	2.10153e-05	1.07624e-05	4.97771e-05	0
d__Bacteria;p__Patescibacteria;c__;o__	0.126106	4.16562e-05	2.65564e-06	1.33859e-06	7.09581e-06	0
d__Bacteria;p__Patescibacteria;c__ABY1;o__BM507	0.979807	0.00488811	0.000169848	0.000236835	0.000999903	0.00141572
d__Bacteria;p__Patescibacteria;c__Dojkabacteria;o__GCA-016699595	0.000138046	0.000112925	0.0647128	1.95764e-05	0.000103243	0.121343
d__Bacteria;p__Patescibacteria;c__Dojkabacteria;o__J137	7.69425e-05	0.000102905	0.0896528	2.5906e-05	5.86276e-05	0.000659
d__Bacteria;p__Patescibacteria;c__Dojkabacteria;o__SC72	0.526127	0.000516082	8.74196e-05	0.000106295	0.000450772	0.00017628
d__Bacteria;p__Patescibacteria;c__JACMRA01;o__	0.000204388	0.00131831	0.221339	7.01953e-05	0.000578834	0.00290605
d__Bacteria;p__Patescibacteria;c__JAEDAM01;o__BD1-5	0.443403	0.000272303	0.000108803	7.42647e-05	0.000554744	0.00144007
d__Bacteria;p__Patescibacteria;c__Microgenomatia;o__UBA1400	0.000239515	0.209805	3.44714e-05	3.21147e-06	7.5113e-05	0
d__Bacteria;p__Patescibacteria;c__Microgenomatia;o__UBA1406	6.09238e-05	0.00011166	0.0929723	3.53461e-05	8.82823e-05	0.00651771
d__Bacteria;p__Patescibacteria;c__Paceibacteria;o__UBA6257	0.000637112	0.00161137	0.936853	0.000328579	0.000851347	0.248629
d__Bacteria;p__Patescibacteria;c__Paceibacteria;o__UBA9983_A	0.193102	0.000786689	9.71943e-05	8.82384e-05	0.00369541	0.0279962
d__Bacteria;p__Patescibacteria;c__Saccharimonadia;o__Saccharimonadales	2.48731e-05	0.237089	1.78191e-05	1.29176e-05	2.60566e-05	0
d__Bacteria;p__Patescibacteria;c__WWE3;o__UBA101185	1.08492	0.00261548	0.000226156	0.00035132	0.00103527	0.002579
d__Bacteria;p__Planctomycetota;c__Phycisphaerae;o__Sedimentisphaerales	0.0955835	0.000238342	1.4736e-05	3.62026e-05	7.04003e-05	0.000416888
d__Bacteria;p__Planctomycetota;c__Planctomycetia;o__Gemmatales	0.000822276	0.00183182	1.15227	0.000400969	0.00126013	0.0792641
d__Bacteria;p__Planctomycetota;c__UBA11346;o__UBA11346	0.000248174	0.846504	7.92752e-05	5.92731e-05	0.0002145	0.00262996
d__Bacteria;p__Planctomycetota;c__UBA1135;o__UBA1135	0.000171747	0.274817	4.51075e-05	3.48726e-05	0.000183611	0.00293527
d__Bacteria;p__Pseudomonadota;c__;o__	0.549065	0.805983	0.00835811	0.0040162	0.0430201	0.497799
d__Bacteria;p__Pseudomonadota;c__Alphaproteobacteria;o__Acetobacterales	0.00333166	0.0053741	0.221634	0.000665995	0.427975	0.252616
d__Bacteria;p__Pseudomonadota;c__Alphaproteobacteria;o__Caedimonadales	0.000121932	0.000285534	9.21313e-05	5.71072e-05	0.127323	0.000393573
d__Bacteria;p__Pseudomonadota;c__Alphaproteobacteria;o__Geminicoccales	0.000210863	0.00255815	0.0589218	1.69105e-05	0.000341895	0.617514
d__Bacteria;p__Pseudomonadota;c__Alphaproteobacteria;o__Kiloniellales	0.000255784	1.04421	6.96747e-05	0.000302647	0.000292791	0.00104684
d__Bacteria;p__Pseudomonadota;c__Alphaproteobacteria;o__Rhizobiales	0.00219776	0.946468	0.803204	0.000617234	0.00623192	0.0445906
d__Bacteria;p__Pseudomonadota;c__Alphaproteobacteria;o__Rhodobacterales	2.01544	1.25641	0.000876117	0.000964279	0.00381381	0.144004
d__Bacteria;p__Pseudomonadota;c__Alphaproteobacteria;o__Sphingomonadales	0.0156263	0.0266946	0.0057179	0.00270712	10.7587	0.168693
d__Bacteria;p__Pseudomonadota;c__Alphaproteobacteria;o__UBA8366	0.00151647	0.966468	0.00021504	0.000133931	0.00184206	0.088339
d__Bacteria;p__Pseudomonadota;c__Gammaproteobacteria;o__	0.168168	0.00418125	0.000254769	0.000294215	0.288774	0.0278237
d__Bacteria;p__Pseudomonadota;c__Gammaproteobacteria;o__21-64-14	0.000270075	0.359694	3.68956e-05	3.92581e-05	0.000238298	0.00135137
d__Bacteria;p__Pseudomonadota;c__Gammaproteobacteria;o__Arenicellales	0.243752	3.32745	0.000364588	0.000332694	0.00148212	0.0347902
d__Bacteria;p__Pseudomonadota;c__Gammaproteobacteria;o__Burkholderiales	0.0138422	0.0266127	0.399226	0.00446234	28.6734	6.07891
d__Bacteria;p__Pseudomonadota;c__Gammaproteobacteria;o__Competibacterales	0.000800304	0.305573	0.000478259	0.000217299	0.00290597	0.00164121
d__Bacteria;p__Pseudomonadota;c__Gammaproteobacteria;o__Ectothiorhodospirales	0.148848	0.0140787	3.93773e-05	0.000110215	0.000553586	0.061446
d__Bacteria;p__Pseudomonadota;c__Gammaproteobacteria;o__Enterobacterales	0.00242986	0.000999002	0.00048636	0.000306713	0.143062	0.0295776
d__Bacteria;p__Pseudomonadota;c__Gammaproteobacteria;o__Halothiobacillales	0.291418	0.0332954	0.000718641	0.00031233	0.00694781	0.0342988
d__Bacteria;p__Pseudomonadota;c__Gammaproteobacteria;o__Pseudomonadales	6.94731	0.0299922	0.00185287	0.00219425	0.00581822	0.0843096
d__Bacteria;p__Pseudomonadota;c__Gammaproteobacteria;o__SZUA-229	0.122602	0.00254182	9.27853e-05	0.000322406	0.00504515	0.00153753
d__Bacteria;p__Pseudomonadota;c__Gammaproteobacteria;o__Thiohalomonadales	0.0011428	1.2998	0.000194598	0.000152734	0.000821844	0.0124148
d__Bacteria;p__Pseudomonadota;c__Gammaproteobacteria;o__Thiohalorhabdales	0.439672	0.61537	0.00015943	0.000447151	0.000612742	0.023932
d__Bacteria;p__Pseudomonadota;c__Gammaproteobacteria;o__Thiomicrospirales	0.240414	0.00810734	0.00254817	0.00206939	12.6888	0.00146316
d__Bacteria;p__Pseudomonadota;c__Gammaproteobacteria;o__UBA4486	0.00082017	1.26487	0.000155305	0.00010648	0.000669753	0.0144185
d__Bacteria;p__Pseudomonadota;c__Gammaproteobacteria;o__UBA6429	0.169111	0.659436	0.00010879	0.000100129	0.000393886	0.00587643
d__Bacteria;p__Pseudomonadota;c__Gammaproteobacteria;o__UBA6522	0.000434447	1.18942	7.99065e-05	5.56564e-05	0.000280843	0.0100651
d__Bacteria;p__Pseudomonadota;c__Gammaproteobacteria;o__Xanthomonadales	3.12596	0.303636	0.117649	0.00148664	0.0126253	0.13938
d__Bacteria;p__Pseudomonadota;c__Gammaproteobacteria;o__XJ16	0.161069	0.003588	3.339e-05	3.49467e-05	0.000245579	0.00362113
d__Bacteria;p__Pseudomonadota;c__Gammaproteobacteria;o__XN24	0.389862	0.00731111	0.000113847	8.69515e-05	0.000738126	0.0234266
d__Bacteria;p__SAR324;c__SAR324;o__SAR324	0.00192473	1.64264	0.000195907	0.000202917	0.000977678	0.0204042
d__Bacteria;p__Spirochaetota;c__Leptospirae;o__Leptospirales	0.000651381	0.00131565	1.0097	0.000310627	0.000832625	0.0118509
d__Bacteria;p__Spirochaetota;c__Spirochaetia;o__DSM-27196	0.124461	0.455001	9.68311e-05	0.000486152	0.000425835	0.000435296
d__Bacteria;p__Spirochaetota;c__Spirochaetia;o__DTKZ01	3.35547e-05	8.99024e-05	0.0474794	7.61494e-06	0	0.0776315
d__Bacteria;p__Thermotogota;c__Thermotogae;o__Thermotogales	7.52126e-05	0.000168742	0.106758	5.37501e-05	0.000107596	0.0130075
Unclassified Archaea;Unassigned;Unassigned;Unassigned	2.60918	6.93685	3.2611	28.5596	2.08709	5.39419
Unclassified Bacteria;Unassigned;Unassigned;Unassigned	29.3527	29.0071	28.8302	2.98889	37.5171	49.3562
Unclassified;Unassigned;Unassigned;Unassigned	2.3517	3.20395	3.10578	8.5499	3.83819	0.583451

## Sheet: Abundances__taxonomy_phylum
taxonomy_phylum	Lake Acigöl	Balikesir-Gömec	Balikesir-Hisaralan	Tuz Gölü	Balikesir-Balya	Armutlu
d__Archaea;p__Asgardarchaeota	0.000160082	0.500426	8.4338e-05	6.16981e-05	0.00031755	0
d__Archaea;p__Halobacteriota	2.29441	11.2888	0.0173363	29.7935	0.0358357	0.0278208
d__Archaea;p__Nanoarchaeota	0.623797	0.0020187	0.000301288	0.000266563	0.0114437	0.0453466
d__Archaea;p__Nanohaloarchaeota	0.0336992	0.39264	0.0220809	30.0226	0.0423165	0
d__Archaea;p__Thermoproteota	0.0021393	0.353968	3.20418	0.00105855	0.002714	0.0877818
d__Bacteria;p__	0.623523	0.00847526	0.669239	0.00132289	0.0071096	0.193823
d__Bacteria;p__Acidobacteriota	0.00145394	3.1207	0.855384	0.000482466	0.0014676	0.0309306
d__Bacteria;p__Actinomycetota	0.146357	1.97034	8.96332	0.00280388	0.0637337	0.167711
d__Bacteria;p__Aquificota	0.00467714	0.0100561	6.87467	0.00249931	0.00616323	0.00678376
d__Bacteria;p__Armatimonadota	0.000251087	0.000602054	0.425246	0.000150299	0.000341994	2.67778
d__Bacteria;p__Bacillota	2.099	0.0156657	8.81986	0.00348638	0.00999167	0.116329
d__Bacteria;p__Bacillota_A	0.581029	0.350369	0.000388915	0.000403249	0.336718	0.00372216
d__Bacteria;p__Bacillota_C	0.000367025	0.000639229	0.000261254	0.000133746	0.17925	0.000499778
d__Bacteria;p__Bacillota_F	0.40607	0.672043	0.000270803	0.000389604	0.000672778	0.000893923
d__Bacteria;p__Bacillota_H	0.219729	0.00816091	4.9816e-05	4.55493e-05	7.83133e-05	0.000450583
d__Bacteria;p__Bacteroidota	23.562	7.90133	5.65917	0.0211644	1.16541	1.07446
d__Bacteria;p__Bipolaricaulota	0.00524228	0.0123352	9.55262	0.00294843	0.00709956	19.9407
d__Bacteria;p__Campylobacterota	0.145093	0.00124589	0.000331847	0.000280502	0.572117	0.0100479
d__Bacteria;p__Chloroflexota	4.20391	1.79236	2.52752	0.00196527	0.00682684	2.68574
d__Bacteria;p__CSP1-3	0.00035136	0.00107455	0.494352	0.000140261	0.000570523	0.154603
d__Bacteria;p__Cyanobacteriota	0.104601	0.627162	5.91643	0.00348719	0.870926	0.0180885
d__Bacteria;p__Deferribacterota	0.000615495	0.000108041	0.178108	4.89068e-05	0.000741549	0.44583
d__Bacteria;p__Deinococcota	4.04573	0.314564	4.22511	0.00551507	0.00623863	7.0609
d__Bacteria;p__Desulfobacterota	3.96828	3.91198	0.22246	0.00395822	0.00548118	0.0392524
d__Bacteria;p__Desulfobacterota_B	9.14018e-05	0.000100092	0.117567	1.54054e-05	0.000152409	0.0441127
d__Bacteria;p__Desulfobacterota_D	0.000379343	0.302579	6.97291e-05	3.79328e-05	0.000232433	0.000188323
d__Bacteria;p__Desulfobacterota_F	2.74939	0.00720782	0.00058067	0.00158439	0.00153277	0.00728357
d__Bacteria;p__DRYD01	0.000249651	0.00050354	0.388924	0.000134615	0.000678246	0.448277
d__Bacteria;p__Fermentibacterota	0.0982216	0.000124041	1.6995e-05	1.21597e-05	8.44343e-05	0.000107181
d__Bacteria;p__Fibrobacterota	0.000502684	0.58324	0.000364911	7.9142e-05	0.0016765	0.00122172
d__Bacteria;p__Gemmatimonadota	0.985155	7.1791	0.185439	0.00514827	0.00368718	0.128611
d__Bacteria;p__J088	0.000103684	0.278476	0.000342845	0.000291938	0.0001002	0.000804537
d__Bacteria;p__JAFGND01	0.139348	0.000737258	4.32204e-06	3.5648e-06	9.14478e-06	0
d__Bacteria;p__Marinisomatota	0.00586913	0.851429	0.000101668	7.51802e-05	0.000248402	0.000210685
d__Bacteria;p__Nitrospirota	6.9992e-05	0.00013406	0.134107	3.12649e-05	7.70251e-05	0.218407
d__Bacteria;p__Omnitrophota	4.66007e-05	0.199089	2.10153e-05	1.07624e-05	4.97771e-05	0
d__Bacteria;p__Patescibacteria	3.35485	0.459272	1.40627	0.00135402	0.0085247	0.413662
d__Bacteria;p__Planctomycetota	0.0968257	1.12339	1.15241	0.000531317	0.00172864	0.0852462
d__Bacteria;p__Pseudomonadota	15.0557	14.5104	1.62368	0.0226132	53.203	8.40528
d__Bacteria;p__SAR324	0.00192473	1.64264	0.000195907	0.000202917	0.000977678	0.0204042
d__Bacteria;p__Spirochaetota	0.125146	0.456407	1.05728	0.000804395	0.00125846	0.0899177
d__Bacteria;p__Thermotogota	7.52126e-05	0.000168742	0.106758	5.37501e-05	0.000107596	0.0130075
Unclassified Archaea;Unassigned	2.60918	6.93685	3.2611	28.5596	2.08709	5.39419
Unclassified Bacteria;Unassigned	29.3527	29.0071	28.8302	2.98889	37.5171	49.3562
Unclassified;Unassigned	2.3517	3.20395	3.10578	8.5499	3.83819	0.583451

## Sheet: HQ_Abundances__Bin_ID
Bin_ID	Lake Acigöl	Balikesir-Gömec	Balikesir-Hisaralan	Tuz Gölü	Balikesir-Balya	Armutlu
balikesir_balya.concoct.004	0.0217339	0.027581	0.00186531	0.0027489	1.59177	0.808776
balikesir_balya.concoct.079	0.000884499	0.00132709	0.000147334	0.000253329	1.25067	0.0039388
balikesir_balya.metabat_sens.008	0.00129536	0.00285973	0.000192227	0.000189054	1.43715	0.202986
balikesir_balya.metabat2_refined.024	0.00175644	0.00284019	0.000262912	0.000489292	2.81774	0.020615
balikesir_balya.metabat2_refined.059_sub	0.00219861	0.00331323	0.000316421	0.000516299	3.4555	0.0529834
balikesir_balya.rosella_refine.118_0	0.00151289	0.00284973	0.000165766	0.000299639	1.84683	0.0207805
balikesir_balya.rosella_refine.216_0	0.00250232	0.00314903	0.000186817	0.000496853	2.64066	0.301463
balikesir_balya.rosella_refine.71_0	0.00303202	0.00398878	0.000308546	0.00061164	3.71517	0.232132
balikesir_balya.rosella_refined.008_sub	0.00243921	0.00550875	0.000206411	0.000317581	2.37977	0.247995
balikesir_balya.rosella_refined.011	0.00314478	0.00545426	0.000447137	0.000629467	4.52559	4.19825
balikesir_balya.semibin_refined.005_sub	0.00252382	0.00368943	0.000487036	0.000606134	0.667015	0.00164194
balikesir_balya.semibin_refined.027	0.00120996	0.00251526	0.000147067	0.000257628	1.32098	0.290677
balikesir_balya.semibin_refined.030_sub	0.00162612	0.00310894	0.000214995	0.000393718	2.60524	0.03073
balikesir_balya.semibin_refined.048	0.000938242	0.00156178	0.000107943	0.000206176	1.1323	0.00672038
balikesir_balya.semibin_refined.049_sub	0.00612865	0.01092	0.000688555	0.00132116	7.4903	0.318981
balikesir_balya.semibin_refined.062	0.0305635	0.0446465	0.00460345	0.00925858	47.2166	0.00480697
balikesir_balya.semibin_refined.065_sub	0.0015145	0.00296102	0.000192678	0.000354353	2.11613	0.0908195
balikesir_balya.semibin_refined.072_sub	0.00108052	0.00248183	0.000110405	0.000175504	1.0498	0.0290429
balikesir_balya.semibin_refined.075_sub	0.00136165	0.00253508	0.000194821	0.000296228	1.37899	0.0463046
balikesir_balya.semibin_refined.083	0.00141772	0.00305907	0.000139119	0.000253825	1.47457	0.0687137
balikesir_balya.semibin_refined.087_sub	0.00140359	0.0025112	0.00017991	0.000344098	2.03748	0.0357887
balikesir_balya.semibin_refined.095	0.0139104	0.00129148	0.000110931	0.000132908	0.843301	0.228039
balikesir_balya.semibin_refined.116	0.00122287	0.00269686	0.000100803	0.000160499	1.024	0.0527689
balikesir_balya.vamb.040	0.00272597	0.00627285	0.000330923	0.000635282	3.6376	2.15663
balikesir_gomec.concoct.042	0.0017926	2.25293	0.000127433	0.000190652	0.00045109	0
balikesir_gomec.metabat_sspec.005_sub	0.0035837	4.09749	0.000129429	0.000248248	0.000747104	0.0265976
balikesir_gomec.metabat_sspec.028	0.0038816	11.515	0.000351925	0.000641704	0.00145159	0.0203258
balikesir_gomec.metabat_sspec.030	0.00649346	5.57378	0.00017128	0.000311597	0.000640144	0.00277803
balikesir_gomec.metabat2_refined.007	0.00170655	4.88576	0.000147787	0.000268623	0.000798186	0.00864033
balikesir_gomec.metabat2_refined.021	0.00127438	2.56354	0.000108025	0.000174254	0.00210648	0.00641267
balikesir_gomec.metabat2_refined.029	0.000426505	2.0173	6.61922e-05	0.000170962	0.000193767	0.000506682
balikesir_gomec.metabat2_refined.044_sub	0.00052398	1.25828	5.25102e-05	6.44578e-05	0.000350743	0
balikesir_gomec.semibin_refined.001	0.00377863	4.79575	0.000109564	0.00461688	0.000459159	0.00120899
balikesir_gomec.semibin_refined.029	0.0360931	4.76831	0.000117806	0.00545272	0.000608621	0.0012651
balikesir_gomec.semibin_refined.037	0.0177725	2.92181	0.000103775	0.000281418	0.000423698	0.00240513
balikesir_gomec.semibin_refined.044	0.00143266	2.66113	0.000141161	0.000234633	0.00222667	0.0194088
balikesir_gomec.semibin_refined.070	0.00104781	2.80269	8.80482e-05	0.000225861	0.00048878	0.000248192
balikesir_gomec.semibin_refined.075	0.00378882	5.03085	9.15798e-05	0.00278577	0.000488289	0.000229367
balikesir_gomec.semibin_refined.091	0.00141772	2.75372	0.000119382	0.000191099	0.000706516	0.0206346
balikesir_gomec.semibin_refined.117_sub	0.421814	13.5212	0.000437508	0.000903348	0.00218474	0.0396081
balikesir_gomec.semibin_refined.119_sub	0.0034633	2.94711	0.000147401	0.000266999	0.00132794	0.0426168
balikesir_gomec.semibin_refined.120_sub	0.00157052	1.68503	8.16862e-05	0.000161801	0.00124466	0.000123487
balikesir_gomec.semibin_refined.121_sub	0.00135142	1.4922	6.14989e-05	9.86598e-05	0.000410155	0.000692173
balikesir_gomec.semibin_refined.127_sub	0.0482534	1.59801	5.94993e-05	0.000645017	0.000221943	0.000764636
balikesir_gomec.semibin_refined.134	0.00241979	2.65449	8.26175e-05	0.00258233	0.000372724	0.000353465
balikesir_gomec.semibin_refined.138	0.00987919	7.1214	0.000200852	0.00242485	0.000741798	0.000446682
balikesir_gomec.semibin_refined.153	0.000615262	2.14402	9.72638e-05	0.000138759	0.000373207	0.00401375
balikesir_gomec.semibin_refined.163	0.00145265	3.34653	9.99841e-05	0.000187061	0.000517711	0.000323528
balikesir_gomec.semibin_refined.171	0.00260852	1.74639	0.00012999	0.00017191	0.000864917	0.000618706
balikesir_hisaralan.concoct.016	0.00123883	0.00241636	0.502797	0.000398044	0.000807199	0.00848632
balikesir_hisaralan.concoct.031	0.000534248	0.00112454	0.223106	0.000176029	0.000435867	0.0343762
balikesir_hisaralan.concoct.068	0.00485992	0.00962493	2.03354	0.00142934	0.00337345	0.000717182
balikesir_hisaralan.concoct.073_sub	0.000353513	0.000697993	0.135591	9.31746e-05	0.00010427	0.419675
balikesir_hisaralan.concoct.076	0.000781449	0.00142604	0.316375	0.000307216	0.000493736	8.7924
balikesir_hisaralan.concoct.080	0.000879927	0.00449542	0.239293	0.000169948	0.000999939	0.0620852
balikesir_hisaralan.concoct.087	0.00117601	0.00343664	0.41131	0.000269366	0.000794316	0.0211549
balikesir_hisaralan.concoct.091_sub	0.000618741	0.00127666	0.255675	0.000231033	0.000627327	0.00645213
balikesir_hisaralan.concoct.093	0.00229293	0.00284932	0.853327	0.00065569	0.00138614	0.0230072
balikesir_hisaralan.concoct.095	0.000776548	0.00152446	0.360301	0.000335954	0.000656525	0.0264754
balikesir_hisaralan.concoct.120_sub	0.00272525	0.00621478	1.12642	0.00104404	0.00196392	0.0146609
balikesir_hisaralan.concoct.131_sub	0.000702806	0.00152467	0.345166	0.000280215	0.000693149	0.00180416
balikesir_hisaralan.concoct.135_sub	0.000701245	0.00122275	0.271898	0.000196559	0.000410778	0.00118586
balikesir_hisaralan.metabat_sens.004	0.000769466	0.00165438	0.37463	0.00027762	0.000600543	0.000847053
balikesir_hisaralan.metabat_sens.018_sub	0.000830383	0.0015496	0.343777	0.00029223	0.000512571	0.14817
balikesir_hisaralan.metabat_sens.024	0.00655967	0.0118583	3.92139	0.00235811	0.0051346	0.165753
balikesir_hisaralan.metabat_sens.028	0.000901087	0.00213762	0.411977	0.00030785	0.00086946	0.00884169
balikesir_hisaralan.metabat_sspec.011_sub	0.000838077	0.00142169	0.316265	0.000232166	0.000582948	0.0131095
balikesir_hisaralan.metabat_sspec.013_sub	0.000840616	0.00224193	0.411669	0.000293824	0.000679016	0.755096
balikesir_hisaralan.metabat_sspec.032_sub	0.0024345	0.00405087	0.908357	0.000703464	0.00138993	0.031795
balikesir_hisaralan.metabat_sspec.035_sub	0.00292514	0.00605628	1.34911	0.00102764	0.00253497	0
balikesir_hisaralan.metabat_sspec.045_sub	0.013714	0.0245956	5.88639	0.00520157	0.00942748	0.0020684
balikesir_hisaralan.metabat2_refined.001	0.00175454	0.00365775	0.993262	0.000598246	0.00217625	0.00804194
balikesir_hisaralan.metabat2_refined.004_sub	0.0360481	0.0711949	17.8082	0.0133622	0.0264186	65.5119
balikesir_hisaralan.metabat2_refined.012	0.000695171	0.00147484	0.294228	0.000223798	0.000522151	0.000220608
balikesir_hisaralan.metabat2_refined.048_sub	0.000790998	0.00166649	0.38493	0.000267009	0.000662235	0.00398119
balikesir_hisaralan.metabat2_refined.053	0.000418937	0.000644466	0.173321	0.000160187	0.000328512	0.0214129
balikesir_hisaralan.metabat2_refined.054	0.0209377	0.0402504	12.6462	0.00754704	0.018757	0.0134612
balikesir_hisaralan.metabat2_refined.056	0.0022415	0.00386337	1.18904	0.000576261	0.00163548	0.355131
balikesir_hisaralan.metabat2_refined.058	0.000945129	0.00204882	0.476377	0.000373934	0.000778878	0.00501998
balikesir_hisaralan.metabat2_refined.070_sub	0.000629905	0.00157162	0.298159	0.000230296	0.00125913	0.0147815
balikesir_hisaralan.metabat2_refined.077	0.0112461	0.0219145	4.99186	0.0039194	0.00826126	0.557148
balikesir_hisaralan.metabat2_refined.086	0.0171264	0.0351476	8.38357	0.00649263	0.0130262	0.000534544
balikesir_hisaralan.rosella_refine.62_0	0.000959342	0.00500699	0.404133	0.000422792	0.014575	0.0311369
balikesir_hisaralan.rosella_refine.91_0	0.00102637	0.00160283	0.403098	0.000305228	0.000761935	0.040545
balikesir_hisaralan.rosella_refined.010	0.00185291	0.00452301	0.604412	0.000506341	0.00173068	1.89861
balikesir_hisaralan.rosella_refined.011	0.00124097	0.00277957	0.631623	0.000465363	0.00103887	0.0156748
balikesir_hisaralan.rosella_refined.019	0.000349655	0.000603493	0.162073	0.000109044	0.000234057	0.717541
balikesir_hisaralan.rosella_refined.084_sub	0.00137459	0.00301148	0.641576	0.000447882	0.00105522	0.094786
balikesir_hisaralan.semibin_refined.014	0.000241744	0.000580482	0.110865	9.22042e-05	0.000156665	0
balikesir_hisaralan.semibin_refined.016	0.000420522	0.000796219	0.161896	0.000104621	0.000376925	0.00444785
balikesir_hisaralan.semibin_refined.032	0.00794827	0.0146987	3.4439	0.00251722	0.00533233	0.0722893
balikesir_hisaralan.semibin_refined.036	0.00235163	0.00493627	1.27671	0.000873684	0.00186826	0.0260656
balikesir_hisaralan.semibin_refined.043	0.000565654	0.00110985	0.206562	0.000164863	0.00032274	0.0169767
balikesir_hisaralan.semibin_refined.046	0.00549209	0.0114386	2.56253	0.0020452	0.00452736	0.0123069
balikesir_hisaralan.semibin_refined.050_sub	0.00396315	0.00696859	1.70395	0.00140568	0.00295874	0.206675
balikesir_hisaralan.semibin_refined.057	0.000517193	0.000973929	0.199021	0.000243594	0.00040038	0.0427341
balikesir_hisaralan.semibin_refined.059	0.00109669	0.00233968	0.47944	0.000290865	0.000863035	0.0645965
balikesir_hisaralan.semibin_refined.061_sub	0.0106947	0.0195265	4.54459	0.0037044	0.00765247	0.269837
balikesir_hisaralan.semibin_refined.065_sub	0.00165234	0.00278729	0.634463	0.000503127	0.00116239	0.00418464
balikesir_hisaralan.semibin_refined.068	0.000412457	0.000835	0.176646	0.000151306	0.000354726	0.00245697
balikesir_hisaralan.semibin_refined.072_sub	0.000808576	0.00148139	0.340893	0.000311717	0.00159953	0.0210808
balikesir_hisaralan.semibin_refined.073	0.00113206	0.0016197	0.200099	0.000318239	0.000768792	0.549408
balikesir_hisaralan.semibin_refined.079	0.000304039	0.000843015	0.16579	0.000117755	0.000385666	0.562585
balikesir_hisaralan.semibin_refined.081	0.000943131	0.00175321	0.383474	0.00027413	0.000646935	0.0387577
balikesir_hisaralan.semibin_refined.083	0.00212725	0.00337644	0.799525	0.0007092	0.00224156	0.00334205
balikesir_hisaralan.semibin_refined.087	0.000236394	0.000537232	0.120545	5.48097e-05	0.000194603	0.00762567
balikesir_hisaralan.semibin_refined.091_sub	0.000464017	0.0016628	0.279928	0.000547636	0.000458859	6.68922
balikesir_hisaralan.semibin_refined.092	0.000556272	0.00111186	0.232329	0.000205584	0.000314742	0.00368921
balikesir_hisaralan.semibin_refined.093_sub	0.00230902	0.0119317	0.218046	0.000130605	0.0103035	0.196654
balikesir_hisaralan.semibin_refined.100	0.00121611	0.00196572	0.555086	0.000356935	0.00113374	0.00617875
balikesir_hisaralan.semibin_refined.102_sub	0.000538193	0.00127426	0.149263	0.000193909	0.000426049	0.013321
balikesir_hisaralan.semibin_refined.110_sub	0.000909624	0.00156756	0.358973	0.000303032	0.000706005	0.000925688
balikesir_hisaralan.semibin_refined.111	0.0150487	0.0265478	6.51424	0.00509219	0.0108194	0.0129486
balikesir_hisaralan.semibin_refined.113	0.000929198	0.00195065	0.386944	0.000401315	0.000716546	0.0039166
balikesir_hisaralan.semibin_refined.115_sub	0.000703396	0.00116336	0.213289	0.000184646	0.000256339	0.0479475
balikesir_hisaralan.semibin_refined.151	0.000711613	0.00211717	0.409187	0.000362772	0.000608347	0.0438187
balikesir_hisaralan.vamb.019	0.00309151	0.00772919	1.25623	0.000878204	0.00392984	0.0372675
balikesir_hisaralan.vamb.071	0.000908125	0.00142488	0.384148	0.000298352	0.000924331	1.45166
lake_acigol.concoct.009	3.04902	0.00157165	0.000202832	0.000336565	0.00206429	0.00473113
lake_acigol.maxbin.110	0.994213	0.00127942	6.28143e-05	0.000147305	0.00237336	0.0294531
lake_acigol.metabat_sens.013	17.9533	0.0178968	0.00108335	0.00189791	0.0047869	0.000757032
lake_acigol.metabat_sens.034_sub	2.96661	0.00229881	0.000139992	0.000333836	0.00131785	0.00393811
lake_acigol.metabat_sspec.017_sub	3.777	0.00220083	0.000219374	0.000730565	0.00105282	0.000653568
lake_acigol.metabat_sspec.019_sub	2.55295	0.00320678	0.00013899	0.00026819	0.0011992	0.000619834
lake_acigol.metabat_sspec.024	1.99232	0.0142891	0.000101249	0.000497134	0.000503105	0.00114505
lake_acigol.metabat_sspec.043_sub	1.51778	0.0153538	0.000128282	0.000427356	0.000537891	0
lake_acigol.metabat2_refined.015_sub	1.56113	0.0017475	9.2053e-05	0.000182473	0.000480153	0
lake_acigol.metabat2_refined.054_sub	5.6475	0.00560134	0.000272505	0.000510066	0.00149842	0.0168736
lake_acigol.metabat2_refined.069_sub	3.53893	0.00271147	0.000219908	0.000505511	0.000973588	0
lake_acigol.metabat2_refined.072	9.52512	0.00641124	0.000555877	0.00119828	0.0027004	0.000165429
lake_acigol.metabat2_refined.075_sub	3.48151	0.00384791	0.00023793	0.000547722	0.000974478	0.000379035
lake_acigol.metabat2_refined.083_sub	1.15683	0.00152837	5.64634e-05	0.000152912	0.000213759	0.0030585
lake_acigol.rosella_refined.003_sub	3.31404	0.00472785	0.000249241	0.000386896	0.000932831	0
lake_acigol.rosella_refined.105	2.97501	0.158205	0.000165233	0.00752982	0.000936301	0.00115211
lake_acigol.semibin_refined.024_sub	1.68336	0.0225437	8.47456e-05	0.00024807	0.000580982	0.000652715
lake_acigol.semibin_refined.049_sub	1.54696	0.00121792	7.20205e-05	0.000168168	0.000519216	0.00189852
lake_acigol.semibin_refined.071	2.67114	0.0103341	0.000139814	0.00027733	0.000674896	0.00374839
lake_acigol.semibin_refined.136	4.56897	0.039504	0.000300332	0.00490131	0.00125069	0.00026325
lake_acigol.semibin_refined.139	1.30743	0.104176	9.91513e-05	0.000316686	0.000394008	0.00109183
lake_acigol.semibin_refined.143_sub	1.09173	0.000854199	5.97843e-05	0.000275043	0.000244276	0
lake_acigol.semibin_refined.147	1.11614	0.00334607	7.06142e-05	0.000164627	0.000419779	0.00161319
lake_acigol.semibin_refined.176	1.22368	0.000875046	8.79851e-05	0.000211247	0.000284431	0.000349226
lake_acigol.semibin_refined.181	2.2368	0.00212476	0.000133879	0.000257407	0.00204208	0.0183517
lake_acigol.semibin_refined.182_sub	5.33111	0.00260243	0.000285941	0.00068803	0.00115365	0.00206908
lake_acigol.semibin_refined.186	2.37343	0.29888	0.000106487	0.0365317	0.000649123	0.00158671
lake_acigol.semibin_refined.189	2.71618	0.00175791	0.000170365	0.000318963	0.000930909	0.000217337
lake_acigol.semibin_refined.195_sub	1.65184	0.00108174	9.02457e-05	0.000183434	0.000441868	0.000351348
lake_acigol.semibin_refined.220	1.81145	0.00122726	0.000127454	0.000212265	0.000647603	0
lake_acigol.semibin_refined.224_sub	1.47566	0.00344856	8.8227e-05	0.000252186	0.000422679	0.000489845
tuz_golu_salt_lake.concoct.063	0.000612917	0.00118284	8.74289e-05	0.294461	0.000213564	0.000674939
tuz_golu_salt_lake.metabat_sspec.005	0.0189363	0.0353629	0.00298821	11.2999	0.0116959	0.000795023
tuz_golu_salt_lake.metabat_sspec.014_sub	0.0305525	0.057581	0.00578522	18.3189	0.0212154	0
tuz_golu_salt_lake.metabat_sspec.017_sub	0.0129481	0.0210201	0.00227662	7.00715	0.00890031	0
tuz_golu_salt_lake.metabat_sspec.020_sub	0.00242459	0.00488019	0.000406757	1.30032	0.00176963	0
tuz_golu_salt_lake.metabat2_refined.014	0.058361	0.0617187	0.0015062	8.32693	0.00671199	0.0021195
tuz_golu_salt_lake.metabat2_refined.015	0.0172888	0.0326578	0.00336098	10.185	0.0117285	0
tuz_golu_salt_lake.metabat2_refined.023	0.0226286	0.0304043	0.00180169	9.10595	0.00718879	0.00041269
tuz_golu_salt_lake.metabat2_refined.035	0.00654273	0.0136403	0.00130349	3.87346	0.00470372	0
tuz_golu_salt_lake.metabat2_refined.064	0.0456379	0.0383108	0.00252028	12.2543	0.0102677	0.00118691
tuz_golu_salt_lake.semibin_refined.009	0.00391821	0.0331419	0.000106901	0.588754	0.000641301	0
tuz_golu_salt_lake.semibin_refined.014	0.00632909	0.0646123	0.000314595	1.34497	0.00127385	0.00150445
tuz_golu_salt_lake.semibin_refined.015	0.00163074	0.00269995	0.000128448	0.467806	0.000552372	0
tuz_golu_salt_lake.semibin_refined.070	0.0100719	0.0224276	0.00123019	5.52334	0.00486964	0.000319508
tuz_golu_salt_lake.semibin_refined.115	0.00236227	0.00721259	0.000132671	0.618317	0.000549988	0.00107658
tuz_golu_salt_lake.semibin_refined.124	0.000925681	0.00221695	0.000132671	0.360981	0.000525602	0
tuz_golu_salt_lake.semibin_refined.127	0.0242032	0.0184881	0.00105955	5.22462	0.00457393	0.00148373
tuz_golu_salt_lake.semibin_refined.128	0.0123254	0.00887544	0.000322806	1.20726	0.00122328	0.000564609
tuz_golu_salt_lake.semibin_refined.133	0.0018651	0.00311724	8.8867e-05	0.386591	0.000420008	0.000222302
tuz_golu_salt_lake.semibin_refined.134	0.00717566	0.0629888	0.000161598	0.664336	0.000623	0.00123292
tuz_golu_salt_lake.semibin_refined.147	0.000796266	0.00204694	0.000116295	0.50006	0.000478393	0
tuz_golu_salt_lake.semibin_refined.171_sub	0.00134189	0.0032513	0.000246668	0.966493	0.00101886	0

## Sheet: HQ_Abundances__taxonomy_species
taxonomy_species	Lake Acigöl	Balikesir-Gömec	Balikesir-Hisaralan	Tuz Gölü	Balikesir-Balya	Armutlu
d__Archaea;p__Halobacteriota;c__Halobacteria;o__Halobacteriales;f__Haloarculaceae;g__Halapricum;s__	0.0123254	0.00887544	0.000322806	1.20726	0.00122328	0.000564609
d__Archaea;p__Halobacteriota;c__Halobacteria;o__Halobacteriales;f__Haloarculaceae;g__Haloglomus;s__Haloglomus sp024298825	0.00717566	0.0629888	0.000161598	0.664336	0.000623	0.00123292
d__Archaea;p__Halobacteriota;c__Halobacteria;o__Halobacteriales;f__Haloarculaceae;g__Halomicroarcula;s__	0.0102473	0.0977542	0.000421496	1.93372	0.00191515	0.00150445
d__Archaea;p__Halobacteriota;c__Halobacteria;o__Halobacteriales;f__Haloarculaceae;g__Halorientalis;s__Halorientalis persica	0.0100719	0.0224276	0.00123019	5.52334	0.00486964	0.000319508
d__Archaea;p__Halobacteriota;c__Halobacteria;o__Halobacteriales;f__Haloarculaceae;g__QS-5-70-15;s__	2.40953	5.06719	0.000224293	0.0419844	0.00125774	0.0028518
d__Archaea;p__Halobacteriota;c__Halobacteria;o__Halobacteriales;f__Haloarculaceae;g__SW-9-67-25;s__	0.0018651	0.00311724	8.8867e-05	0.386591	0.000420008	0.000222302
d__Archaea;p__Halobacteriota;c__Halobacteria;o__Halobacteriales;f__Halobacteriaceae;g__;s__	0.00236227	0.00721259	0.000132671	0.618317	0.000549988	0.00107658
d__Archaea;p__Halobacteriota;c__Halobacteria;o__Halobacteriales;f__Halobacteriaceae;g__Halobacterium;s__Halobacterium sp021729015	0.0226286	0.0304043	0.00180169	9.10595	0.00718879	0.00041269
d__Archaea;p__Halobacteriota;c__Halobacteria;o__Halobacteriales;f__Halobacteriaceae;g__Halodesulfurarchaeum;s__	0.00987919	7.1214	0.000200852	0.00242485	0.000741798	0.000446682
d__Archaea;p__Halobacteriota;c__Halobacteria;o__Halobacteriales;f__Haloferacaceae;g__Halolamina;s__	0.0242032	0.0184881	0.00105955	5.22462	0.00457393	0.00148373
d__Archaea;p__Halobacteriota;c__Halobacteria;o__Halobacteriales;f__Haloferacaceae;g__Halolamina;s__Halolamina sediminis	0.0456379	0.0383108	0.00252028	12.2543	0.0102677	0.00118691
d__Archaea;p__Halobacteriota;c__Halobacteria;o__Halobacteriales;f__Haloferacaceae;g__Halorubrum;s__Halorubrum distributum	0.058361	0.0617187	0.0015062	8.32693	0.00671199	0.0021195
d__Archaea;p__Halobacteriota;c__Halobacteria;o__Halobacteriales;f__Haloferacaceae;g__Salinigranum;s__	0.00998725	12.4811	0.000283761	0.00998498	0.00132017	0.00179182
d__Archaea;p__Halobacteriota;c__Halobacteria;o__Halobacteriales;f__Salinarchaeaceae;g__Salinarchaeum;s__	0.0214927	0.0402798	0.00324933	12.1287	0.0127738	0.000795023
d__Archaea;p__Halobacteriota;c__Halobacteria;o__JAHENH01;f__;g__;s__	0.000612917	0.00118284	8.74289e-05	0.294461	0.000213564	0.000674939
d__Archaea;p__Nanoarchaeota;c__Nanoarchaeia;o__Woesearchaeales;f__21-14-0-10-32-9;g__21-14-0-10-32-9;s__	2.96661	0.00229881	0.000139992	0.000333836	0.00131785	0.00393811
d__Archaea;p__Nanohaloarchaeota;c__Nanosalinia;o__Nanosalinales;f__Nanosalinaceae;g__;s__	0.0326616	0.0585581	0.00604436	18.4925	0.0223984	0
d__Archaea;p__Nanohaloarchaeota;c__Nanosalinia;o__Nanosalinales;f__Nanosalinaceae;g__M3-22;s__	0.00654273	0.0136403	0.00130349	3.87346	0.00470372	0
d__Archaea;p__Nanohaloarchaeota;c__Nanosalinia;o__Nanosalinales;f__Nanosalinaceae;g__Nanohalobium;s__	0.00134189	0.0032513	0.000246668	0.966493	0.00101886	0
d__Archaea;p__Nanohaloarchaeota;c__Nanosalinia;o__Nanosalinales;f__Nanosalinaceae;g__Nanosalina;s__	0.0305525	0.057581	0.00578522	18.3189	0.0212154	0
d__Archaea;p__Nanohaloarchaeota;c__Nanosalinia;o__Nanosalinales;f__Nanosalinaceae;g__PL-Br10-U2g16;s__	0.000796266	0.00204694	0.000116295	0.50006	0.000478393	0
d__Archaea;p__Thermoproteota;c__Nitrososphaeria_A;o__Caldarchaeales;f__Caldarchaeaceae;g__Caldarchaeum;s__	0.00229293	0.00284932	0.853327	0.00065569	0.00138614	0.0230072
d__Archaea;p__Thermoproteota;c__Nitrososphaeria_A;o__Caldarchaeales;f__HR02;g__HRBIN02;s__HRBIN02 sp009889515	0.000776548	0.00152446	0.360301	0.000335954	0.000656525	0.0264754
d__Archaea;p__Thermoproteota;c__Nitrososphaeria;o__Nitrososphaerales;f__Nitrosopumilaceae;g__;s__	0.000426505	2.0173	6.61922e-05	0.000170962	0.000193767	0.000506682
d__Archaea;p__Thermoproteota;c__Thermoprotei;o__Gearchaeales;f__Gearchaeaceae;g__DSFO01;s__	0.0106735	0.0209135	4.57032	0.00356125	0.00729624	0.0869502
d__Bacteria;p__;c__;o__;f__;g__;s__	0.00113206	0.0016197	0.200099	0.000318239	0.000768792	0.549408
d__Bacteria;p__Acidobacteriota;c__Blastocatellia;o__HR10;f__HR10;g__HR10;s__	0.00235163	0.00493627	1.27671	0.000873684	0.00186826	0.0260656
d__Bacteria;p__Acidobacteriota;c__Blastocatellia;o__Pyrinomonadales;f__Pyrinomonadaceae;g__J014;s__	0.000241744	0.000580482	0.110865	9.22042e-05	0.000156665	0
d__Bacteria;p__Acidobacteriota;c__Blastocatellia;o__Pyrinomonadales;f__Pyrinomonadaceae;g__J014;s__J014 sp003697135	0.000565654	0.00110985	0.206562	0.000164863	0.00032274	0.0169767
d__Bacteria;p__Acidobacteriota;c__Thermoanaerobaculia;o__UBA5704;f__JAIOJS01;g__;s__	0.0038816	11.515	0.000351925	0.000641704	0.00145159	0.0203258
d__Bacteria;p__Actinomycetota;c__Actinomycetia;o__Actinomycetales;f__Microbacteriaceae;g__Microbacterium;s__	0.00175454	0.00365775	0.993262	0.000598246	0.00217625	0.00804194
d__Bacteria;p__Actinomycetota;c__Actinomycetia;o__Actinomycetales;f__Microbacteriaceae;g__Microbacterium;s__Microbacterium foliorum_B	0.000629905	0.00157162	0.298159	0.000230296	0.00125913	0.0147815
d__Bacteria;p__Actinomycetota;c__Actinomycetia;o__Actinomycetales;f__Microbacteriaceae;g__Microbacterium;s__Microbacterium sp001889265	0.0209377	0.0402504	12.6462	0.00754704	0.018757	0.0134612
d__Bacteria;p__Actinomycetota;c__Actinomycetia;o__Mycobacteriales;f__Geodermatophilaceae;g__Blastococcus;s__	0.000959342	0.00500699	0.404133	0.000422792	0.014575	0.0311369
d__Bacteria;p__Aquificota;c__Aquificae;o__Aquificales;f__Aquificaceae;g__JANWVD01;s__	0.0192061	0.0360342	8.44892	0.00724677	0.0139548	0.0143753
d__Bacteria;p__Armatimonadota;c__Fimbriimonadia;o__Fimbriimonadales;f__GBS-DC;g__LDYB01;s__	0.000945129	0.00204882	0.476377	0.000373934	0.000778878	0.00501998
d__Bacteria;p__Armatimonadota;c__HRBIN17;o__HRBIN17;f__HRBIN17;g__Fervidibacter;s__	0.000781449	0.00142604	0.316375	0.000307216	0.000493736	8.7924
d__Bacteria;p__Bacillota_A;c__Clostridia;o__Clostridiales;f__Caloramatoraceae;g__;s__	0.000884499	0.00132709	0.000147334	0.000253329	1.25067	0.0039388
d__Bacteria;p__Bacillota_A;c__Clostridia;o__Peptostreptococcales;f__T1SED10-28;g__Isachenkonia;s__	1.68336	0.0225437	8.47456e-05	0.00024807	0.000580982	0.000652715
d__Bacteria;p__Bacillota_A;c__Clostridia;o__Tissierellales;f__Dethiosulfatibacteraceae;g__UBA8670;s__	1.30743	0.104176	9.91513e-05	0.000316686	0.000394008	0.00109183
d__Bacteria;p__Bacillota_C;c__Negativicutes;o__Propionisporales;f__DSM-13327;g__Pelosinus;s__	0.00252382	0.00368943	0.000487036	0.000606134	0.667015	0.00164194
d__Bacteria;p__Bacillota_F;c__Halanaerobiia;o__Halanaerobiales;f__Halanaerobiaceae;g__Halanaerobium;s__	1.56604	1.61337	0.000187781	0.00107237	0.000759834	0.000764636
d__Bacteria;p__Bacillota_F;c__Halanaerobiia;o__Halanaerobiales;f__M55B127;g__M55B127;s__	0.0017926	2.25293	0.000127433	0.000190652	0.00045109	0
d__Bacteria;p__Bacillota;c__Bacilli;o__Aneurinibacillales;f__RAOX-1;g__YIM-78166;s__	0.00212725	0.00337644	0.799525	0.0007092	0.00224156	0.00334205
d__Bacteria;p__Bacillota;c__Bacilli;o__Bacillales_G;f__Fictibacillaceae;g__Fictibacillus;s__	0.000236394	0.000537232	0.120545	5.48097e-05	0.000194603	0.00762567
d__Bacteria;p__Bacillota;c__Bacilli;o__Bacillales;f__Bacillaceae_G;g__Ectobacillus;s__	0.00102637	0.00160283	0.403098	0.000305228	0.000761935	0.040545
d__Bacteria;p__Bacillota;c__Bacilli;o__Bacillales;f__Bacillaceae_L;g__;s__	0.00165234	0.00278729	0.634463	0.000503127	0.00116239	0.00418464
d__Bacteria;p__Bacillota;c__Bacilli;o__Bacillales;f__DSM-18226;g__Neobacillus;s__	0.000838077	0.00142169	0.316265	0.000232166	0.000582948	0.0131095
d__Bacteria;p__Bacillota;c__Bacilli;o__Bacillales;f__DSM-18226;g__Robertmurraya;s__	0.0106947	0.0195265	4.54459	0.0037044	0.00765247	0.269837
d__Bacteria;p__Bacillota;c__Bacilli;o__Paenibacillales;f__NBRC-103111;g__Paenibacillus_G;s__Paenibacillus_G validus	0.0150487	0.0265478	6.51424	0.00509219	0.0108194	0.0129486
d__Bacteria;p__Bacillota;c__Bacilli;o__Paenibacillales;f__Paenibacillaceae;g__Cohnella;s__	0.00161243	0.00309223	0.704138	0.000583247	0.00139915	0.00272985
d__Bacteria;p__Bacillota;c__Bacilli;o__Paenibacillales;f__YIM-B00363;g__Paenibacillus_AK;s__	0.000618741	0.00127666	0.255675	0.000231033	0.000627327	0.00645213
d__Bacteria;p__Bacteroidota;c__Bacteroidia;o__Bacteroidales;f__;g__;s__	0.00145265	3.34653	9.99841e-05	0.000187061	0.000517711	0.000323528
d__Bacteria;p__Bacteroidota;c__Bacteroidia;o__Bacteroidales;f__GCA-2748055;g__M55B112;s__	1.56113	0.0017475	9.2053e-05	0.000182473	0.000480153	0
d__Bacteria;p__Bacteroidota;c__Bacteroidia;o__Bacteroidales;f__Marinilabiliaceae;g__Marinilabilia;s__	3.48151	0.00384791	0.00023793	0.000547722	0.000974478	0.000379035
d__Bacteria;p__Bacteroidota;c__Bacteroidia;o__Bacteroidales;f__Prolixibacteraceae;g__;s__	4.56897	0.039504	0.000300332	0.00490131	0.00125069	0.00026325
d__Bacteria;p__Bacteroidota;c__Bacteroidia;o__Bacteroidales;f__Prolixibacteraceae;g__Mariniphaga;s__	4.65507	0.00605755	0.000290523	0.000670138	0.00139337	0.00161319
d__Bacteria;p__Bacteroidota;c__Bacteroidia;o__Bacteroidales;f__PWNQ01;g__PWNQ01;s__	0.0177725	2.92181	0.000103775	0.000281418	0.000423698	0.00240513
d__Bacteria;p__Bacteroidota;c__Bacteroidia;o__Bacteroidales;f__UBA7960;g__;s__	5.32396	0.00341875	0.000291395	0.000898733	0.00157204	0.00255208
d__Bacteria;p__Bacteroidota;c__Bacteroidia;o__Bacteroidales;f__UBA7960;g__SKVR01;s__	4.36802	0.00283965	0.00026061	0.000502397	0.00137278	0.000568685
d__Bacteria;p__Bacteroidota;c__Bacteroidia;o__Chitinophagales;f__Saprospiraceae;g__;s__	0.00052398	1.25828	5.25102e-05	6.44578e-05	0.000350743	0
d__Bacteria;p__Bacteroidota;c__Bacteroidia;o__Chitinophagales;f__Saprospiraceae;g__M3007;s__	0.000412457	0.000835	0.176646	0.000151306	0.000354726	0.00245697
d__Bacteria;p__Bacteroidota;c__Bacteroidia;o__Cytophagales;f__Cyclobacteriaceae;g__Marivirga;s__	1.22368	0.000875046	8.79851e-05	0.000211247	0.000284431	0.000349226
d__Bacteria;p__Bacteroidota;c__Bacteroidia;o__Flavobacteriales;f__Flavobacteriaceae;g__Gillisia;s__	1.81145	0.00122726	0.000127454	0.000212265	0.000647603	0
d__Bacteria;p__Bacteroidota;c__Bacteroidia;o__Flavobacteriales;f__Flavobacteriaceae;g__Salegentibacter;s__	17.9533	0.0178968	0.00108335	0.00189791	0.0047869	0.000757032
d__Bacteria;p__Bacteroidota;c__Bacteroidia;o__Flavobacteriales;f__Flavobacteriaceae;g__Salinimicrobium;s__	1.09173	0.000854199	5.97843e-05	0.000275043	0.000244276	0
d__Bacteria;p__Bacteroidota;c__Chlorobia;o__Chlorobiales;f__Chloroherpetonaceae;g__JANWWM01;s__	0.00362638	0.00727902	1.621	0.0012242	0.00294575	0.00118586
d__Bacteria;p__Bacteroidota;c__Ignavibacteria;o__Ignavibacteriales;f__Ignavibacteriaceae;g__Ignavibacterium;s__	0.000353513	0.000697993	0.135591	9.31746e-05	0.00010427	0.419675
d__Bacteria;p__Bacteroidota;c__Kapabacteria;o__Kapabacteriales;f__NICIL-2;g__NICIL-2;s__NICIL-2 sp002898675	0.00109669	0.00233968	0.47944	0.000290865	0.000863035	0.0645965
d__Bacteria;p__Bacteroidota;c__Kryptonia;o__Kryptoniales;f__Kryptoniaceae;g__Kryptonium;s__	0.0112461	0.0219145	4.99186	0.0039194	0.00826126	0.557148
d__Bacteria;p__Bacteroidota;c__Rhodothermia;o__Balneolales;f__Balneolaceae;g__;s__	0.00104781	2.80269	8.80482e-05	0.000225861	0.00048878	0.000248192
d__Bacteria;p__Bacteroidota;c__Rhodothermia;o__Balneolales;f__Balneolaceae;g__Aliifodinibius;s__	3.71246	0.00557332	0.000222106	0.000509593	0.00246475	0.0188416
d__Bacteria;p__Bacteroidota;c__Rhodothermia;o__Balneolales;f__Balneolaceae;g__Fodinibius;s__	3.31404	0.00472785	0.000249241	0.000386896	0.000932831	0
d__Bacteria;p__Bacteroidota;c__Rhodothermia;o__Balneolales;f__Balneolaceae;g__Rhodohalobacter;s__	12.0781	0.00961802	0.000694867	0.00146647	0.0038996	0.000785263
d__Bacteria;p__Bacteroidota;c__Rhodothermia;o__Balneolales;f__Balneolaceae;g__UBA2664;s__	0.00157052	1.68503	8.16862e-05	0.000161801	0.00124466	0.000123487
d__Bacteria;p__Bacteroidota;c__Rhodothermia;o__JANXDC01;f__JANXDC01;g__JANXDC01;s__	0.00123883	0.00241636	0.502797	0.000398044	0.000807199	0.00848632
d__Bacteria;p__Bacteroidota;c__Rhodothermia;o__Rhodothermales;f__Rhodothermaceae;g__Rhodothermus;s__Rhodothermus bifroesti	0.000304039	0.000843015	0.16579	0.000117755	0.000385666	0.562585
d__Bacteria;p__Bacteroidota;c__Rhodothermia;o__Rhodothermales;f__Salinibacteraceae;g__Salinibacter;s__	5.33111	0.00260243	0.000285941	0.00068803	0.00115365	0.00206908
d__Bacteria;p__Bipolaricaulota;c__Bipolaricaulia;o__RBG-16-55-9;f__DRXL01;g__JANXCC01;s__	0.0360481	0.0711949	17.8082	0.0133622	0.0264186	65.5119
d__Bacteria;p__Campylobacterota;c__Campylobacteria;o__Campylobacterales;f__Sulfurimonadaceae;g__Sulfurimonas;s__	0.994213	0.00127942	6.28143e-05	0.000147305	0.00237336	0.0294531
d__Bacteria;p__Chloroflexota;c__Anaerolineae;o__Aggregatilineales;f__Phototrophicaceae;g__JANWYT01;s__	0.000790998	0.00166649	0.38493	0.000267009	0.000662235	0.00398119
d__Bacteria;p__Chloroflexota;c__Anaerolineae;o__Aggregatilineales;f__UBA2796;g__CP2-2F;s__	0.000556272	0.00111186	0.232329	0.000205584	0.000314742	0.00368921
d__Bacteria;p__Chloroflexota;c__Anaerolineae;o__Promineofilales;f__Promineofilaceae;g__JAAYYY01;s__	0.00649346	5.57378	0.00017128	0.000311597	0.000640144	0.00277803
d__Bacteria;p__Chloroflexota;c__Anaerolineae;o__Thermoflexales;f__Thermoflexaceae;g__Thermoflexus;s__	0.000840616	0.00224193	0.411669	0.000293824	0.000679016	0.755096
d__Bacteria;p__Chloroflexota;c__Chloroflexia;o__Chloroflexales;f__Chloroflexaceae;g__Chloroflexus;s__	0.000769466	0.00165438	0.37463	0.00027762	0.000600543	0.000847053
d__Bacteria;p__Chloroflexota;c__Chloroflexia;o__Chloroflexales;f__Roseiflexaceae;g__Roseiflexus;s__	0.000534248	0.00112454	0.223106	0.000176029	0.000435867	0.0343762
d__Bacteria;p__Chloroflexota;c__Chloroflexia;o__Thermomicrobiales;f__Thermomicrobiaceae;g__Thermomicrobium;s__	0.00124097	0.00277957	0.631623	0.000465363	0.00103887	0.0156748
d__Bacteria;p__Chloroflexota;c__Dehalococcoidia;o__SM23-28-2;f__HRbin24;g__HRBIN24;s__HRBIN24 sp025062275	0.00137459	0.00301148	0.641576	0.000447882	0.00105522	0.094786
d__Bacteria;p__Chloroflexota;c__FW602-bin22;o__FW602-bin22;f__;g__;s__	0.000538193	0.00127426	0.149263	0.000193909	0.000426049	0.013321
d__Bacteria;p__CSP1-3;c__CSP1-3;o__CSP1-3;f__HRBIN32;g__HRBIN32;s__	0.000943131	0.00175321	0.383474	0.00027413	0.000646935	0.0387577
d__Bacteria;p__Cyanobacteriota;c__Cyanobacteriia;o__Gloeomargaritales;f__Gloeomargaritaceae;g__Gloeomargarita;s__	0.000695171	0.00147484	0.294228	0.000223798	0.000522151	0.000220608
d__Bacteria;p__Cyanobacteriota;c__Cyanobacteriia;o__Pseudanabaenales;f__Pseudanabaenaceae;g__M5B4;s__	0.00485992	0.00962493	2.03354	0.00142934	0.00337345	0.000717182
d__Bacteria;p__Cyanobacteriota;c__Cyanobacteriia;o__Thermostichales;f__Thermostichaceae;g__Thermostichus;s__	0.0171264	0.0351476	8.38357	0.00649263	0.0130262	0.000534544
d__Bacteria;p__Deinococcota;c__Deinococci;o__Deinococcales;f__Thermaceae;g__;s__	0.00655967	0.0118583	3.92139	0.00235811	0.0051346	0.165753
d__Bacteria;p__Deinococcota;c__Deinococci;o__Deinococcales;f__Thermaceae;g__Thermus;s__	0.0022415	0.00386337	1.18904	0.000576261	0.00163548	0.355131
d__Bacteria;p__Deinococcota;c__Deinococci;o__Deinococcales;f__Thermaceae;g__Thermus;s__Thermus antranikianii	0.000464017	0.0016628	0.279928	0.000547636	0.000458859	6.68922
d__Bacteria;p__Desulfobacterota_D;c__UBA1144;o__;f__;g__;s__	0.00260852	1.74639	0.00012999	0.00017191	0.000864917	0.000618706
d__Bacteria;p__Desulfobacterota_F;c__Desulfuromonadia;o__Desulfuromonadales;f__Geopsychrobacteraceae;g__Pelovirga;s__	1.15683	0.00152837	5.64634e-05	0.000152912	0.000213759	0.0030585
d__Bacteria;p__Desulfobacterota;c__Desulfobacteria;o__Desulfobacterales;f__Desulfobacteraceae;g__Desulfotignum;s__	1.99232	0.0142891	0.000101249	0.000497134	0.000503105	0.00114505
d__Bacteria;p__Desulfobacterota;c__Desulfobacteria;o__Desulfobacterales;f__Desulfococcaceae;g__JAABSQ01;s__	2.97628	2.72174	0.000273258	0.00770407	0.00304278	0.00756479
d__Bacteria;p__Desulfobacterota;c__Desulfobulbia;o__Desulfobulbales;f__Desulfocapsaceae;g__Desulfopila_A;s__	2.67114	0.0103341	0.000139814	0.00027733	0.000674896	0.00374839
d__Bacteria;p__Desulfobacterota;c__Desulfobulbia;o__Desulfobulbales;f__Desulfurivibrionaceae;g__Desulfobia;s__	0.00143266	2.66113	0.000141161	0.000234633	0.00222667	0.0194088
d__Bacteria;p__Desulfobacterota;c__Thermodesulfobacteria;o__Thermodesulfobacteriales;f__Thermodesulfobacteriaceae;g__WYEG01;s__WYEG01 sp009903935	0.000901087	0.00213762	0.411977	0.00030785	0.00086946	0.00884169
d__Bacteria;p__DRYD01;c__DRYD01;o__DRYD01;f__DRYD01;g__;s__	0.0017167	0.00290628	0.725042	0.000610069	0.00252386	1.47274
d__Bacteria;p__Fibrobacterota;c__Chitinivibrionia;o__Chitinivibrionales;f__;g__;s__	0.000615262	2.14402	9.72638e-05	0.000138759	0.000373207	0.00401375
d__Bacteria;p__Gemmatimonadota;c__Gemmatimonadetes;o__Gemmatimonadales;f__GWC2-71-9;g__HRBIN33;s__	0.000830383	0.0015496	0.343777	0.00029223	0.000512571	0.14817
d__Bacteria;p__Marinisomatota;c__JAANXI01;o__JAANXI01;f__JAANXI01;g__;s__	0.00135142	1.4922	6.14989e-05	9.86598e-05	0.000410155	0.000692173
d__Bacteria;p__Nitrospirota;c__Thermodesulfovibrionia;o__Thermodesulfovibrionales;f__Thermodesulfovibrionaceae;g__Thermodesulfovibrio;s__	0.000349655	0.000603493	0.162073	0.000109044	0.000234057	0.717541
d__Bacteria;p__Patescibacteria;c__JAEDAM01;o__BD1-5;f__UBA6164;g__GN02-872;s__	3.04902	0.00157165	0.000202832	0.000336565	0.00206429	0.00473113
d__Bacteria;p__Patescibacteria;c__Microgenomatia;o__UBA1406;f__GWC2-37-13;g__;s__	0.000418937	0.000644466	0.173321	0.000160187	0.000328512	0.0214129
d__Bacteria;p__Patescibacteria;c__Paceibacteria;o__UBA6257;f__HR35;g__JANXBL01;s__	0.00141501	0.00328053	0.622476	0.000547417	0.000864685	0.0917662
d__Bacteria;p__Patescibacteria;c__Paceibacteria;o__UBA6257;f__HR35;g__JANXCM01;s__	0.000929198	0.00195065	0.386944	0.000401315	0.000716546	0.0039166
d__Bacteria;p__Planctomycetota;c__Planctomycetia;o__Gemmatales;f__Gemmataceae;g__Thermogemmata;s__	0.000420522	0.000796219	0.161896	0.000104621	0.000376925	0.00444785
d__Bacteria;p__Planctomycetota;c__Planctomycetia;o__Gemmatales;f__HRBIN36;g__;s__	0.00396315	0.00696859	1.70395	0.00140568	0.00295874	0.206675
d__Bacteria;p__Planctomycetota;c__UBA11346;o__UBA11346;f__UBA11346;g__SLQH01;s__	0.00170655	4.88576	0.000147787	0.000268623	0.000798186	0.00864033
d__Bacteria;p__Pseudomonadota;c__Alphaproteobacteria;o__Acetobacterales;f__Acetobacteraceae;g__Elioraea;s__	0.00117601	0.00343664	0.41131	0.000269366	0.000794316	0.0211549
d__Bacteria;p__Pseudomonadota;c__Alphaproteobacteria;o__Acetobacterales;f__Acetobacteraceae;g__Roseococcus;s__	0.0217339	0.027581	0.00186531	0.0027489	1.59177	0.808776
d__Bacteria;p__Pseudomonadota;c__Alphaproteobacteria;o__Rhizobiales;f__Beijerinckiaceae;g__Microvirga;s__Microvirga sp020697385	0.00309151	0.00772919	1.25623	0.000878204	0.00392984	0.0372675
d__Bacteria;p__Pseudomonadota;c__Alphaproteobacteria;o__Rhizobiales;f__Rhodomicrobiaceae;g__;s__	0.000879927	0.00449542	0.239293	0.000169948	0.000999939	0.0620852
d__Bacteria;p__Pseudomonadota;c__Alphaproteobacteria;o__Rhodobacterales;f__Rhodobacteraceae;g__Thermohalobaculum;s__	0.0034633	2.94711	0.000147401	0.000266999	0.00132794	0.0426168
d__Bacteria;p__Pseudomonadota;c__Alphaproteobacteria;o__Sphingomonadales;f__Sphingomonadaceae;g__Blastomonas;s__Blastomonas fulva	0.00108052	0.00248183	0.000110405	0.000175504	1.0498	0.0290429
d__Bacteria;p__Pseudomonadota;c__Alphaproteobacteria;o__Sphingomonadales;f__Sphingomonadaceae;g__Erythrobacter;s__	0.00151289	0.00284973	0.000165766	0.000299639	1.84683	0.0207805
d__Bacteria;p__Pseudomonadota;c__Alphaproteobacteria;o__Sphingomonadales;f__Sphingomonadaceae;g__Novosphingobium;s__	0.00474421	0.00848421	0.000672728	0.00117924	6.80197	0.0976495
d__Bacteria;p__Pseudomonadota;c__Alphaproteobacteria;o__Sphingomonadales;f__Sphingomonadaceae;g__Novosphingobium;s__Novosphingobium sp020853995	0.000938242	0.00156178	0.000107943	0.000206176	1.1323	0.00672038
d__Bacteria;p__Pseudomonadota;c__Alphaproteobacteria;o__Sphingomonadales;f__Sphingomonadaceae;g__Novosphingobium;s__Novosphingobium sp900176395	0.00140359	0.0025112	0.00017991	0.000344098	2.03748	0.0357887
d__Bacteria;p__Pseudomonadota;c__Alphaproteobacteria;o__Sphingomonadales;f__Sphingomonadaceae;g__Rhizorhabdus;s__Rhizorhabdus sp018006725	0.00122287	0.00269686	0.000100803	0.000160499	1.024	0.0527689
d__Bacteria;p__Pseudomonadota;c__Gammaproteobacteria;o__Arenicellales;f__JAANXG01;g__JAANXG01;s__	0.421814	13.5212	0.000437508	0.000903348	0.00218474	0.0396081
d__Bacteria;p__Pseudomonadota;c__Gammaproteobacteria;o__Burkholderiales;f__Burkholderiaceae_B;g__Hydrogenophaga;s__	0.00250232	0.00314903	0.000186817	0.000496853	2.64066	0.301463
d__Bacteria;p__Pseudomonadota;c__Gammaproteobacteria;o__Burkholderiales;f__Burkholderiaceae_B;g__Hylemonella;s__Hylemonella delicata	0.00314478	0.00545426	0.000447137	0.000629467	4.52559	4.19825
d__Bacteria;p__Pseudomonadota;c__Gammaproteobacteria;o__Burkholderiales;f__Burkholderiaceae_B;g__Serpentinimonas;s__Serpentinimonas maccroryi	0.00129536	0.00285973	0.000192227	0.000189054	1.43715	0.202986
d__Bacteria;p__Pseudomonadota;c__Gammaproteobacteria;o__Burkholderiales;f__Burkholderiaceae;g__Limnobacter;s__	0.0139104	0.00129148	0.000110931	0.000132908	0.843301	0.228039
d__Bacteria;p__Pseudomonadota;c__Gammaproteobacteria;o__Burkholderiales;f__Rhodocyclaceae;g__66-26;s__66-26 sp001897745	0.00243921	0.00550875	0.000206411	0.000317581	2.37977	0.247995
d__Bacteria;p__Pseudomonadota;c__Gammaproteobacteria;o__Burkholderiales;f__Rhodocyclaceae;g__Methyloversatilis;s__	0.00303202	0.00398878	0.000308546	0.00061164	3.71517	0.232132
d__Bacteria;p__Pseudomonadota;c__Gammaproteobacteria;o__Burkholderiales;f__Rhodocyclaceae;g__Zoogloea;s__	0.0037131	0.00627425	0.000509099	0.000870651	5.57163	0.143803
d__Bacteria;p__Pseudomonadota;c__Gammaproteobacteria;o__Burkholderiales;f__Rhodocyclaceae;g__Zoogloea;s__Zoogloea ramigera	0.00141772	0.00305907	0.000139119	0.000253825	1.47457	0.0687137
d__Bacteria;p__Pseudomonadota;c__Gammaproteobacteria;o__Burkholderiales;f__Thiobacillaceae;g__JANWZL01;s__	0.00185291	0.00452301	0.604412	0.000506341	0.00173068	1.89861
d__Bacteria;p__Pseudomonadota;c__Gammaproteobacteria;o__Burkholderiales;f__Thiobacillaceae;g__Thiobacillus;s__	0.0100646	0.0197081	0.00116655	0.00221407	12.4489	2.76628
d__Bacteria;p__Pseudomonadota;c__Gammaproteobacteria;o__Thiohalomonadales;f__Thiohalomonadaceae;g__;s__	0.00141772	2.75372	0.000119382	0.000191099	0.000706516	0.0206346
d__Bacteria;p__Pseudomonadota;c__Gammaproteobacteria;o__Thiomicrospirales;f__Thiomicrospiraceae;g__GCA-002282575;s__GCA-002282575 sp002281095	0.0305635	0.0446465	0.00460345	0.00925858	47.2166	0.00480697
d__Bacteria;p__Pseudomonadota;c__Gammaproteobacteria;o__UBA4486;f__UBA4486;g__;s__	0.0035837	4.09749	0.000129429	0.000248248	0.000747104	0.0265976
d__Bacteria;p__Pseudomonadota;c__Gammaproteobacteria;o__Xanthomonadales;f__Wenzhouxiangellaceae;g__Wenzhouxiangella;s__	5.6475	0.00560134	0.000272505	0.000510066	0.00149842	0.0168736
d__Bacteria;p__Pseudomonadota;c__Gammaproteobacteria;o__Xanthomonadales;f__Xanthomonadaceae;g__Rehaibacterium;s__	0.00230902	0.0119317	0.218046	0.000130605	0.0103035	0.196654
d__Bacteria;p__Spirochaetota;c__Leptospirae;o__Leptospirales;f__Leptonemataceae;g__SKYB61;s__	0.00365061	0.00601659	1.46344	0.0010604	0.00252367	0.0379737
d__Bacteria;p__Thermotogota;c__Thermotogae;o__Thermotogales;f__DSM-5069;g__Pseudothermotoga;s__	0.000517193	0.000973929	0.199021	0.000243594	0.00040038	0.0427341

[truncated: 5 more sheets: HQ_Abundances__taxonomy_genus, HQ_Abundances__taxonomy_family, HQ_Abundances__taxonomy_class, HQ_Abundances__taxonomy_order, HQ_Abundances__taxonomy_phylum]
