# Supplementary material for: Exploring extreme environments in Türkiye for novel P450s through metagenomic analysis
Source: PLoS One. 2025 Sep 8;20(9):e0330523. doi: 10.1371/journal.pone.0330523 (PMC12416667; doi:10.1371/journal.pone.0330523)
Supplement: S2 Table — (XLSX) [file pone.0330523.s005.xlsx]

## Sheet: Description
Table S2: Sequencing coverage, Nonpareil sequence-diversity index values and required sequencing depth, as estimated by Nonpareil.

## Sheet: Coverage
Sample	Coverage
Lake Acigöl	75.3839
Balikesir-Gömec	67.2515
Balikesir-Hisaralan	96.4857
Tuz Gölü	91.1012
Balikesir-Balya	66.6962
Armutlu	35.3502

## Sheet: Diversity
Sample	Nd diversity index
Lake Acigöl	21.4928
Balikesir-Gömec	21.9902
Balikesir-Hisaralan	18.1885
Tuz Gölü	19.1231
Balikesir-Balya	21.3543
Armutlu	21.4608

## Sheet: Required_depth
Sample	Depth required for near complete coverage (Gbp)
Lake Acigöl	102.347
Balikesir-Gömec	149.641
Balikesir-Hisaralan	4.07072
Tuz Gölü	13.0985
Balikesir-Balya	420.55
Armutlu	164.405
