# Supplementary material for: Exploring extreme environments in Türkiye for novel P450s through metagenomic analysis
Source: PLoS One. 2025 Sep 8;20(9):e0330523. doi: 10.1371/journal.pone.0330523 (PMC12416667; doi:10.1371/journal.pone.0330523)
Supplement: S3 Table — (XLSX) [file pone.0330523.s006.xlsx]

## Sheet: Description
Table S3: SingleM relative abundances and mean coverages at the phylum–species levels.

## Sheet: SM_alpha_diversity
Sample_name	Shannon_diversity_species
Lake Acigöl	5.80226
Balikesir-Gömec	6.45963
Balikesir-Hisaralan	4.00203
Tuz Gölü	3.7134
Balikesir-Balya	5.53571
Armutlu	5.44482

## Sheet: SM_abundances_taxonomy_species
taxonomy_species	Lake Acigöl	Balikesir-Gömec	Balikesir-Hisaralan	Tuz Gölü	Balikesir-Balya	Armutlu
d__Archaea;p__Aenigmatarchaeota;c__Aenigmatarchaeia;o__Aenigmatarchaeales;Unassigned;Unassigned;Unassigned	0	0.00743662	0	0	0	0
d__Archaea;p__Aenigmatarchaeota;c__Aenigmatarchaeia;o__CG10238-14;f__CG10238-14;g__JAHLMN01;Unassigned	0	0	0	0	0	0.100379
d__Archaea;p__Aenigmatarchaeota;c__Aenigmatarchaeia;o__CG10238-14;f__CG10238-14;Unassigned;Unassigned	0	0	0	0	0	0.030303
d__Archaea;p__Aenigmatarchaeota;c__Aenigmatarchaeia;o__CG10238-14;f__SCSR01;Unassigned;Unassigned	0	0	0	0	0	0.217803
d__Archaea;p__Aenigmatarchaeota;c__Aenigmatarchaeia;o__CG10238-14;f__SpSt-28;Unassigned;Unassigned	0	0	0	0	0	0.0700758
d__Archaea;p__Aenigmatarchaeota;c__Aenigmatarchaeia;o__CG10238-14;Unassigned;Unassigned;Unassigned	0	0.0133859	0	0	0	0.227273
d__Archaea;p__Aenigmatarchaeota;c__Aenigmatarchaeia;o__PWEA01;f__PWEA01;g__PWEA01;Unassigned	0	0	0	0.0233855	0	0
d__Archaea;p__Aenigmatarchaeota;c__Aenigmatarchaeia;o__PWEA01;Unassigned;Unassigned;Unassigned	0	0	0	0.00212596	0	0
d__Archaea;p__Aenigmatarchaeota;c__Aenigmatarchaeia;o__QMZP01;f__QMZP01;Unassigned;Unassigned	0	0.0138109	0	0	0	0
d__Archaea;p__Aenigmatarchaeota;c__Aenigmatarchaeia;o__QMZP01;Unassigned;Unassigned;Unassigned	0.00736692	0.00233722	0	0	0	0.0700758
d__Archaea;p__Aenigmatarchaeota;c__Aenigmatarchaeia;Unassigned;Unassigned;Unassigned;Unassigned	0.0125066	0.0203976	0.0140758	0.0102755	0.0248054	0.143939
d__Archaea;p__Asgardarchaeota;c__Heimdallarchaeia;o__UBA460;f__Kariarchaeaceae;g__JAJRQD01;Unassigned	0	0.0288966	0	0	0	0
d__Archaea;p__Asgardarchaeota;c__Heimdallarchaeia;o__UBA460;f__Kariarchaeaceae;g__Kariarchaeum;Unassigned	0	0.276855	0	0	0	0
d__Archaea;p__Asgardarchaeota;c__Heimdallarchaeia;o__UBA460;f__Kariarchaeaceae;g__LC-2;Unassigned	0	0.10135	0	0	0	0
d__Archaea;p__Asgardarchaeota;c__Heimdallarchaeia;o__UBA460;f__Kariarchaeaceae;Unassigned;Unassigned	0	0.0692668	0	0	0	0
d__Archaea;p__Asgardarchaeota;c__Heimdallarchaeia;o__UBA460;Unassigned;Unassigned;Unassigned	0	0.00637424	0	0	0	0
d__Archaea;p__Asgardarchaeota;c__Heimdallarchaeia;Unassigned;Unassigned;Unassigned;Unassigned	0	0.0212475	0	0	0	0
d__Archaea;p__Asgardarchaeota;c__Jordarchaeia;o__Jordarchaeales;f__Jordarchaeaceae;g__Jordarchaeum;Unassigned	0	0	0	0	0	0.198864
d__Archaea;p__Asgardarchaeota;c__Jordarchaeia;o__Jordarchaeales;Unassigned;Unassigned;Unassigned	0	0	0	0	0	0.0284091
d__Archaea;p__Asgardarchaeota;c__Lokiarchaeia;o__CR-4;f__SOKP01;g__Loki-b32;Unassigned	0	0.0206101	0	0	0	0
d__Archaea;p__Asgardarchaeota;c__Lokiarchaeia;o__CR-4;f__SOKP01;g__SOKP01;Unassigned	0	0.00977384	0	0	0	0
d__Archaea;p__Asgardarchaeota;c__Lokiarchaeia;o__CR-4;f__SOKP01;g__TEKIR-8;Unassigned	0.0135346	0	0	0	0	0
d__Archaea;p__Asgardarchaeota;c__Lokiarchaeia;o__CR-4;f__SOKP01;Unassigned;Unassigned	0.0078809	0.0293215	0	0	0	0
d__Archaea;p__Asgardarchaeota;c__Lokiarchaeia;o__CR-4;Unassigned;Unassigned;Unassigned	0.00513971	0.00786157	0	0	0	0
d__Archaea;p__Asgardarchaeota;c__Lokiarchaeia;Unassigned;Unassigned;Unassigned;Unassigned	0.000856619	0.00318712	0	0	0	0
d__Archaea;p__Asgardarchaeota;c__Thorarchaeia;o__Thorarchaeales;f__Thorarchaeaceae;Unassigned;Unassigned	0.00822354	0.00786157	0	0	0	0
d__Archaea;p__Asgardarchaeota;Unassigned;Unassigned;Unassigned;Unassigned;Unassigned	0.0171324	0.055031	0.00381218	0	0.00936531	0.125
d__Archaea;p__B1Sed10-29;c__B1Sed10-29;o__B1Sed10-29;f__B1Sed10-29;g__B1Sed10-29;Unassigned	0	0	0	0.005433	0	0
d__Archaea;p__B1Sed10-29;c__B1Sed10-29;o__B1Sed10-29;f__B1Sed10-29;Unassigned;Unassigned	0	0	0	0.00259839	0	0
d__Archaea;p__B1Sed10-29;c__B1Sed10-29;o__B1Sed10-29;Unassigned;Unassigned;Unassigned	0	0	0	0.000590544	0	0
d__Archaea;p__B1Sed10-29;c__B1Sed10-29;Unassigned;Unassigned;Unassigned;Unassigned	0	0.0110487	0	0.0012992	0	0
d__Archaea;p__Hadarchaeota;c__Hadarchaeia;o__Hadarchaeales;f__Hadarchaeaceae;Unassigned;Unassigned	0	0	0	0.00437003	0	0
d__Archaea;p__Hadarchaeota;c__Hadarchaeia;o__Hadarchaeales;Unassigned;Unassigned;Unassigned	0	0	0	0.00377948	0	0.0606061
d__Archaea;p__Hadarchaeota;Unassigned;Unassigned;Unassigned;Unassigned;Unassigned	0	0	0	0	0	0.0284091
d__Archaea;p__Halobacteriota;c__Archaeoglobi;o__Archaeoglobales;f__Archaeoglobaceae;Unassigned;Unassigned	0.00993678	0.0114736	0.0105568	0	0	0
d__Archaea;p__Halobacteriota;c__Archaeoglobi;Unassigned;Unassigned;Unassigned;Unassigned	0	0.00106237	0	0	0	0
d__Archaea;p__Halobacteriota;c__Halobacteria;o__Halobacteriales;f__Haladaptataceae;g__Haladaptatus;s__Haladaptatus sp003298465	0.0209015	0.033571	0	0.0166533	0	0
d__Archaea;p__Halobacteriota;c__Halobacteria;o__Halobacteriales;f__Haladaptataceae;g__Haladaptatus;Unassigned	0.0762391	0.120048	0	0.0676763	0	0
d__Archaea;p__Halobacteriota;c__Halobacteria;o__Halobacteriales;f__Haladaptataceae;g__Halorussus;s__Halorussus rarus	0	0.0454696	0	0.0399208	0	0
d__Archaea;p__Halobacteriota;c__Halobacteria;o__Halobacteriales;f__Haladaptataceae;g__Halorussus;s__Halorussus ruber	0	0.10475	0	0	0	0
d__Archaea;p__Halobacteriota;c__Halobacteria;o__Halobacteriales;f__Haladaptataceae;g__Halorussus;s__Halorussus sp024138165	0.0649317	0	0	0	0	0
d__Archaea;p__Halobacteriota;c__Halobacteria;o__Halobacteriales;f__Haladaptataceae;g__Halorussus;Unassigned	0.313865	0.362907	0	0.292319	0	0
d__Archaea;p__Halobacteriota;c__Halobacteria;o__Halobacteriales;f__Haladaptataceae;Unassigned;Unassigned	0.0191883	0.0512064	0	0.0179525	0	0
d__Archaea;p__Halobacteriota;c__Halobacteria;o__Halobacteriales;f__Halalkalicoccaceae;g__Halalkalicoccus;Unassigned	0.0173037	0.122173	0	0.0224407	0	0
d__Archaea;p__Halobacteriota;c__Halobacteria;o__Halobacteriales;f__Halalkalicoccaceae;g__SKXI01;Unassigned	0	0.0118986	0	0.00425192	0	0
d__Archaea;p__Halobacteriota;c__Halobacteria;o__Halobacteriales;f__Halalkalicoccaceae;Unassigned;Unassigned	0.012164	0.0220974	0	0.00318894	0	0
d__Archaea;p__Halobacteriota;c__Halobacteria;o__Halobacteriales;f__Haloarculaceae;g__Halapricum;s__Halapricum desulfuricans	0.00993678	0	0	0.0961406	0	0
d__Archaea;p__Halobacteriota;c__Halobacteria;o__Halobacteriales;f__Haloarculaceae;g__Halapricum;s__Halapricum salinum	0	0.0259219	0	0	0	0
d__Archaea;p__Halobacteriota;c__Halobacteria;o__Halobacteriales;f__Haloarculaceae;g__Halapricum;s__Halapricum sp009741825	0	0	0	0.777628	0	0
d__Archaea;p__Halobacteriota;c__Halobacteria;o__Halobacteriales;f__Haloarculaceae;g__Halapricum;s__Halapricum sp017094465	0.0361493	0	0	0.329878	0	0
d__Archaea;p__Halobacteriota;c__Halobacteria;o__Halobacteriales;f__Haloarculaceae;g__Halapricum;s__Halapricum sp017094505	0.017475	0	0	0.0201966	0	0
d__Archaea;p__Halobacteriota;c__Halobacteria;o__Halobacteriales;f__Haloarculaceae;g__Halapricum;Unassigned	0.155733	0.140021	0	0.766999	0	0
d__Archaea;p__Halobacteriota;c__Halobacteria;o__Halobacteriales;f__Haloarculaceae;g__Haloarcula;s__Haloarcula amylolytica	0	0	0	0.54956	0	0
d__Archaea;p__Halobacteriota;c__Halobacteria;o__Halobacteriales;f__Haloarculaceae;g__Haloarcula;s__Haloarcula mannanilytica	0	0	0	0.183423	0	0
d__Archaea;p__Halobacteriota;c__Halobacteria;o__Halobacteriales;f__Haloarculaceae;g__Haloarcula;s__Haloarcula marismortui	0	0	0	1.05259	0	0
d__Archaea;p__Halobacteriota;c__Halobacteria;o__Halobacteriales;f__Haloarculaceae;g__Haloarcula;s__Haloarcula salina	0	0.0163606	0	0	0	0
d__Archaea;p__Halobacteriota;c__Halobacteria;o__Halobacteriales;f__Haloarculaceae;g__Haloarcula;s__Haloarcula vallismortis	0	0.0135984	0	0	0	0
d__Archaea;p__Halobacteriota;c__Halobacteria;o__Halobacteriales;f__Haloarculaceae;g__Haloarcula;Unassigned	0.0407751	0.0662921	0	0.854045	0	0
d__Archaea;p__Halobacteriota;c__Halobacteria;o__Halobacteriales;f__Haloarculaceae;g__Halocatena;Unassigned	0.00942281	0.0235847	0	0.0138187	0	0
d__Archaea;p__Halobacteriota;c__Halobacteria;o__Halobacteriales;f__Haloarculaceae;g__Halococcoides;Unassigned	0	0	0	0.0309445	0	0
d__Archaea;p__Halobacteriota;c__Halobacteria;o__Halobacteriales;f__Haloarculaceae;g__Haloglomus;s__Haloglomus sp003020985	0	0.0131734	0	0	0	0
d__Archaea;p__Halobacteriota;c__Halobacteria;o__Halobacteriales;f__Haloarculaceae;g__Haloglomus;s__Haloglomus sp024298825	0	0.0437698	0	0.194643	0	0
d__Archaea;p__Halobacteriota;c__Halobacteria;o__Halobacteriales;f__Haloarculaceae;g__Haloglomus;s__Haloglomus sp024298885	0	0.0206101	0	0.0305902	0	0
d__Archaea;p__Halobacteriota;c__Halobacteria;o__Halobacteriales;f__Haloarculaceae;g__Haloglomus;Unassigned	0.0582501	0.190377	0	0.100983	0	0
d__Archaea;p__Halobacteriota;c__Halobacteria;o__Halobacteriales;f__Haloarculaceae;g__Halomarina;Unassigned	0.0849766	0.280042	0	0.0739361	0	0
d__Archaea;p__Halobacteriota;c__Halobacteria;o__Halobacteriales;f__Haloarculaceae;g__Halomicroarcula;s__Halomicroarcula amylolytica	0	0.0193352	0	0	0	0
d__Archaea;p__Halobacteriota;c__Halobacteria;o__Halobacteriales;f__Haloarculaceae;g__Halomicroarcula;s__Halomicroarcula limicola	0	0.0138109	0	0.0536214	0	0
d__Archaea;p__Halobacteriota;c__Halobacteria;o__Halobacteriales;f__Haloarculaceae;g__Halomicroarcula;s__Halomicroarcula nitratireducens	0	0.0342084	0	0	0	0
d__Archaea;p__Halobacteriota;c__Halobacteria;o__Halobacteriales;f__Haloarculaceae;g__Halomicroarcula;s__Halomicroarcula rubra	0	0.0257095	0	0.100274	0	0
d__Archaea;p__Halobacteriota;c__Halobacteria;o__Halobacteriales;f__Haloarculaceae;g__Halomicroarcula;s__Halomicroarcula salinisoli	0	0.0416451	0	0.20858	0	0
d__Archaea;p__Halobacteriota;c__Halobacteria;o__Halobacteriales;f__Haloarculaceae;g__Halomicroarcula;s__Halomicroarcula sp003020925	0	0.0127485	0	0.107125	0	0
d__Archaea;p__Halobacteriota;c__Halobacteria;o__Halobacteriales;f__Haloarculaceae;g__Halomicroarcula;Unassigned	0.0477993	0.289816	0	0.762865	0	0
d__Archaea;p__Halobacteriota;c__Halobacteria;o__Halobacteriales;f__Haloarculaceae;g__Halomicrobium;s__Halomicrobium katesii	0	0	0	0.131455	0	0
d__Archaea;p__Halobacteriota;c__Halobacteria;o__Halobacteriales;f__Haloarculaceae;g__Halomicrobium;s__Halomicrobium mukohataei	0	0	0	0.165234	0	0
d__Archaea;p__Halobacteriota;c__Halobacteria;o__Halobacteriales;f__Haloarculaceae;g__Halomicrobium;s__Halomicrobium urmianum	0.0209015	0.0199726	0	0.0291729	0	0
d__Archaea;p__Halobacteriota;c__Halobacteria;o__Halobacteriales;f__Haloarculaceae;g__Halomicrobium;s__Halomicrobium zhouii	0	0	0	0.0331886	0	0
d__Archaea;p__Halobacteriota;c__Halobacteria;o__Halobacteriales;f__Haloarculaceae;g__Halomicrobium;Unassigned	0.0954274	0.104538	0	0.873415	0	0
d__Archaea;p__Halobacteriota;c__Halobacteria;o__Halobacteriales;f__Haloarculaceae;g__Halorhabdus;s__Halorhabdus sp009690625	0	0	0	0.0591725	0	0
d__Archaea;p__Halobacteriota;c__Halobacteria;o__Halobacteriales;f__Haloarculaceae;g__Halorhabdus;s__Halorhabdus tiamatea	0	0	0	0.269052	0	0
d__Archaea;p__Halobacteriota;c__Halobacteria;o__Halobacteriales;f__Haloarculaceae;g__Halorhabdus;s__Halorhabdus utahensis	0	0	0	0.0625977	0	0
d__Archaea;p__Halobacteriota;c__Halobacteria;o__Halobacteriales;f__Haloarculaceae;g__Halorhabdus;Unassigned	0.289709	0.0503565	0	0.605308	0	0
d__Archaea;p__Halobacteriota;c__Halobacteria;o__Halobacteriales;f__Haloarculaceae;g__Halorientalis;s__Halorientalis litorea	0	0	0	0.0672039	0	0
d__Archaea;p__Halobacteriota;c__Halobacteria;o__Halobacteriales;f__Haloarculaceae;g__Halorientalis;s__Halorientalis marina	0	0	0	0.174447	0	0
d__Archaea;p__Halobacteriota;c__Halobacteria;o__Halobacteriales;f__Haloarculaceae;g__Halorientalis;s__Halorientalis pallida	0	0	0	0.26669	0	0
d__Archaea;p__Halobacteriota;c__Halobacteria;o__Halobacteriales;f__Haloarculaceae;g__Halorientalis;s__Halorientalis persica	0	0	0	2.05663	0	0
d__Archaea;p__Halobacteriota;c__Halobacteria;o__Halobacteriales;f__Haloarculaceae;g__Halorientalis;s__Halorientalis regularis	0	0	0	0.0886997	0	0
d__Archaea;p__Halobacteriota;c__Halobacteria;o__Halobacteriales;f__Haloarculaceae;g__Halorientalis;s__Halorientalis sp001989615	0	0	0	0.365429	0	0
d__Archaea;p__Halobacteriota;c__Halobacteria;o__Halobacteriales;f__Haloarculaceae;g__Halorientalis;Unassigned	0.0873751	0.3168	0	1.17554	0	0
d__Archaea;p__Halobacteriota;c__Halobacteria;o__Halobacteriales;f__Haloarculaceae;g__Halosegnis;s__Halosegnis longus	0	0	0	0.0912981	0	0
d__Archaea;p__Halobacteriota;c__Halobacteria;o__Halobacteriales;f__Haloarculaceae;g__Halosegnis;s__Halosegnis sp024362405	0.0303243	0.0990133	0	0	0	0
d__Archaea;p__Halobacteriota;c__Halobacteria;o__Halobacteriales;f__Haloarculaceae;g__Halosegnis;Unassigned	0.0728126	0.280467	0	0.0785423	0	0
d__Archaea;p__Halobacteriota;c__Halobacteria;o__Halobacteriales;f__Haloarculaceae;g__Halosimplex;s__Halosimplex carlsbadense	0	0	0	0.329405	0	0
d__Archaea;p__Halobacteriota;c__Halobacteria;o__Halobacteriales;f__Haloarculaceae;g__Halosimplex;s__Halosimplex halophilum	0.0149052	0.0138109	0	0.219919	0	0
d__Archaea;p__Halobacteriota;c__Halobacteria;o__Halobacteriales;f__Haloarculaceae;g__Halosimplex;s__Halosimplex litoreum	0	0	0	0.266926	0	0
d__Archaea;p__Halobacteriota;c__Halobacteria;o__Halobacteriales;f__Haloarculaceae;g__Halosimplex;s__Halosimplex pelagicum	0	0	0	0.357633	0	0
d__Archaea;p__Halobacteriota;c__Halobacteria;o__Halobacteriales;f__Haloarculaceae;g__Halosimplex;s__Halosimplex rubrum	0	0.0148732	0	0.251926	0	0
d__Archaea;p__Halobacteriota;c__Halobacteria;o__Halobacteriales;f__Haloarculaceae;g__Halosimplex;Unassigned	0.0654457	0.0981634	0	1.15959	0	0
d__Archaea;p__Halobacteriota;c__Halobacteria;o__Halobacteriales;f__Haloarculaceae;g__Halovenus;s__Halovenus aranensis	0	0	0	0.0213777	0	0
d__Archaea;p__Halobacteriota;c__Halobacteria;o__Halobacteriales;f__Haloarculaceae;g__Halovenus;s__Halovenus carboxidivorans	0	0	0	0.0799597	0	0
d__Archaea;p__Halobacteriota;c__Halobacteria;o__Halobacteriales;f__Haloarculaceae;g__Halovenus;s__Halovenus sp004015825	0	0	0	0.0386216	0	0
d__Archaea;p__Halobacteriota;c__Halobacteria;o__Halobacteriales;f__Haloarculaceae;g__Halovenus;Unassigned	0.174922	0.152557	0	0.647354	0	0
d__Archaea;p__Halobacteriota;c__Halobacteria;o__Halobacteriales;f__Haloarculaceae;g__Natronomonas;s__Natronomonas gomsonensis	0.0500266	0	0	0	0	0
d__Archaea;p__Halobacteriota;c__Halobacteria;o__Halobacteriales;f__Haloarculaceae;g__Natronomonas;s__Natronomonas gomsonensis_A	0.0454008	0	0	0	0	0
d__Archaea;p__Halobacteriota;c__Halobacteria;o__Halobacteriales;f__Haloarculaceae;g__Natronomonas;s__Natronomonas halophila	0.0892597	0	0	0.0139368	0	0
d__Archaea;p__Halobacteriota;c__Halobacteria;o__Halobacteriales;f__Haloarculaceae;g__Natronomonas;s__Natronomonas moolapensis	0	0	0	0.387161	0	0
d__Archaea;p__Halobacteriota;c__Halobacteria;o__Halobacteriales;f__Haloarculaceae;g__Natronomonas;s__Natronomonas salina	0.0383765	0	0	0	0	0
d__Archaea;p__Halobacteriota;c__Halobacteria;o__Halobacteriales;f__Haloarculaceae;g__Natronomonas;s__Natronomonas sp009741925	0.0748685	0	0	0	0	0
d__Archaea;p__Halobacteriota;c__Halobacteria;o__Halobacteriales;f__Haloarculaceae;g__Natronomonas;s__Natronomonas sp018609665	0	0.0320837	0	0	0	0
d__Archaea;p__Halobacteriota;c__Halobacteria;o__Halobacteriales;f__Haloarculaceae;g__Natronomonas;s__Natronomonas sp024298905	0	0.0356958	0	0	0	0
d__Archaea;p__Halobacteriota;c__Halobacteria;o__Halobacteriales;f__Haloarculaceae;g__Natronomonas;Unassigned	0.486046	0.416238	0	0.595859	0	0
d__Archaea;p__Halobacteriota;c__Halobacteria;o__Halobacteriales;f__Haloarculaceae;g__QH-10-67-22;s__QH-10-67-22 sp003021305	0	0	0	0.0166533	0	0
d__Archaea;p__Halobacteriota;c__Halobacteria;o__Halobacteriales;f__Haloarculaceae;g__QH-10-67-22;Unassigned	0.00908016	0.0106237	0	0.031535	0	0
d__Archaea;p__Halobacteriota;c__Halobacteria;o__Halobacteriales;f__Haloarculaceae;g__QS-1-68-17;Unassigned	0.0159331	0.0155107	0	0.0094487	0	0
d__Archaea;p__Halobacteriota;c__Halobacteria;o__Halobacteriales;f__Haloarculaceae;g__QS-4-69-31;s__QS-4-69-31 sp003021655	0	0	0	0.0279918	0	0
d__Archaea;p__Halobacteriota;c__Halobacteria;o__Halobacteriales;f__Haloarculaceae;g__QS-4-69-31;Unassigned	0.00651031	0.0172105	0	0.0596449	0	0
d__Archaea;p__Halobacteriota;c__Halobacteria;o__Halobacteriales;f__Haloarculaceae;g__QS-5-68-33;s__QS-5-68-33 sp003023785	0	0	0	0.010866	0	0
d__Archaea;p__Halobacteriota;c__Halobacteria;o__Halobacteriales;f__Haloarculaceae;g__QS-5-68-33;Unassigned	0.0198736	0.0271968	0	0.0359051	0	0
d__Archaea;p__Halobacteriota;c__Halobacteria;o__Halobacteriales;f__Haloarculaceae;g__QS-5-70-15;s__QS-5-70-15 sp003022005	0.095256	0.16743	0	0.0185431	0	0
d__Archaea;p__Halobacteriota;c__Halobacteria;o__Halobacteriales;f__Haloarculaceae;g__QS-5-70-15;Unassigned	0.262125	0.513977	0	0.0216139	0	0
d__Archaea;p__Halobacteriota;c__Halobacteria;o__Halobacteriales;f__Haloarculaceae;g__Salinibaculum;s__Salinibaculum litoreum	0	0	0	0.0719283	0	0
d__Archaea;p__Halobacteriota;c__Halobacteria;o__Halobacteriales;f__Haloarculaceae;g__Salinibaculum;Unassigned	0.0169611	0.0159356	0	0.230903	0	0
d__Archaea;p__Halobacteriota;c__Halobacteria;o__Halobacteriales;f__Haloarculaceae;g__Salinirussus;s__Salinirussus salinus	0.0193596	0	0	0.047716	0	0
d__Archaea;p__Halobacteriota;c__Halobacteria;o__Halobacteriales;f__Haloarculaceae;g__Salinirussus;Unassigned	0.0358067	0.0291091	0	0.0579914	0	0
d__Archaea;p__Halobacteriota;c__Halobacteria;o__Halobacteriales;f__Haloarculaceae;g__SW-9-67-25;Unassigned	0.0407751	0.0541811	0	0.0977941	0	0
d__Archaea;p__Halobacteriota;c__Halobacteria;o__Halobacteriales;f__Haloarculaceae;Unassigned;Unassigned	0.246535	0.346121	0.0117298	0.861013	0.0227805	0
d__Archaea;p__Halobacteriota;c__Halobacteria;o__Halobacteriales;f__Halobacteriaceae;g__Halanaeroarchaeum;s__Halanaeroarchaeum sp024972755	0.0589354	0.0575807	0	0	0	0
d__Archaea;p__Halobacteriota;c__Halobacteria;o__Halobacteriales;f__Halobacteriaceae;g__Halanaeroarchaeum;s__Halanaeroarchaeum sulfurireducens	0.0203875	0	0	0	0	0
d__Archaea;p__Halobacteriota;c__Halobacteria;o__Halobacteriales;f__Halobacteriaceae;g__Halanaeroarchaeum;Unassigned	0.165499	0.344422	0	0.0571647	0	0
d__Archaea;p__Halobacteriota;c__Halobacteria;o__Halobacteriales;f__Halobacteriaceae;g__Halarchaeum;Unassigned	0.0203875	0.0915766	0	0.0253934	0	0
d__Archaea;p__Halobacteriota;c__Halobacteria;o__Halobacteriales;f__Halobacteriaceae;g__Halobacterium;s__Halobacterium hubeiense	0	0	0	0.795699	0	0
d__Archaea;p__Halobacteriota;c__Halobacteria;o__Halobacteriales;f__Halobacteriaceae;g__Halobacterium;s__Halobacterium jilantaiense	0.0280971	0	0	0.191927	0	0
d__Archaea;p__Halobacteriota;c__Halobacteria;o__Halobacteriales;f__Halobacteriaceae;g__Halobacterium;s__Halobacterium sp001485535	0	0	0	0.0733456	0	0
d__Archaea;p__Halobacteriota;c__Halobacteria;o__Halobacteriales;f__Halobacteriaceae;g__Halobacterium;s__Halobacterium sp021729015	0	0	0	4.22983	0	0
d__Archaea;p__Halobacteriota;c__Halobacteria;o__Halobacteriales;f__Halobacteriaceae;g__Halobacterium;Unassigned	0.136374	0.369281	0	0.847312	0	0
d__Archaea;p__Halobacteriota;c__Halobacteria;o__Halobacteriales;f__Halobacteriaceae;g__Halocalculus;Unassigned	0.00976546	0.0282592	0	0.00472435	0	0
d__Archaea;p__Halobacteriota;c__Halobacteria;o__Halobacteriales;f__Halobacteriaceae;g__Halodesulfurarchaeum;s__Halodesulfurarchaeum formicicum	0	0	0	0.0203147	0	0
d__Archaea;p__Halobacteriota;c__Halobacteria;o__Halobacteriales;f__Halobacteriaceae;g__Halodesulfurarchaeum;Unassigned	0.0832634	0.200364	0	0.120353	0	0
d__Archaea;p__Halobacteriota;c__Halobacteria;o__Halobacteriales;f__Halobacteriaceae;g__Salarchaeum;Unassigned	0.0183316	0.0395203	0	0.0145274	0	0
d__Archaea;p__Halobacteriota;c__Halobacteria;o__Halobacteriales;f__Halobacteriaceae;Unassigned;Unassigned	0.0628758	0.233085	0	0.127557	0	0
d__Archaea;p__Halobacteriota;c__Halobacteria;o__Halobacteriales;f__Halococcaceae;g__Halococcus;Unassigned	0.0740119	0.204188	0	0.0950776	0	0
d__Archaea;p__Halobacteriota;c__Halobacteria;o__Halobacteriales;f__Haloferacaceae;g__A07HB70;s__A07HB70 sp000496195	0	0	0	0.0112203	0	0
d__Archaea;p__Halobacteriota;c__Halobacteria;o__Halobacteriales;f__Haloferacaceae;g__A07HB70;Unassigned	0	0.0231598	0	0.0240942	0	0
d__Archaea;p__Halobacteriota;c__Halobacteria;o__Halobacteriales;f__Haloferacaceae;g__Halalkaliarchaeum;Unassigned	0.0167897	0.0446197	0	0.0113384	0	0
d__Archaea;p__Halobacteriota;c__Halobacteria;o__Halobacteriales;f__Haloferacaceae;g__Halegenticoccus;s__Halegenticoccus soli	0	0.0337835	0	0	0	0
d__Archaea;p__Halobacteriota;c__Halobacteria;o__Halobacteriales;f__Haloferacaceae;g__Halegenticoccus;Unassigned	0.0327228	0.111974	0	0.0131101	0	0
d__Archaea;p__Halobacteriota;c__Halobacteria;o__Halobacteriales;f__Haloferacaceae;g__Halobaculum;s__Halobaculum rubrum	0	0	0	0.097676	0	0
d__Archaea;p__Halobacteriota;c__Halobacteria;o__Halobacteriales;f__Haloferacaceae;g__Halobaculum;s__Halobaculum salinum	0	0.0242221	0	0	0	0
d__Archaea;p__Halobacteriota;c__Halobacteria;o__Halobacteriales;f__Haloferacaceae;g__Halobaculum;s__Halobaculum saliterrae	0	0	0	0.576961	0	0
d__Archaea;p__Halobacteriota;c__Halobacteria;o__Halobacteriales;f__Haloferacaceae;g__Halobaculum;s__Halobaculum sp018609965	0	0	0	0.0301177	0	0
d__Archaea;p__Halobacteriota;c__Halobacteria;o__Halobacteriales;f__Haloferacaceae;g__Halobaculum;Unassigned	0.0690435	0.12876	0	0.375468	0	0
d__Archaea;p__Halobacteriota;c__Halobacteria;o__Halobacteriales;f__Haloferacaceae;g__Halobellus;s__Halobellus clavatus	0	0	0	0.110077	0	0
d__Archaea;p__Halobacteriota;c__Halobacteria;o__Halobacteriales;f__Haloferacaceae;g__Halobellus;s__Halobellus rarus	0.0195309	0	0	0	0	0
d__Archaea;p__Halobacteriota;c__Halobacteria;o__Halobacteriales;f__Haloferacaceae;g__Halobellus;s__Halobellus ruber	0	0	0	0.0994476	0	0
d__Archaea;p__Halobacteriota;c__Halobacteria;o__Halobacteriales;f__Haloferacaceae;g__Halobellus;s__Halobellus rufus	0.0143912	0	0	0	0	0
d__Archaea;p__Halobacteriota;c__Halobacteria;o__Halobacteriales;f__Haloferacaceae;g__Halobellus;s__Halobellus salinus	0	0	0	0.0947233	0	0
d__Archaea;p__Halobacteriota;c__Halobacteria;o__Halobacteriales;f__Haloferacaceae;g__Halobellus;Unassigned	0.0753825	0.237547	0	0.398381	0	0
d__Archaea;p__Halobacteriota;c__Halobacteria;o__Halobacteriales;f__Haloferacaceae;g__Haloferax;s__Haloferax profundi	0	0.0276217	0	0	0	0
d__Archaea;p__Halobacteriota;c__Halobacteria;o__Halobacteriales;f__Haloferacaceae;g__Haloferax;Unassigned	0.0234714	0.135346	0	0.0139368	0	0
d__Archaea;p__Halobacteriota;c__Halobacteria;o__Halobacteriales;f__Haloferacaceae;g__Halogeometricum;s__Halogeometricum pallidum	0	0.125785	0	0	0	0
d__Archaea;p__Halobacteriota;c__Halobacteria;o__Halobacteriales;f__Haloferacaceae;g__Halogeometricum;s__Halogeometricum rufum	0	0.278767	0	0	0	0
d__Archaea;p__Halobacteriota;c__Halobacteria;o__Halobacteriales;f__Haloferacaceae;g__Halogeometricum;Unassigned	0.011136	0.237122	0	0.0153541	0	0
d__Archaea;p__Halobacteriota;c__Halobacteria;o__Halobacteriales;f__Haloferacaceae;g__Halogranum;s__Halogranum amylolyticum	0	0.0384579	0	0	0	0
d__Archaea;p__Halobacteriota;c__Halobacteria;o__Halobacteriales;f__Haloferacaceae;g__Halogranum;s__Halogranum rubrum	0	0.0244346	0	0	0	0
d__Archaea;p__Halobacteriota;c__Halobacteria;o__Halobacteriales;f__Haloferacaceae;g__Halogranum;Unassigned	0.0279258	0.160631	0	0.0101574	0	0
d__Archaea;p__Halobacteriota;c__Halobacteria;o__Halobacteriales;f__Haloferacaceae;g__Halohasta;s__Halohasta sp024178165	0	0	0	0.00921249	0	0
d__Archaea;p__Halobacteriota;c__Halobacteria;o__Halobacteriales;f__Haloferacaceae;g__Halohasta;Unassigned	0	0.0412201	0	0.0311807	0	0
d__Archaea;p__Halobacteriota;c__Halobacteria;o__Halobacteriales;f__Haloferacaceae;g__Halolamina;s__Halolamina pelagica	0.0284398	0	0	0.143266	0	0
d__Archaea;p__Halobacteriota;c__Halobacteria;o__Halobacteriales;f__Haloferacaceae;g__Halolamina;s__Halolamina pelagica_B	0	0	0	1.44353	0	0
d__Archaea;p__Halobacteriota;c__Halobacteria;o__Halobacteriales;f__Haloferacaceae;g__Halolamina;s__Halolamina rubra	0.0445442	0	0	0.25854	0	0
d__Archaea;p__Halobacteriota;c__Halobacteria;o__Halobacteriales;f__Haloferacaceae;g__Halolamina;s__Halolamina sediminis	0.0119927	0	0	4.64605	0	0
d__Archaea;p__Halobacteriota;c__Halobacteria;o__Halobacteriales;f__Haloferacaceae;g__Halolamina;s__Halolamina sp000224475	0	0.0526938	0	0	0	0
d__Archaea;p__Halobacteriota;c__Halobacteria;o__Halobacteriales;f__Haloferacaceae;g__Halolamina;Unassigned	0.129349	0.195264	0	1.88006	0	0
d__Archaea;p__Halobacteriota;c__Halobacteria;o__Halobacteriales;f__Haloferacaceae;g__Halonotius;s__Halonotius aquaticus	0	0	0	2.29887	0	0
d__Archaea;p__Halobacteriota;c__Halobacteria;o__Halobacteriales;f__Haloferacaceae;g__Halonotius;s__Halonotius pteroides	0	0	0	0.633536	0	0
d__Archaea;p__Halobacteriota;c__Halobacteria;o__Halobacteriales;f__Haloferacaceae;g__Halonotius;s__Halonotius roseus	0	0	0	0.113857	0	0
d__Archaea;p__Halobacteriota;c__Halobacteria;o__Halobacteriales;f__Haloferacaceae;g__Halonotius;s__Halonotius sp000496215	0	0	0	0.0180706	0	0
d__Archaea;p__Halobacteriota;c__Halobacteria;o__Halobacteriales;f__Haloferacaceae;g__Halonotius;Unassigned	0.0138772	0.0201851	0	0.414089	0	0
d__Archaea;p__Halobacteriota;c__Halobacteria;o__Halobacteriales;f__Haloferacaceae;g__Haloparvum;s__Haloparvum sedimenti	0	0	0	0.0142912	0	0
d__Archaea;p__Halobacteriota;c__Halobacteria;o__Halobacteriales;f__Haloferacaceae;g__Haloparvum;Unassigned	0	0.0174229	0	0.0149998	0	0
d__Archaea;p__Halobacteriota;c__Halobacteria;o__Halobacteriales;f__Haloferacaceae;g__Halopelagius;Unassigned	0	0.0305964	0	0	0	0
d__Archaea;p__Halobacteriota;c__Halobacteria;o__Halobacteriales;f__Haloferacaceae;g__Halopenitus;s__Halopenitus persicus_A	0	0	0	0.00661409	0	0
d__Archaea;p__Halobacteriota;c__Halobacteria;o__Halobacteriales;f__Haloferacaceae;g__Halopenitus;Unassigned	0.0125066	0.0144483	0	0.0157085	0	0
d__Archaea;p__Halobacteriota;c__Halobacteria;o__Halobacteriales;f__Haloferacaceae;g__Haloplanus;s__Haloplanus aerogenes	0	0.0284716	0	0.0320075	0	0
d__Archaea;p__Halobacteriota;c__Halobacteria;o__Halobacteriales;f__Haloferacaceae;g__Haloplanus;s__Haloplanus rubicundus	0.0255272	0	0	0.16984	0	0
d__Archaea;p__Halobacteriota;c__Halobacteria;o__Halobacteriales;f__Haloferacaceae;g__Haloplanus;s__Haloplanus salinarum	0	0	0	0.386688	0	0
d__Archaea;p__Halobacteriota;c__Halobacteria;o__Halobacteriales;f__Haloferacaceae;g__Haloplanus;s__Haloplanus sp023703795	0	0.0269843	0	0.0295272	0	0
d__Archaea;p__Halobacteriota;c__Halobacteria;o__Halobacteriales;f__Haloferacaceae;g__Haloplanus;s__Haloplanus vescus	0	0	0	0.0299996	0	0
d__Archaea;p__Halobacteriota;c__Halobacteria;o__Halobacteriales;f__Haloferacaceae;g__Haloplanus;Unassigned	0.137916	0.337835	0	0.484364	0	0
d__Archaea;p__Halobacteriota;c__Halobacteria;o__Halobacteriales;f__Haloferacaceae;g__Haloprofundus;Unassigned	0.0130206	0.158719	0	0.0135825	0	0
d__Archaea;p__Halobacteriota;c__Halobacteria;o__Halobacteriales;f__Haloferacaceae;g__Haloquadratum;Unassigned	0	0.00998632	0	0.00744085	0	0
d__Archaea;p__Halobacteriota;c__Halobacteria;o__Halobacteriales;f__Haloferacaceae;g__Halorubrum;s__Halorubrum distributum	0	0	0	2.95036	0	0
d__Archaea;p__Halobacteriota;c__Halobacteria;o__Halobacteriales;f__Haloferacaceae;g__Halorubrum;s__Halorubrum ezzemoulense	0	0	0	1.93391	0	0
d__Archaea;p__Halobacteriota;c__Halobacteria;o__Halobacteriales;f__Haloferacaceae;g__Halorubrum;s__Halorubrum sp001261915	0	0	0	1.32943	0	0
d__Archaea;p__Halobacteriota;c__Halobacteria;o__Halobacteriales;f__Haloferacaceae;g__Halorubrum;s__Halorubrum sp003721435	0	0	0	0.0884635	0	0
d__Archaea;p__Halobacteriota;c__Halobacteria;o__Halobacteriales;f__Haloferacaceae;g__Halorubrum;s__Halorubrum tebenquichense	0	0	0	0.45153	0	0
d__Archaea;p__Halobacteriota;c__Halobacteria;o__Halobacteriales;f__Haloferacaceae;g__Halorubrum;Unassigned	0.137402	0.430049	0.00630476	1.97726	0	0
d__Archaea;p__Halobacteriota;c__Halobacteria;o__Halobacteriales;f__Haloferacaceae;g__Salinigranum;s__Salinigranum halophilum	0	0.142358	0	0	0	0
d__Archaea;p__Halobacteriota;c__Halobacteria;o__Halobacteriales;f__Haloferacaceae;g__Salinigranum;s__Salinigranum rubrum	0	0.305964	0	0	0	0
d__Archaea;p__Halobacteriota;c__Halobacteria;o__Halobacteriales;f__Haloferacaceae;g__Salinigranum;s__Salinigranum salinum	0	0.173379	0	0	0	0
d__Archaea;p__Halobacteriota;c__Halobacteria;o__Halobacteriales;f__Haloferacaceae;g__Salinigranum;Unassigned	0.0335795	0.931065	0	0.020669	0	0
d__Archaea;p__Halobacteriota;c__Halobacteria;o__Halobacteriales;f__Haloferacaceae;g__Salinirubrum;s__Salinirubrum litoreum	0	0.173804	0	0	0	0
d__Archaea;p__Halobacteriota;c__Halobacteria;o__Halobacteriales;f__Haloferacaceae;g__Salinirubrum;Unassigned	0	0.33911	0	0.0107479	0	0
d__Archaea;p__Halobacteriota;c__Halobacteria;o__Halobacteriales;f__Haloferacaceae;Unassigned;Unassigned	0.162586	0.558596	0.0111433	0.326571	0.0242992	0
d__Archaea;p__Halobacteriota;c__Halobacteria;o__Halobacteriales;f__Natrialbaceae;g__AD-4;s__AD-4 sp024296665	0.0445442	0.0110487	0	0	0	0
d__Archaea;p__Halobacteriota;c__Halobacteria;o__Halobacteriales;f__Natrialbaceae;g__AD-4;Unassigned	0.00976546	0.0174229	0	0.00850383	0	0
d__Archaea;p__Halobacteriota;c__Halobacteria;o__Halobacteriales;f__Natrialbaceae;g__Haloarchaeobius;s__Haloarchaeobius iranensis	0.0479707	0	0	0	0	0
d__Archaea;p__Halobacteriota;c__Halobacteria;o__Halobacteriales;f__Natrialbaceae;g__Haloarchaeobius;s__Haloarchaeobius litoreus	0.0292964	0	0	0.00968492	0	0
d__Archaea;p__Halobacteriota;c__Halobacteria;o__Halobacteriales;f__Natrialbaceae;g__Haloarchaeobius;s__Haloarchaeobius salinus	0.0330655	0	0	0	0	0
d__Archaea;p__Halobacteriota;c__Halobacteria;o__Halobacteriales;f__Natrialbaceae;g__Haloarchaeobius;Unassigned	0.0644178	0.0414326	0	0.0379129	0	0
d__Archaea;p__Halobacteriota;c__Halobacteria;o__Halobacteriales;f__Natrialbaceae;g__Halobiforma;Unassigned	0	0	0	0.0067322	0	0
d__Archaea;p__Halobacteriota;c__Halobacteria;o__Halobacteriales;f__Natrialbaceae;g__Halopiger;Unassigned	0.00805222	0	0	0.0159447	0	0
d__Archaea;p__Halobacteriota;c__Halobacteria;o__Halobacteriales;f__Natrialbaceae;g__Halorubellus;s__Halorubellus salinus	0.0217581	0.0193352	0	0.0428735	0	0
d__Archaea;p__Halobacteriota;c__Halobacteria;o__Halobacteriales;f__Natrialbaceae;g__Halorubellus;s__Halorubellus sp011440375	0	0	0	0.0185431	0	0
d__Archaea;p__Halobacteriota;c__Halobacteria;o__Halobacteriales;f__Natrialbaceae;g__Halorubellus;Unassigned	0.105364	0.0667171	0	0.112912	0	0
d__Archaea;p__Halobacteriota;c__Halobacteria;o__Halobacteriales;f__Natrialbaceae;g__Halostagnicola;Unassigned	0	0	0	0.0053149	0	0
d__Archaea;p__Halobacteriota;c__Halobacteria;o__Halobacteriales;f__Natrialbaceae;g__Haloterrigena;s__Haloterrigena salifodinae	0	0	0	0.00519679	0	0
d__Archaea;p__Halobacteriota;c__Halobacteria;o__Halobacteriales;f__Natrialbaceae;g__Haloterrigena;Unassigned	0	0	0	0.00106298	0	0
d__Archaea;p__Halobacteriota;c__Halobacteria;o__Halobacteriales;f__Natrialbaceae;g__Halovivax;Unassigned	0.187086	0.0960386	0	0.0655504	0	0
d__Archaea;p__Halobacteriota;c__Halobacteria;o__Halobacteriales;f__Natrialbaceae;g__JALIQP01;s__JALIQP01 sp023566055	0.012164	0	0	0	0	0
d__Archaea;p__Halobacteriota;c__Halobacteria;o__Halobacteriales;f__Natrialbaceae;g__JALIQP01;Unassigned	0.00856619	0.0133859	0	0.0201966	0	0
d__Archaea;p__Halobacteriota;c__Halobacteria;o__Halobacteriales;f__Natrialbaceae;g__Natrarchaeobaculum;Unassigned	0.0078809	0.0356958	0	0.0111022	0	0
d__Archaea;p__Halobacteriota;c__Halobacteria;o__Halobacteriales;f__Natrialbaceae;g__Natrarchaeobius;Unassigned	0.00668163	0	0	0.00519679	0	0
d__Archaea;p__Halobacteriota;c__Halobacteria;o__Halobacteriales;f__Natrialbaceae;g__Natrialba;Unassigned	0.0113074	0	0	0.00437003	0	0
d__Archaea;p__Halobacteriota;c__Halobacteria;o__Halobacteriales;f__Natrialbaceae;g__Natribaculum;Unassigned	0.0107934	0	0	0	0	0
d__Archaea;p__Halobacteriota;c__Halobacteria;o__Halobacteriales;f__Natrialbaceae;g__Natrinema;s__Natrinema saccharevitans	0.0149052	0	0	0	0	0
d__Archaea;p__Halobacteriota;c__Halobacteria;o__Halobacteriales;f__Natrialbaceae;g__Natrinema;Unassigned	0.0639038	0.0996507	0	0.190982	0	0
d__Archaea;p__Halobacteriota;c__Halobacteria;o__Halobacteriales;f__Natrialbaceae;g__Natronobacterium;Unassigned	0	0	0	0.00779518	0	0
d__Archaea;p__Halobacteriota;c__Halobacteria;o__Halobacteriales;f__Natrialbaceae;g__Natronococcus;Unassigned	0	0.0265594	0	0.0253934	0	0
d__Archaea;p__Halobacteriota;c__Halobacteria;o__Halobacteriales;f__Natrialbaceae;g__Natronorubrum;Unassigned	0.00908016	0.0138109	0	0.0186612	0	0
d__Archaea;p__Halobacteriota;c__Halobacteria;o__Halobacteriales;f__Natrialbaceae;g__Saliphagus;s__Saliphagus infecundisoli	0.00770957	0	0	0	0	0
d__Archaea;p__Halobacteriota;c__Halobacteria;o__Halobacteriales;f__Natrialbaceae;g__Saliphagus;Unassigned	0.00342648	0.00913642	0	0	0	0
d__Archaea;p__Halobacteriota;c__Halobacteria;o__Halobacteriales;f__Natrialbaceae;g__Tc-Br11;Unassigned	0.0161044	0.0478068	0	0.0198423	0	0
d__Archaea;p__Halobacteriota;c__Halobacteria;o__Halobacteriales;f__Natrialbaceae;Unassigned;Unassigned	0.238483	0.418363	0	0.43653	0	0
d__Archaea;p__Halobacteriota;c__Halobacteria;o__Halobacteriales;f__Natronoarchaeaceae;g__Natronoarchaeum;s__Natronoarchaeum philippinense	0	0	0	0.0473616	0	0
d__Archaea;p__Halobacteriota;c__Halobacteria;o__Halobacteriales;f__Natronoarchaeaceae;g__Natronoarchaeum;s__Natronoarchaeum rubrum	0.012678	0.0233722	0	0	0	0
d__Archaea;p__Halobacteriota;c__Halobacteria;o__Halobacteriales;f__Natronoarchaeaceae;g__Natronoarchaeum;Unassigned	0.0383765	0.0475944	0	0.185431	0	0
d__Archaea;p__Halobacteriota;c__Halobacteria;o__Halobacteriales;f__PXRE01;g__PXRE01;s__PXRE01 sp003021085	0	0	0	0.00980303	0	0
d__Archaea;p__Halobacteriota;c__Halobacteria;o__Halobacteriales;f__PXRE01;g__PXRE01;Unassigned	0.0609913	0.067142	0	0.0341334	0	0
d__Archaea;p__Halobacteriota;c__Halobacteria;o__Halobacteriales;f__QS-1-68-20;g__QS-1-68-20;Unassigned	0.00736692	0	0	0.00519679	0	0
d__Archaea;p__Halobacteriota;c__Halobacteria;o__Halobacteriales;f__QS-9-68-17;g__Halostella;s__Halostella limicola	0.0203875	0	0	0.0134644	0	0
d__Archaea;p__Halobacteriota;c__Halobacteria;o__Halobacteriales;f__QS-9-68-17;g__Halostella;s__Halostella litorea	0	0	0	0.0198423	0	0
d__Archaea;p__Halobacteriota;c__Halobacteria;o__Halobacteriales;f__QS-9-68-17;g__Halostella;s__Halostella salina	0	0	0	0.0235037	0	0
d__Archaea;p__Halobacteriota;c__Halobacteria;o__Halobacteriales;f__QS-9-68-17;g__Halostella;s__Halostella sp003023565	0	0.0206101	0	0	0	0
d__Archaea;p__Halobacteriota;c__Halobacteria;o__Halobacteriales;f__QS-9-68-17;g__Halostella;Unassigned	0.0721273	0.102413	0	0.135707	0	0
d__Archaea;p__Halobacteriota;c__Halobacteria;o__Halobacteriales;f__Salinarchaeaceae;g__Salinarchaeum;s__Salinarchaeum sp000403645	0.0865185	0.0146608	0	0	0	0
d__Archaea;p__Halobacteriota;c__Halobacteria;o__Halobacteriales;f__Salinarchaeaceae;g__Salinarchaeum;Unassigned	0.158989	0.0437698	0	1.48841	0	0
d__Archaea;p__Halobacteriota;c__Halobacteria;o__Halobacteriales;f__SKNY01;g__SKNY01;Unassigned	0	0.0359082	0	0	0	0
d__Archaea;p__Halobacteriota;c__Halobacteria;o__Halobacteriales;f__SKNY01;g__SKQO01;Unassigned	0	0.0252845	0	0	0	0
d__Archaea;p__Halobacteriota;c__Halobacteria;o__Halobacteriales;f__SKNY01;Unassigned;Unassigned	0.00873751	0.0123235	0	0.00791329	0	0
d__Archaea;p__Halobacteriota;c__Halobacteria;o__Halobacteriales;f__SKSH01;g__SKSH01;Unassigned	0	0.02146	0	0	0	0
d__Archaea;p__Halobacteriota;c__Halobacteria;o__Halobacteriales;f__SW-7-71-33;g__SW-7-71-33;Unassigned	0.0794943	0.0951887	0	0.19984	0	0
d__Archaea;p__Halobacteriota;c__Halobacteria;o__Halobacteriales;f__UBA12382;g__UBA12382;Unassigned	0	0.00764909	0	0	0	0
d__Archaea;p__Halobacteriota;c__Halobacteria;o__Halobacteriales;Unassigned;Unassigned;Unassigned	0.134147	0.821428	0.0137825	0.969437	0.0212618	0
d__Archaea;p__Halobacteriota;c__Halobacteria;o__JAHENH01;f__JAHENH01;g__JAHENH01;Unassigned	0	0	0	0.00413381	0	0
d__Archaea;p__Halobacteriota;c__Halobacteria;Unassigned;Unassigned;Unassigned;Unassigned	0.00188456	0.00106237	0	0.0067322	0	0
d__Archaea;p__Halobacteriota;c__Methanomicrobia;o__Methanomicrobiales;Unassigned;Unassigned;Unassigned	0	0	0	0	0.0106309	0
d__Archaea;p__Halobacteriota;c__Methanonatronarchaeia;o__Methanonatronarchaeales;f__Methanonatronarchaeaceae;Unassigned;Unassigned	0	0	0	0.00744085	0	0
d__Archaea;p__Halobacteriota;c__Methanosarcinia;o__Methanosarcinales;f__Methanosarcinaceae;g__Methanohalobium;Unassigned	0.00839487	0	0	0	0	0
d__Archaea;p__Halobacteriota;c__Methanosarcinia;o__Methanosarcinales;f__Methanosarcinaceae;g__Methanolobus;s__Methanolobus halotolerans	0.0128493	0	0	0	0	0
d__Archaea;p__Halobacteriota;c__Methanosarcinia;o__Methanosarcinales;f__Methanosarcinaceae;g__Methanolobus;Unassigned	0.00685295	0	0	0	0	0
d__Archaea;p__Halobacteriota;c__Methanosarcinia;o__Methanosarcinales;f__Methanosarcinaceae;Unassigned;Unassigned	0.0272405	0.0101988	0	0	0.0134152	0
d__Archaea;p__Halobacteriota;c__Methanosarcinia;o__Methanosarcinales;Unassigned;Unassigned;Unassigned	0.00188456	0.00637424	0	0	0.00329051	0
d__Archaea;p__Halobacteriota;c__Methanosarcinia;Unassigned;Unassigned;Unassigned;Unassigned	0	0	0	0	0.0156932	0
d__Archaea;p__Halobacteriota;Unassigned;Unassigned;Unassigned;Unassigned;Unassigned	0.0236427	0.0329336	0.00645139	0.0533852	0.0240461	0.0719697
d__Archaea;p__Hydrothermarchaeota;c__Hydrothermarchaeia;o__Hydrothermarchaeales;Unassigned;Unassigned;Unassigned	0	0.00828652	0	0	0	0
d__Archaea;p__Iainarchaeota;c__Iainarchaeia;o__Iainarchaeales;f__VGJJ01;g__VGJJ01;Unassigned	0	0.0458946	0	0	0	0
d__Archaea;p__Iainarchaeota;c__Iainarchaeia;o__Iainarchaeales;Unassigned;Unassigned;Unassigned	0.00736692	0.0293215	0	0	0.0293615	0
d__Archaea;p__Iainarchaeota;c__Iainarchaeia;Unassigned;Unassigned;Unassigned;Unassigned	0.00171324	0.0116861	0.00527841	0	0.00683415	0
d__Archaea;p__Methanobacteriota_B;c__Thermococci;o__Methanofastidiosales;f__SZ-28-30;g__SZ-28-30;Unassigned	0.042317	0	0	0	0	0
d__Archaea;p__Methanobacteriota_B;c__Thermococci;o__Methanofastidiosales;Unassigned;Unassigned;Unassigned	0.0071956	0	0	0	0	0
d__Archaea;p__Methanobacteriota_B;c__Thermococci;Unassigned;Unassigned;Unassigned;Unassigned	0.0154191	0.00743662	0	0	0.00658103	0
d__Archaea;p__Methanobacteriota;c__Methanobacteria;o__Methanobacteriales;f__Methanobacteriaceae;g__Methanobrevibacter_A;Unassigned	0	0	0	0	0.0159463	0
d__Archaea;p__Methanobacteriota;c__Methanobacteria;o__Methanobacteriales;f__Methanobacteriaceae;Unassigned;Unassigned	0	0.00764909	0	0	0.034677	0
d__Archaea;p__Methanobacteriota;c__Methanobacteria;o__Methanobacteriales;Unassigned;Unassigned;Unassigned	0	0.000212475	0	0	0	0
d__Archaea;p__Methanobacteriota;c__Methanococci;o__Methanococcales;f__Methanococcaceae;Unassigned;Unassigned	0	0.0121111	0	0	0	0
d__Archaea;p__Methanobacteriota;c__Methanococci;o__Methanococcales;Unassigned;Unassigned;Unassigned	0	0.00127485	0	0	0	0
d__Archaea;p__Methanobacteriota;Unassigned;Unassigned;Unassigned;Unassigned;Unassigned	0.0107934	0.00616177	0	0.00732275	0.00936531	0
d__Archaea;p__Micrarchaeota;c__Micrarchaeia;o__Anstonellales;Unassigned;Unassigned;Unassigned	0	0	0	0	0.0121496	0
d__Archaea;p__Micrarchaeota;c__Micrarchaeia;o__Micrarchaeales;f__CABMGC01;Unassigned;Unassigned	0	0	0	0	0.0161995	0
d__Archaea;p__Micrarchaeota;c__Micrarchaeia;o__Micrarchaeales;f__Micrarchaeaceae;Unassigned;Unassigned	0	0	0	0	0.045561	0
d__Archaea;p__Micrarchaeota;c__Micrarchaeia;o__Micrarchaeales;Unassigned;Unassigned;Unassigned	0	0.00892394	0	0	0.00809973	0
d__Archaea;p__Micrarchaeota;c__Micrarchaeia;Unassigned;Unassigned;Unassigned;Unassigned	0.0224434	0.0242221	0.00997032	0.00566922	0.0189837	0.0700758
d__Archaea;p__Nanoarchaeota;c__Nanoarchaeia;o__Pacearchaeales;f__GW2011-AR1;g__ASMP01;Unassigned	0	0.0161481	0	0	0	0
d__Archaea;p__Nanoarchaeota;c__Nanoarchaeia;o__Pacearchaeales;f__GW2011-AR1;g__GW2011-AR1;Unassigned	0	0.00956137	0	0	0	0
d__Archaea;p__Nanoarchaeota;c__Nanoarchaeia;o__Pacearchaeales;f__GW2011-AR1;g__JABHWZ01;Unassigned	0	0.00764909	0	0	0	0
d__Archaea;p__Nanoarchaeota;c__Nanoarchaeia;o__Pacearchaeales;f__GW2011-AR1;g__JAFCEJ01;Unassigned	0	0.0150857	0	0	0	0
d__Archaea;p__Nanoarchaeota;c__Nanoarchaeia;o__Pacearchaeales;f__GW2011-AR1;g__JAFCEV01;Unassigned	0	0.00892394	0	0	0	0
d__Archaea;p__Nanoarchaeota;c__Nanoarchaeia;o__Pacearchaeales;f__GW2011-AR1;g__JAGVXH01;Unassigned	0.0071956	0.0233722	0	0	0	0
d__Archaea;p__Nanoarchaeota;c__Nanoarchaeia;o__Pacearchaeales;f__GW2011-AR1;g__RBG-13-33-26;Unassigned	0	0.0123235	0	0	0	0
d__Archaea;p__Nanoarchaeota;c__Nanoarchaeia;o__Pacearchaeales;f__GW2011-AR1;Unassigned;Unassigned	0.07247	0.280254	0.00615814	0.00496057	0.0896032	0
d__Archaea;p__Nanoarchaeota;c__Nanoarchaeia;o__Pacearchaeales;Unassigned;Unassigned;Unassigned	0.0035978	0.00807404	0.00307907	0	0.00835284	0.0738636
d__Archaea;p__Nanoarchaeota;c__Nanoarchaeia;o__SCGC-AAA011-G17;f__GW2011-AR17;Unassigned;Unassigned	0	0.0110487	0	0	0	0
d__Archaea;p__Nanoarchaeota;c__Nanoarchaeia;o__SCGC-AAA011-G17;Unassigned;Unassigned;Unassigned	0.0198736	0.0371831	0	0	0	0
d__Archaea;p__Nanoarchaeota;c__Nanoarchaeia;o__Woesearchaeales;f__21-14-0-10-32-9;g__21-14-0-10-32-9;Unassigned	0.605458	0.00807404	0	0	0	0
d__Archaea;p__Nanoarchaeota;c__Nanoarchaeia;o__Woesearchaeales;f__21-14-0-10-32-9;g__PWWA01;Unassigned	0	0.0121111	0	0	0	0
d__Archaea;p__Nanoarchaeota;c__Nanoarchaeia;o__Woesearchaeales;f__21-14-0-10-32-9;Unassigned;Unassigned	0.0190169	0.0114736	0	0	0	0
d__Archaea;p__Nanoarchaeota;c__Nanoarchaeia;o__Woesearchaeales;f__ARS49;Unassigned;Unassigned	0	0.0291091	0	0	0	0
d__Archaea;p__Nanoarchaeota;c__Nanoarchaeia;o__Woesearchaeales;f__BM511;g__BM511;Unassigned	0.0358067	0	0	0	0	0
d__Archaea;p__Nanoarchaeota;c__Nanoarchaeia;o__Woesearchaeales;f__BM511;Unassigned;Unassigned	0.00856619	0	0	0	0	0
d__Archaea;p__Nanoarchaeota;c__Nanoarchaeia;o__Woesearchaeales;f__CG1-02-33-12;Unassigned;Unassigned	0	0.0199726	0	0	0	0
d__Archaea;p__Nanoarchaeota;c__Nanoarchaeia;o__Woesearchaeales;f__DSVV01;Unassigned;Unassigned	0.0166184	0.0178479	0	0	0	0
d__Archaea;p__Nanoarchaeota;c__Nanoarchaeia;o__Woesearchaeales;f__GCA-2686295;g__GCA-2686295;Unassigned	0.00925149	0.0212475	0	0	0	0
d__Archaea;p__Nanoarchaeota;c__Nanoarchaeia;o__Woesearchaeales;f__GCA-2686295;Unassigned;Unassigned	0	0.00552435	0	0	0	0
d__Archaea;p__Nanoarchaeota;c__Nanoarchaeia;o__Woesearchaeales;f__GW2011-AR15;g__GW2011-AR15;Unassigned	0.0101081	0.0101988	0	0	0	0
d__Archaea;p__Nanoarchaeota;c__Nanoarchaeia;o__Woesearchaeales;f__GW2011-AR15;g__JAFGSP01;Unassigned	0	0.0104113	0	0	0	0
d__Archaea;p__Nanoarchaeota;c__Nanoarchaeia;o__Woesearchaeales;f__GW2011-AR15;Unassigned;Unassigned	0.0147338	0.0320837	0	0	0	0
d__Archaea;p__Nanoarchaeota;c__Nanoarchaeia;o__Woesearchaeales;f__GW2011-AR4;g__GCA-2688775;Unassigned	0	0.0131734	0	0	0	0
d__Archaea;p__Nanoarchaeota;c__Nanoarchaeia;o__Woesearchaeales;f__GW2011-AR4;Unassigned;Unassigned	0.0169611	0.016998	0	0	0	0
d__Archaea;p__Nanoarchaeota;c__Nanoarchaeia;o__Woesearchaeales;f__GW2011-AR9;Unassigned;Unassigned	0.00873751	0.0363332	0	0	0	0
d__Archaea;p__Nanoarchaeota;c__Nanoarchaeia;o__Woesearchaeales;f__SKGA01;g__SKGA01;Unassigned	0.0207302	0.0225223	0	0	0	0
d__Archaea;p__Nanoarchaeota;c__Nanoarchaeia;o__Woesearchaeales;f__SKIA01;g__SKIA01;Unassigned	0.0118213	0.16913	0	0	0	0
d__Archaea;p__Nanoarchaeota;c__Nanoarchaeia;o__Woesearchaeales;f__SM23-78;g__SM23-78;Unassigned	0	0.0150857	0	0	0	0
d__Archaea;p__Nanoarchaeota;c__Nanoarchaeia;o__Woesearchaeales;f__UBA10216;Unassigned;Unassigned	0.00599633	0	0	0	0	0
d__Archaea;p__Nanoarchaeota;c__Nanoarchaeia;o__Woesearchaeales;f__UBA11576;g__J101;Unassigned	0.0071956	0	0	0	0	0
d__Archaea;p__Nanoarchaeota;c__Nanoarchaeia;o__Woesearchaeales;f__UBA11576;Unassigned;Unassigned	0.0138772	0.0159356	0	0	0	0
d__Archaea;p__Nanoarchaeota;c__Nanoarchaeia;o__Woesearchaeales;f__UBA525;g__UBA153;Unassigned	0	0.0127485	0	0	0	0
d__Archaea;p__Nanoarchaeota;c__Nanoarchaeia;o__Woesearchaeales;f__UBA525;g__UBA525;Unassigned	0	0.0229473	0	0	0	0
d__Archaea;p__Nanoarchaeota;c__Nanoarchaeia;o__Woesearchaeales;f__UBA525;Unassigned;Unassigned	0	0.00722414	0	0	0	0
d__Archaea;p__Nanoarchaeota;c__Nanoarchaeia;o__Woesearchaeales;f__UBA583;g__UBA583;Unassigned	0.242423	0.245408	0	0	0	0
d__Archaea;p__Nanoarchaeota;c__Nanoarchaeia;o__Woesearchaeales;f__UBA9642;g__UBA9642;Unassigned	0	0	0	0	0.00936531	0
d__Archaea;p__Nanoarchaeota;c__Nanoarchaeia;o__Woesearchaeales;f__WAPJ01;g__WIAN01;Unassigned	0.00633898	0.00998632	0	0	0	0
d__Archaea;p__Nanoarchaeota;c__Nanoarchaeia;o__Woesearchaeales;f__WJKL01;Unassigned;Unassigned	0	0.00977384	0	0	0	0
d__Archaea;p__Nanoarchaeota;c__Nanoarchaeia;o__Woesearchaeales;f__WJKR01;g__WJKR01;Unassigned	0	0.00892394	0	0	0	0
d__Archaea;p__Nanoarchaeota;c__Nanoarchaeia;o__Woesearchaeales;Unassigned;Unassigned;Unassigned	0.293135	0.429624	0.0243393	0.0111022	0.0941593	0.142045
d__Archaea;p__Nanoarchaeota;c__Nanoarchaeia;Unassigned;Unassigned;Unassigned;Unassigned	0.06082	0.0248596	0.14369	0.0106298	0.0918813	0.153409
d__Archaea;p__Nanohaloarchaeota;c__Nanosalinia;o__Nanosalinales;f__JALIDP01;g__JALDAF01;Unassigned	0	0.161481	0	0.00555111	0	0
d__Archaea;p__Nanohaloarchaeota;c__Nanosalinia;o__Nanosalinales;f__JALIDP01;g__JALDAI01;Unassigned	0	0	0	0.00696842	0	0
d__Archaea;p__Nanohaloarchaeota;c__Nanosalinia;o__Nanosalinales;f__JALIDP01;g__JALIDO01;Unassigned	0	0.00786157	0	0	0	0
d__Archaea;p__Nanohaloarchaeota;c__Nanosalinia;o__Nanosalinales;f__JALIDP01;g__JALIDP01;Unassigned	0	0.0983758	0	0.0115747	0	0
d__Archaea;p__Nanohaloarchaeota;c__Nanosalinia;o__Nanosalinales;f__JALIDP01;Unassigned;Unassigned	0.00651031	0.0407952	0	0.0170077	0	0
d__Archaea;p__Nanohaloarchaeota;c__Nanosalinia;o__Nanosalinales;f__Nanosalinaceae;g__B1-Br10-U2g19;Unassigned	0	0.131734	0	0.946051	0	0
d__Archaea;p__Nanohaloarchaeota;c__Nanosalinia;o__Nanosalinales;f__Nanosalinaceae;g__B1-Br10-U2g21;Unassigned	0	0.08414	0	1.68978	0	0
d__Archaea;p__Nanohaloarchaeota;c__Nanosalinia;o__Nanosalinales;f__Nanosalinaceae;g__JALDAJ01;Unassigned	0.0123353	0.186553	0	0.395901	0	0
d__Archaea;p__Nanohaloarchaeota;c__Nanosalinia;o__Nanosalinales;f__Nanosalinaceae;g__M3-22;Unassigned	0	0.0533312	0	1.41601	0	0
d__Archaea;p__Nanohaloarchaeota;c__Nanosalinia;o__Nanosalinales;f__Nanosalinaceae;g__Nanohalobium;s__Nanohalobium constans	0	0	0	1.684	0	0
d__Archaea;p__Nanohaloarchaeota;c__Nanosalinia;o__Nanosalinales;f__Nanosalinaceae;g__Nanohalobium;s__Nanohalobium sp001761425	0	0	0	1.16467	0	0
d__Archaea;p__Nanohaloarchaeota;c__Nanosalinia;o__Nanosalinales;f__Nanosalinaceae;g__Nanohalobium;Unassigned	0.0233	0.143633	0.0136359	24.5645	0.0146808	0
d__Archaea;p__Nanohaloarchaeota;c__Nanosalinia;o__Nanosalinales;f__Nanosalinaceae;g__Nanosalina;Unassigned	0	0.0433449	0	6.17012	0	0
d__Archaea;p__Nanohaloarchaeota;c__Nanosalinia;o__Nanosalinales;f__Nanosalinaceae;g__Nanosalinarum;Unassigned	0	0	0	0.021732	0	0
d__Archaea;p__Nanohaloarchaeota;c__Nanosalinia;o__Nanosalinales;f__Nanosalinaceae;g__PL-Br10-U2g16;s__PL-Br10-U2g16 sp014297435	0	0	0	0.165234	0	0
d__Archaea;p__Nanohaloarchaeota;c__Nanosalinia;o__Nanosalinales;f__Nanosalinaceae;g__PL-Br10-U2g16;Unassigned	0	0.0894519	0	1.19384	0	0
d__Archaea;p__Nanohaloarchaeota;c__Nanosalinia;o__Nanosalinales;f__Nanosalinaceae;g__SW-4-43-9;Unassigned	0	0.06353	0	0.742904	0	0
d__Archaea;p__Nanohaloarchaeota;c__Nanosalinia;o__Nanosalinales;f__Nanosalinaceae;Unassigned;Unassigned	0.0400898	0.12621	0.0164217	3.79625	0.0227805	0
d__Archaea;p__Nanohaloarchaeota;c__Nanosalinia;o__Nanosalinales;Unassigned;Unassigned;Unassigned	0.00513971	0.0235847	0.000733112	0.0297634	0.00936531	0
d__Archaea;p__Thermoplasmatota;c__E2;o__DHVEG-1;f__DHVEG-1;g__SG8-52-3;Unassigned	0	0.0144483	0	0	0	0
d__Archaea;p__Thermoplasmatota;c__E2;o__DHVEG-1;f__DHVEG-1;Unassigned;Unassigned	0	0.0584306	0	0	0	0
d__Archaea;p__Thermoplasmatota;c__E2;o__DHVEG-1;Unassigned;Unassigned;Unassigned	0	0.00446197	0	0	0	0
d__Archaea;p__Thermoplasmatota;c__E2;o__JACPAO01;f__JAHFTW01;g__JAHFTW01;Unassigned	0	0.0293215	0	0	0	0
d__Archaea;p__Thermoplasmatota;c__E2;o__JACPAO01;Unassigned;Unassigned;Unassigned	0	0.00233722	0	0	0	0
d__Archaea;p__Thermoplasmatota;c__E2;o__UBA202;f__JdFR-43;g__JACIWB01;Unassigned	0	0	0	0	0	0.170455
d__Archaea;p__Thermoplasmatota;c__E2;o__UBA202;f__JdFR-43;Unassigned;Unassigned	0	0	0	0	0	0.0094697
d__Archaea;p__Thermoplasmatota;c__E2;Unassigned;Unassigned;Unassigned;Unassigned	0.0071956	0.0135984	0	0	0	0.0094697
d__Archaea;p__Thermoplasmatota;c__EX4484-6;o__EX4484-6;f__EX4484-6;Unassigned;Unassigned	0.00822354	0	0	0	0	0
d__Archaea;p__Thermoplasmatota;c__EX4484-6;o__EX4484-6;Unassigned;Unassigned;Unassigned	0.00188456	0	0	0	0	0
d__Archaea;p__Thermoplasmatota;c__Thermoplasmata;o__Methanomassiliicoccales;f__Methanomethylophilaceae;Unassigned;Unassigned	0	0	0	0	0.0230336	0
d__Archaea;p__Thermoplasmatota;c__Thermoplasmata;o__Methanomassiliicoccales;Unassigned;Unassigned;Unassigned	0	0.00786157	0	0	0	0
d__Archaea;p__Thermoplasmatota;c__Thermoplasmata;o__PWKY01;f__PWKY01;g__Natronoplasma;Unassigned	0	0	0	0.0587001	0	0
d__Archaea;p__Thermoplasmatota;c__Thermoplasmata;o__PWKY01;f__PWKY01;Unassigned;Unassigned	0.0114787	0	0	0.0139368	0	0
d__Archaea;p__Thermoplasmatota;c__Thermoplasmata;o__Thermoplasmatales;f__Thermoplasmataceae;Unassigned;Unassigned	0	0	0	0	0.0106309	0
d__Archaea;p__Thermoplasmatota;c__Thermoplasmata;o__Thermoplasmatales;Unassigned;Unassigned;Unassigned	0	0	0	0	0.00278428	0
d__Archaea;p__Thermoplasmatota;c__Thermoplasmata;o__UBA10834;f__UBA10834;g__COMBO-56-21;Unassigned	0	0	0	0	0	0.149621
d__Archaea;p__Thermoplasmatota;c__Thermoplasmata;o__UBA10834;f__UBA10834;Unassigned;Unassigned	0	0	0	0	0	0.0871212
d__Archaea;p__Thermoplasmatota;c__Thermoplasmata;o__UBA10834;Unassigned;Unassigned;Unassigned	0	0	0	0	0	0.0208333
d__Archaea;p__Thermoplasmatota;c__Thermoplasmata;Unassigned;Unassigned;Unassigned;Unassigned	0.0332368	0.063105	0.0173014	0.0100392	0.0149339	0.160985
d__Archaea;p__Thermoplasmatota;Unassigned;Unassigned;Unassigned;Unassigned;Unassigned	0.0236427	0.0325086	0.0346029	0.0102755	0.0207556	0.151515
d__Archaea;p__Thermoproteota;c__Bathyarchaeia;o__40CM-2-53-6;f__DTGE01;g__DTGE01;Unassigned	0	0	0	0	0	0.0909091
d__Archaea;p__Thermoproteota;c__Bathyarchaeia;o__40CM-2-53-6;Unassigned;Unassigned;Unassigned	0	0	0	0	0	0.100379
d__Archaea;p__Thermoproteota;c__Bathyarchaeia;o__B26-1;f__B26-1;g__DTEX01;Unassigned	0	0	0	0	0	0.318182
d__Archaea;p__Thermoproteota;c__Bathyarchaeia;o__B26-1;f__B26-1;Unassigned;Unassigned	0	0	0	0	0	0.0416667
d__Archaea;p__Thermoproteota;c__Bathyarchaeia;o__B26-1;f__BA1;g__BIN-L-1;Unassigned	0.00633898	0.0348459	0	0	0	0
d__Archaea;p__Thermoproteota;c__Bathyarchaeia;o__B26-1;f__BA1;Unassigned;Unassigned	0.00188456	0.0201851	0	0	0	0.0909091
d__Archaea;p__Thermoproteota;c__Bathyarchaeia;o__B26-1;f__UBA233;g__DRVP01;Unassigned	0	0	0	0	0	0.793561
d__Archaea;p__Thermoproteota;c__Bathyarchaeia;o__B26-1;f__UBA233;g__DSLH01;Unassigned	0	0	0	0	0	0.672348
d__Archaea;p__Thermoproteota;c__Bathyarchaeia;o__B26-1;f__UBA233;g__JABFQN01;s__JABFQN01 sp019685555	0	0	0	0	0	0.299242
d__Archaea;p__Thermoproteota;c__Bathyarchaeia;o__B26-1;f__UBA233;g__JABFQN01;Unassigned	0	0	0	0	0	1.18371
d__Archaea;p__Thermoproteota;c__Bathyarchaeia;o__B26-1;f__UBA233;g__JACAEI01;Unassigned	0	0	0	0	0	0.153409
d__Archaea;p__Thermoproteota;c__Bathyarchaeia;o__B26-1;f__UBA233;g__JAGTQI01;Unassigned	0	0	0	0	0	0.172348
d__Archaea;p__Thermoproteota;c__Bathyarchaeia;o__B26-1;f__UBA233;g__JAGTQX01;Unassigned	0	0	0	0	0	0.0776515
d__Archaea;p__Thermoproteota;c__Bathyarchaeia;o__B26-1;f__UBA233;g__JdFR-07;Unassigned	0	0	0	0	0	0.236742
d__Archaea;p__Thermoproteota;c__Bathyarchaeia;o__B26-1;f__UBA233;g__WUQU01;Unassigned	0	0	0	0	0	0.130682
d__Archaea;p__Thermoproteota;c__Bathyarchaeia;o__B26-1;f__UBA233;Unassigned;Unassigned	0	0.0386704	0	0	0	1.84848
d__Archaea;p__Thermoproteota;c__Bathyarchaeia;o__B26-1;Unassigned;Unassigned;Unassigned	0.00651031	0.0312338	0	0	0	0.198864
d__Archaea;p__Thermoproteota;c__Bathyarchaeia;o__TCS64;f__TCS64;g__JAGTRB01;Unassigned	0	0	0	0	0	0.147727
d__Archaea;p__Thermoproteota;c__Bathyarchaeia;o__TCS64;f__TCS64;g__RBG-16-57-9;Unassigned	0.0316949	0.00892394	0	0	0	0
d__Archaea;p__Thermoproteota;c__Bathyarchaeia;o__TCS64;f__TCS64;Unassigned;Unassigned	0.0035978	0.00552435	0	0	0	0.0340909
d__Archaea;p__Thermoproteota;c__Bathyarchaeia;o__TCS64;Unassigned;Unassigned;Unassigned	0.00137059	0.0033996	0	0	0	0
d__Archaea;p__Thermoproteota;c__Bathyarchaeia;Unassigned;Unassigned;Unassigned;Unassigned	0.0197022	0.029534	0.0102636	0	0.0275897	0.0738636
d__Archaea;p__Thermoproteota;c__EX4484-205;o__EX4484-205;f__JAAOZP01;g__JAAOZP01;Unassigned	0	0	0	0	0	1.2178
d__Archaea;p__Thermoproteota;c__EX4484-205;o__EX4484-205;Unassigned;Unassigned;Unassigned	0	0	0	0	0	0.0492424
d__Archaea;p__Thermoproteota;c__Korarchaeia;o__Korarchaeales;f__Korarchaeaceae;g__Korarchaeum;Unassigned	0	0	0.00733112	0	0	0.517045
d__Archaea;p__Thermoproteota;c__Korarchaeia;o__Korarchaeales;f__Korarchaeaceae;Unassigned;Unassigned	0	0	0	0	0	0.032197
d__Archaea;p__Thermoproteota;c__Korarchaeia;o__Korarchaeales;Unassigned;Unassigned;Unassigned	0	0	0	0	0	0.0113636
d__Archaea;p__Thermoproteota;c__Methanomethylicia;o__Methanomethylicales;f__Methanomethylicaceae;g__WYZ-LMO10;Unassigned	0	0	0	0	0	0.100379
d__Archaea;p__Thermoproteota;c__Methanomethylicia;o__Methanomethylicales;f__Methanomethylicaceae;Unassigned;Unassigned	0	0	0	0	0	0.030303
d__Archaea;p__Thermoproteota;c__Methanomethylicia;o__Methanomethylicales;Unassigned;Unassigned;Unassigned	0	0	0	0	0	0.0094697
d__Archaea;p__Thermoproteota;c__Methanomethylicia;Unassigned;Unassigned;Unassigned;Unassigned	0	0	0.00571827	0	0	0.0359848
d__Archaea;p__Thermoproteota;c__Nitrososphaeria_A;o__Caldarchaeales;f__Caldarchaeaceae;g__Caldarchaeum;Unassigned	0	0	0.643086	0	0	0.157197
d__Archaea;p__Thermoproteota;c__Nitrososphaeria_A;o__Caldarchaeales;f__Caldarchaeaceae;Unassigned;Unassigned	0	0	0.00234596	0	0	0.0492424
d__Archaea;p__Thermoproteota;c__Nitrososphaeria_A;o__Caldarchaeales;f__HR02;g__HRBIN02;s__HRBIN02 sp009889515	0	0	0.281955	0	0	0
d__Archaea;p__Thermoproteota;c__Nitrososphaeria_A;o__Caldarchaeales;f__HR02;g__JGI-OTU-1;Unassigned	0	0	0.0348961	0	0	0
d__Archaea;p__Thermoproteota;c__Nitrososphaeria_A;o__Caldarchaeales;f__HR02;Unassigned;Unassigned	0	0	0.00469192	0	0	0
d__Archaea;p__Thermoproteota;c__Nitrososphaeria_A;o__Caldarchaeales;f__Wolframiiraptoraceae;g__Geocrenenecus;Unassigned	0	0	0	0	0	0.0776515
d__Archaea;p__Thermoproteota;c__Nitrososphaeria_A;o__Caldarchaeales;f__Wolframiiraptoraceae;g__Terraquivivens;Unassigned	0	0	0	0	0	0.263258
d__Archaea;p__Thermoproteota;c__Nitrososphaeria_A;o__Caldarchaeales;f__Wolframiiraptoraceae;g__Wolframiiraptor;Unassigned	0	0	0	0	0	0.142045
d__Archaea;p__Thermoproteota;c__Nitrososphaeria_A;o__Caldarchaeales;f__Wolframiiraptoraceae;Unassigned;Unassigned	0	0	0	0	0	0.253788
d__Archaea;p__Thermoproteota;c__Nitrososphaeria_A;o__Caldarchaeales;Unassigned;Unassigned;Unassigned	0	0.00679919	0	0	0	0.160985
d__Archaea;p__Thermoproteota;c__Nitrososphaeria;o__Nitrososphaerales;f__Nitrosocaldaceae;g__Nitrosocaldus;s__Nitrosocaldus cavascurensis	0	0	0.0224332	0	0	0
d__Archaea;p__Thermoproteota;c__Nitrososphaeria;o__Nitrososphaerales;f__Nitrosocaldaceae;g__Nitrosocaldus;Unassigned	0	0	0.00821085	0	0	0
d__Archaea;p__Thermoproteota;c__Nitrososphaeria;o__Nitrososphaerales;f__Nitrosocaldaceae;g__Nitrosothermus;Unassigned	0	0	0.0335765	0	0	0
d__Archaea;p__Thermoproteota;c__Nitrososphaeria;o__Nitrososphaerales;f__Nitrosocaldaceae;Unassigned;Unassigned	0	0	0.0101169	0	0	0
d__Archaea;p__Thermoproteota;c__Nitrososphaeria;o__Nitrososphaerales;f__Nitrosopumilaceae;g__JACEMX01;Unassigned	0	0.0108362	0	0	0	0
d__Archaea;p__Thermoproteota;c__Nitrososphaeria;o__Nitrososphaerales;f__Nitrosopumilaceae;g__Nitrosarchaeum_A;Unassigned	0	0.0108362	0	0	0	0
d__Archaea;p__Thermoproteota;c__Nitrososphaeria;o__Nitrososphaerales;f__Nitrosopumilaceae;g__Nitrosarchaeum;Unassigned	0	0.0101988	0	0	0	0
d__Archaea;p__Thermoproteota;c__Nitrososphaeria;o__Nitrososphaerales;f__Nitrosopumilaceae;g__Nitrosopelagicus;Unassigned	0	0.00764909	0	0	0	0
d__Archaea;p__Thermoproteota;c__Nitrososphaeria;o__Nitrososphaerales;f__Nitrosopumilaceae;g__Nitrosopumilus;Unassigned	0	0.104538	0	0	0	0
d__Archaea;p__Thermoproteota;c__Nitrososphaeria;o__Nitrososphaerales;f__Nitrosopumilaceae;Unassigned;Unassigned	0	0.0917891	0	0	0	0
d__Archaea;p__Thermoproteota;c__Nitrososphaeria;o__Nitrososphaerales;f__Nitrososphaeraceae;g__Nitrosocosmicus;Unassigned	0	0	0	0	0	0
d__Archaea;p__Thermoproteota;c__Nitrososphaeria;o__Nitrososphaerales;f__Nitrososphaeraceae;g__Nitrosopolaris;Unassigned	0	0	0	0	0	0
d__Archaea;p__Thermoproteota;c__Nitrososphaeria;o__Nitrososphaerales;f__Nitrososphaeraceae;g__Nitrososphaera;s__Nitrososphaera sp013388945	0	0	0	0	0	0.206439
d__Archaea;p__Thermoproteota;c__Nitrososphaeria;o__Nitrososphaerales;f__Nitrososphaeraceae;g__Nitrososphaera;Unassigned	0	0.00764909	0	0	0	0.0473485
d__Archaea;p__Thermoproteota;c__Nitrososphaeria;o__Nitrososphaerales;f__Nitrososphaeraceae;g__TA-21;s__TA-21 sp022545895	0	0	0	0	0	0
d__Archaea;p__Thermoproteota;c__Nitrososphaeria;o__Nitrososphaerales;f__Nitrososphaeraceae;g__TA-21;Unassigned	0	0	0	0	0	0
d__Archaea;p__Thermoproteota;c__Nitrososphaeria;o__Nitrososphaerales;f__Nitrososphaeraceae;g__TH1177;Unassigned	0	0.0123235	0	0	0	0
d__Archaea;p__Thermoproteota;c__Nitrososphaeria;o__Nitrososphaerales;f__Nitrososphaeraceae;Unassigned;Unassigned	0	0.016998	0	0	0.00936531	0.0208333
d__Archaea;p__Thermoproteota;c__Nitrososphaeria;o__Nitrososphaerales;Unassigned;Unassigned;Unassigned	0.0101081	0.0191227	0.0139291	0	0.0207556	0.227273
d__Archaea;p__Thermoproteota;c__Nitrososphaeria;Unassigned;Unassigned;Unassigned;Unassigned	0.0200449	0.00998632	0.00337232	0	0.00404986	0.030303
d__Archaea;p__Thermoproteota;c__Thermoprotei_A;o__Sulfolobales;f__AG1;g__AG1;s__AG1 sp003116855	0	0	0.0686193	0	0	0
d__Archaea;p__Thermoproteota;c__Thermoprotei_A;o__Sulfolobales;f__AG1;g__AG1;Unassigned	0	0	0.0420806	0	0	0
d__Archaea;p__Thermoproteota;c__Thermoprotei_A;o__Sulfolobales;f__AG1;Unassigned;Unassigned	0	0	0.00879734	0	0	0
d__Archaea;p__Thermoproteota;c__Thermoprotei_A;o__Sulfolobales;Unassigned;Unassigned;Unassigned	0	0.0257095	0.0321103	0	0.0146808	0
d__Archaea;p__Thermoproteota;c__Thermoprotei_A;Unassigned;Unassigned;Unassigned;Unassigned	0	0.0033996	0.00322569	0	0	0
d__Archaea;p__Thermoproteota;c__Thermoprotei;o__Gearchaeales;f__Gearchaeaceae;g__AAA261-N23;Unassigned	0	0	0.0897329	0	0	0
d__Archaea;p__Thermoproteota;c__Thermoprotei;o__Gearchaeales;f__Gearchaeaceae;g__DSFO01;Unassigned	0	0	3.33097	0	0	0
d__Archaea;p__Thermoproteota;c__Thermoprotei;o__Gearchaeales;f__Gearchaeaceae;g__SCGC-AAA471-B05;Unassigned	0	0	0.133133	0	0	0
d__Archaea;p__Thermoproteota;c__Thermoprotei;o__Gearchaeales;f__Gearchaeaceae;Unassigned;Unassigned	0	0	0.224919	0	0	0
d__Archaea;p__Thermoproteota;c__Thermoprotei;o__Thermoproteales;f__Thermoproteaceae;g__Pyrobaculum;s__Pyrobaculum aerophilum	0	0	0.0127561	0	0	0
d__Archaea;p__Thermoproteota;c__Thermoprotei;o__Thermoproteales;f__Thermoproteaceae;g__Pyrobaculum;s__Pyrobaculum sp001189275	0	0	0.0142224	0	0	0
d__Archaea;p__Thermoproteota;c__Thermoprotei;o__Thermoproteales;f__Thermoproteaceae;g__Pyrobaculum;s__Pyrobaculum sp009903905	0	0	0.00674463	0	0	0
d__Archaea;p__Thermoproteota;c__Thermoprotei;o__Thermoproteales;f__Thermoproteaceae;g__Pyrobaculum;Unassigned	0	0	0.0158352	0	0	0
d__Archaea;p__Thermoproteota;c__Thermoprotei;o__Thermoproteales;f__Thermoproteaceae;Unassigned;Unassigned	0	0	0.00307907	0	0	0
d__Archaea;p__Thermoproteota;c__Thermoprotei;o__Thermoproteales;Unassigned;Unassigned;Unassigned	0	0	0.0123163	0	0	0
d__Archaea;p__Thermoproteota;c__Thermoprotei;Unassigned;Unassigned;Unassigned;Unassigned	0.0128493	0	0.0821085	0	0	0
d__Archaea;p__Thermoproteota;Unassigned;Unassigned;Unassigned;Unassigned;Unassigned	0.0657883	0.133859	0.0595287	0.024921	0.056445	0.340909
d__Archaea;Unassigned;Unassigned;Unassigned;Unassigned;Unassigned;Unassigned	0.12164	0.0378205	0.410836	0.253698	0.10555	0.465909
d__Bacteria;p__AABM5-125-24;c__BMS3BBIN04;o__BMS3BBIN04;f__BMS3BBIN04;g__BMS3BBIN04;Unassigned	0	0.0288966	0	0	0	0
d__Bacteria;p__AABM5-125-24;c__BMS3BBIN04;o__BMS3BBIN04;f__BMS3BBIN04;g__JAANWZ01;Unassigned	0	0.00934889	0	0	0	0
d__Bacteria;p__AABM5-125-24;c__BMS3BBIN04;o__BMS3BBIN04;f__BMS3BBIN04;Unassigned;Unassigned	0	0.0144483	0	0	0	0
d__Bacteria;p__AABM5-125-24;Unassigned;Unassigned;Unassigned;Unassigned;Unassigned	0	0.0059493	0	0	0	0
d__Bacteria;p__Acidobacteriota;c__Aminicenantia;o__Aminicenantales;f__Aminicenantaceae;Unassigned;Unassigned	0.00770957	0	0	0	0	0.0795455
d__Bacteria;p__Acidobacteriota;c__Aminicenantia;o__Aminicenantales;f__JdFR-80;g__JdFR-80;Unassigned	0	0	0	0	0	0.189394
d__Bacteria;p__Acidobacteriota;c__Aminicenantia;o__Aminicenantales;f__Saccharicenantaceae;g__Saccharicenans;Unassigned	0	0	0	0	0	0.517045
d__Bacteria;p__Acidobacteriota;c__Aminicenantia;o__Aminicenantales;f__UBA8522;g__UBA8522;Unassigned	0	0	0	0	0	0.25
d__Bacteria;p__Acidobacteriota;c__Aminicenantia;o__Aminicenantales;Unassigned;Unassigned;Unassigned	0.00394045	0	0	0	0	0.606061
d__Bacteria;p__Acidobacteriota;c__Aminicenantia;o__JdFR-78;f__JdFR-78;g__JdFR-78;Unassigned	0	0	0	0	0	0.301136
d__Bacteria;p__Acidobacteriota;c__Aminicenantia;Unassigned;Unassigned;Unassigned;Unassigned	0.00582501	0	0	0	0	0.272727
d__Bacteria;p__Acidobacteriota;c__Blastocatellia;o__Chloracidobacteriales;f__Chloracidobacteriaceae;g__Chloracidobacterium;Unassigned	0	0	0.0291779	0	0	0
d__Bacteria;p__Acidobacteriota;c__Blastocatellia;o__Chloracidobacteriales;f__Chloracidobacteriaceae;Unassigned;Unassigned	0	0	0.00161285	0	0	0
d__Bacteria;p__Acidobacteriota;c__Blastocatellia;o__Chloracidobacteriales;Unassigned;Unassigned;Unassigned	0	0	0.0026392	0	0	0
d__Bacteria;p__Acidobacteriota;c__Blastocatellia;o__HR10;f__HR10;g__HR10;s__HR10 sp002898775	0	0	0.0451597	0	0	0
d__Bacteria;p__Acidobacteriota;c__Blastocatellia;o__HR10;f__HR10;g__HR10;s__HR10 sp002923315	0	0	0.686193	0	0	0
d__Bacteria;p__Acidobacteriota;c__Blastocatellia;o__HR10;f__HR10;g__HR10;Unassigned	0	0	0.367143	0	0	0
d__Bacteria;p__Acidobacteriota;c__Blastocatellia;o__Pyrinomonadales;f__Pyrinomonadaceae;g__GCA-002050365;Unassigned	0	0	0	0	0	0
d__Bacteria;p__Acidobacteriota;c__Blastocatellia;o__Pyrinomonadales;f__Pyrinomonadaceae;g__J014;s__J014 sp003697135	0	0	0.181519	0	0	0
d__Bacteria;p__Acidobacteriota;c__Blastocatellia;o__Pyrinomonadales;f__Pyrinomonadaceae;g__J014;Unassigned	0	0	0.0677396	0	0	0
d__Bacteria;p__Acidobacteriota;c__Blastocatellia;o__Pyrinomonadales;f__Pyrinomonadaceae;g__OLB17;Unassigned	0	0	0	0	0.0210087	0
d__Bacteria;p__Acidobacteriota;c__Blastocatellia;o__Pyrinomonadales;f__Pyrinomonadaceae;g__PSRF01;Unassigned	0	0	0	0	0	0.0965909
d__Bacteria;p__Acidobacteriota;c__Blastocatellia;o__Pyrinomonadales;f__Pyrinomonadaceae;g__UBA11740;Unassigned	0	0	0	0	0	0
d__Bacteria;p__Acidobacteriota;c__Blastocatellia;o__Pyrinomonadales;f__Pyrinomonadaceae;Unassigned;Unassigned	0	0	0.0219934	0	0.0118965	0.0492424
d__Bacteria;p__Acidobacteriota;c__Blastocatellia;o__RBC074;f__RBC074;Unassigned;Unassigned	0	0	0	0	0	0
d__Bacteria;p__Acidobacteriota;c__Blastocatellia;o__UBA7656;f__UBA7656;g__JADGNW01;Unassigned	0	0	0	0	0	0
d__Bacteria;p__Acidobacteriota;c__Blastocatellia;o__UBA7656;f__UBA7656;Unassigned;Unassigned	0	0	0	0	0	0
d__Bacteria;p__Acidobacteriota;c__Blastocatellia;Unassigned;Unassigned;Unassigned;Unassigned	0	0.0195477	0.0140758	0	0.0015187	0.174242
d__Bacteria;p__Acidobacteriota;c__Holophagae;o__Holophagales;f__Holophagaceae;g__Geothrix;Unassigned	0	0	0	0	0.0392331	0
d__Bacteria;p__Acidobacteriota;c__Holophagae;o__Holophagales;f__Holophagaceae;g__Holophaga;Unassigned	0	0	0	0	0.043536	0
d__Bacteria;p__Acidobacteriota;c__Holophagae;o__Holophagales;f__Holophagaceae;Unassigned;Unassigned	0	0	0	0	0.0189837	0
d__Bacteria;p__Acidobacteriota;c__HRBIN11;Unassigned;Unassigned;Unassigned;Unassigned	0	0	0	0	0	0.0435606
d__Bacteria;p__Acidobacteriota;c__Polarisedimenticolia;o__Polarisedimenticolales;f__Polarisedimenticolaceae;Unassigned;Unassigned	0	0.0240097	0	0	0	0
d__Bacteria;p__Acidobacteriota;c__Polarisedimenticolia;Unassigned;Unassigned;Unassigned;Unassigned	0	0.0163606	0	0	0	0.0965909
d__Bacteria;p__Acidobacteriota;c__Terriglobia;o__Acidoferrales;f__2-02-FULL-67-57;Unassigned;Unassigned	0	0	0	0	0	0.092803
d__Bacteria;p__Acidobacteriota;c__Terriglobia;o__Acidoferrales;f__UBA7541;g__Acidoferrum;Unassigned	0	0	0	0	0	0
d__Bacteria;p__Acidobacteriota;c__Terriglobia;o__Acidoferrales;f__UBA7541;g__Palsa-189;Unassigned	0	0	0	0	0	0
d__Bacteria;p__Acidobacteriota;c__Terriglobia;o__Acidoferrales;f__UBA7541;g__Palsa-360;Unassigned	0	0	0	0	0	0
d__Bacteria;p__Acidobacteriota;c__Terriglobia;o__Acidoferrales;f__UBA7541;Unassigned;Unassigned	0	0	0	0	0	0.0852273
d__Bacteria;p__Acidobacteriota;c__Terriglobia;o__Acidoferrales;Unassigned;Unassigned;Unassigned	0	0	0	0	0.00708726	0.030303
d__Bacteria;p__Acidobacteriota;c__Terriglobia;o__Bryobacterales;f__Bryobacteraceae;g__Bog-105;Unassigned	0	0	0	0	0.0101247	0
d__Bacteria;p__Acidobacteriota;c__Terriglobia;o__Bryobacterales;f__Bryobacteraceae;g__Bog-113;Unassigned	0	0	0	0	0	0
d__Bacteria;p__Acidobacteriota;c__Terriglobia;o__Bryobacterales;f__Bryobacteraceae;g__Bog-159;Unassigned	0	0	0	0	0	0
d__Bacteria;p__Acidobacteriota;c__Terriglobia;o__Bryobacterales;f__Bryobacteraceae;g__BOG-234;Unassigned	0	0	0	0	0	0
d__Bacteria;p__Acidobacteriota;c__Terriglobia;o__Bryobacterales;f__Bryobacteraceae;g__Bryobacter;Unassigned	0	0	0	0	0.0275897	0
d__Bacteria;p__Acidobacteriota;c__Terriglobia;o__Bryobacterales;f__Bryobacteraceae;g__CADEFT01;Unassigned	0	0	0	0	0	0
d__Bacteria;p__Acidobacteriota;c__Terriglobia;o__Bryobacterales;f__Bryobacteraceae;g__DTHT01;Unassigned	0	0	0	0	0	0.0795455
d__Bacteria;p__Acidobacteriota;c__Terriglobia;o__Bryobacterales;f__Bryobacteraceae;g__JADJWL01;Unassigned	0	0	0	0	0	0
d__Bacteria;p__Acidobacteriota;c__Terriglobia;o__Bryobacterales;f__Bryobacteraceae;g__JAIMAR01;Unassigned	0	0	0.00630476	0	0	0
d__Bacteria;p__Acidobacteriota;c__Terriglobia;o__Bryobacterales;f__Bryobacteraceae;g__JAJYKC01;Unassigned	0	0	0	0	0	0
d__Bacteria;p__Acidobacteriota;c__Terriglobia;o__Bryobacterales;f__Bryobacteraceae;g__JANWVO01;Unassigned	0	0	0.0809356	0	0	0.206439
d__Bacteria;p__Acidobacteriota;c__Terriglobia;o__Bryobacterales;f__Bryobacteraceae;g__PALSA-129;Unassigned	0	0	0	0	0	0
d__Bacteria;p__Acidobacteriota;c__Terriglobia;o__Bryobacterales;f__Bryobacteraceae;g__Palsa-187;Unassigned	0	0	0	0	0	0
d__Bacteria;p__Acidobacteriota;c__Terriglobia;o__Bryobacterales;f__Bryobacteraceae;g__Palsa-89;Unassigned	0	0	0	0	0	0
d__Bacteria;p__Acidobacteriota;c__Terriglobia;o__Bryobacterales;f__Bryobacteraceae;g__Paludibaculum;Unassigned	0	0	0	0	0.0627729	0
d__Bacteria;p__Acidobacteriota;c__Terriglobia;o__Bryobacterales;f__Bryobacteraceae;g__Solibacter;Unassigned	0	0	0	0	0	0
d__Bacteria;p__Acidobacteriota;c__Terriglobia;o__Bryobacterales;f__Bryobacteraceae;g__TMP-7;Unassigned	0	0	0	0	0	0
d__Bacteria;p__Acidobacteriota;c__Terriglobia;o__Bryobacterales;f__Bryobacteraceae;Unassigned;Unassigned	0	0.0206101	0.0284447	0	0.0726444	0.38447
d__Bacteria;p__Acidobacteriota;c__Terriglobia;o__Bryobacterales;f__UBA6623;g__RI-231;Unassigned	0	0.0463195	0	0	0	0
d__Bacteria;p__Acidobacteriota;c__Terriglobia;o__Bryobacterales;f__UBA6623;g__UBA6623;Unassigned	0	0.0131734	0	0	0	0
d__Bacteria;p__Acidobacteriota;c__Terriglobia;o__Bryobacterales;f__UBA6623;Unassigned;Unassigned	0	0.0333585	0	0	0	0
d__Bacteria;p__Acidobacteriota;c__Terriglobia;o__Bryobacterales;Unassigned;Unassigned;Unassigned	0	0.0174229	0	0	0	0.0094697
d__Bacteria;p__Acidobacteriota;c__Terriglobia;o__Terriglobales;f__Acidobacteriaceae;g__Alloacidobacterium;Unassigned	0	0	0	0	0	0
d__Bacteria;p__Acidobacteriota;c__Terriglobia;o__Terriglobales;f__Acidobacteriaceae;g__Edaphobacter;s__Edaphobacter dinghuensis	0	0	0	0	0	0
d__Bacteria;p__Acidobacteriota;c__Terriglobia;o__Terriglobales;f__Acidobacteriaceae;g__Edaphobacter;s__Edaphobacter sp002197545	0	0	0	0	0	0
d__Bacteria;p__Acidobacteriota;c__Terriglobia;o__Terriglobales;f__Acidobacteriaceae;g__Edaphobacter;s__Edaphobacter sp009765835	0	0	0	0	0	0
d__Bacteria;p__Acidobacteriota;c__Terriglobia;o__Terriglobales;f__Acidobacteriaceae;g__Edaphobacter;Unassigned	0	0	0	0	0	0
d__Bacteria;p__Acidobacteriota;c__Terriglobia;o__Terriglobales;f__Acidobacteriaceae;g__Granulicella_A;Unassigned	0	0	0	0	0	0
d__Bacteria;p__Acidobacteriota;c__Terriglobia;o__Terriglobales;f__Acidobacteriaceae;g__Granulicella_B;Unassigned	0	0	0	0	0	0
d__Bacteria;p__Acidobacteriota;c__Terriglobia;o__Terriglobales;f__Acidobacteriaceae;g__Granulicella_C;Unassigned	0	0	0	0	0	0
d__Bacteria;p__Acidobacteriota;c__Terriglobia;o__Terriglobales;f__Acidobacteriaceae;g__JAJXYY01;Unassigned	0	0	0	0	0	0
d__Bacteria;p__Acidobacteriota;c__Terriglobia;o__Terriglobales;f__Acidobacteriaceae;g__JAKAAZ01;Unassigned	0	0	0	0	0	0
d__Bacteria;p__Acidobacteriota;c__Terriglobia;o__Terriglobales;f__Acidobacteriaceae;g__JAKAUB01;Unassigned	0	0	0	0	0	0
d__Bacteria;p__Acidobacteriota;c__Terriglobia;o__Terriglobales;f__Acidobacteriaceae;g__JAKAYS01;Unassigned	0	0	0	0	0	0
d__Bacteria;p__Acidobacteriota;c__Terriglobia;o__Terriglobales;f__Acidobacteriaceae;g__Palsa-288;Unassigned	0	0	0	0	0	0
d__Bacteria;p__Acidobacteriota;c__Terriglobia;o__Terriglobales;f__Acidobacteriaceae;g__PALSA-350;Unassigned	0	0	0	0	0	0
d__Bacteria;p__Acidobacteriota;c__Terriglobia;o__Terriglobales;f__Acidobacteriaceae;g__Terracidiphilus;Unassigned	0	0	0	0	0	0
d__Bacteria;p__Acidobacteriota;c__Terriglobia;o__Terriglobales;f__Acidobacteriaceae;g__Terriglobus;Unassigned	0	0	0	0	0	0
d__Bacteria;p__Acidobacteriota;c__Terriglobia;o__Terriglobales;f__Acidobacteriaceae;Unassigned;Unassigned	0	0	0	0	0.0399924	0
d__Bacteria;p__Acidobacteriota;c__Terriglobia;o__Terriglobales;f__Koribacteraceae;g__Bog-257;Unassigned	0	0	0	0	0	0
d__Bacteria;p__Acidobacteriota;c__Terriglobia;o__Terriglobales;f__Koribacteraceae;Unassigned;Unassigned	0	0	0	0	0	0
d__Bacteria;p__Acidobacteriota;c__Terriglobia;o__Terriglobales;f__SbA1;g__Bog-209;Unassigned	0	0	0	0	0	0
d__Bacteria;p__Acidobacteriota;c__Terriglobia;o__Terriglobales;f__SbA1;g__Gp1-AA145;Unassigned	0	0	0	0	0	0
d__Bacteria;p__Acidobacteriota;c__Terriglobia;o__Terriglobales;f__SbA1;g__JAIQFF01;Unassigned	0	0	0	0	0	0
d__Bacteria;p__Acidobacteriota;c__Terriglobia;o__Terriglobales;f__SbA1;g__Sulfotelmatobacter;Unassigned	0	0	0	0	0	0
d__Bacteria;p__Acidobacteriota;c__Terriglobia;o__Terriglobales;f__SbA1;Unassigned;Unassigned	0	0	0	0	0	0
d__Bacteria;p__Acidobacteriota;c__Terriglobia;o__Terriglobales;Unassigned;Unassigned;Unassigned	0	0.0144483	0	0	0.00708726	0
d__Bacteria;p__Acidobacteriota;c__Terriglobia;Unassigned;Unassigned;Unassigned;Unassigned	0.0109647	0.0284716	0.00747774	0	0.0329051	0.234848
d__Bacteria;p__Acidobacteriota;c__Thermoanaerobaculia;o__Gp7-AA8;f__Gp7-AA8;g__JADGNZ01;Unassigned	0	0	0	0	0	0
d__Bacteria;p__Acidobacteriota;c__Thermoanaerobaculia;o__Gp7-AA8;f__Gp7-AA8;g__QHVT01;Unassigned	0	0	0	0	0	0
d__Bacteria;p__Acidobacteriota;c__Thermoanaerobaculia;o__Gp7-AA8;f__Gp7-AA8;Unassigned;Unassigned	0	0	0	0	0	0
d__Bacteria;p__Acidobacteriota;c__Thermoanaerobaculia;o__Thermoanaerobaculales;f__Sulfomarinibacteraceae;g__FEB-10;Unassigned	0	0.0116861	0	0	0	0
d__Bacteria;p__Acidobacteriota;c__Thermoanaerobaculia;o__Thermoanaerobaculales;f__Sulfomarinibacteraceae;g__JAADFK01;Unassigned	0	0.0488692	0	0	0	0
d__Bacteria;p__Acidobacteriota;c__Thermoanaerobaculia;o__Thermoanaerobaculales;f__Sulfomarinibacteraceae;g__JAAESQ01;Unassigned	0.00770957	0.0220974	0	0	0	0
d__Bacteria;p__Acidobacteriota;c__Thermoanaerobaculia;o__Thermoanaerobaculales;f__Sulfomarinibacteraceae;g__JAJDNH01;Unassigned	0	0.00934889	0	0	0	0
d__Bacteria;p__Acidobacteriota;c__Thermoanaerobaculia;o__Thermoanaerobaculales;f__Sulfomarinibacteraceae;g__Sulfomarinibacter;Unassigned	0.0188456	0.0152982	0	0	0	0
d__Bacteria;p__Acidobacteriota;c__Thermoanaerobaculia;o__Thermoanaerobaculales;f__Sulfomarinibacteraceae;Unassigned;Unassigned	0.0594494	0.0909392	0	0	0	0
d__Bacteria;p__Acidobacteriota;c__Thermoanaerobaculia;o__Thermoanaerobaculales;f__Thermoanaerobaculaceae;g__Thermoanaerobaculum;s__Thermoanaerobaculum aquaticum	0	0	0	0	0	0.734848
d__Bacteria;p__Acidobacteriota;c__Thermoanaerobaculia;o__Thermoanaerobaculales;f__Thermoanaerobaculaceae;g__Thermoanaerobaculum;Unassigned	0	0	0	0	0	0.17803
d__Bacteria;p__Acidobacteriota;c__Thermoanaerobaculia;o__Thermoanaerobaculales;f__Thermoanaerobaculaceae;Unassigned;Unassigned	0	0	0	0	0	0.0662879
d__Bacteria;p__Acidobacteriota;c__Thermoanaerobaculia;o__Thermoanaerobaculales;Unassigned;Unassigned;Unassigned	0.00308383	0.0261344	0	0	0	0
d__Bacteria;p__Acidobacteriota;c__Thermoanaerobaculia;o__UBA2201;f__UBA2201;g__UBA2201;Unassigned	0	0	0	0	0	0.193182
d__Bacteria;p__Acidobacteriota;c__Thermoanaerobaculia;o__UBA5066;f__Gp7-AA6;g__Gp7-AA6;Unassigned	0	0	0	0	0	0
d__Bacteria;p__Acidobacteriota;c__Thermoanaerobaculia;o__UBA5066;f__UBA5066;g__UBA5066;Unassigned	0	0	0	0	0.0141745	0
d__Bacteria;p__Acidobacteriota;c__Thermoanaerobaculia;o__UBA5066;f__UBA5066;Unassigned;Unassigned	0	0	0	0	0.0030374	0
d__Bacteria;p__Acidobacteriota;c__Thermoanaerobaculia;o__UBA5066;Unassigned;Unassigned;Unassigned	0	0	0	0	0.00278428	0
d__Bacteria;p__Acidobacteriota;c__Thermoanaerobaculia;o__UBA5704;f__JAIOJS01;g__JAIOJS01;Unassigned	0	0.0233722	0	0	0	0
d__Bacteria;p__Acidobacteriota;c__Thermoanaerobaculia;o__UBA5704;f__QQVD01;g__QQVD01;Unassigned	0	0.016573	0	0	0	0
d__Bacteria;p__Acidobacteriota;c__Thermoanaerobaculia;o__UBA5704;f__QQVD01;g__WTGL01;Unassigned	0	0.012536	0	0	0	0
d__Bacteria;p__Acidobacteriota;c__Thermoanaerobaculia;o__UBA5704;f__QQVD01;Unassigned;Unassigned	0	0.0197602	0	0	0	0
d__Bacteria;p__Acidobacteriota;c__Thermoanaerobaculia;o__UBA5704;f__UBA5704;g__CAJQNK01;Unassigned	0	0.0711791	0	0	0	0
d__Bacteria;p__Acidobacteriota;c__Thermoanaerobaculia;o__UBA5704;f__UBA5704;g__CALZIK01;Unassigned	0	0.0118986	0	0	0	0
d__Bacteria;p__Acidobacteriota;c__Thermoanaerobaculia;o__UBA5704;f__UBA5704;g__CALZKB01;Unassigned	0	0.0327211	0	0	0	0
d__Bacteria;p__Acidobacteriota;c__Thermoanaerobaculia;o__UBA5704;f__UBA5704;g__J023;Unassigned	0	0.0597054	0	0	0	0
d__Bacteria;p__Acidobacteriota;c__Thermoanaerobaculia;o__UBA5704;f__UBA5704;g__JAAELT01;Unassigned	0	0.097101	0	0	0	0
d__Bacteria;p__Acidobacteriota;c__Thermoanaerobaculia;o__UBA5704;f__UBA5704;g__JAAYLR01;Unassigned	0	0.0433449	0	0	0	0
d__Bacteria;p__Acidobacteriota;c__Thermoanaerobaculia;o__UBA5704;f__UBA5704;g__JACTMI01;Unassigned	0	0.055031	0	0	0	0
d__Bacteria;p__Acidobacteriota;c__Thermoanaerobaculia;o__UBA5704;f__UBA5704;g__JAGPDF01;Unassigned	0	0	0	0	0.0101247	0
d__Bacteria;p__Acidobacteriota;c__Thermoanaerobaculia;o__UBA5704;f__UBA5704;g__JAHZIX01;Unassigned	0	0.306389	0	0	0	0
d__Bacteria;p__Acidobacteriota;c__Thermoanaerobaculia;o__UBA5704;f__UBA5704;g__M0029;Unassigned	0	0.0531187	0	0	0	0
d__Bacteria;p__Acidobacteriota;c__Thermoanaerobaculia;o__UBA5704;f__UBA5704;g__SZUA-115;Unassigned	0	0.0422825	0	0	0	0
d__Bacteria;p__Acidobacteriota;c__Thermoanaerobaculia;o__UBA5704;f__UBA5704;g__UBA5704;Unassigned	0	0.588768	0	0	0	0
d__Bacteria;p__Acidobacteriota;c__Thermoanaerobaculia;o__UBA5704;f__UBA5704;Unassigned;Unassigned	0.029125	0.452996	0	0	0.00708726	0
d__Bacteria;p__Acidobacteriota;c__Thermoanaerobaculia;o__UBA5704;Unassigned;Unassigned;Unassigned	0.00685295	0.0448322	0	0	0	0
d__Bacteria;p__Acidobacteriota;c__Thermoanaerobaculia;Unassigned;Unassigned;Unassigned;Unassigned	0.0135346	0.0276217	0	0	0.0230336	0.195076
d__Bacteria;p__Acidobacteriota;c__UBA6911;o__RPQK01;f__RPQK01;g__G020350445;Unassigned	0.00976546	0.0108362	0	0	0	0
d__Bacteria;p__Acidobacteriota;c__UBA6911;o__RPQK01;f__RPQK01;Unassigned;Unassigned	0.0154191	0.00998632	0	0	0	0
d__Bacteria;p__Acidobacteriota;c__UBA6911;o__RPQK01;Unassigned;Unassigned;Unassigned	0.00102794	0.0033996	0	0	0	0
d__Bacteria;p__Acidobacteriota;c__UBA6911;Unassigned;Unassigned;Unassigned;Unassigned	0.00394045	0.00382455	0	0	0	0
d__Bacteria;p__Acidobacteriota;c__UBA890;o__UBA890;f__UBA890;g__UBA890;Unassigned	0	0.029534	0	0	0	0
d__Bacteria;p__Acidobacteriota;c__UBA890;o__UBA890;f__WLXD01;g__JACZXM01;Unassigned	0	0.0110487	0	0	0	0
d__Bacteria;p__Acidobacteriota;c__UBA890;o__UBA890;f__WLXD01;g__WLXD01;Unassigned	0	0.104113	0	0	0	0
d__Bacteria;p__Acidobacteriota;c__UBA890;o__UBA890;f__WLXD01;Unassigned;Unassigned	0	0.0140233	0	0	0	0
d__Bacteria;p__Acidobacteriota;c__UBA890;o__UBA890;Unassigned;Unassigned;Unassigned	0	0.0186978	0	0	0	0
d__Bacteria;p__Acidobacteriota;c__Vicinamibacteria;o__Fen-336;f__Fen-336;Unassigned;Unassigned	0	0	0	0	0	0.162879
d__Bacteria;p__Acidobacteriota;c__Vicinamibacteria;o__Fen-336;Unassigned;Unassigned;Unassigned	0	0	0	0	0.0129089	0.0113636
d__Bacteria;p__Acidobacteriota;c__Vicinamibacteria;o__Vicinamibacterales;f__2-12-FULL-66-21;g__2-12-FULL-66-21;Unassigned	0	0	0	0	0	0
d__Bacteria;p__Acidobacteriota;c__Vicinamibacteria;o__Vicinamibacterales;f__2-12-FULL-66-21;Unassigned;Unassigned	0	0	0	0	0.0215149	0.234848
d__Bacteria;p__Acidobacteriota;c__Vicinamibacteria;o__Vicinamibacterales;f__SCN-69-37;g__SCUN01;Unassigned	0	0	0	0	0	0
d__Bacteria;p__Acidobacteriota;c__Vicinamibacteria;o__Vicinamibacterales;f__SCN-69-37;g__SYFT01;Unassigned	0	0	0	0	0	0
d__Bacteria;p__Acidobacteriota;c__Vicinamibacteria;o__Vicinamibacterales;f__SCN-69-37;Unassigned;Unassigned	0	0	0	0	0	0.119318
d__Bacteria;p__Acidobacteriota;c__Vicinamibacteria;o__Vicinamibacterales;f__UBA2999;g__12-FULL-67-14b;Unassigned	0	0	0	0	0.0136683	0
d__Bacteria;p__Acidobacteriota;c__Vicinamibacteria;o__Vicinamibacterales;f__UBA2999;g__CADEFD01;Unassigned	0	0	0	0	0.0113902	0
d__Bacteria;p__Acidobacteriota;c__Vicinamibacteria;o__Vicinamibacterales;f__UBA2999;g__Gp6-AA40;Unassigned	0	0	0	0	0.0156932	0.390152
d__Bacteria;p__Acidobacteriota;c__Vicinamibacteria;o__Vicinamibacterales;f__UBA2999;g__Gp6-AA45;Unassigned	0	0	0	0	0	0.136364
d__Bacteria;p__Acidobacteriota;c__Vicinamibacteria;o__Vicinamibacterales;f__UBA2999;g__JADGOC01;Unassigned	0	0	0	0	0	0
d__Bacteria;p__Acidobacteriota;c__Vicinamibacteria;o__Vicinamibacterales;f__UBA2999;g__JADZED01;Unassigned	0	0	0	0	0	0
d__Bacteria;p__Acidobacteriota;c__Vicinamibacteria;o__Vicinamibacterales;f__UBA2999;g__JAHFUJ01;Unassigned	0	0	0	0	0	0
d__Bacteria;p__Acidobacteriota;c__Vicinamibacteria;o__Vicinamibacterales;f__UBA2999;g__JAMQPK01;Unassigned	0	0	0	0	0	0
d__Bacteria;p__Acidobacteriota;c__Vicinamibacteria;o__Vicinamibacterales;f__UBA2999;g__WHSN01;Unassigned	0	0	0	0	0	0.102273
d__Bacteria;p__Acidobacteriota;c__Vicinamibacteria;o__Vicinamibacterales;f__UBA2999;Unassigned;Unassigned	0	0	0	0	0.0480921	0.619318
d__Bacteria;p__Acidobacteriota;c__Vicinamibacteria;o__Vicinamibacterales;f__Vicinamibacteraceae;g__Luteitalea;Unassigned	0	0	0	0	0.0172119	0
d__Bacteria;p__Acidobacteriota;c__Vicinamibacteria;o__Vicinamibacterales;f__Vicinamibacteraceae;Unassigned;Unassigned	0	0	0	0	0.0015187	0
d__Bacteria;p__Acidobacteriota;c__Vicinamibacteria;o__Vicinamibacterales;Unassigned;Unassigned;Unassigned	0	0.0189103	0	0	0.0372081	0.204545
d__Bacteria;p__Acidobacteriota;c__Vicinamibacteria;Unassigned;Unassigned;Unassigned;Unassigned	0	0.0172105	0	0	0.0015187	0.125
d__Bacteria;p__Acidobacteriota;Unassigned;Unassigned;Unassigned;Unassigned;Unassigned	0.066131	0.121961	0.0208204	0	0.0392331	0.642045
d__Bacteria;p__Actinomycetota;c__Acidimicrobiia;o__Acidimicrobiales;f__AC-14;g__AC-14;Unassigned	0	0	0	0	0	0
d__Bacteria;p__Actinomycetota;c__Acidimicrobiia;o__Acidimicrobiales;f__AC-14;g__CADCTB01;Unassigned	0	0	0	0	0	0
d__Bacteria;p__Actinomycetota;c__Acidimicrobiia;o__Acidimicrobiales;f__AC-14;g__CADDZP01;Unassigned	0	0	0	0	0	0
d__Bacteria;p__Actinomycetota;c__Acidimicrobiia;o__Acidimicrobiales;f__AC-14;g__JAHFUQ01;Unassigned	0	0	0	0	0	0
d__Bacteria;p__Actinomycetota;c__Acidimicrobiia;o__Acidimicrobiales;f__AC-14;Unassigned;Unassigned	0	0	0	0	0	0
d__Bacteria;p__Actinomycetota;c__Acidimicrobiia;o__Acidimicrobiales;f__Bog-793;Unassigned;Unassigned	0	0	0	0	0	0
d__Bacteria;p__Actinomycetota;c__Acidimicrobiia;o__Acidimicrobiales;f__CADCSY01;g__JAEKLB01;Unassigned	0	0	0	0	0	0
d__Bacteria;p__Actinomycetota;c__Acidimicrobiia;o__Acidimicrobiales;f__CADCSY01;Unassigned;Unassigned	0	0	0	0	0	0
d__Bacteria;p__Actinomycetota;c__Acidimicrobiia;o__Acidimicrobiales;f__CADCTF01;g__JAHWJQ01;Unassigned	0	0	0	0	0.0169588	0
d__Bacteria;p__Actinomycetota;c__Acidimicrobiia;o__Acidimicrobiales;f__CADCTF01;Unassigned;Unassigned	0	0	0	0	0.0015187	0
d__Bacteria;p__Actinomycetota;c__Acidimicrobiia;o__Acidimicrobiales;f__CAIXPF01;g__CAIXPF01;Unassigned	0	0	0	0	0	0
d__Bacteria;p__Actinomycetota;c__Acidimicrobiia;o__Acidimicrobiales;f__CAIXPF01;Unassigned;Unassigned	0	0	0	0	0	0
d__Bacteria;p__Actinomycetota;c__Acidimicrobiia;o__Acidimicrobiales;f__Ilumatobacteraceae;g__Ilumatobacter_A;Unassigned	0.0311809	0.0121111	0	0.00448813	0	0
d__Bacteria;p__Actinomycetota;c__Acidimicrobiia;o__Acidimicrobiales;f__Ilumatobacteraceae;g__Ilumatobacter;Unassigned	0.00633898	0.00977384	0	0	0.0129089	0
d__Bacteria;p__Actinomycetota;c__Acidimicrobiia;o__Acidimicrobiales;f__Ilumatobacteraceae;g__JAENVT01;Unassigned	0	0	0	0	0	0
d__Bacteria;p__Actinomycetota;c__Acidimicrobiia;o__Acidimicrobiales;f__Ilumatobacteraceae;g__Sva-07;s__Sva-07 sp024643255	0.0142199	0	0	0	0	0
d__Bacteria;p__Actinomycetota;c__Acidimicrobiia;o__Acidimicrobiales;f__Ilumatobacteraceae;g__Sva-07;Unassigned	0.0498552	0.0135984	0	0	0.032652	0
d__Bacteria;p__Actinomycetota;c__Acidimicrobiia;o__Acidimicrobiales;f__Ilumatobacteraceae;g__UBA668;Unassigned	0	0	0	0	0	0
d__Bacteria;p__Actinomycetota;c__Acidimicrobiia;o__Acidimicrobiales;f__Ilumatobacteraceae;Unassigned;Unassigned	0.0435163	0.0216724	0	0.00484246	0.0683415	0.138258
d__Bacteria;p__Actinomycetota;c__Acidimicrobiia;o__Acidimicrobiales;f__JAAYBP01;g__Aquihabitans;Unassigned	0	0	0	0	0.0240461	0
d__Bacteria;p__Actinomycetota;c__Acidimicrobiia;o__Acidimicrobiales;f__JAAYBP01;g__Iamia;Unassigned	0	0	0	0	0	0
d__Bacteria;p__Actinomycetota;c__Acidimicrobiia;o__Acidimicrobiales;f__JAAYBP01;g__JAAZBK01;Unassigned	0	0	0	0	0.0230336	0
d__Bacteria;p__Actinomycetota;c__Acidimicrobiia;o__Acidimicrobiales;f__JAAYBP01;g__JADGOP01;Unassigned	0	0	0	0	0	0
d__Bacteria;p__Actinomycetota;c__Acidimicrobiia;o__Acidimicrobiales;f__JAAYBP01;g__JAFBAD01;Unassigned	0	0	0	0	0	0
d__Bacteria;p__Actinomycetota;c__Acidimicrobiia;o__Acidimicrobiales;f__JAAYBP01;g__JAGQSI01;Unassigned	0	0	0	0	0.0136683	0
d__Bacteria;p__Actinomycetota;c__Acidimicrobiia;o__Acidimicrobiales;f__JAAYBP01;Unassigned;Unassigned	0	0	0	0	0.0513826	0
d__Bacteria;p__Actinomycetota;c__Acidimicrobiia;o__Acidimicrobiales;f__JACDCH01;g__UBA9382;Unassigned	0	0.0871147	0	0	0.0220211	0
d__Bacteria;p__Actinomycetota;c__Acidimicrobiia;o__Acidimicrobiales;f__JACDCH01;g__VFJN01;Unassigned	0	0	0	0	0	0
d__Bacteria;p__Actinomycetota;c__Acidimicrobiia;o__Acidimicrobiales;f__JACDCH01;Unassigned;Unassigned	0.00651031	0.00488692	0	0	0.0273366	0
d__Bacteria;p__Actinomycetota;c__Acidimicrobiia;o__Acidimicrobiales;f__JADJXE01;g__JADJXE01;Unassigned	0	0	0	0	0	0
d__Bacteria;p__Actinomycetota;c__Acidimicrobiia;o__Acidimicrobiales;f__JAEUJM01;g__JAEUJM01;Unassigned	0	0	0	0	0	0
d__Bacteria;p__Actinomycetota;c__Acidimicrobiia;o__Acidimicrobiales;f__MedAcidi-G1;Unassigned;Unassigned	0	0	0	0	0	0
d__Bacteria;p__Actinomycetota;c__Acidimicrobiia;o__Acidimicrobiales;f__Microtrichaceae;g__JAFAFN01;Unassigned	0	0	0	0	0.00936531	0
d__Bacteria;p__Actinomycetota;c__Acidimicrobiia;o__Acidimicrobiales;f__Microtrichaceae;Unassigned;Unassigned	0	0.0133859	0	0	0.0399924	0
d__Bacteria;p__Actinomycetota;c__Acidimicrobiia;o__Acidimicrobiales;f__Palsa-688;g__JAKAQB01;Unassigned	0	0	0	0	0	0
d__Bacteria;p__Actinomycetota;c__Acidimicrobiia;o__Acidimicrobiales;f__Palsa-688;Unassigned;Unassigned	0	0	0	0	0	0
d__Bacteria;p__Actinomycetota;c__Acidimicrobiia;o__Acidimicrobiales;f__RAAP-2;g__Bog-756;Unassigned	0	0	0	0	0	0
d__Bacteria;p__Actinomycetota;c__Acidimicrobiia;o__Acidimicrobiales;f__RAAP-2;g__RAAP-2;Unassigned	0	0	0	0	0	0
d__Bacteria;p__Actinomycetota;c__Acidimicrobiia;o__Acidimicrobiales;f__RAAP-2;Unassigned;Unassigned	0	0	0	0	0	0
d__Bacteria;p__Actinomycetota;c__Acidimicrobiia;o__Acidimicrobiales;f__SKKL01;g__Actinomarinicola;Unassigned	0	0	0	0	0	0
d__Bacteria;p__Actinomycetota;c__Acidimicrobiia;o__Acidimicrobiales;f__SKKL01;Unassigned;Unassigned	0	0	0	0	0.0116434	0
d__Bacteria;p__Actinomycetota;c__Acidimicrobiia;o__Acidimicrobiales;f__SZUA-35;Unassigned;Unassigned	0.0157618	0	0	0	0	0
d__Bacteria;p__Actinomycetota;c__Acidimicrobiia;o__Acidimicrobiales;f__UBA11606;Unassigned;Unassigned	0	0.0110487	0	0	0	0
d__Bacteria;p__Actinomycetota;c__Acidimicrobiia;o__Acidimicrobiales;f__UBA8139;g__F1-20-MAGs160;Unassigned	0	0	0	0	0	0
d__Bacteria;p__Actinomycetota;c__Acidimicrobiia;o__Acidimicrobiales;f__UBA8139;g__JACPNV01;Unassigned	0	0	0	0	0	0
d__Bacteria;p__Actinomycetota;c__Acidimicrobiia;o__Acidimicrobiales;f__UBA8139;g__Rhabdothermincola_A;Unassigned	0	0	0	0	0	0
d__Bacteria;p__Actinomycetota;c__Acidimicrobiia;o__Acidimicrobiales;f__UBA8139;g__UBA4742;Unassigned	0	0	0	0	0	0
d__Bacteria;p__Actinomycetota;c__Acidimicrobiia;o__Acidimicrobiales;f__UBA8139;Unassigned;Unassigned	0	0.0108362	0	0	0.0255648	0
d__Bacteria;p__Actinomycetota;c__Acidimicrobiia;o__Acidimicrobiales;Unassigned;Unassigned;Unassigned	0.060306	0.143845	0.00762437	0.0100392	0.161995	0.331439
d__Bacteria;p__Actinomycetota;c__Acidimicrobiia;o__IMCC26256;f__IMCC26256;g__Chersky-806;Unassigned	0	0	0	0	0	0
d__Bacteria;p__Actinomycetota;c__Acidimicrobiia;o__IMCC26256;f__IMCC26256;g__JAENVU01;Unassigned	0	0	0	0	0	0
d__Bacteria;p__Actinomycetota;c__Acidimicrobiia;o__IMCC26256;f__IMCC26256;g__SHUZ01;Unassigned	0	0	0	0	0	0
d__Bacteria;p__Actinomycetota;c__Acidimicrobiia;o__IMCC26256;f__IMCC26256;Unassigned;Unassigned	0	0	0	0	0	0
d__Bacteria;p__Actinomycetota;c__Acidimicrobiia;o__IMCC26256;f__JACDBD01;g__JACDBD01;Unassigned	0	0	0	0	0	0
d__Bacteria;p__Actinomycetota;c__Acidimicrobiia;o__IMCC26256;f__JADLDD01;g__JADLDD01;Unassigned	0	0	0	0	0	0
d__Bacteria;p__Actinomycetota;c__Acidimicrobiia;o__IMCC26256;f__JAMXLJ01;g__JAMXLJ01;Unassigned	0	0	0	0	0	0
d__Bacteria;p__Actinomycetota;c__Acidimicrobiia;o__IMCC26256;f__PALSA-555;g__CAIUKV01;Unassigned	0	0	0	0	0	0
d__Bacteria;p__Actinomycetota;c__Acidimicrobiia;o__IMCC26256;f__PALSA-555;g__JALHSW01;Unassigned	0	0	0	0	0	0
d__Bacteria;p__Actinomycetota;c__Acidimicrobiia;o__IMCC26256;f__PALSA-555;g__PALSA-555;Unassigned	0	0	0	0	0	0
d__Bacteria;p__Actinomycetota;c__Acidimicrobiia;o__IMCC26256;f__PALSA-555;g__SHVJ01;Unassigned	0	0	0	0	0	0
d__Bacteria;p__Actinomycetota;c__Acidimicrobiia;o__IMCC26256;f__PALSA-555;Unassigned;Unassigned	0	0	0	0	0	0
d__Bacteria;p__Actinomycetota;c__Acidimicrobiia;o__IMCC26256;f__PALSA-610;g__Chersky-683;Unassigned	0	0	0	0	0	0
d__Bacteria;p__Actinomycetota;c__Acidimicrobiia;o__IMCC26256;f__PALSA-610;g__F1-120-MAGs055;Unassigned	0	0	0	0	0	0
d__Bacteria;p__Actinomycetota;c__Acidimicrobiia;o__IMCC26256;f__PALSA-610;g__PALSA-610;Unassigned	0	0	0	0	0	0
d__Bacteria;p__Actinomycetota;c__Acidimicrobiia;o__IMCC26256;f__PALSA-610;Unassigned;Unassigned	0	0	0	0	0	0
d__Bacteria;p__Actinomycetota;c__Acidimicrobiia;o__IMCC26256;Unassigned;Unassigned;Unassigned	0	0	0	0	0.0215149	0.0965909
d__Bacteria;p__Actinomycetota;c__Acidimicrobiia;o__UBA5794;f__UBA11373;Unassigned;Unassigned	0.00616766	0	0	0	0	0
d__Bacteria;p__Actinomycetota;c__Acidimicrobiia;o__UBA5794;f__UBA4744;Unassigned;Unassigned	0	0.0114736	0	0	0	0
d__Bacteria;p__Actinomycetota;c__Acidimicrobiia;o__UBA5794;f__UBA5794;Unassigned;Unassigned	0	0.0180604	0	0	0	0
d__Bacteria;p__Actinomycetota;c__Acidimicrobiia;o__UBA5794;f__ZC4RG35;g__JACZUI01;Unassigned	0	0.0418575	0	0	0	0
d__Bacteria;p__Actinomycetota;c__Acidimicrobiia;o__UBA5794;f__ZC4RG35;g__JAHEDH01;Unassigned	0.0615053	0.0605553	0	0.00826762	0	0
d__Bacteria;p__Actinomycetota;c__Acidimicrobiia;o__UBA5794;f__ZC4RG35;g__JAHWLC01;Unassigned	0	0.194202	0	0	0	0
d__Bacteria;p__Actinomycetota;c__Acidimicrobiia;o__UBA5794;f__ZC4RG35;g__MA-ANB-1;Unassigned	0	0.0495066	0	0	0	0
d__Bacteria;p__Actinomycetota;c__Acidimicrobiia;o__UBA5794;f__ZC4RG35;g__S012-128;Unassigned	0	0.0229473	0	0	0	0
d__Bacteria;p__Actinomycetota;c__Acidimicrobiia;o__UBA5794;f__ZC4RG35;g__SZUA-217;Unassigned	0	0.860948	0	0	0	0
d__Bacteria;p__Actinomycetota;c__Acidimicrobiia;o__UBA5794;f__ZC4RG35;g__WHTL01;Unassigned	0	0.0101988	0	0	0	0
d__Bacteria;p__Actinomycetota;c__Acidimicrobiia;o__UBA5794;f__ZC4RG35;g__ZC4RG17;Unassigned	0	0.089027	0	0	0	0
d__Bacteria;p__Actinomycetota;c__Acidimicrobiia;o__UBA5794;f__ZC4RG35;g__ZC4RG35;Unassigned	0	0.287903	0	0	0	0
d__Bacteria;p__Actinomycetota;c__Acidimicrobiia;o__UBA5794;f__ZC4RG35;Unassigned;Unassigned	0.0390618	0.343997	0	0.00236218	0	0
d__Bacteria;p__Actinomycetota;c__Acidimicrobiia;o__UBA5794;Unassigned;Unassigned;Unassigned	0.0380339	0.0784032	0	0.0027165	0	0
d__Bacteria;p__Actinomycetota;c__Acidimicrobiia;Unassigned;Unassigned;Unassigned;Unassigned	0.0071956	0.0265594	0.0211136	0.00342516	0.0144276	0.0397727
d__Bacteria;p__Actinomycetota;c__Actinomycetia;o__Acidothermales;f__Acidothermaceae;g__PALSA-607;Unassigned	0	0	0	0	0	0
d__Bacteria;p__Actinomycetota;c__Actinomycetia;o__Acidothermales;f__Acidothermaceae;Unassigned;Unassigned	0	0	0	0	0	0
d__Bacteria;p__Actinomycetota;c__Actinomycetia;o__Actinomycetales;f__Actinomycetaceae;g__Scrofimicrobium;s__Scrofimicrobium sp014069575	0	0	0	0	0.0323989	0
d__Bacteria;p__Actinomycetota;c__Actinomycetia;o__Actinomycetales;f__Actinomycetaceae;g__Scrofimicrobium;Unassigned	0	0	0	0	0.0199962	0
d__Bacteria;p__Actinomycetota;c__Actinomycetia;o__Actinomycetales;f__Actinomycetaceae;Unassigned;Unassigned	0	0.0106237	0	0	0.0749225	0
d__Bacteria;p__Actinomycetota;c__Actinomycetia;o__Actinomycetales;f__Angustibacteraceae;g__Angustibacter;Unassigned	0	0	0	0	0.0129089	0
d__Bacteria;p__Actinomycetota;c__Actinomycetia;o__Actinomycetales;f__Bifidobacteriaceae;g__Bifidobacterium;s__Bifidobacterium adolescentis	0	0	0	0	0.028349	0
d__Bacteria;p__Actinomycetota;c__Actinomycetia;o__Actinomycetales;f__Bifidobacteriaceae;g__Bifidobacterium;s__Bifidobacterium longum	0	0	0	0	0.0134152	0
d__Bacteria;p__Actinomycetota;c__Actinomycetia;o__Actinomycetales;f__Bifidobacteriaceae;g__Bifidobacterium;Unassigned	0	0	0	0	0.0169588	0
d__Bacteria;p__Actinomycetota;c__Actinomycetia;o__Actinomycetales;f__Cellulomonadaceae;g__Actinotalea;Unassigned	0	0	0	0	0.0149339	0
d__Bacteria;p__Actinomycetota;c__Actinomycetia;o__Actinomycetales;f__Cellulomonadaceae;g__Cellulomonas;s__Cellulomonas sp001898185	0	0	0	0	0.0653041	0
d__Bacteria;p__Actinomycetota;c__Actinomycetia;o__Actinomycetales;f__Cellulomonadaceae;g__Cellulomonas;Unassigned	0	0	0	0	0.0534076	0
d__Bacteria;p__Actinomycetota;c__Actinomycetia;o__Actinomycetales;f__Cellulomonadaceae;g__Flavimobilis;Unassigned	0	0	0	0	0.0205024	0
d__Bacteria;p__Actinomycetota;c__Actinomycetia;o__Actinomycetales;f__Cellulomonadaceae;Unassigned;Unassigned	0	0.0176354	0	0	0.086819	0
d__Bacteria;p__Actinomycetota;c__Actinomycetia;o__Actinomycetales;f__Demequinaceae;g__Demequina;Unassigned	0	0.0371831	0	0	0.0318927	0
d__Bacteria;p__Actinomycetota;c__Actinomycetia;o__Actinomycetales;f__Demequinaceae;Unassigned;Unassigned	0	0.0101988	0	0	0.00430298	0
d__Bacteria;p__Actinomycetota;c__Actinomycetia;o__Actinomycetales;f__Dermabacteraceae;g__Brachybacterium;Unassigned	0	0	0	0	0	0
d__Bacteria;p__Actinomycetota;c__Actinomycetia;o__Actinomycetales;f__Dermabacteraceae;Unassigned;Unassigned	0	0	0	0	0	0
d__Bacteria;p__Actinomycetota;c__Actinomycetia;o__Actinomycetales;f__Dermatophilaceae;g__F2B08;Unassigned	0	0	0	0	0.0230336	0
d__Bacteria;p__Actinomycetota;c__Actinomycetia;o__Actinomycetales;f__Dermatophilaceae;g__Janibacter;Unassigned	0	0	0	0	0	0
d__Bacteria;p__Actinomycetota;c__Actinomycetia;o__Actinomycetales;f__Dermatophilaceae;g__Knoellia;Unassigned	0	0	0	0	0.0202493	0
d__Bacteria;p__Actinomycetota;c__Actinomycetia;o__Actinomycetales;f__Dermatophilaceae;g__Monashia;Unassigned	0	0	0	0	0	0
d__Bacteria;p__Actinomycetota;c__Actinomycetia;o__Actinomycetales;f__Dermatophilaceae;g__Ornithinibacter;s__Ornithinibacter sp017989115	0	0	0	0	0.0134152	0
d__Bacteria;p__Actinomycetota;c__Actinomycetia;o__Actinomycetales;f__Dermatophilaceae;g__Ornithinibacter;Unassigned	0	0	0	0	0.0179713	0
d__Bacteria;p__Actinomycetota;c__Actinomycetia;o__Actinomycetales;f__Dermatophilaceae;g__Ornithinimicrobium;Unassigned	0	0	0	0	0.026071	0
d__Bacteria;p__Actinomycetota;c__Actinomycetia;o__Actinomycetales;f__Dermatophilaceae;g__Pedococcus;Unassigned	0	0	0	0	0.0210087	0
d__Bacteria;p__Actinomycetota;c__Actinomycetia;o__Actinomycetales;f__Dermatophilaceae;g__Phosphoribacter;Unassigned	0	0	0	0	0	0
d__Bacteria;p__Actinomycetota;c__Actinomycetia;o__Actinomycetales;f__Dermatophilaceae;g__Phycicoccus;Unassigned	0	0	0	0	0.0278428	0
d__Bacteria;p__Actinomycetota;c__Actinomycetia;o__Actinomycetales;f__Dermatophilaceae;g__Serinicoccus;s__Serinicoccus flavus	0	0	0	0	0.0159463	0
d__Bacteria;p__Actinomycetota;c__Actinomycetia;o__Actinomycetales;f__Dermatophilaceae;g__Serinicoccus;Unassigned	0	0	0	0	0.0473328	0
d__Bacteria;p__Actinomycetota;c__Actinomycetia;o__Actinomycetales;f__Dermatophilaceae;g__Terrabacter;Unassigned	0	0	0	0	0.0103778	0
d__Bacteria;p__Actinomycetota;c__Actinomycetia;o__Actinomycetales;f__Dermatophilaceae;g__Terracoccus;s__Terracoccus sp001758225	0	0	0	0	0	0
d__Bacteria;p__Actinomycetota;c__Actinomycetia;o__Actinomycetales;f__Dermatophilaceae;g__Terracoccus;Unassigned	0	0	0	0	0	0
d__Bacteria;p__Actinomycetota;c__Actinomycetia;o__Actinomycetales;f__Dermatophilaceae;g__Tetrasphaera;Unassigned	0	0	0	0	0	0
d__Bacteria;p__Actinomycetota;c__Actinomycetia;o__Actinomycetales;f__Dermatophilaceae;Unassigned;Unassigned	0	0.012536	0	0	0.180219	0
d__Bacteria;p__Actinomycetota;c__Actinomycetia;o__Actinomycetales;f__Kineococcaceae;g__Kineococcus;Unassigned	0	0	0	0	0	0
d__Bacteria;p__Actinomycetota;c__Actinomycetia;o__Actinomycetales;f__Kineosporiaceae;g__Kineosporia;Unassigned	0	0	0	0	0	0
d__Bacteria;p__Actinomycetota;c__Actinomycetia;o__Actinomycetales;f__Kineosporiaceae;Unassigned;Unassigned	0	0	0	0	0.010884	0
d__Bacteria;p__Actinomycetota;c__Actinomycetia;o__Actinomycetales;f__Microbacteriaceae;g__Agrococcus;Unassigned	0	0	0	0	0.00987154	0
d__Bacteria;p__Actinomycetota;c__Actinomycetia;o__Actinomycetales;f__Microbacteriaceae;g__Amnibacterium;Unassigned	0	0	0	0	0.0379675	0
d__Bacteria;p__Actinomycetota;c__Actinomycetia;o__Actinomycetales;f__Microbacteriaceae;g__Chryseoglobus;s__Chryseoglobus sp001464255	0	0	0	0	0.0275897	0
d__Bacteria;p__Actinomycetota;c__Actinomycetia;o__Actinomycetales;f__Microbacteriaceae;g__Chryseoglobus;s__Chryseoglobus sp002280615	0	0	0	0	0.0311333	0
d__Bacteria;p__Actinomycetota;c__Actinomycetia;o__Actinomycetales;f__Microbacteriaceae;g__Chryseoglobus;Unassigned	0	0	0	0	0.0430298	0
d__Bacteria;p__Actinomycetota;c__Actinomycetia;o__Actinomycetales;f__Microbacteriaceae;g__Galbitalea;Unassigned	0	0	0	0	0	0
d__Bacteria;p__Actinomycetota;c__Actinomycetia;o__Actinomycetales;f__Microbacteriaceae;g__Leucobacter;Unassigned	0	0	0	0	0.0161995	0
d__Bacteria;p__Actinomycetota;c__Actinomycetia;o__Actinomycetales;f__Microbacteriaceae;g__Microbacterium;s__Microbacterium foliorum_B	0	0	0.481068	0	0	0
d__Bacteria;p__Actinomycetota;c__Actinomycetia;o__Actinomycetales;f__Microbacteriaceae;g__Microbacterium;s__Microbacterium sp001889265	0	0	11.3921	0.00519679	0	0
d__Bacteria;p__Actinomycetota;c__Actinomycetia;o__Actinomycetales;f__Microbacteriaceae;g__Microbacterium;Unassigned	0	0	0	0.000118109	0.110106	0
d__Bacteria;p__Actinomycetota;c__Actinomycetia;o__Actinomycetales;f__Microbacteriaceae;g__Protaetiibacter;Unassigned	0	0	0	0	0.0129089	0
d__Bacteria;p__Actinomycetota;c__Actinomycetia;o__Actinomycetales;f__Microbacteriaceae;g__Pseudolysinimonas;Unassigned	0	0	0	0	0.0101247	0
d__Bacteria;p__Actinomycetota;c__Actinomycetia;o__Actinomycetales;f__Microbacteriaceae;g__Rhodoglobus;Unassigned	0	0	0	0	0	0
d__Bacteria;p__Actinomycetota;c__Actinomycetia;o__Actinomycetales;f__Microbacteriaceae;g__Rhodoluna;Unassigned	0	0	0	0	0.00911219	0
d__Bacteria;p__Actinomycetota;c__Actinomycetia;o__Actinomycetales;f__Microbacteriaceae;g__Schumannella;Unassigned	0	0	0	0	0.0118965	0
d__Bacteria;p__Actinomycetota;c__Actinomycetia;o__Actinomycetales;f__Microbacteriaceae;g__Yonghaparkia;Unassigned	0	0	0	0	0.0384737	0
d__Bacteria;p__Actinomycetota;c__Actinomycetia;o__Actinomycetales;f__Microbacteriaceae;Unassigned;Unassigned	0.00976546	0.04207	0.0989701	0.00200785	0.240967	0
d__Bacteria;p__Actinomycetota;c__Actinomycetia;o__Actinomycetales;f__Micrococcaceae;g__Arthrobacter;s__Arthrobacter sp004798705	0	0	0	0	0	0
d__Bacteria;p__Actinomycetota;c__Actinomycetia;o__Actinomycetales;f__Micrococcaceae;g__Arthrobacter;s__Arthrobacter sp019977335	0	0	0.0313772	0	0	0
d__Bacteria;p__Actinomycetota;c__Actinomycetia;o__Actinomycetales;f__Micrococcaceae;g__Arthrobacter;s__Arthrobacter sulfonivorans	0	0	0	0	0	0
d__Bacteria;p__Actinomycetota;c__Actinomycetia;o__Actinomycetales;f__Micrococcaceae;g__Arthrobacter;Unassigned	0	0	0.0174481	0	0.0139214	0
d__Bacteria;p__Actinomycetota;c__Actinomycetia;o__Actinomycetales;f__Micrococcaceae;g__Citricoccus;Unassigned	0	0	0	0	0.0286022	0
d__Bacteria;p__Actinomycetota;c__Actinomycetia;o__Actinomycetales;f__Micrococcaceae;g__Enteractinococcus;Unassigned	0	0	0	0	0.0177182	0
d__Bacteria;p__Actinomycetota;c__Actinomycetia;o__Actinomycetales;f__Micrococcaceae;g__Kocuria;s__Kocuria palustris	0	0	0.00645139	0	0	0
d__Bacteria;p__Actinomycetota;c__Actinomycetia;o__Actinomycetales;f__Micrococcaceae;g__Kocuria;Unassigned	0	0	0.000146622	0	0	0
d__Bacteria;p__Actinomycetota;c__Actinomycetia;o__Actinomycetales;f__Micrococcaceae;g__Specibacter;Unassigned	0	0	0	0	0	0
d__Bacteria;p__Actinomycetota;c__Actinomycetia;o__Actinomycetales;f__Micrococcaceae;g__Yaniella;Unassigned	0	0	0	0	0.0113902	0
d__Bacteria;p__Actinomycetota;c__Actinomycetia;o__Actinomycetales;f__Micrococcaceae;g__Z1-20;Unassigned	0	0	0	0	0	0
d__Bacteria;p__Actinomycetota;c__Actinomycetia;o__Actinomycetales;f__Micrococcaceae;Unassigned;Unassigned	0	0	0.0142224	0	0.0815035	0
d__Bacteria;p__Actinomycetota;c__Actinomycetia;o__Actinomycetales;f__Quadrisphaeraceae;Unassigned;Unassigned	0	0	0	0	0	0
d__Bacteria;p__Actinomycetota;c__Actinomycetia;o__Actinomycetales;Unassigned;Unassigned;Unassigned	0.0233	0.0807404	0.0192075	0.0027165	0.123774	0.0757576
d__Bacteria;p__Actinomycetota;c__Actinomycetia;o__Euzebyales;f__Egibacteraceae;g__JACCTL01;Unassigned	0	0.0180604	0	0	0	0
d__Bacteria;p__Actinomycetota;c__Actinomycetia;o__Euzebyales;f__Egibacteraceae;g__JACCXR01;Unassigned	0	0.0157231	0	0	0	0
d__Bacteria;p__Actinomycetota;c__Actinomycetia;o__Euzebyales;f__Egibacteraceae;g__JACDBB01;Unassigned	0	0.0182728	0	0	0	0
d__Bacteria;p__Actinomycetota;c__Actinomycetia;o__Euzebyales;f__Egibacteraceae;g__WHTC01;Unassigned	0	0.0244346	0	0	0	0
d__Bacteria;p__Actinomycetota;c__Actinomycetia;o__Euzebyales;f__Egibacteraceae;Unassigned;Unassigned	0	0.112187	0	0	0	0
d__Bacteria;p__Actinomycetota;c__Actinomycetia;o__Euzebyales;f__Euzebyaceae;g__Euzebya;Unassigned	0	0.0325086	0	0	0	0
d__Bacteria;p__Actinomycetota;c__Actinomycetia;o__Euzebyales;f__JAHELV01;g__JAHELV01;Unassigned	0	0.0441948	0	0	0	0
d__Bacteria;p__Actinomycetota;c__Actinomycetia;o__Euzebyales;Unassigned;Unassigned;Unassigned	0	0.0269843	0	0	0	0
d__Bacteria;p__Actinomycetota;c__Actinomycetia;o__JACCUZ01;f__JACCUZ01;g__JACCUZ01;Unassigned	0	0	0	0	0	0
d__Bacteria;p__Actinomycetota;c__Actinomycetia;o__Jiangellales;f__Jiangellaceae;g__Jiangella;Unassigned	0	0.0571557	0	0	0	0
d__Bacteria;p__Actinomycetota;c__Actinomycetia;o__Jiangellales;f__Jiangellaceae;g__Phytoactinopolyspora;Unassigned	0	0.0758535	0	0	0	0
d__Bacteria;p__Actinomycetota;c__Actinomycetia;o__Jiangellales;f__Jiangellaceae;Unassigned;Unassigned	0	0.054606	0	0	0	0
d__Bacteria;p__Actinomycetota;c__Actinomycetia;o__Motilibacterales;f__Motilibacteraceae;Unassigned;Unassigned	0	0	0	0	0	0
d__Bacteria;p__Actinomycetota;c__Actinomycetia;o__Mycobacteriales;f__CADCTP01;g__CADCTP01;s__CADCTP01 sp902805565	0	0	0	0	0	0
d__Bacteria;p__Actinomycetota;c__Actinomycetia;o__Mycobacteriales;f__CADCTP01;g__CADCTP01;Unassigned	0	0	0	0	0	0
d__Bacteria;p__Actinomycetota;c__Actinomycetia;o__Mycobacteriales;f__Cryptosporangiaceae;g__Cryptosporangium;Unassigned	0	0	0	0	0	0
d__Bacteria;p__Actinomycetota;c__Actinomycetia;o__Mycobacteriales;f__Frankiaceae;g__Frankia;Unassigned	0	0	0	0	0	0
d__Bacteria;p__Actinomycetota;c__Actinomycetia;o__Mycobacteriales;f__Frankiaceae;Unassigned;Unassigned	0	0	0	0	0	0
d__Bacteria;p__Actinomycetota;c__Actinomycetia;o__Mycobacteriales;f__Geodermatophilaceae;g__Blastococcus;s__Blastococcus aggregatus	0	0	0.328581	0	0	0
d__Bacteria;p__Actinomycetota;c__Actinomycetia;o__Mycobacteriales;f__Geodermatophilaceae;g__Blastococcus;s__Blastococcus sp900102115	0	0	0.112166	0	0	0
d__Bacteria;p__Actinomycetota;c__Actinomycetia;o__Mycobacteriales;f__Geodermatophilaceae;g__Blastococcus;s__Blastococcus sp900102425	0	0	0.303362	0	0	0
d__Bacteria;p__Actinomycetota;c__Actinomycetia;o__Mycobacteriales;f__Geodermatophilaceae;g__Blastococcus;Unassigned	0	0.00849899	0.170229	0	0.0809973	0
d__Bacteria;p__Actinomycetota;c__Actinomycetia;o__Mycobacteriales;f__Geodermatophilaceae;g__Geodermatophilus;s__Geodermatophilus sp003319125	0	0	0.0109967	0	0	0
d__Bacteria;p__Actinomycetota;c__Actinomycetia;o__Mycobacteriales;f__Geodermatophilaceae;g__Geodermatophilus;Unassigned	0	0	0.0212602	0	0.0422705	0
d__Bacteria;p__Actinomycetota;c__Actinomycetia;o__Mycobacteriales;f__Geodermatophilaceae;g__JACCTY01;Unassigned	0	0	0	0	0	0
d__Bacteria;p__Actinomycetota;c__Actinomycetia;o__Mycobacteriales;f__Geodermatophilaceae;g__Klenkia;Unassigned	0	0	0	0	0.0445485	0
d__Bacteria;p__Actinomycetota;c__Actinomycetia;o__Mycobacteriales;f__Geodermatophilaceae;g__Modestobacter;Unassigned	0	0	0	0	0.041258	0
d__Bacteria;p__Actinomycetota;c__Actinomycetia;o__Mycobacteriales;f__Geodermatophilaceae;Unassigned;Unassigned	0	0.0131734	0.0561564	0	0.0820097	0
d__Bacteria;p__Actinomycetota;c__Actinomycetia;o__Mycobacteriales;f__JACQDL01;g__JACQDL01;Unassigned	0	0	0	0	0	0
d__Bacteria;p__Actinomycetota;c__Actinomycetia;o__Mycobacteriales;f__JADGOU01;g__JADGOU01;Unassigned	0	0	0	0	0	0
d__Bacteria;p__Actinomycetota;c__Actinomycetia;o__Mycobacteriales;f__JADGOV01;g__JADGOV01;Unassigned	0	0	0	0	0	0
d__Bacteria;p__Actinomycetota;c__Actinomycetia;o__Mycobacteriales;f__Jatrophihabitantaceae;g__FW021-bin43;Unassigned	0	0	0	0	0	0
d__Bacteria;p__Actinomycetota;c__Actinomycetia;o__Mycobacteriales;f__Jatrophihabitantaceae;g__JAFAWL01;Unassigned	0	0	0	0	0	0
d__Bacteria;p__Actinomycetota;c__Actinomycetia;o__Mycobacteriales;f__Jatrophihabitantaceae;g__Jatrophihabitans_A;Unassigned	0	0	0	0	0	0
d__Bacteria;p__Actinomycetota;c__Actinomycetia;o__Mycobacteriales;f__Jatrophihabitantaceae;g__Jatrophihabitans;s__Jatrophihabitans endophyticus	0	0	0	0	0	0
d__Bacteria;p__Actinomycetota;c__Actinomycetia;o__Mycobacteriales;f__Jatrophihabitantaceae;g__Jatrophihabitans;Unassigned	0	0	0	0	0	0
d__Bacteria;p__Actinomycetota;c__Actinomycetia;o__Mycobacteriales;f__Jatrophihabitantaceae;g__MT45;Unassigned	0	0	0	0	0	0
d__Bacteria;p__Actinomycetota;c__Actinomycetia;o__Mycobacteriales;f__Jatrophihabitantaceae;g__QHCC01;Unassigned	0	0	0	0	0	0
d__Bacteria;p__Actinomycetota;c__Actinomycetia;o__Mycobacteriales;f__Jatrophihabitantaceae;g__WQZC01;Unassigned	0	0	0	0	0	0
d__Bacteria;p__Actinomycetota;c__Actinomycetia;o__Mycobacteriales;f__Jatrophihabitantaceae;Unassigned;Unassigned	0	0	0	0	0	0
d__Bacteria;p__Actinomycetota;c__Actinomycetia;o__Mycobacteriales;f__Micromonosporaceae;g__Actinoplanes;Unassigned	0	0	0	0	0	0
d__Bacteria;p__Actinomycetota;c__Actinomycetia;o__Mycobacteriales;f__Micromonosporaceae;g__Catellatospora;Unassigned	0	0	0	0	0	0
d__Bacteria;p__Actinomycetota;c__Actinomycetia;o__Mycobacteriales;f__Micromonosporaceae;g__Dactylosporangium;s__Dactylosporangium aurantiacum	0	0	0	0	0	0
d__Bacteria;p__Actinomycetota;c__Actinomycetia;o__Mycobacteriales;f__Micromonosporaceae;g__Dactylosporangium;s__Dactylosporangium sucinum	0	0	0	0	0	0
d__Bacteria;p__Actinomycetota;c__Actinomycetia;o__Mycobacteriales;f__Micromonosporaceae;g__Dactylosporangium;Unassigned	0	0	0	0	0	0
d__Bacteria;p__Actinomycetota;c__Actinomycetia;o__Mycobacteriales;f__Micromonosporaceae;g__JABDRL01;Unassigned	0	0	0	0	0	0
d__Bacteria;p__Actinomycetota;c__Actinomycetia;o__Mycobacteriales;f__Micromonosporaceae;g__JAEZGP01;Unassigned	0	0	0	0	0	0
d__Bacteria;p__Actinomycetota;c__Actinomycetia;o__Mycobacteriales;f__Micromonosporaceae;g__Micromonospora;Unassigned	0	0	0	0	0	0
d__Bacteria;p__Actinomycetota;c__Actinomycetia;o__Mycobacteriales;f__Micromonosporaceae;g__Plantactinospora;Unassigned	0	0	0	0	0	0
d__Bacteria;p__Actinomycetota;c__Actinomycetia;o__Mycobacteriales;f__Micromonosporaceae;g__Rugosimonospora;Unassigned	0	0	0	0	0	0
d__Bacteria;p__Actinomycetota;c__Actinomycetia;o__Mycobacteriales;f__Micromonosporaceae;Unassigned;Unassigned	0	0.0186978	0.00909059	0	0.0298677	0
d__Bacteria;p__Actinomycetota;c__Actinomycetia;o__Mycobacteriales;f__Mycobacteriaceae;g__Antrihabitans;Unassigned	0	0	0	0	0	0
d__Bacteria;p__Actinomycetota;c__Actinomycetia;o__Mycobacteriales;f__Mycobacteriaceae;g__Corynebacterium;s__Corynebacterium gallinarum	0	0	0	0	0.0250585	0
d__Bacteria;p__Actinomycetota;c__Actinomycetia;o__Mycobacteriales;f__Mycobacteriaceae;g__Corynebacterium;s__Corynebacterium marinum	0	0	0	0	0.102259	0
d__Bacteria;p__Actinomycetota;c__Actinomycetia;o__Mycobacteriales;f__Mycobacteriaceae;g__Corynebacterium;Unassigned	0	0	0	0	0.129343	0
d__Bacteria;p__Actinomycetota;c__Actinomycetia;o__Mycobacteriales;f__Mycobacteriaceae;g__Dietzia;Unassigned	0	0	0	0	0.0344238	0
d__Bacteria;p__Actinomycetota;c__Actinomycetia;o__Mycobacteriales;f__Mycobacteriaceae;g__Gordonia;Unassigned	0	0	0	0	0	0
d__Bacteria;p__Actinomycetota;c__Actinomycetia;o__Mycobacteriales;f__Mycobacteriaceae;g__Mycobacterium;Unassigned	0	0.0259219	0	0	0.0329051	0
d__Bacteria;p__Actinomycetota;c__Actinomycetia;o__Mycobacteriales;f__Mycobacteriaceae;g__Nocardia;Unassigned	0	0	0	0	0	0
d__Bacteria;p__Actinomycetota;c__Actinomycetia;o__Mycobacteriales;f__Mycobacteriaceae;g__Rhodococcus;Unassigned	0	0	0	0	0	0
d__Bacteria;p__Actinomycetota;c__Actinomycetia;o__Mycobacteriales;f__Mycobacteriaceae;Unassigned;Unassigned	0.00668163	0.0155107	0	0	0.0691008	0
d__Bacteria;p__Actinomycetota;c__Actinomycetia;o__Mycobacteriales;f__Nakamurellaceae;g__Nakamurella;Unassigned	0	0	0	0	0	0
d__Bacteria;p__Actinomycetota;c__Actinomycetia;o__Mycobacteriales;f__Pseudonocardiaceae;g__Actinokineospora;Unassigned	0	0	0	0	0	0
d__Bacteria;p__Actinomycetota;c__Actinomycetia;o__Mycobacteriales;f__Pseudonocardiaceae;g__Actinosynnema;Unassigned	0	0	0	0	0	0
d__Bacteria;p__Actinomycetota;c__Actinomycetia;o__Mycobacteriales;f__Pseudonocardiaceae;g__Amycolatopsis;Unassigned	0	0	0	0	0	0
d__Bacteria;p__Actinomycetota;c__Actinomycetia;o__Mycobacteriales;f__Pseudonocardiaceae;g__Pseudonocardia;Unassigned	0	0.0106237	0	0	0.0182244	0
d__Bacteria;p__Actinomycetota;c__Actinomycetia;o__Mycobacteriales;f__Pseudonocardiaceae;g__Saccharopolyspora;Unassigned	0	0	0	0	0	0
d__Bacteria;p__Actinomycetota;c__Actinomycetia;o__Mycobacteriales;f__Pseudonocardiaceae;Unassigned;Unassigned	0	0.00913642	0	0	0.0506233	0
d__Bacteria;p__Actinomycetota;c__Actinomycetia;o__Mycobacteriales;f__QHCA01;g__QHCA01;Unassigned	0	0	0	0	0	0
d__Bacteria;p__Actinomycetota;c__Actinomycetia;o__Mycobacteriales;f__SCTD01;g__SCTD01;s__SCTD01 sp004299215	0	0	0	0	0.0227805	0
d__Bacteria;p__Actinomycetota;c__Actinomycetia;o__Mycobacteriales;f__SCTD01;g__SCTD01;Unassigned	0	0	0	0	0.0815035	0
d__Bacteria;p__Actinomycetota;c__Actinomycetia;o__Mycobacteriales;Unassigned;Unassigned;Unassigned	0.0029125	0.0582181	0.0173014	0.0067322	0.126305	0.221591
d__Bacteria;p__Actinomycetota;c__Actinomycetia;o__Nanopelagicales;f__CAIYMF01;g__WLRQ01;s__WLRQ01 sp020161245	0	0	0	0	0.0202493	0
d__Bacteria;p__Actinomycetota;c__Actinomycetia;o__Nanopelagicales;f__CAIYMF01;g__WLRQ01;Unassigned	0	0	0	0	0.047839	0
d__Bacteria;p__Actinomycetota;c__Actinomycetia;o__Nanopelagicales;f__CAIYMF01;Unassigned;Unassigned	0	0	0	0	0.00708726	0
d__Bacteria;p__Actinomycetota;c__Actinomycetia;o__Nanopelagicales;f__Nanopelagicaceae;g__Planktophila;Unassigned	0	0	0	0	0.0458141	0
d__Bacteria;p__Actinomycetota;c__Actinomycetia;o__Nanopelagicales;f__Nanopelagicaceae;g__QYPT01;Unassigned	0	0	0	0	0.0111371	0
d__Bacteria;p__Actinomycetota;c__Actinomycetia;o__Nanopelagicales;f__Nanopelagicaceae;Unassigned;Unassigned	0	0	0	0	0.00885908	0
d__Bacteria;p__Actinomycetota;c__Actinomycetia;o__Nanopelagicales;f__S36-B12;g__UBA10649;Unassigned	0	0	0	0	0.121496	0
d__Bacteria;p__Actinomycetota;c__Actinomycetia;o__Nanopelagicales;f__S36-B12;Unassigned;Unassigned	0	0	0	0	0.0308802	0
d__Bacteria;p__Actinomycetota;c__Actinomycetia;o__Nanopelagicales;f__UBA12327;Unassigned;Unassigned	0	0	0	0	0.00936531	0
d__Bacteria;p__Actinomycetota;c__Actinomycetia;o__Nanopelagicales;f__UBA5976;Unassigned;Unassigned	0	0	0	0	0.00708726	0
d__Bacteria;p__Actinomycetota;c__Actinomycetia;o__Nanopelagicales;Unassigned;Unassigned;Unassigned	0	0.0163606	0	0	0.0594824	0
d__Bacteria;p__Actinomycetota;c__Actinomycetia;o__Nitriliruptorales;f__JAHWKY01;g__JAHWKY01;Unassigned	0	0.0397328	0	0	0	0
d__Bacteria;p__Actinomycetota;c__Actinomycetia;o__Nitriliruptorales;f__Nitriliruptoraceae;g__CSBr16-57R1;Unassigned	0	0.00977384	0	0	0	0
d__Bacteria;p__Actinomycetota;c__Actinomycetia;o__Nitriliruptorales;f__Nitriliruptoraceae;g__CSSed11-175R1;Unassigned	0.0549949	0.0609803	0	0	0	0
d__Bacteria;p__Actinomycetota;c__Actinomycetia;o__Nitriliruptorales;f__Nitriliruptoraceae;g__Egicoccus;Unassigned	0.041289	0.0692668	0	0	0	0
d__Bacteria;p__Actinomycetota;c__Actinomycetia;o__Nitriliruptorales;f__Nitriliruptoraceae;g__JAHWJY01;Unassigned	0.00616766	0.0690543	0	0	0	0
d__Bacteria;p__Actinomycetota;c__Actinomycetia;o__Nitriliruptorales;f__Nitriliruptoraceae;g__Nitriliruptor;Unassigned	0.00753825	0.0278342	0	0	0	0
d__Bacteria;p__Actinomycetota;c__Actinomycetia;o__Nitriliruptorales;f__Nitriliruptoraceae;g__PWLR01;s__PWLR01 sp003558435	0	0	0	0.0126376	0	0
d__Bacteria;p__Actinomycetota;c__Actinomycetia;o__Nitriliruptorales;f__Nitriliruptoraceae;g__PWLR01;Unassigned	0.114444	0.0737288	0	0.0533852	0	0
d__Bacteria;p__Actinomycetota;c__Actinomycetia;o__Nitriliruptorales;f__Nitriliruptoraceae;g__Salsipaludibacter;Unassigned	0.0202162	0.109	0	0	0	0
d__Bacteria;p__Actinomycetota;c__Actinomycetia;o__Nitriliruptorales;f__Nitriliruptoraceae;g__SKLC01;Unassigned	0	0.0624676	0	0	0	0
d__Bacteria;p__Actinomycetota;c__Actinomycetia;o__Nitriliruptorales;f__Nitriliruptoraceae;g__SKTG01;Unassigned	0.0207302	0.0167855	0	0	0	0
d__Bacteria;p__Actinomycetota;c__Actinomycetia;o__Nitriliruptorales;f__Nitriliruptoraceae;g__SLMP01;Unassigned	0.0262125	0.0305964	0	0	0	0
d__Bacteria;p__Actinomycetota;c__Actinomycetia;o__Nitriliruptorales;f__Nitriliruptoraceae;g__T1Sed10-7;Unassigned	0.334253	0.0240097	0	0	0	0
d__Bacteria;p__Actinomycetota;c__Actinomycetia;o__Nitriliruptorales;f__Nitriliruptoraceae;Unassigned;Unassigned	0.138944	0.2078	0	0.024921	0	0
d__Bacteria;p__Actinomycetota;c__Actinomycetia;o__Nitriliruptorales;Unassigned;Unassigned;Unassigned	0.0131919	0.0242221	0	0	0	0
d__Bacteria;p__Actinomycetota;c__Actinomycetia;o__Propionibacteriales;f__Actinopolymorphaceae;g__Actinopolymorpha;Unassigned	0	0	0	0	0	0
d__Bacteria;p__Actinomycetota;c__Actinomycetia;o__Propionibacteriales;f__Actinopolymorphaceae;Unassigned;Unassigned	0	0	0	0	0	0
d__Bacteria;p__Actinomycetota;c__Actinomycetia;o__Propionibacteriales;f__Kribbellaceae;g__Kribbella;Unassigned	0	0	0	0	0	0
d__Bacteria;p__Actinomycetota;c__Actinomycetia;o__Propionibacteriales;f__Nocardioidaceae;g__Aeromicrobium;Unassigned	0	0	0	0	0.0179713	0
d__Bacteria;p__Actinomycetota;c__Actinomycetia;o__Propionibacteriales;f__Nocardioidaceae;g__JACDHG01;Unassigned	0	0	0	0	0	0
d__Bacteria;p__Actinomycetota;c__Actinomycetia;o__Propionibacteriales;f__Nocardioidaceae;g__Marmoricola_A;Unassigned	0	0	0	0	0.0101247	0
d__Bacteria;p__Actinomycetota;c__Actinomycetia;o__Propionibacteriales;f__Nocardioidaceae;g__Marmoricola;Unassigned	0	0	0	0	0.0356894	0
d__Bacteria;p__Actinomycetota;c__Actinomycetia;o__Propionibacteriales;f__Nocardioidaceae;g__Nocardioides;Unassigned	0	0.0441948	0.0149555	0	0.26071	0
d__Bacteria;p__Actinomycetota;c__Actinomycetia;o__Propionibacteriales;f__Nocardioidaceae;Unassigned;Unassigned	0	0.0359082	0.00249258	0	0.086819	0
d__Bacteria;p__Actinomycetota;c__Actinomycetia;o__Propionibacteriales;f__Propionibacteriaceae;g__Arachnia;Unassigned	0	0	0	0	0.0971967	0
d__Bacteria;p__Actinomycetota;c__Actinomycetia;o__Propionibacteriales;f__Propionibacteriaceae;g__Brevilactibacter;Unassigned	0	0	0	0	0.0113902	0
d__Bacteria;p__Actinomycetota;c__Actinomycetia;o__Propionibacteriales;f__Propionibacteriaceae;g__Friedmanniella;Unassigned	0	0	0	0	0	0
d__Bacteria;p__Actinomycetota;c__Actinomycetia;o__Propionibacteriales;f__Propionibacteriaceae;g__JAJTCL01;Unassigned	0	0	0	0	0	0
d__Bacteria;p__Actinomycetota;c__Actinomycetia;o__Propionibacteriales;f__Propionibacteriaceae;g__Propionicimonas;Unassigned	0	0	0	0	0.0101247	0
d__Bacteria;p__Actinomycetota;c__Actinomycetia;o__Propionibacteriales;f__Propionibacteriaceae;Unassigned;Unassigned	0	0.0161481	0	0	0.0693539	0
d__Bacteria;p__Actinomycetota;c__Actinomycetia;o__Propionibacteriales;Unassigned;Unassigned;Unassigned	0	0.0448322	0.00498516	0	0.0149339	0.0909091
d__Bacteria;p__Actinomycetota;c__Actinomycetia;o__Sporichthyales;f__Sporichthyaceae;g__Sporichthya;Unassigned	0	0	0	0	0	0
d__Bacteria;p__Actinomycetota;c__Actinomycetia;o__Streptomycetales;f__Streptomycetaceae;g__Streptomyces;s__Streptomyces fildesensis	0	0	0	0	0	0
d__Bacteria;p__Actinomycetota;c__Actinomycetia;o__Streptomycetales;f__Streptomycetaceae;g__Streptomyces;Unassigned	0	0.0184853	0	0	0.0364488	0
d__Bacteria;p__Actinomycetota;c__Actinomycetia;o__Streptomycetales;f__Streptomycetaceae;Unassigned;Unassigned	0	0.0016998	0	0	0.0225274	0
d__Bacteria;p__Actinomycetota;c__Actinomycetia;o__Streptomycetales;Unassigned;Unassigned;Unassigned	0	0.0140233	0	0	0.0172119	0
d__Bacteria;p__Actinomycetota;c__Actinomycetia;o__Streptosporangiales;f__Streptosporangiaceae;g__Chersky-822;Unassigned	0	0	0	0	0	0
d__Bacteria;p__Actinomycetota;c__Actinomycetia;o__Streptosporangiales;f__Streptosporangiaceae;g__JAJYUU01;Unassigned	0	0	0	0	0	0
d__Bacteria;p__Actinomycetota;c__Actinomycetia;o__Streptosporangiales;f__Streptosporangiaceae;g__Nonomuraea;Unassigned	0	0	0	0	0	0
d__Bacteria;p__Actinomycetota;c__Actinomycetia;o__Streptosporangiales;f__Streptosporangiaceae;g__Palsa-504;s__Palsa-504 sp021154785	0	0	0	0	0	0
d__Bacteria;p__Actinomycetota;c__Actinomycetia;o__Streptosporangiales;f__Streptosporangiaceae;g__Palsa-504;Unassigned	0	0	0	0	0	0
d__Bacteria;p__Actinomycetota;c__Actinomycetia;o__Streptosporangiales;f__Streptosporangiaceae;g__Palsa-506;Unassigned	0	0	0	0	0	0
d__Bacteria;p__Actinomycetota;c__Actinomycetia;o__Streptosporangiales;f__Streptosporangiaceae;g__Spirillospora;Unassigned	0	0	0	0	0	0
d__Bacteria;p__Actinomycetota;c__Actinomycetia;o__Streptosporangiales;f__Streptosporangiaceae;g__Streptosporangium;Unassigned	0	0	0	0	0	0
d__Bacteria;p__Actinomycetota;c__Actinomycetia;o__Streptosporangiales;f__Streptosporangiaceae;g__Trebonia;Unassigned	0	0	0	0	0	0.092803
d__Bacteria;p__Actinomycetota;c__Actinomycetia;o__Streptosporangiales;f__Streptosporangiaceae;g__UBA9676;Unassigned	0	0	0	0	0	0
d__Bacteria;p__Actinomycetota;c__Actinomycetia;o__Streptosporangiales;f__Streptosporangiaceae;Unassigned;Unassigned	0	0.0488692	0	0	0.0463203	0.143939
d__Bacteria;p__Actinomycetota;c__Actinomycetia;o__Streptosporangiales;Unassigned;Unassigned;Unassigned	0	0.00127485	0	0	0.0015187	0
d__Bacteria;p__Actinomycetota;c__Actinomycetia;Unassigned;Unassigned;Unassigned;Unassigned	0.0729839	0.245833	0.0747774	0.0246847	0.135164	0.234848
d__Bacteria;p__Actinomycetota;c__Aquicultoria;Unassigned;Unassigned;Unassigned;Unassigned	0	0	0	0	0	0.0643939
d__Bacteria;p__Actinomycetota;c__Coriobacteriia;o__Coriobacteriales;f__Coriobacteriaceae;g__Collinsella;s__Collinsella sp905215725	0	0	0	0	0.0210087	0
d__Bacteria;p__Actinomycetota;c__Coriobacteriia;o__Coriobacteriales;f__Coriobacteriaceae;g__Collinsella;Unassigned	0	0	0	0	0.0242992	0
d__Bacteria;p__Actinomycetota;c__Coriobacteriia;o__Coriobacteriales;f__Eggerthellaceae;Unassigned;Unassigned	0	0	0	0	0.0144276	0
d__Bacteria;p__Actinomycetota;c__Coriobacteriia;o__Coriobacteriales;Unassigned;Unassigned;Unassigned	0.00925149	0	0	0	0.0230336	0
d__Bacteria;p__Actinomycetota;c__Coriobacteriia;o__OPB41;f__JAGXFU01;g__JAGXFU01;Unassigned	0.0167897	0	0	0	0	0
d__Bacteria;p__Actinomycetota;c__Coriobacteriia;o__OPB41;f__JAJZPX01;g__JAJZPX01;Unassigned	0.00685295	0	0	0	0	0
d__Bacteria;p__Actinomycetota;c__Coriobacteriia;o__OPB41;f__Kmv31;g__Kmv31;Unassigned	0.00685295	0	0	0	0	0
d__Bacteria;p__Actinomycetota;c__Coriobacteriia;o__OPB41;f__SLCP01;g__SKKZ01;Unassigned	0.0268978	0	0	0	0	0
d__Bacteria;p__Actinomycetota;c__Coriobacteriia;o__OPB41;f__SLCP01;Unassigned;Unassigned	0.0226147	0	0	0	0	0
d__Bacteria;p__Actinomycetota;c__Coriobacteriia;o__OPB41;f__UBA2279;Unassigned;Unassigned	0.0409464	0	0	0	0	0
d__Bacteria;p__Actinomycetota;c__Coriobacteriia;o__OPB41;f__UBA912;g__UBA7524;Unassigned	0.00702428	0	0	0	0	0
d__Bacteria;p__Actinomycetota;c__Coriobacteriia;o__OPB41;f__UBA912;Unassigned;Unassigned	0.00753825	0	0	0	0	0
d__Bacteria;p__Actinomycetota;c__Coriobacteriia;o__OPB41;Unassigned;Unassigned;Unassigned	0.100567	0.0110487	0	0	0.0156932	0
d__Bacteria;p__Actinomycetota;c__Coriobacteriia;Unassigned;Unassigned;Unassigned;Unassigned	0.0164471	0.0131734	0	0	0.0113902	0.0643939
d__Bacteria;p__Actinomycetota;c__Geothermincolia;o__Geothermincolales;f__RBG-13-55-18;g__JACIXC01;Unassigned	0	0	0	0	0	0.183712
d__Bacteria;p__Actinomycetota;c__Geothermincolia;o__Geothermincolales;f__RBG-13-55-18;g__Solincola_A;Unassigned	0	0	0	0	0	0.545455
d__Bacteria;p__Actinomycetota;c__Geothermincolia;o__Geothermincolales;f__RBG-13-55-18;g__Solincola_B;Unassigned	0	0	0	0	0	0.0700758
d__Bacteria;p__Actinomycetota;c__Geothermincolia;o__Geothermincolales;f__RBG-13-55-18;Unassigned;Unassigned	0	0	0	0	0	0.160985
d__Bacteria;p__Actinomycetota;c__Geothermincolia;o__Geothermincolales;Unassigned;Unassigned;Unassigned	0	0	0	0	0	0.0208333
d__Bacteria;p__Actinomycetota;c__Humimicrobiia;o__Humimicrobiales;f__Humimicrobiaceae;g__Halolacustris;s__Halolacustris sp022396035	0.0337508	0	0	0	0	0
d__Bacteria;p__Actinomycetota;c__Humimicrobiia;o__Humimicrobiales;f__Humimicrobiaceae;g__Halolacustris;Unassigned	0.0322089	0	0	0	0	0
d__Bacteria;p__Actinomycetota;c__Humimicrobiia;o__Humimicrobiales;f__Humimicrobiaceae;g__M55B120;Unassigned	0.00856619	0	0	0	0	0
d__Bacteria;p__Actinomycetota;c__Humimicrobiia;o__Humimicrobiales;f__Humimicrobiaceae;g__M55B165;Unassigned	0.01165	0	0	0	0	0
d__Bacteria;p__Actinomycetota;c__Humimicrobiia;o__Humimicrobiales;f__Humimicrobiaceae;Unassigned;Unassigned	0.0118213	0	0	0	0	0
d__Bacteria;p__Actinomycetota;c__Humimicrobiia;Unassigned;Unassigned;Unassigned;Unassigned	0.00479707	0	0	0	0	0
d__Bacteria;p__Actinomycetota;c__Rubrobacteria;o__Rubrobacterales;f__Rubrobacteraceae;g__Rubrobacter_D;Unassigned	0	0.0303839	0	0	0.0126558	0
d__Bacteria;p__Actinomycetota;c__Rubrobacteria;o__Rubrobacterales;f__Rubrobacteraceae;g__SCSIO-52915;Unassigned	0	0	0	0	0.0121496	0
d__Bacteria;p__Actinomycetota;c__Rubrobacteria;o__Rubrobacterales;f__Rubrobacteraceae;Unassigned;Unassigned	0	0.0142358	0	0	0.0240461	0
d__Bacteria;p__Actinomycetota;c__Thermoleophilia;o__BMS3ABIN01;f__BMS3ABIN01;Unassigned;Unassigned	0	0	0	0	0	0
d__Bacteria;p__Actinomycetota;c__Thermoleophilia;o__Gaiellales;f__F1-60-MAGs149;g__CADCWC01;Unassigned	0	0	0	0	0	0
d__Bacteria;p__Actinomycetota;c__Thermoleophilia;o__Gaiellales;f__F1-60-MAGs149;g__F1-60-MAGs149;Unassigned	0	0	0	0	0	0
d__Bacteria;p__Actinomycetota;c__Thermoleophilia;o__Gaiellales;f__F1-60-MAGs149;g__VFJZ01;Unassigned	0	0	0	0	0	0
d__Bacteria;p__Actinomycetota;c__Thermoleophilia;o__Gaiellales;f__F1-60-MAGs149;Unassigned;Unassigned	0	0	0	0	0	0
d__Bacteria;p__Actinomycetota;c__Thermoleophilia;o__Gaiellales;f__Gaiellaceae;g__13-2-20CM-68-14;Unassigned	0	0	0	0	0	0
d__Bacteria;p__Actinomycetota;c__Thermoleophilia;o__Gaiellales;f__Gaiellaceae;g__3-1-20CM-4-69-9;s__3-1-20CM-4-69-9 sp013816245	0	0	0	0	0	0
d__Bacteria;p__Actinomycetota;c__Thermoleophilia;o__Gaiellales;f__Gaiellaceae;g__3-1-20CM-4-69-9;Unassigned	0	0	0	0	0	0
d__Bacteria;p__Actinomycetota;c__Thermoleophilia;o__Gaiellales;f__Gaiellaceae;g__AC-16;Unassigned	0	0	0	0	0	0
d__Bacteria;p__Actinomycetota;c__Thermoleophilia;o__Gaiellales;f__Gaiellaceae;g__AC-21;Unassigned	0	0	0	0	0	0
d__Bacteria;p__Actinomycetota;c__Thermoleophilia;o__Gaiellales;f__Gaiellaceae;g__AC-32;s__AC-32 sp005883335	0	0	0	0	0	0
d__Bacteria;p__Actinomycetota;c__Thermoleophilia;o__Gaiellales;f__Gaiellaceae;g__AC-32;Unassigned	0	0	0	0	0	0
d__Bacteria;p__Actinomycetota;c__Thermoleophilia;o__Gaiellales;f__Gaiellaceae;g__AC-50;Unassigned	0	0	0	0	0	0
d__Bacteria;p__Actinomycetota;c__Thermoleophilia;o__Gaiellales;f__Gaiellaceae;g__Fen-549;Unassigned	0	0	0	0	0	0
d__Bacteria;p__Actinomycetota;c__Thermoleophilia;o__Gaiellales;f__Gaiellaceae;g__Gaiella;Unassigned	0	0	0	0	0	0
d__Bacteria;p__Actinomycetota;c__Thermoleophilia;o__Gaiellales;f__Gaiellaceae;g__GMQP-bins7;Unassigned	0	0	0.00762437	0	0	0
d__Bacteria;p__Actinomycetota;c__Thermoleophilia;o__Gaiellales;f__Gaiellaceae;g__JACCRW01;Unassigned	0	0	0	0	0	0
d__Bacteria;p__Actinomycetota;c__Thermoleophilia;o__Gaiellales;f__Gaiellaceae;g__JACCTQ01;Unassigned	0	0	0	0	0	0
d__Bacteria;p__Actinomycetota;c__Thermoleophilia;o__Gaiellales;f__Gaiellaceae;g__JACCTU01;Unassigned	0	0	0	0	0	0
d__Bacteria;p__Actinomycetota;c__Thermoleophilia;o__Gaiellales;f__Gaiellaceae;g__JACCZA01;Unassigned	0	0	0	0	0	0
d__Bacteria;p__Actinomycetota;c__Thermoleophilia;o__Gaiellales;f__Gaiellaceae;g__JACDAS01;Unassigned	0	0	0	0	0	0
d__Bacteria;p__Actinomycetota;c__Thermoleophilia;o__Gaiellales;f__Gaiellaceae;g__JACDER01;Unassigned	0	0	0	0	0	0
d__Bacteria;p__Actinomycetota;c__Thermoleophilia;o__Gaiellales;f__Gaiellaceae;g__JACVRM01;Unassigned	0	0	0	0	0	0
d__Bacteria;p__Actinomycetota;c__Thermoleophilia;o__Gaiellales;f__Gaiellaceae;g__JAHDVS01;Unassigned	0	0	0	0	0	0
d__Bacteria;p__Actinomycetota;c__Thermoleophilia;o__Gaiellales;f__Gaiellaceae;g__PALSA-600;s__PALSA-600 sp003136795	0	0	0	0	0	0
d__Bacteria;p__Actinomycetota;c__Thermoleophilia;o__Gaiellales;f__Gaiellaceae;g__PALSA-600;s__PALSA-600 sp013821525	0	0	0	0	0	0
d__Bacteria;p__Actinomycetota;c__Thermoleophilia;o__Gaiellales;f__Gaiellaceae;g__PALSA-600;s__PALSA-600 sp019237315	0	0	0	0	0	0
d__Bacteria;p__Actinomycetota;c__Thermoleophilia;o__Gaiellales;f__Gaiellaceae;g__PALSA-600;Unassigned	0	0	0	0	0	0
d__Bacteria;p__Actinomycetota;c__Thermoleophilia;o__Gaiellales;f__Gaiellaceae;g__PALSA-612;Unassigned	0	0	0	0	0	0
d__Bacteria;p__Actinomycetota;c__Thermoleophilia;o__Gaiellales;f__Gaiellaceae;g__Palsa-739;s__Palsa-739 sp019236545	0	0	0	0	0	0
d__Bacteria;p__Actinomycetota;c__Thermoleophilia;o__Gaiellales;f__Gaiellaceae;g__Palsa-739;Unassigned	0	0	0	0	0	0
d__Bacteria;p__Actinomycetota;c__Thermoleophilia;o__Gaiellales;f__Gaiellaceae;g__UBA5186;Unassigned	0	0	0	0	0	0
d__Bacteria;p__Actinomycetota;c__Thermoleophilia;o__Gaiellales;f__Gaiellaceae;g__VAXT01;Unassigned	0	0	0	0	0	0
d__Bacteria;p__Actinomycetota;c__Thermoleophilia;o__Gaiellales;f__Gaiellaceae;Unassigned;Unassigned	0	0.0248596	0.00806423	0	0.0893501	0.579545
d__Bacteria;p__Actinomycetota;c__Thermoleophilia;o__Gaiellales;Unassigned;Unassigned;Unassigned	0	0.00361207	0	0	0.00430298	0
d__Bacteria;p__Actinomycetota;c__Thermoleophilia;o__Miltoncostaeales;f__Miltoncostaeaceae;g__Miltoncostaea;Unassigned	0	0	0	0	0	0
d__Bacteria;p__Actinomycetota;c__Thermoleophilia;o__Miltoncostaeales;f__Miltoncostaeaceae;Unassigned;Unassigned	0	0	0	0	0	0
d__Bacteria;p__Actinomycetota;c__Thermoleophilia;o__RBG-16-64-13;f__RBG-16-64-13;g__JAHJSA01;Unassigned	0	0.0101988	0	0	0	0
d__Bacteria;p__Actinomycetota;c__Thermoleophilia;o__RBG-16-64-13;f__RBG-16-64-13;g__RBG-16-64-13;Unassigned	0	0	0	0	0	0.0738636
d__Bacteria;p__Actinomycetota;c__Thermoleophilia;o__RBG-16-64-13;f__RBG-16-64-13;g__Soudan-30;Unassigned	0	0.075641	0	0	0	0
d__Bacteria;p__Actinomycetota;c__Thermoleophilia;o__RBG-16-64-13;f__RBG-16-64-13;Unassigned;Unassigned	0.029125	0.038033	0	0	0	0.0227273
d__Bacteria;p__Actinomycetota;c__Thermoleophilia;o__Solirubrobacterales;f__70-9;g__67-14;Unassigned	0	0	0	0	0	0
d__Bacteria;p__Actinomycetota;c__Thermoleophilia;o__Solirubrobacterales;f__70-9;g__AC-56;Unassigned	0	0	0	0	0	0
d__Bacteria;p__Actinomycetota;c__Thermoleophilia;o__Solirubrobacterales;f__70-9;g__JAJKHV01;Unassigned	0	0	0	0	0	0
d__Bacteria;p__Actinomycetota;c__Thermoleophilia;o__Solirubrobacterales;f__70-9;g__RHKX01;Unassigned	0	0.012961	0	0	0	0
d__Bacteria;p__Actinomycetota;c__Thermoleophilia;o__Solirubrobacterales;f__70-9;g__VAYN01;s__VAYN01 sp013821475	0	0	0	0	0	0
d__Bacteria;p__Actinomycetota;c__Thermoleophilia;o__Solirubrobacterales;f__70-9;g__VAYN01;s__VAYN01 sp017882505	0	0	0	0	0	0
d__Bacteria;p__Actinomycetota;c__Thermoleophilia;o__Solirubrobacterales;f__70-9;g__VAYN01;s__VAYN01 sp018268655	0	0	0	0	0	0
d__Bacteria;p__Actinomycetota;c__Thermoleophilia;o__Solirubrobacterales;f__70-9;g__VAYN01;Unassigned	0	0	0	0	0	0
d__Bacteria;p__Actinomycetota;c__Thermoleophilia;o__Solirubrobacterales;f__70-9;g__VRUE01;Unassigned	0	0	0	0	0	0
d__Bacteria;p__Actinomycetota;c__Thermoleophilia;o__Solirubrobacterales;f__70-9;g__WHSW01;Unassigned	0	0	0	0	0	0
d__Bacteria;p__Actinomycetota;c__Thermoleophilia;o__Solirubrobacterales;f__70-9;Unassigned;Unassigned	0	0.0516314	0	0	0.0321458	0.125
d__Bacteria;p__Actinomycetota;c__Thermoleophilia;o__Solirubrobacterales;f__JACPNS01;g__JACPNS01;Unassigned	0	0	0	0	0	0
d__Bacteria;p__Actinomycetota;c__Thermoleophilia;o__Solirubrobacterales;f__Solirubrobacteraceae;g__AC-38;Unassigned	0	0	0	0	0	0
d__Bacteria;p__Actinomycetota;c__Thermoleophilia;o__Solirubrobacterales;f__Solirubrobacteraceae;g__AC-49;Unassigned	0	0	0	0	0	0
d__Bacteria;p__Actinomycetota;c__Thermoleophilia;o__Solirubrobacterales;f__Solirubrobacteraceae;g__Baekduia;Unassigned	0	0	0	0	0	0
d__Bacteria;p__Actinomycetota;c__Thermoleophilia;o__Solirubrobacterales;f__Solirubrobacteraceae;g__CADCVQ01;Unassigned	0	0	0	0	0	0
d__Bacteria;p__Actinomycetota;c__Thermoleophilia;o__Solirubrobacterales;f__Solirubrobacteraceae;g__Capillimicrobium;Unassigned	0	0	0	0	0	0
d__Bacteria;p__Actinomycetota;c__Thermoleophilia;o__Solirubrobacterales;f__Solirubrobacteraceae;g__Conexibacter;Unassigned	0	0	0	0	0	0
d__Bacteria;p__Actinomycetota;c__Thermoleophilia;o__Solirubrobacterales;f__Solirubrobacteraceae;g__F1-60-MAGs163;Unassigned	0	0	0	0	0	0
d__Bacteria;p__Actinomycetota;c__Thermoleophilia;o__Solirubrobacterales;f__Solirubrobacteraceae;g__Palsa-465;Unassigned	0	0	0	0	0	0
d__Bacteria;p__Actinomycetota;c__Thermoleophilia;o__Solirubrobacterales;f__Solirubrobacteraceae;g__Palsa-513;Unassigned	0	0	0	0	0	0
d__Bacteria;p__Actinomycetota;c__Thermoleophilia;o__Solirubrobacterales;f__Solirubrobacteraceae;g__Palsa-744;s__Palsa-744 sp017882375	0	0	0	0	0	0
d__Bacteria;p__Actinomycetota;c__Thermoleophilia;o__Solirubrobacterales;f__Solirubrobacteraceae;g__Palsa-744;Unassigned	0	0	0	0	0	0
d__Bacteria;p__Actinomycetota;c__Thermoleophilia;o__Solirubrobacterales;f__Solirubrobacteraceae;g__Paraconexibacter;s__Paraconexibacter sp902806205	0	0	0	0	0	0
d__Bacteria;p__Actinomycetota;c__Thermoleophilia;o__Solirubrobacterales;f__Solirubrobacteraceae;g__Paraconexibacter;Unassigned	0	0	0	0	0	0
d__Bacteria;p__Actinomycetota;c__Thermoleophilia;o__Solirubrobacterales;f__Solirubrobacteraceae;g__Patulibacter;Unassigned	0	0	0	0	0	0
d__Bacteria;p__Actinomycetota;c__Thermoleophilia;o__Solirubrobacterales;f__Solirubrobacteraceae;g__Solirubrobacter;Unassigned	0	0	0	0	0.0113902	0
d__Bacteria;p__Actinomycetota;c__Thermoleophilia;o__Solirubrobacterales;f__Solirubrobacteraceae;g__SYBY01;Unassigned	0	0	0	0	0	0
d__Bacteria;p__Actinomycetota;c__Thermoleophilia;o__Solirubrobacterales;f__Solirubrobacteraceae;Unassigned;Unassigned	0	0.037608	0	0	0.10074	0.212121
d__Bacteria;p__Actinomycetota;c__Thermoleophilia;o__Solirubrobacterales;f__Thermoleophilaceae;g__AC-37;Unassigned	0	0	0	0	0	0
d__Bacteria;p__Actinomycetota;c__Thermoleophilia;o__Solirubrobacterales;f__Thermoleophilaceae;g__JAAYBF01;Unassigned	0	0	0	0	0	0
d__Bacteria;p__Actinomycetota;c__Thermoleophilia;o__Solirubrobacterales;f__Thermoleophilaceae;g__JACCUC01;Unassigned	0	0	0	0	0	0
d__Bacteria;p__Actinomycetota;c__Thermoleophilia;o__Solirubrobacterales;f__Thermoleophilaceae;g__JACCXP01;Unassigned	0	0	0	0	0	0
d__Bacteria;p__Actinomycetota;c__Thermoleophilia;o__Solirubrobacterales;f__Thermoleophilaceae;g__JACVRW01;Unassigned	0	0.00934889	0	0	0.0113902	0
d__Bacteria;p__Actinomycetota;c__Thermoleophilia;o__Solirubrobacterales;f__Thermoleophilaceae;Unassigned;Unassigned	0	0.0167855	0	0	0.0404986	0
d__Bacteria;p__Actinomycetota;c__Thermoleophilia;o__Solirubrobacterales;Unassigned;Unassigned;Unassigned	0	0.0180604	0.00645139	0	0.0184775	0.0871212
d__Bacteria;p__Actinomycetota;c__Thermoleophilia;Unassigned;Unassigned;Unassigned;Unassigned	0.0279258	0.0501441	0.0108501	0.0053149	0.0288553	0.19697
d__Bacteria;p__Actinomycetota;c__UBA4738;o__CADDZG01;f__WHSQ01;g__JACDDL01;Unassigned	0	0	0	0	0	0
d__Bacteria;p__Actinomycetota;c__UBA4738;o__CADDZG01;f__WHSQ01;Unassigned;Unassigned	0	0	0	0	0	0
d__Bacteria;p__Actinomycetota;c__UBA4738;o__CADDZG01;Unassigned;Unassigned;Unassigned	0	0	0	0	0	0
d__Bacteria;p__Actinomycetota;c__UBA4738;o__JAHWKV01;f__JAHWKV01;Unassigned;Unassigned	0	0.00849899	0	0	0	0
d__Bacteria;p__Actinomycetota;c__UBA4738;o__UBA4738;f__HRBIN12;g__AC-51;Unassigned	0	0	0	0	0	0
d__Bacteria;p__Actinomycetota;c__UBA4738;o__UBA4738;f__HRBIN12;g__HRBIN12;Unassigned	0	0	0	0	0	0
d__Bacteria;p__Actinomycetota;c__UBA4738;o__UBA4738;f__HRBIN12;g__JACQDK01;Unassigned	0	0	0	0	0	0
d__Bacteria;p__Actinomycetota;c__UBA4738;o__UBA4738;f__HRBIN12;g__JAHEXX01;Unassigned	0	0	0	0	0	0
d__Bacteria;p__Actinomycetota;c__UBA4738;o__UBA4738;f__HRBIN12;g__JAJNBA01;Unassigned	0	0	0	0	0	0
d__Bacteria;p__Actinomycetota;c__UBA4738;o__UBA4738;f__HRBIN12;g__JAJPHY01;Unassigned	0	0	0	0	0	0
d__Bacteria;p__Actinomycetota;c__UBA4738;o__UBA4738;f__HRBIN12;Unassigned;Unassigned	0	0	0	0	0.0172119	0.215909
d__Bacteria;p__Actinomycetota;c__UBA4738;o__UBA4738;f__UBA4738;g__AC-55;Unassigned	0	0	0	0	0	0
d__Bacteria;p__Actinomycetota;c__UBA4738;o__UBA4738;f__UBA4738;Unassigned;Unassigned	0	0	0	0	0	0
d__Bacteria;p__Actinomycetota;c__UBA4738;o__UBA4738;Unassigned;Unassigned;Unassigned	0	0	0	0	0.0015187	0.0227273
d__Bacteria;p__Actinomycetota;c__UBA4738;Unassigned;Unassigned;Unassigned;Unassigned	0	0.0157231	0	0	0.00430298	0
d__Bacteria;p__Actinomycetota;Unassigned;Unassigned;Unassigned;Unassigned;Unassigned	0.0601347	0.101775	0.0517577	0.00472435	0.0734038	0.346591
d__Bacteria;p__Aquificota;c__Aquificae;o__Aquificales;f__Aquificaceae;g__Aquifex;Unassigned	0	0	0.0501449	0	0	0
d__Bacteria;p__Aquificota;c__Aquificae;o__Aquificales;f__Aquificaceae;g__Hydrogenivirga;Unassigned	0	0	0.0756572	0	0	0
d__Bacteria;p__Aquificota;c__Aquificae;o__Aquificales;f__Aquificaceae;g__Hydrogenobacter;Unassigned	0	0	3.38097	0	0	0
d__Bacteria;p__Aquificota;c__Aquificae;o__Aquificales;f__Aquificaceae;g__Thermocrinis_A;Unassigned	0	0	0.291192	0	0	0
d__Bacteria;p__Aquificota;c__Aquificae;o__Aquificales;f__Aquificaceae;g__Thermocrinis;Unassigned	0	0	1.97515	0	0	0
d__Bacteria;p__Aquificota;c__Aquificae;o__Aquificales;f__Aquificaceae;g__UBA11096;s__UBA11096 sp003534055	0	0	0.295444	0	0	0
d__Bacteria;p__Aquificota;c__Aquificae;o__Aquificales;f__Aquificaceae;g__UBA11096;Unassigned	0	0	2.59258	0	0	0
d__Bacteria;p__Aquificota;c__Aquificae;o__Aquificales;f__Aquificaceae;g__WFWF01;Unassigned	0	0	0.00659801	0	0	0
d__Bacteria;p__Aquificota;c__Aquificae;o__Aquificales;f__Aquificaceae;Unassigned;Unassigned	0.00685295	0.0110487	1.26696	0	0	0
d__Bacteria;p__Aquificota;c__Aquificae;o__Aquificales;Unassigned;Unassigned;Unassigned	0	0	0.00498516	0	0	0
d__Bacteria;p__Aquificota;c__Aquificae;Unassigned;Unassigned;Unassigned;Unassigned	0.00479707	0.00722414	0.00410543	0	0	0
d__Bacteria;p__Aquificota;Unassigned;Unassigned;Unassigned;Unassigned;Unassigned	0	0.00446197	0	0	0.00708726	0
d__Bacteria;p__Armatimonadota;c__Abditibacteria;o__Abditibacteriales;f__Abditibacteriaceae;g__Abditibacterium;Unassigned	0	0	0	0	0	0
d__Bacteria;p__Armatimonadota;c__Abditibacteria;o__Abditibacteriales;f__Abditibacteriaceae;g__JAFAZH01;Unassigned	0	0	0	0	0	0
d__Bacteria;p__Armatimonadota;c__Abditibacteria;o__Abditibacteriales;f__Abditibacteriaceae;Unassigned;Unassigned	0	0	0	0	0.00987154	0
d__Bacteria;p__Armatimonadota;c__Abditibacteria;Unassigned;Unassigned;Unassigned;Unassigned	0	0	0	0	0	0
d__Bacteria;p__Armatimonadota;c__Armatimonadia;o__Armatimonadales;f__Capsulimonadaceae;g__Capsulimonas;Unassigned	0	0	0	0	0	0
d__Bacteria;p__Armatimonadota;c__Armatimonadia;o__Armatimonadales;f__Capsulimonadaceae;g__JAFAZD01;Unassigned	0	0	0	0	0	0
d__Bacteria;p__Armatimonadota;c__Armatimonadia;o__Armatimonadales;f__Capsulimonadaceae;Unassigned;Unassigned	0	0	0	0	0	0
d__Bacteria;p__Armatimonadota;c__Armatimonadia;o__Armatimonadales;Unassigned;Unassigned;Unassigned	0	0	0	0	0	0
d__Bacteria;p__Armatimonadota;c__Chthonomonadetes;o__Chthonomonadales;f__Chthonomonadaceae;g__CAIXIX01;Unassigned	0	0	0	0	0	0
d__Bacteria;p__Armatimonadota;c__Chthonomonadetes;o__Chthonomonadales;f__Chthonomonadaceae;Unassigned;Unassigned	0	0	0	0	0	0
d__Bacteria;p__Armatimonadota;c__Chthonomonadetes;o__Chthonomonadales;Unassigned;Unassigned;Unassigned	0	0	0	0	0	0
d__Bacteria;p__Armatimonadota;c__DTGP01;o__DTGP01;f__JAHWJO01;g__JAHWJO01;Unassigned	0	0	0	0	0	0
d__Bacteria;p__Armatimonadota;c__Fimbriimonadia;o__Fimbriimonadales;f__Fimbriimonadaceae;g__Fimbriimonas;Unassigned	0	0	0	0	0	0
d__Bacteria;p__Armatimonadota;c__Fimbriimonadia;o__Fimbriimonadales;f__Fimbriimonadaceae;Unassigned;Unassigned	0	0	0.00659801	0	0.0113902	0
d__Bacteria;p__Armatimonadota;c__Fimbriimonadia;o__Fimbriimonadales;f__GBS-DC;g__GBS-DC;Unassigned	0	0	0.410103	0	0	0
d__Bacteria;p__Armatimonadota;c__Fimbriimonadia;o__Fimbriimonadales;f__GBS-DC;g__HRBIN15;Unassigned	0	0	0.0278583	0	0	0
d__Bacteria;p__Armatimonadota;c__Fimbriimonadia;o__Fimbriimonadales;f__GBS-DC;g__LDYB01;s__LDYB01 sp001442985	0	0	0.0914924	0	0	0
d__Bacteria;p__Armatimonadota;c__Fimbriimonadia;o__Fimbriimonadales;f__GBS-DC;g__LDYB01;Unassigned	0	0	0.366703	0	0	0
d__Bacteria;p__Armatimonadota;c__Fimbriimonadia;o__Fimbriimonadales;f__GBS-DC;Unassigned;Unassigned	0	0	0.0238995	0	0	0
d__Bacteria;p__Armatimonadota;c__Fimbriimonadia;o__Fimbriimonadales;Unassigned;Unassigned;Unassigned	0	0	0.0058649	0	0	0
d__Bacteria;p__Armatimonadota;c__HRBIN16;o__HRBIN16;f__HRBIN16;g__HRBIN16;Unassigned	0	0	0.0390016	0	0	0.227273
d__Bacteria;p__Armatimonadota;c__HRBIN17;o__HRBIN17;f__HRBIN17;g__Fervidibacter;s__Fervidibacter sp002898575	0	0	0.0483854	0	0	0
d__Bacteria;p__Armatimonadota;c__HRBIN17;o__HRBIN17;f__HRBIN17;g__Fervidibacter;Unassigned	0	0	0.294858	0	0	0.253788
d__Bacteria;p__Armatimonadota;c__HRBIN17;o__HRBIN17;Unassigned;Unassigned;Unassigned	0	0	0.000879734	0	0	0
d__Bacteria;p__Armatimonadota;c__SYMT01;o__SYMT01;f__JACQGL01;g__JACQGL01;Unassigned	0	0	0.00747774	0	0	0
d__Bacteria;p__Armatimonadota;c__SYMT01;o__SYMT01;Unassigned;Unassigned;Unassigned	0	0	0.00161285	0	0	0
d__Bacteria;p__Armatimonadota;c__UBA5377;o__UBA5377;f__UBA5352;g__UBA5352;Unassigned	0.131063	0.0299589	0	0	0	0
d__Bacteria;p__Armatimonadota;c__UBA5377;o__UBA5377;Unassigned;Unassigned;Unassigned	0.00479707	0	0	0	0	0
d__Bacteria;p__Armatimonadota;c__UBA5377;Unassigned;Unassigned;Unassigned;Unassigned	0.00102794	0	0	0	0	0
d__Bacteria;p__Armatimonadota;c__UBA5829;Unassigned;Unassigned;Unassigned;Unassigned	0	0	0	0	0	0.130682
d__Bacteria;p__Armatimonadota;Unassigned;Unassigned;Unassigned;Unassigned;Unassigned	0.0128493	0.0180604	0.0199406	0.0027165	0.0230336	0.206439
d__Bacteria;p__Atribacterota;c__Atribacteria;o__Atribacterales;f__Caldatribacteriaceae;g__Caldatribacterium;Unassigned	0	0	0.043107	0	0	0.174242
d__Bacteria;p__Atribacterota;c__Atribacteria;o__Atribacterales;f__Caldatribacteriaceae;Unassigned;Unassigned	0	0	0.00249258	0	0	0.0568182
d__Bacteria;p__Atribacterota;c__JS1;o__SB-45;f__UBA6794;g__M30B28;Unassigned	0.0409464	0	0	0	0	0
d__Bacteria;p__Atribacterota;c__JS1;o__SB-45;f__UBA6794;g__UBA6794;Unassigned	0.0152478	0	0	0	0	0
d__Bacteria;p__Atribacterota;c__JS1;o__SB-45;f__UBA6794;Unassigned;Unassigned	0.018503	0	0	0	0	0
d__Bacteria;p__Atribacterota;Unassigned;Unassigned;Unassigned;Unassigned;Unassigned	0.00188456	0	0	0	0	0.0113636
d__Bacteria;p__Bacillota_A;c__Clostridia;o__Acetivibrionales;f__DTU013;Unassigned;Unassigned	0	0	0	0	0	0.0776515
d__Bacteria;p__Bacillota_A;c__Clostridia;o__Acetivibrionales;Unassigned;Unassigned;Unassigned	0.00770957	0.0261344	0.0153954	0	0.0101247	0.11553
d__Bacteria;p__Bacillota_A;c__Clostridia;o__Caldicoprobacterales;f__Caldicoprobacteraceae;g__Caldicoprobacter;Unassigned	0	0	0.00747774	0	0	0
d__Bacteria;p__Bacillota_A;c__Clostridia;o__Christensenellales;f__Borkfalkiaceae;g__Scatosoma;Unassigned	0	0	0	0	0.0169588	0
d__Bacteria;p__Bacillota_A;c__Clostridia;o__Christensenellales;f__Borkfalkiaceae;g__UBA1259;Unassigned	0	0	0	0	0.0101247	0
d__Bacteria;p__Bacillota_A;c__Clostridia;o__Christensenellales;f__Borkfalkiaceae;Unassigned;Unassigned	0	0	0	0	0.0344238	0
d__Bacteria;p__Bacillota_A;c__Clostridia;o__Christensenellales;f__CAG-138;g__UBA7703;Unassigned	0	0	0	0	0.067329	0
d__Bacteria;p__Bacillota_A;c__Clostridia;o__Christensenellales;f__CAG-138;Unassigned;Unassigned	0	0	0	0	0.0199962	0
d__Bacteria;p__Bacillota_A;c__Clostridia;o__Christensenellales;f__CAG-74;g__UBA1038;s__UBA1038 sp023460055	0	0	0	0	0.0118965	0
d__Bacteria;p__Bacillota_A;c__Clostridia;o__Christensenellales;f__CAG-74;g__UBA1038;Unassigned	0	0	0	0	0.00683415	0
d__Bacteria;p__Bacillota_A;c__Clostridia;o__Christensenellales;f__CAG-74;g__UBA11524;Unassigned	0	0	0	0	0.0113902	0
d__Bacteria;p__Bacillota_A;c__Clostridia;o__Christensenellales;f__CAG-74;g__Ventricola;Unassigned	0	0	0	0	0.0101247	0
d__Bacteria;p__Bacillota_A;c__Clostridia;o__Christensenellales;f__CAG-74;Unassigned;Unassigned	0	0	0	0	0.0777068	0
d__Bacteria;p__Bacillota_A;c__Clostridia;o__Christensenellales;f__UBA1242;Unassigned;Unassigned	0.0765817	0	0	0	0.0245523	0
d__Bacteria;p__Bacillota_A;c__Clostridia;o__Christensenellales;Unassigned;Unassigned;Unassigned	0.0680156	0.0363332	0	0	0.0445485	0
d__Bacteria;p__Bacillota_A;c__Clostridia;o__Clostridiales;f__Caloramatoraceae;g__Caloramator_B;Unassigned	0	0	0	0	0.0159463	0
d__Bacteria;p__Bacillota_A;c__Clostridia;o__Clostridiales;f__Caloramatoraceae;g__Fervidicella;Unassigned	0	0	0	0	0.0665696	0
d__Bacteria;p__Bacillota_A;c__Clostridia;o__Clostridiales;f__Caloramatoraceae;g__Fonticella;Unassigned	0	0	0	0	0.0792255	0
d__Bacteria;p__Bacillota_A;c__Clostridia;o__Clostridiales;f__Caloramatoraceae;Unassigned;Unassigned	0	0	0	0	0.109093	0
d__Bacteria;p__Bacillota_A;c__Clostridia;o__Clostridiales;f__Clostridiaceae;g__Clostridium_AD;Unassigned	0	0	0	0	0	0
d__Bacteria;p__Bacillota_A;c__Clostridia;o__Clostridiales;f__Clostridiaceae;g__Clostridium;Unassigned	0	0	0	0	0.0154401	0
d__Bacteria;p__Bacillota_A;c__Clostridia;o__Clostridiales;f__Clostridiaceae;g__JG1575;Unassigned	0	0	0	0	0.0118965	0
d__Bacteria;p__Bacillota_A;c__Clostridia;o__Clostridiales;f__Clostridiaceae;Unassigned;Unassigned	0	0	0	0	0.0475859	0
d__Bacteria;p__Bacillota_A;c__Clostridia;o__Clostridiales;Unassigned;Unassigned;Unassigned	0	0	0.00498516	0	0.0313864	0.0643939
d__Bacteria;p__Bacillota_A;c__Clostridia;o__Eubacteriales;Unassigned;Unassigned;Unassigned	0	0	0	0	0.0103778	0
d__Bacteria;p__Bacillota_A;c__Clostridia;o__Lachnospirales;f__Lachnospiraceae;g__Acetatifactor;Unassigned	0	0	0	0	0.0248054	0
d__Bacteria;p__Bacillota_A;c__Clostridia;o__Lachnospirales;f__Lachnospiraceae;g__Agathobacter;s__Agathobacter faecis	0	0	0	0	0.0103778	0
d__Bacteria;p__Bacillota_A;c__Clostridia;o__Lachnospirales;f__Lachnospiraceae;g__Agathobacter;s__Agathobacter rectalis	0	0	0	0	0.0329051	0
d__Bacteria;p__Bacillota_A;c__Clostridia;o__Lachnospirales;f__Lachnospiraceae;g__Agathobacter;Unassigned	0	0	0	0	0.017465	0
d__Bacteria;p__Bacillota_A;c__Clostridia;o__Lachnospirales;f__Lachnospiraceae;g__Blautia_A;s__Blautia_A wexlerae	0	0	0	0	0.0197431	0
d__Bacteria;p__Bacillota_A;c__Clostridia;o__Lachnospirales;f__Lachnospiraceae;g__Blautia_A;Unassigned	0	0	0	0	0.0351832	0
d__Bacteria;p__Bacillota_A;c__Clostridia;o__Lachnospirales;f__Lachnospiraceae;g__CAG-791;Unassigned	0	0	0	0	0.0212618	0
d__Bacteria;p__Bacillota_A;c__Clostridia;o__Lachnospirales;f__Lachnospiraceae;g__Coprococcus;Unassigned	0	0	0	0	0.0131621	0
d__Bacteria;p__Bacillota_A;c__Clostridia;o__Lachnospirales;f__Lachnospiraceae;Unassigned;Unassigned	0.0155905	0.0446197	0.00777099	0	0.321458	0
d__Bacteria;p__Bacillota_A;c__Clostridia;o__Lachnospirales;f__Vallitaleaceae;Unassigned;Unassigned	0.00685295	0	0	0	0	0
d__Bacteria;p__Bacillota_A;c__Clostridia;o__Lachnospirales;Unassigned;Unassigned;Unassigned	0.00890884	0.0218849	0	0	0.0113902	0
d__Bacteria;p__Bacillota_A;c__Clostridia;o__Oscillospirales;f__Acutalibacteraceae;g__DTU089;Unassigned	0	0	0	0	0.021768	0
d__Bacteria;p__Bacillota_A;c__Clostridia;o__Oscillospirales;f__Acutalibacteraceae;g__Ruminococcus_E;s__Ruminococcus_E bromii_B	0	0	0	0	0.0179713	0
d__Bacteria;p__Bacillota_A;c__Clostridia;o__Oscillospirales;f__Acutalibacteraceae;g__Ruminococcus_E;Unassigned	0	0	0	0	0.0179713	0
d__Bacteria;p__Bacillota_A;c__Clostridia;o__Oscillospirales;f__Acutalibacteraceae;g__UBA737;Unassigned	0	0	0	0	0.017465	0
d__Bacteria;p__Bacillota_A;c__Clostridia;o__Oscillospirales;f__Acutalibacteraceae;Unassigned;Unassigned	0.01165	0.0157231	0	0	0.114662	0
d__Bacteria;p__Bacillota_A;c__Clostridia;o__Oscillospirales;f__Butyricicoccaceae;Unassigned;Unassigned	0	0	0	0	0.0101247	0
d__Bacteria;p__Bacillota_A;c__Clostridia;o__Oscillospirales;f__CAG-272;g__UBA1740;Unassigned	0	0	0	0	0.0334114	0
d__Bacteria;p__Bacillota_A;c__Clostridia;o__Oscillospirales;f__CAG-272;g__UMGS1865;Unassigned	0	0	0	0	0.015187	0
d__Bacteria;p__Bacillota_A;c__Clostridia;o__Oscillospirales;f__CAG-272;Unassigned;Unassigned	0	0	0	0	0.078213	0
d__Bacteria;p__Bacillota_A;c__Clostridia;o__Oscillospirales;f__Oscillospiraceae;g__Dysosmobacter;Unassigned	0	0	0	0	0.0113902	0
d__Bacteria;p__Bacillota_A;c__Clostridia;o__Oscillospirales;f__Oscillospiraceae;g__Faecousia;Unassigned	0	0	0	0	0.228311	0
d__Bacteria;p__Bacillota_A;c__Clostridia;o__Oscillospirales;f__Oscillospiraceae;g__UBA2658;Unassigned	0	0	0	0	0.0149339	0
d__Bacteria;p__Bacillota_A;c__Clostridia;o__Oscillospirales;f__Oscillospiraceae;g__Vescimonas;Unassigned	0	0	0	0	0.0101247	0
d__Bacteria;p__Bacillota_A;c__Clostridia;o__Oscillospirales;f__Oscillospiraceae;Unassigned;Unassigned	0.0176464	0.00764909	0	0	0.120483	0
d__Bacteria;p__Bacillota_A;c__Clostridia;o__Oscillospirales;f__Ruminococcaceae;g__Faecalibacterium;s__Faecalibacterium longum	0	0	0	0	0.01949	0
d__Bacteria;p__Bacillota_A;c__Clostridia;o__Oscillospirales;f__Ruminococcaceae;g__Faecalibacterium;s__Faecalibacterium prausnitzii_D	0	0	0	0	0.0172119	0
d__Bacteria;p__Bacillota_A;c__Clostridia;o__Oscillospirales;f__Ruminococcaceae;g__Faecalibacterium;Unassigned	0	0	0	0	0.0460672	0
d__Bacteria;p__Bacillota_A;c__Clostridia;o__Oscillospirales;f__Ruminococcaceae;g__Gemmiger;s__Gemmiger formicilis	0	0	0	0	0.0111371	0
d__Bacteria;p__Bacillota_A;c__Clostridia;o__Oscillospirales;f__Ruminococcaceae;g__Gemmiger;s__Gemmiger qucibialis	0	0	0	0	0.0189837	0
d__Bacteria;p__Bacillota_A;c__Clostridia;o__Oscillospirales;f__Ruminococcaceae;g__Gemmiger;Unassigned	0	0	0	0	0.00911219	0
d__Bacteria;p__Bacillota_A;c__Clostridia;o__Oscillospirales;f__Ruminococcaceae;Unassigned;Unassigned	0	0.00807404	0	0	0.105296	0
d__Bacteria;p__Bacillota_A;c__Clostridia;o__Oscillospirales;Unassigned;Unassigned;Unassigned	0.0183316	0.0180604	0.00542503	0	0.0493577	0
d__Bacteria;p__Bacillota_A;c__Clostridia;o__Peptostreptococcales;f__Acidaminobacteraceae;g__Fusibacter_C;Unassigned	0.00770957	0	0	0	0.0227805	0
d__Bacteria;p__Bacillota_A;c__Clostridia;o__Peptostreptococcales;f__Acidaminobacteraceae;Unassigned;Unassigned	0.0469427	0.0135984	0	0	0.0144276	0
d__Bacteria;p__Bacillota_A;c__Clostridia;o__Peptostreptococcales;f__Anaerovoracaceae;g__MT110;Unassigned	0	0	0	0	0.0164526	0
d__Bacteria;p__Bacillota_A;c__Clostridia;o__Peptostreptococcales;f__Anaerovoracaceae;Unassigned;Unassigned	0	0	0	0	0.0934	0
d__Bacteria;p__Bacillota_A;c__Clostridia;o__Peptostreptococcales;f__Caminicellaceae;Unassigned;Unassigned	0.00770957	0	0	0	0	0
d__Bacteria;p__Bacillota_A;c__Clostridia;o__Peptostreptococcales;f__JAAYPU01;Unassigned;Unassigned	0.00908016	0	0	0	0	0
d__Bacteria;p__Bacillota_A;c__Clostridia;o__Peptostreptococcales;f__Natronincolaceae;Unassigned;Unassigned	0.00873751	0	0	0	0	0
d__Bacteria;p__Bacillota_A;c__Clostridia;o__Peptostreptococcales;f__Peptostreptococcaceae;g__Romboutsia;s__Romboutsia timonensis	0	0	0	0	0.0144276	0
d__Bacteria;p__Bacillota_A;c__Clostridia;o__Peptostreptococcales;f__Peptostreptococcaceae;g__Romboutsia;Unassigned	0	0	0	0	0.00126558	0
d__Bacteria;p__Bacillota_A;c__Clostridia;o__Peptostreptococcales;f__Peptostreptococcaceae;Unassigned;Unassigned	0	0	0	0	0.0230336	0
d__Bacteria;p__Bacillota_A;c__Clostridia;o__Peptostreptococcales;f__T1SED10-28;g__Isachenkonia;Unassigned	0.342476	0	0	0	0	0
d__Bacteria;p__Bacillota_A;c__Clostridia;o__Peptostreptococcales;f__T1SED10-28;Unassigned;Unassigned	0.0114787	0	0	0	0	0
d__Bacteria;p__Bacillota_A;c__Clostridia;o__Peptostreptococcales;f__Tindalliaceae;g__JAABSW01;s__JAABSW01 sp011390155	0.0214155	0	0	0	0	0
d__Bacteria;p__Bacillota_A;c__Clostridia;o__Peptostreptococcales;f__Tindalliaceae;g__JAABSW01;Unassigned	0.108277	0	0	0	0	0
d__Bacteria;p__Bacillota_A;c__Clostridia;o__Peptostreptococcales;f__Tindalliaceae;Unassigned;Unassigned	0.00445442	0	0	0	0	0
d__Bacteria;p__Bacillota_A;c__Clostridia;o__Peptostreptococcales;Unassigned;Unassigned;Unassigned	0.0678442	0.0665046	0.00542503	0	0.0318927	0
d__Bacteria;p__Bacillota_A;c__Clostridia;o__Saccharofermentanales;f__Saccharofermentanaceae;g__Firm-13;Unassigned	0	0	0	0	0.0172119	0
d__Bacteria;p__Bacillota_A;c__Clostridia;o__Saccharofermentanales;f__Saccharofermentanaceae;Unassigned;Unassigned	0	0	0	0	0.0146808	0
d__Bacteria;p__Bacillota_A;c__Clostridia;o__Saccharofermentanales;Unassigned;Unassigned;Unassigned	0	0	0	0	0.0146808	0
d__Bacteria;p__Bacillota_A;c__Clostridia;o__TANB77;f__CAG-508;g__CAG-269;Unassigned	0	0	0	0	0.0172119	0
d__Bacteria;p__Bacillota_A;c__Clostridia;o__TANB77;f__CAG-508;Unassigned;Unassigned	0	0	0	0	0.0430298	0
d__Bacteria;p__Bacillota_A;c__Clostridia;o__TANB77;Unassigned;Unassigned;Unassigned	0.00633898	0	0	0	0.0113902	0
d__Bacteria;p__Bacillota_A;c__Clostridia;o__Tissierellales;f__Dethiosulfatibacteraceae;g__UBA8670;s__UBA8670 sp011390775	0.0688722	0	0	0	0	0
d__Bacteria;p__Bacillota_A;c__Clostridia;o__Tissierellales;f__Dethiosulfatibacteraceae;g__UBA8670;Unassigned	0.184173	0.0131734	0	0	0	0
d__Bacteria;p__Bacillota_A;c__Clostridia;o__Tissierellales;f__Dethiosulfatibacteraceae;Unassigned;Unassigned	0	0.00233722	0	0	0	0
d__Bacteria;p__Bacillota_A;c__Clostridia;o__Tissierellales;f__Tissierellaceae_C;g__JANKMX01;s__JANKMX01 sp024637045	0.0267265	0	0	0	0	0
d__Bacteria;p__Bacillota_A;c__Clostridia;o__Tissierellales;f__Tissierellaceae_C;g__JANKMX01;Unassigned	0.0469427	0	0	0	0	0
d__Bacteria;p__Bacillota_A;c__Clostridia;o__Tissierellales;Unassigned;Unassigned;Unassigned	0.0256986	0.0435573	0	0	0.0275897	0
d__Bacteria;p__Bacillota_A;c__Clostridia;o__UBA1381;Unassigned;Unassigned;Unassigned	0	0	0	0	0.0144276	0
d__Bacteria;p__Bacillota_A;c__Clostridia;Unassigned;Unassigned;Unassigned;Unassigned	0.103137	0.136834	0.0483854	0.00933059	0.120737	0.465909
d__Bacteria;p__Bacillota_A;c__Thermosediminibacteria;o__Thermosediminibacterales;Unassigned;Unassigned;Unassigned	0	0	0.00498516	0	0	0
d__Bacteria;p__Bacillota_A;c__Thermosediminibacteria;Unassigned;Unassigned;Unassigned;Unassigned	0	0	0.000879734	0	0	0
d__Bacteria;p__Bacillota_A;Unassigned;Unassigned;Unassigned;Unassigned;Unassigned	0.0203875	0.00722414	0.0170082	0	0.0015187	0.0359848
d__Bacteria;p__Bacillota_B;c__Desulfitobacteriia;o__Desulfitobacteriales;f__Desulfitobacteriaceae;g__Desulfosporosinus;s__Desulfosporosinus sp000960765	0	0	0	0	0.0842878	0
d__Bacteria;p__Bacillota_B;c__Desulfitobacteriia;o__Desulfitobacteriales;f__Desulfitobacteriaceae;g__Desulfosporosinus;Unassigned	0	0	0	0	0.0430298	0
d__Bacteria;p__Bacillota_B;c__Desulfitobacteriia;o__Desulfitobacteriales;f__Desulfitobacteriaceae;Unassigned;Unassigned	0	0	0	0	0.0255648	0
d__Bacteria;p__Bacillota_B;c__Desulfitobacteriia;o__Desulfitobacteriales;Unassigned;Unassigned;Unassigned	0	0	0	0	0.00329051	0
d__Bacteria;p__Bacillota_B;c__Desulfotomaculia;o__Ammonifexales;Unassigned;Unassigned;Unassigned	0	0	0	0	0	0.0757576
d__Bacteria;p__Bacillota_B;c__Desulfotomaculia;o__Desulfotomaculales;f__Pelotomaculaceae;Unassigned;Unassigned	0	0	0	0	0.0101247	0
d__Bacteria;p__Bacillota_B;c__Desulfotomaculia;o__Desulfotomaculales;Unassigned;Unassigned;Unassigned	0	0	0.0328434	0	0.0060748	0
d__Bacteria;p__Bacillota_B;c__Desulfotomaculia;Unassigned;Unassigned;Unassigned;Unassigned	0	0.00998632	0.00234596	0	0	0.0606061
d__Bacteria;p__Bacillota_B;c__GCA-003054495;o__Carboxydocellales;Unassigned;Unassigned;Unassigned	0	0	0	0	0	0.0435606
d__Bacteria;p__Bacillota_B;c__Moorellia;o__Moorellales;f__Moorellaceae;Unassigned;Unassigned	0	0	0.0071845	0	0	0
d__Bacteria;p__Bacillota_B;c__Moorellia;o__Moorellales;Unassigned;Unassigned;Unassigned	0	0	0.000879734	0	0	0
d__Bacteria;p__Bacillota_B;c__Moorellia;Unassigned;Unassigned;Unassigned;Unassigned	0.0149052	0.0146608	0.00161285	0	0	0
d__Bacteria;p__Bacillota_B;c__TC1;o__TC1;f__UBA5767;Unassigned;Unassigned	0.0164471	0	0	0	0	0
d__Bacteria;p__Bacillota_B;c__TC1;o__TC1;Unassigned;Unassigned;Unassigned	0.00188456	0	0	0	0	0
d__Bacteria;p__Bacillota_B;Unassigned;Unassigned;Unassigned;Unassigned;Unassigned	0.0349501	0.0393078	0.0224332	0	0.0503702	0.232955
d__Bacteria;p__Bacillota_C;c__Negativicutes;o__Acidaminococcales;f__Acidaminococcaceae;Unassigned;Unassigned	0	0	0	0	0.0399924	0
d__Bacteria;p__Bacillota_C;c__Negativicutes;o__Acidaminococcales;Unassigned;Unassigned;Unassigned	0	0	0	0	0.0015187	0
d__Bacteria;p__Bacillota_C;c__Negativicutes;o__Propionisporales;f__DSM-13327;g__Pelosinus;s__Pelosinus fermentans	0	0	0	0	0.0460672	0
d__Bacteria;p__Bacillota_C;c__Negativicutes;o__Propionisporales;f__DSM-13327;g__Pelosinus;s__Pelosinus fermentans_A	0	0	0	0	0.0425236	0
d__Bacteria;p__Bacillota_C;c__Negativicutes;o__Propionisporales;f__DSM-13327;g__Pelosinus;s__Pelosinus propionicus	0	0	0	0	0.0149339	0
d__Bacteria;p__Bacillota_C;c__Negativicutes;o__Propionisporales;f__DSM-13327;g__Pelosinus;Unassigned	0	0	0	0	0.0318927	0
d__Bacteria;p__Bacillota_C;c__Negativicutes;o__Propionisporales;f__DSM-13327;Unassigned;Unassigned	0	0	0	0	0.00278428	0
d__Bacteria;p__Bacillota_C;c__Negativicutes;o__Selenomonadales;f__Selenomonadaceae;Unassigned;Unassigned	0	0	0	0	0.0329051	0
d__Bacteria;p__Bacillota_C;c__Negativicutes;o__Selenomonadales;Unassigned;Unassigned;Unassigned	0	0	0	0	0.00885908	0
d__Bacteria;p__Bacillota_C;c__Negativicutes;o__UBA1444;f__UBA1444;g__UBA1444;Unassigned	0	0	0	0	0.0215149	0
d__Bacteria;p__Bacillota_C;c__Negativicutes;o__Veillonellales;f__Dialisteraceae;g__Dialister;Unassigned	0	0	0	0	0.0242992	0
d__Bacteria;p__Bacillota_C;c__Negativicutes;o__Veillonellales;f__Dialisteraceae;Unassigned;Unassigned	0	0	0	0	0.00430298	0
d__Bacteria;p__Bacillota_C;c__Negativicutes;o__Veillonellales;Unassigned;Unassigned;Unassigned	0	0	0	0	0.0172119	0
d__Bacteria;p__Bacillota_C;c__Negativicutes;Unassigned;Unassigned;Unassigned;Unassigned	0.00873751	0.00956137	0.00410543	0	0.036955	0.0587121
d__Bacteria;p__Bacillota_D;c__Dethiobacteria;o__DTU022;f__DTU022;Unassigned;Unassigned	0.00890884	0	0	0	0	0
d__Bacteria;p__Bacillota_D;c__Dethiobacteria;o__DTU022;Unassigned;Unassigned;Unassigned	0.00188456	0	0	0	0	0
d__Bacteria;p__Bacillota_D;c__Dethiobacteria;Unassigned;Unassigned;Unassigned;Unassigned	0.0029125	0	0	0	0	0
d__Bacteria;p__Bacillota_D;Unassigned;Unassigned;Unassigned;Unassigned;Unassigned	0.00770957	0	0	0	0	0
d__Bacteria;p__Bacillota_E;c__DTU015;o__DTU015;Unassigned;Unassigned;Unassigned	0	0	0.00689125	0	0	0
d__Bacteria;p__Bacillota_E;c__Symbiobacteriia;o__Symbiobacteriales;f__Symbiobacteriaceae;g__Symbiobacterium;Unassigned	0	0	0	0	0	0.0984848
d__Bacteria;p__Bacillota_E;c__Symbiobacteriia;o__Symbiobacteriales;Unassigned;Unassigned;Unassigned	0	0	0.00865072	0	0	0
d__Bacteria;p__Bacillota_E;c__Thermaerobacteria;o__Thermaerobacterales;f__Thermaerobacteraceae;g__Thermaerobacter;Unassigned	0	0	0.00659801	0	0	0
d__Bacteria;p__Bacillota_E;c__Thermaerobacteria;o__Thermaerobacterales;Unassigned;Unassigned;Unassigned	0	0	0.0058649	0	0	0
d__Bacteria;p__Bacillota_E;Unassigned;Unassigned;Unassigned;Unassigned;Unassigned	0.00685295	0.0206101	0.0340164	0	0	0.113636
d__Bacteria;p__Bacillota_F;c__Halanaerobiia;o__Halanaerobiales;f__Halanaerobiaceae;g__Halanaerobium;s__Halanaerobium saccharolyticum	0.0157618	0	0	0	0	0
d__Bacteria;p__Bacillota_F;c__Halanaerobiia;o__Halanaerobiales;f__Halanaerobiaceae;g__Halanaerobium;s__Halanaerobium saccharolyticum_A	0.011136	0	0	0	0	0
d__Bacteria;p__Bacillota_F;c__Halanaerobiia;o__Halanaerobiales;f__Halanaerobiaceae;g__Halanaerobium;s__Halanaerobium saccharolyticum_C	0.0955987	0	0	0	0	0
d__Bacteria;p__Bacillota_F;c__Halanaerobiia;o__Halanaerobiales;f__Halanaerobiaceae;g__Halanaerobium;Unassigned	0.193596	0.199939	0	0	0	0
d__Bacteria;p__Bacillota_F;c__Halanaerobiia;o__Halanaerobiales;f__Halanaerobiaceae;Unassigned;Unassigned	0.00222721	0.00382455	0	0	0	0
d__Bacteria;p__Bacillota_F;c__Halanaerobiia;o__Halanaerobiales;f__Halarsenatibacteraceae;g__SLSL01;Unassigned	0.029125	0	0	0	0	0
d__Bacteria;p__Bacillota_F;c__Halanaerobiia;o__Halanaerobiales;f__Halarsenatibacteraceae;Unassigned;Unassigned	0.00976546	0	0	0	0	0
d__Bacteria;p__Bacillota_F;c__Halanaerobiia;o__Halanaerobiales;f__M55B127;g__M55B127;Unassigned	0.0445442	0.302352	0	0.0067322	0	0
d__Bacteria;p__Bacillota_F;c__Halanaerobiia;o__Halanaerobiales;Unassigned;Unassigned;Unassigned	0.0203875	0.0427074	0	0.00366137	0	0
d__Bacteria;p__Bacillota_F;c__Halanaerobiia;o__Halobacteroidales;f__Acetohalobiaceae;Unassigned;Unassigned	0	0.0108362	0	0	0	0
d__Bacteria;p__Bacillota_F;c__Halanaerobiia;o__Halobacteroidales;f__Halobacteroidaceae;g__Halobacteroides;Unassigned	0.00976546	0	0	0	0	0
d__Bacteria;p__Bacillota_F;c__Halanaerobiia;o__Halobacteroidales;f__Halobacteroidaceae;g__Orenia;Unassigned	0	0.016998	0	0	0	0
d__Bacteria;p__Bacillota_F;c__Halanaerobiia;o__Halobacteroidales;f__Halobacteroidaceae;Unassigned;Unassigned	0.0140486	0.0329336	0	0	0	0
d__Bacteria;p__Bacillota_F;c__Halanaerobiia;o__Halobacteroidales;Unassigned;Unassigned;Unassigned	0.00633898	0.00616177	0	0	0	0
d__Bacteria;p__Bacillota_F;c__Halanaerobiia;Unassigned;Unassigned;Unassigned;Unassigned	0.0190169	0.0152982	0	0.00295272	0	0
d__Bacteria;p__Bacillota_G;c__Limnochordia;Unassigned;Unassigned;Unassigned;Unassigned	0.00616766	0.0127485	0.00997032	0	0	0
d__Bacteria;p__Bacillota_G;c__UBA4882;Unassigned;Unassigned;Unassigned;Unassigned	0	0	0.0108501	0	0	0
d__Bacteria;p__Bacillota_G;Unassigned;Unassigned;Unassigned;Unassigned;Unassigned	0.0029125	0.012536	0.0085041	0	0	0
d__Bacteria;p__Bacillota_H;c__UBA994;o__PWPR01;f__PWPR01;g__GCA-014931565;Unassigned	0.00959413	0	0	0	0	0
d__Bacteria;p__Bacillota_H;c__UBA994;o__PWPR01;f__PWPR01;g__PWPR01;Unassigned	0.08412	0.00849899	0	0	0	0
d__Bacteria;p__Bacillota_H;c__UBA994;o__PWPR01;f__PWPR01;Unassigned;Unassigned	0.0159331	0.00127485	0	0	0	0
d__Bacteria;p__Bacillota_H;c__UBA994;Unassigned;Unassigned;Unassigned;Unassigned	0.00188456	0.00233722	0	0	0	0
d__Bacteria;p__Bacillota;c__Bacilli;o__Acholeplasmatales;f__Acholeplasmataceae;g__Acholeplasma;Unassigned	0	0	0	0	0.0144276	0
d__Bacteria;p__Bacillota;c__Bacilli;o__Acholeplasmatales;f__Acholeplasmataceae;Unassigned;Unassigned	0	0	0	0	0.0129089	0
d__Bacteria;p__Bacillota;c__Bacilli;o__Acholeplasmatales;f__UBA5453;g__Paracholeplasma;Unassigned	0	0	0	0	0.0129089	0
d__Bacteria;p__Bacillota;c__Bacilli;o__Acholeplasmatales;f__UBA5453;Unassigned;Unassigned	0	0	0	0	0.00582168	0
d__Bacteria;p__Bacillota;c__Bacilli;o__Acholeplasmatales;Unassigned;Unassigned;Unassigned	0	0	0	0	0.0172119	0
d__Bacteria;p__Bacillota;c__Bacilli;o__Aneurinibacillales;f__RAOX-1;g__Ammoniphilus;Unassigned	0	0	0.0148089	0	0	0
d__Bacteria;p__Bacillota;c__Bacilli;o__Aneurinibacillales;f__RAOX-1;g__YIM-78166;s__YIM-78166 sp004522215	0	0	0.46318	0	0	0
d__Bacteria;p__Bacillota;c__Bacilli;o__Aneurinibacillales;f__RAOX-1;g__YIM-78166;Unassigned	0	0	0.54177	0	0	0
d__Bacteria;p__Bacillota;c__Bacilli;o__Aneurinibacillales;f__RAOX-1;Unassigned;Unassigned	0	0	0.0230197	0	0	0
d__Bacteria;p__Bacillota;c__Bacilli;o__Aneurinibacillales;Unassigned;Unassigned;Unassigned	0	0	0.00117298	0	0	0
d__Bacteria;p__Bacillota;c__Bacilli;o__Bacillales_G;f__Fictibacillaceae;g__Fictibacillus;s__Fictibacillus halophilus	0	0	0.0228731	0	0	0
d__Bacteria;p__Bacillota;c__Bacilli;o__Bacillales_G;f__Fictibacillaceae;g__Fictibacillus;s__Fictibacillus nanhaiensis_A	0	0	0.0219934	0	0	0
d__Bacteria;p__Bacillota;c__Bacilli;o__Bacillales_G;f__Fictibacillaceae;g__Fictibacillus;Unassigned	0	0	0.0464793	0	0	0
d__Bacteria;p__Bacillota;c__Bacilli;o__Bacillales_G;f__Fictibacillaceae;Unassigned;Unassigned	0	0	0.00249258	0	0	0
d__Bacteria;p__Bacillota;c__Bacilli;o__Bacillales_G;Unassigned;Unassigned;Unassigned	0	0	0.000146622	0	0	0
d__Bacteria;p__Bacillota;c__Bacilli;o__Bacillales_H;f__Salisediminibacteriaceae;g__Evansella;Unassigned	0.0217581	0	0	0	0	0
d__Bacteria;p__Bacillota;c__Bacilli;o__Bacillales_H;f__Salisediminibacteriaceae;g__Salipaludibacillus;Unassigned	0.0251846	0	0	0	0	0
d__Bacteria;p__Bacillota;c__Bacilli;o__Bacillales_H;f__Salisediminibacteriaceae;Unassigned;Unassigned	0.0150765	0	0	0	0	0
d__Bacteria;p__Bacillota;c__Bacilli;o__Bacillales_H;Unassigned;Unassigned;Unassigned	0.011136	0	0	0	0	0
d__Bacteria;p__Bacillota;c__Bacilli;o__Bacillales;f__Anoxybacillaceae;Unassigned;Unassigned	0	0	0.00674463	0	0	0
d__Bacteria;p__Bacillota;c__Bacilli;o__Bacillales;f__Bacillaceae_G;g__Ectobacillus;s__Ectobacillus funiculus	0	0	0.243686	0	0	0
d__Bacteria;p__Bacillota;c__Bacilli;o__Bacillales;f__Bacillaceae_G;g__Ectobacillus;Unassigned	0	0	0.0936917	0	0	0
d__Bacteria;p__Bacillota;c__Bacilli;o__Bacillales;f__Bacillaceae_G;Unassigned;Unassigned	0	0	0.012023	0	0	0
d__Bacteria;p__Bacillota;c__Bacilli;o__Bacillales;f__Bacillaceae_L;g__Ferdinandcohnia;Unassigned	0	0	0.0071845	0	0	0
d__Bacteria;p__Bacillota;c__Bacilli;o__Bacillales;f__Bacillaceae_L;g__Litchfieldia;Unassigned	0	0	0.261868	0	0	0
d__Bacteria;p__Bacillota;c__Bacilli;o__Bacillales;f__Bacillaceae_L;Unassigned;Unassigned	0	0	0.0202339	0	0	0
d__Bacteria;p__Bacillota;c__Bacilli;o__Bacillales;f__DSM-18226;g__Cytobacillus;Unassigned	0	0	0.00557165	0	0	0
d__Bacteria;p__Bacillota;c__Bacilli;o__Bacillales;f__DSM-18226;g__Neobacillus;s__Neobacillus niacini_C	0	0	0.0976505	0	0	0
d__Bacteria;p__Bacillota;c__Bacilli;o__Bacillales;f__DSM-18226;g__Neobacillus;s__Neobacillus niacini_D	0	0	0.0976505	0	0	0
d__Bacteria;p__Bacillota;c__Bacilli;o__Bacillales;f__DSM-18226;g__Neobacillus;s__Neobacillus sp013396335	0	0	0.174627	0	0	0
d__Bacteria;p__Bacillota;c__Bacilli;o__Bacillales;f__DSM-18226;g__Neobacillus;Unassigned	0	0	0.366849	0	0	0
d__Bacteria;p__Bacillota;c__Bacilli;o__Bacillales;f__DSM-18226;g__Robertmurraya;s__Robertmurraya korlensis_B	0	0	1.06067	0	0	0
d__Bacteria;p__Bacillota;c__Bacilli;o__Bacillales;f__DSM-18226;g__Robertmurraya;s__Robertmurraya sp003586445	0	0	1.66416	0	0	0
d__Bacteria;p__Bacillota;c__Bacilli;o__Bacillales;f__DSM-18226;g__Robertmurraya;Unassigned	0	0	1.07313	0	0	0
d__Bacteria;p__Bacillota;c__Bacilli;o__Bacillales;f__DSM-18226;Unassigned;Unassigned	0	0	0.101463	0	0	0
d__Bacteria;p__Bacillota;c__Bacilli;o__Bacillales;f__Jeotgalibacillaceae;g__Jeotgalibacillus;Unassigned	0.0164471	0	0	0	0	0
d__Bacteria;p__Bacillota;c__Bacilli;o__Bacillales;f__Planococcaceae;g__Caryophanon;Unassigned	0	0	0	0	0.010884	0
d__Bacteria;p__Bacillota;c__Bacilli;o__Bacillales;f__Planococcaceae;g__Chryseomicrobium;Unassigned	0	0	0	0	0.0101247	0
d__Bacteria;p__Bacillota;c__Bacilli;o__Bacillales;f__Planococcaceae;g__Planococcus;s__Planococcus sp016820495	0	0	0	0	0.0250585	0
d__Bacteria;p__Bacillota;c__Bacilli;o__Bacillales;f__Planococcaceae;g__Planococcus;s__Planococcus wigleyi	0	0	0	0	0.0321458	0
d__Bacteria;p__Bacillota;c__Bacilli;o__Bacillales;f__Planococcaceae;g__Planococcus;Unassigned	0	0	0	0	0.0440423	0
d__Bacteria;p__Bacillota;c__Bacilli;o__Bacillales;f__Planococcaceae;g__Solibacillus;Unassigned	0	0	0	0	0.0129089	0
d__Bacteria;p__Bacillota;c__Bacilli;o__Bacillales;f__Planococcaceae;Unassigned;Unassigned	0	0	0	0	0.0610011	0
d__Bacteria;p__Bacillota;c__Bacilli;o__Bacillales;Unassigned;Unassigned;Unassigned	0.0224434	0.0112612	0.0922255	0	0.0230336	0.121212
d__Bacteria;p__Bacillota;c__Bacilli;o__Calditerricolales;f__Calditerricolaceae;g__Calditerricola;Unassigned	0	0	0.0231663	0	0	0
d__Bacteria;p__Bacillota;c__Bacilli;o__Erysipelotrichales;f__Coprobacillaceae;Unassigned;Unassigned	0	0	0	0	0.0242992	0
d__Bacteria;p__Bacillota;c__Bacilli;o__Erysipelotrichales;f__Erysipelotrichaceae;g__GWE2-51-13;Unassigned	0	0	0	0	0.0230336	0
d__Bacteria;p__Bacillota;c__Bacilli;o__Erysipelotrichales;f__Erysipelotrichaceae;g__Holdemanella;Unassigned	0	0	0	0	0.00911219	0
d__Bacteria;p__Bacillota;c__Bacilli;o__Erysipelotrichales;f__Erysipelotrichaceae;g__UBA2212;s__UBA2212 sp021847325	0	0	0	0	0.0308802	0
d__Bacteria;p__Bacillota;c__Bacilli;o__Erysipelotrichales;f__Erysipelotrichaceae;g__UBA2212;Unassigned	0	0	0	0	0.0620135	0
d__Bacteria;p__Bacillota;c__Bacilli;o__Erysipelotrichales;f__Erysipelotrichaceae;Unassigned;Unassigned	0	0	0	0	0.107828	0
d__Bacteria;p__Bacillota;c__Bacilli;o__Erysipelotrichales;Unassigned;Unassigned;Unassigned	0	0	0	0	0.0144276	0
d__Bacteria;p__Bacillota;c__Bacilli;o__Haloplasmatales;Unassigned;Unassigned;Unassigned	0.00582501	0	0	0	0	0
d__Bacteria;p__Bacillota;c__Bacilli;o__Izemoplasmatales;f__Izemoplasmataceae;g__CSBR16-104;Unassigned	0.0292964	0	0	0	0	0
d__Bacteria;p__Bacillota;c__Bacilli;o__Izemoplasmatales;f__Izemoplasmataceae;g__SKGI01;Unassigned	0.0102794	0	0	0	0	0
d__Bacteria;p__Bacillota;c__Bacilli;o__Izemoplasmatales;f__Izemoplasmataceae;g__SLQR01;Unassigned	0.513971	0	0	0	0	0
d__Bacteria;p__Bacillota;c__Bacilli;o__Izemoplasmatales;f__Izemoplasmataceae;g__UBA3566;s__UBA3566 sp002376065	0.106563	0	0	0	0	0
d__Bacteria;p__Bacillota;c__Bacilli;o__Izemoplasmatales;f__Izemoplasmataceae;g__UBA3566;Unassigned	0.512772	0	0	0	0	0
d__Bacteria;p__Bacillota;c__Bacilli;o__Izemoplasmatales;f__Izemoplasmataceae;Unassigned;Unassigned	0.12164	0.0108362	0	0	0	0
d__Bacteria;p__Bacillota;c__Bacilli;o__Izemoplasmatales;f__UBA5603;g__Zrk29;s__Zrk29 sp018622675	0.14888	0	0	0	0	0
d__Bacteria;p__Bacillota;c__Bacilli;o__Izemoplasmatales;f__UBA5603;g__Zrk29;Unassigned	0.351214	0	0	0	0	0
d__Bacteria;p__Bacillota;c__Bacilli;o__Izemoplasmatales;f__UBA5603;Unassigned;Unassigned	0.0157618	0	0	0	0.0144276	0
d__Bacteria;p__Bacillota;c__Bacilli;o__Izemoplasmatales;Unassigned;Unassigned;Unassigned	0.0164471	0.00722414	0	0	0.00430298	0
d__Bacteria;p__Bacillota;c__Bacilli;o__Lactobacillales;f__Aerococcaceae;g__Trichococcus;s__Trichococcus flocculiformis	0	0	0	0	0.0323989	0
d__Bacteria;p__Bacillota;c__Bacilli;o__Lactobacillales;f__Aerococcaceae;g__Trichococcus;Unassigned	0	0	0	0	0.0045561	0
d__Bacteria;p__Bacillota;c__Bacilli;o__Lactobacillales;f__Aerococcaceae;Unassigned;Unassigned	0	0	0	0	0.0460672	0
d__Bacteria;p__Bacillota;c__Bacilli;o__Lactobacillales;f__Carnobacteriaceae;g__Alkalibacterium;s__Alkalibacterium putridalgicola	0.0102794	0	0	0	0	0
d__Bacteria;p__Bacillota;c__Bacilli;o__Lactobacillales;f__Carnobacteriaceae;g__Alkalibacterium;Unassigned	0.0207302	0	0	0	0	0
d__Bacteria;p__Bacillota;c__Bacilli;o__Lactobacillales;f__Carnobacteriaceae;g__Atopostipes;Unassigned	0	0	0	0	0.0172119	0
d__Bacteria;p__Bacillota;c__Bacilli;o__Lactobacillales;f__Carnobacteriaceae;Unassigned;Unassigned	0	0	0	0	0.00708726	0
d__Bacteria;p__Bacillota;c__Bacilli;o__Lactobacillales;f__Lactobacillaceae;Unassigned;Unassigned	0	0	0	0	0.0215149	0
d__Bacteria;p__Bacillota;c__Bacilli;o__Lactobacillales;f__Streptococcaceae;Unassigned;Unassigned	0	0	0	0	0.0129089	0
d__Bacteria;p__Bacillota;c__Bacilli;o__Lactobacillales;Unassigned;Unassigned;Unassigned	0.0138772	0.0138109	0	0	0.0344238	0
d__Bacteria;p__Bacillota;c__Bacilli;o__Paenibacillales;f__NBRC-103111;g__Paenibacillus_AC;Unassigned	0	0	0	0	0	0
d__Bacteria;p__Bacillota;c__Bacilli;o__Paenibacillales;f__NBRC-103111;g__Paenibacillus_G;s__Paenibacillus_G validus	0	0	5.31668	0	0	0
d__Bacteria;p__Bacillota;c__Bacilli;o__Paenibacillales;f__NBRC-103111;g__Paenibacillus_S;Unassigned	0	0	0.00865072	0	0	0
d__Bacteria;p__Bacillota;c__Bacilli;o__Paenibacillales;f__NBRC-103111;Unassigned;Unassigned	0	0	0.0382684	0	0	0
d__Bacteria;p__Bacillota;c__Bacilli;o__Paenibacillales;f__Paenibacillaceae;g__Cohnella;s__Cohnella sp003001675	0	0	0.298083	0	0	0
d__Bacteria;p__Bacillota;c__Bacilli;o__Paenibacillales;f__Paenibacillaceae;g__Cohnella;Unassigned	0	0	0.268026	0	0	0
d__Bacteria;p__Bacillota;c__Bacilli;o__Paenibacillales;f__Paenibacillaceae;g__Paenibacillus;Unassigned	0	0	0.028738	0	0	0
d__Bacteria;p__Bacillota;c__Bacilli;o__Paenibacillales;f__Paenibacillaceae;g__Pristimantibacillus;Unassigned	0	0	0.00997032	0	0	0
d__Bacteria;p__Bacillota;c__Bacilli;o__Paenibacillales;f__Paenibacillaceae;Unassigned;Unassigned	0	0	0.0397347	0	0	0
d__Bacteria;p__Bacillota;c__Bacilli;o__Paenibacillales;f__Reconciliibacillaceae;g__Reconciliibacillus;Unassigned	0	0	0.00909059	0	0	0
d__Bacteria;p__Bacillota;c__Bacilli;o__Paenibacillales;f__YIM-B00363;g__Paenibacillus_AK;Unassigned	0	0	0.0561564	0	0	0
d__Bacteria;p__Bacillota;c__Bacilli;o__Paenibacillales;Unassigned;Unassigned;Unassigned	0	0.00998632	0.0674463	0	0	0
d__Bacteria;p__Bacillota;c__Bacilli;o__RF39;f__UBA660;g__CAG-302;Unassigned	0	0	0	0	0.0144276	0
d__Bacteria;p__Bacillota;c__Bacilli;o__RF39;f__UBA660;g__CSBR16-113R1;Unassigned	0.0203875	0	0	0	0	0
d__Bacteria;p__Bacillota;c__Bacilli;o__RF39;f__UBA660;Unassigned;Unassigned	0.0150765	0.00786157	0	0	0.223755	0
d__Bacteria;p__Bacillota;c__Bacilli;o__RFN20;f__CAG-288;g__CAG-568;s__CAG-568 sp000434395	0	0	0	0	0.0301209	0
d__Bacteria;p__Bacillota;c__Bacilli;o__RFN20;f__CAG-288;Unassigned;Unassigned	0	0	0	0	0.00278428	0
d__Bacteria;p__Bacillota;c__Bacilli;o__RFN20;f__CAG-826;g__Onthovivens;Unassigned	0	0	0	0	0.0387268	0
d__Bacteria;p__Bacillota;c__Bacilli;o__RFN20;f__CAG-826;Unassigned;Unassigned	0	0	0	0	0.0561919	0
d__Bacteria;p__Bacillota;c__Bacilli;o__RFN20;Unassigned;Unassigned;Unassigned	0	0	0	0	0.0225274	0
d__Bacteria;p__Bacillota;c__Bacilli;o__Staphylococcales;f__Salinicoccaceae;g__Jeotgalicoccus;s__Jeotgalicoccus sp003513765	0	0	0	0	0.0131621	0
d__Bacteria;p__Bacillota;c__Bacilli;o__Staphylococcales;f__Salinicoccaceae;g__Jeotgalicoccus;Unassigned	0	0	0	0	0.0177182	0
d__Bacteria;p__Bacillota;c__Bacilli;o__Staphylococcales;f__Salinicoccaceae;Unassigned;Unassigned	0	0	0	0	0.0207556	0
d__Bacteria;p__Bacillota;c__Bacilli;o__Thermoactinomycetales;f__DSM-45169;g__Desmospora;Unassigned	0	0	0.04428	0	0	0
d__Bacteria;p__Bacillota;c__Bacilli;o__Thermoactinomycetales;f__DSM-45169;Unassigned;Unassigned	0	0	0.0334299	0	0	0
d__Bacteria;p__Bacillota;c__Bacilli;o__Thermoactinomycetales;Unassigned;Unassigned;Unassigned	0	0	0.000879734	0	0	0
d__Bacteria;p__Bacillota;c__Bacilli;Unassigned;Unassigned;Unassigned;Unassigned	0.0842913	0.113674	0.0964775	0.0113384	0.115927	0.166667
d__Bacteria;p__Bacteroidota;c__Bacteroidia;o__AKYH767-A;Unassigned;Unassigned;Unassigned	0	0	0	0	0.0113902	0
d__Bacteria;p__Bacteroidota;c__Bacteroidia;o__AKYH767;f__2-12-FULL-35-15;g__2-12-FULL-35-15;Unassigned	0	0	0	0	0.0210087	0
d__Bacteria;p__Bacteroidota;c__Bacteroidia;o__AKYH767;f__B-17BO;g__UBA2475;Unassigned	0	0	0	0	0.0534076	0
d__Bacteria;p__Bacteroidota;c__Bacteroidia;o__AKYH767;f__B-17BO;g__UBA4416;Unassigned	0	0	0	0	0.0306271	0
d__Bacteria;p__Bacteroidota;c__Bacteroidia;o__AKYH767;f__B-17BO;Unassigned;Unassigned	0	0	0	0	0.0215149	0
d__Bacteria;p__Bacteroidota;c__Bacteroidia;o__AKYH767;Unassigned;Unassigned;Unassigned	0.00736692	0.0114736	0	0	0.0273366	0
d__Bacteria;p__Bacteroidota;c__Bacteroidia;o__Bacteroidales;f__4484-276;g__SABY01;Unassigned	0.00942281	0	0	0	0	0
d__Bacteria;p__Bacteroidota;c__Bacteroidia;o__Bacteroidales;f__4484-276;Unassigned;Unassigned	0.0188456	0	0	0	0	0
d__Bacteria;p__Bacteroidota;c__Bacteroidia;o__Bacteroidales;f__B18-G4;g__B18-G4;Unassigned	0.0447155	0	0	0	0	0
d__Bacteria;p__Bacteroidota;c__Bacteroidia;o__Bacteroidales;f__B18-G4;g__M55B132;Unassigned	0.0173037	0	0	0	0	0
d__Bacteria;p__Bacteroidota;c__Bacteroidia;o__Bacteroidales;f__B18-G4;Unassigned;Unassigned	0.0130206	0	0	0	0	0
d__Bacteria;p__Bacteroidota;c__Bacteroidia;o__Bacteroidales;f__Bacteroidaceae;g__Alloprevotella;Unassigned	0	0	0	0	0.0268303	0
d__Bacteria;p__Bacteroidota;c__Bacteroidia;o__Bacteroidales;f__Bacteroidaceae;g__Bacteroides_I;s__Bacteroides_I graminisolvens	0	0	0	0	0.095678	0
d__Bacteria;p__Bacteroidota;c__Bacteroidia;o__Bacteroidales;f__Bacteroidaceae;g__Bacteroides_I;Unassigned	0	0	0	0	0.0015187	0
d__Bacteria;p__Bacteroidota;c__Bacteroidia;o__Bacteroidales;f__Bacteroidaceae;g__Bacteroides;s__Bacteroides uniformis	0	0	0	0	0.0235398	0
d__Bacteria;p__Bacteroidota;c__Bacteroidia;o__Bacteroidales;f__Bacteroidaceae;g__Bacteroides;Unassigned	0	0	0	0	0.0549263	0
d__Bacteria;p__Bacteroidota;c__Bacteroidia;o__Bacteroidales;f__Bacteroidaceae;g__HGM04593;Unassigned	0	0	0	0	0.0177182	0
d__Bacteria;p__Bacteroidota;c__Bacteroidia;o__Bacteroidales;f__Bacteroidaceae;g__Phocaeicola;s__Phocaeicola vulgatus	0	0	0	0	0.0579637	0
d__Bacteria;p__Bacteroidota;c__Bacteroidia;o__Bacteroidales;f__Bacteroidaceae;g__Phocaeicola;Unassigned	0	0	0	0	0.0913751	0
d__Bacteria;p__Bacteroidota;c__Bacteroidia;o__Bacteroidales;f__Bacteroidaceae;g__Prevotella;Unassigned	0	0	0	0	0.429539	0
d__Bacteria;p__Bacteroidota;c__Bacteroidia;o__Bacteroidales;f__Bacteroidaceae;g__UBA1189;Unassigned	0	0	0	0	0.0139214	0
d__Bacteria;p__Bacteroidota;c__Bacteroidia;o__Bacteroidales;f__Bacteroidaceae;g__UBA4372;Unassigned	0	0	0	0	0.028349	0
d__Bacteria;p__Bacteroidota;c__Bacteroidia;o__Bacteroidales;f__Bacteroidaceae;Unassigned;Unassigned	0.0173037	0.0271968	0	0	0.136177	0
d__Bacteria;p__Bacteroidota;c__Bacteroidia;o__Bacteroidales;f__Dysgonomonadaceae;g__Dysgonomonas;Unassigned	0	0	0	0	0.0161995	0
d__Bacteria;p__Bacteroidota;c__Bacteroidia;o__Bacteroidales;f__Dysgonomonadaceae;g__Fermentimonas;Unassigned	0	0	0	0	0.0253116	0
d__Bacteria;p__Bacteroidota;c__Bacteroidia;o__Bacteroidales;f__Dysgonomonadaceae;g__Proteiniphilum;Unassigned	0	0	0	0	0.0351832	0
d__Bacteria;p__Bacteroidota;c__Bacteroidia;o__Bacteroidales;f__Dysgonomonadaceae;Unassigned;Unassigned	0	0	0	0	0.0265772	0
d__Bacteria;p__Bacteroidota;c__Bacteroidia;o__Bacteroidales;f__F082;g__JALNZU01;s__JALNZU01 sp020853175	0	0	0	0	0.0144276	0
d__Bacteria;p__Bacteroidota;c__Bacteroidia;o__Bacteroidales;f__F082;g__Limimorpha;Unassigned	0	0	0	0	0.0230336	0
d__Bacteria;p__Bacteroidota;c__Bacteroidia;o__Bacteroidales;f__F082;g__Sulfidibacterium;Unassigned	0.0119927	0	0	0	0	0
d__Bacteria;p__Bacteroidota;c__Bacteroidia;o__Bacteroidales;f__F082;Unassigned;Unassigned	0.0462574	0.0248596	0	0	0.00936531	0
d__Bacteria;p__Bacteroidota;c__Bacteroidia;o__Bacteroidales;f__FEN-979;g__QYOJ01;Unassigned	0.0123353	0	0	0	0	0
d__Bacteria;p__Bacteroidota;c__Bacteroidia;o__Bacteroidales;f__FEN-979;Unassigned;Unassigned	0.00702428	0	0	0	0	0
d__Bacteria;p__Bacteroidota;c__Bacteroidia;o__Bacteroidales;f__GCA-2748055;g__GCA-2748055;Unassigned	0.117185	0.0962511	0	0	0	0
d__Bacteria;p__Bacteroidota;c__Bacteroidia;o__Bacteroidales;f__GCA-2748055;g__JAGLSB01;Unassigned	0.0104508	0	0	0	0	0
d__Bacteria;p__Bacteroidota;c__Bacteroidia;o__Bacteroidales;f__GCA-2748055;g__M55B112;Unassigned	0.285768	0.00743662	0	0	0	0
d__Bacteria;p__Bacteroidota;c__Bacteroidia;o__Bacteroidales;f__GCA-2748055;Unassigned;Unassigned	0.0687009	0.038033	0	0	0	0
d__Bacteria;p__Bacteroidota;c__Bacteroidia;o__Bacteroidales;f__JAADGE01;g__JAADGE01;Unassigned	0	0.00956137	0	0	0	0
d__Bacteria;p__Bacteroidota;c__Bacteroidia;o__Bacteroidales;f__JAADGE01;Unassigned;Unassigned	0	0.00127485	0	0	0	0
d__Bacteria;p__Bacteroidota;c__Bacteroidia;o__Bacteroidales;f__JAADJA01;g__JAADJA01;Unassigned	0.0322089	0.0108362	0	0	0	0
d__Bacteria;p__Bacteroidota;c__Bacteroidia;o__Bacteroidales;f__JAADJA01;Unassigned;Unassigned	0.0118213	0	0	0	0	0
d__Bacteria;p__Bacteroidota;c__Bacteroidia;o__Bacteroidales;f__JAAUTT01;g__JAAUTT01;Unassigned	0	0	0	0	0.0329051	0
d__Bacteria;p__Bacteroidota;c__Bacteroidia;o__Bacteroidales;f__JAGOPY01;g__JAGOPY01;Unassigned	0.0515685	0	0	0	0	0
d__Bacteria;p__Bacteroidota;c__Bacteroidia;o__Bacteroidales;f__JAGXLC01;g__JAGXLC01;Unassigned	0	0.012961	0	0	0	0
d__Bacteria;p__Bacteroidota;c__Bacteroidia;o__Bacteroidales;f__JAIOZK01;g__JAIOZK01;Unassigned	0.10091	0.0656547	0	0	0	0
d__Bacteria;p__Bacteroidota;c__Bacteroidia;o__Bacteroidales;f__JAIPAH01;g__JAIPAH01;Unassigned	0	0.0758535	0	0	0	0
d__Bacteria;p__Bacteroidota;c__Bacteroidia;o__Bacteroidales;f__Lentimicrobiaceae;g__Lentimicrobium;Unassigned	0.0142199	0	0	0	0.021768	0
d__Bacteria;p__Bacteroidota;c__Bacteroidia;o__Bacteroidales;f__Marinifilaceae;Unassigned;Unassigned	0.00651031	0	0	0	0.0139214	0
d__Bacteria;p__Bacteroidota;c__Bacteroidia;o__Bacteroidales;f__Marinilabiliaceae;g__Anaerophaga;Unassigned	0.0176464	0	0	0	0	0
d__Bacteria;p__Bacteroidota;c__Bacteroidia;o__Bacteroidales;f__Marinilabiliaceae;g__Breznakibacter;Unassigned	0	0	0	0	0.0731507	0
d__Bacteria;p__Bacteroidota;c__Bacteroidia;o__Bacteroidales;f__Marinilabiliaceae;g__Geofilum;s__Geofilum rubicundum	0.0241567	0	0	0	0	0
d__Bacteria;p__Bacteroidota;c__Bacteroidia;o__Bacteroidales;f__Marinilabiliaceae;g__Geofilum;Unassigned	0.0680156	0	0	0	0	0
d__Bacteria;p__Bacteroidota;c__Bacteroidia;o__Bacteroidales;f__Marinilabiliaceae;g__JAGPHP01;Unassigned	0	0	0	0	0.0101247	0
d__Bacteria;p__Bacteroidota;c__Bacteroidia;o__Bacteroidales;f__Marinilabiliaceae;g__Marinilabilia;Unassigned	0.864329	0.0157231	0	0	0	0
d__Bacteria;p__Bacteroidota;c__Bacteroidia;o__Bacteroidales;f__Marinilabiliaceae;g__Thermophagus;Unassigned	0.0071956	0	0	0	0	0
d__Bacteria;p__Bacteroidota;c__Bacteroidia;o__Bacteroidales;f__Marinilabiliaceae;Unassigned;Unassigned	0.0382052	0.016998	0	0	0.0341707	0
d__Bacteria;p__Bacteroidota;c__Bacteroidia;o__Bacteroidales;f__Muribaculaceae;Unassigned;Unassigned	0.0113074	0.00934889	0	0	0.0437892	0
d__Bacteria;p__Bacteroidota;c__Bacteroidia;o__Bacteroidales;f__P3;g__UBA10566;Unassigned	0	0	0	0	0.0334114	0
d__Bacteria;p__Bacteroidota;c__Bacteroidia;o__Bacteroidales;f__P3;Unassigned;Unassigned	0	0	0	0	0.00860596	0
d__Bacteria;p__Bacteroidota;c__Bacteroidia;o__Bacteroidales;f__Paludibacteraceae;g__Aphodosoma;Unassigned	0	0	0	0	0.0225274	0
d__Bacteria;p__Bacteroidota;c__Bacteroidia;o__Bacteroidales;f__Paludibacteraceae;g__Paludibacter;s__Paludibacter sp019163375	0	0	0	0	0.123015	0
d__Bacteria;p__Bacteroidota;c__Bacteroidia;o__Bacteroidales;f__Paludibacteraceae;g__Paludibacter;Unassigned	0	0	0	0	0.203506	0
d__Bacteria;p__Bacteroidota;c__Bacteroidia;o__Bacteroidales;f__Paludibacteraceae;g__RF16;Unassigned	0	0	0	0	0.0769474	0
d__Bacteria;p__Bacteroidota;c__Bacteroidia;o__Bacteroidales;f__Paludibacteraceae;g__UPXZ01;Unassigned	0	0	0	0	0.0359425	0
d__Bacteria;p__Bacteroidota;c__Bacteroidia;o__Bacteroidales;f__Paludibacteraceae;g__W0P28-013;s__W0P28-013 sp020636695	0	0	0	0	0.0488515	0
d__Bacteria;p__Bacteroidota;c__Bacteroidia;o__Bacteroidales;f__Paludibacteraceae;g__W0P28-013;Unassigned	0	0	0	0	0.0678352	0
d__Bacteria;p__Bacteroidota;c__Bacteroidia;o__Bacteroidales;f__Paludibacteraceae;Unassigned;Unassigned	0.0119927	0.0263469	0	0	0.0984623	0
d__Bacteria;p__Bacteroidota;c__Bacteroidia;o__Bacteroidales;f__Prolixibacteraceae;g__CAINVV01;Unassigned	0	0	0	0	0.0118965	0
d__Bacteria;p__Bacteroidota;c__Bacteroidia;o__Bacteroidales;f__Prolixibacteraceae;g__Draconibacterium;Unassigned	0.724357	0.537136	0	0	0.0349301	0
d__Bacteria;p__Bacteroidota;c__Bacteroidia;o__Bacteroidales;f__Prolixibacteraceae;g__JAAYJR01;Unassigned	0.0193596	0	0	0	0	0
d__Bacteria;p__Bacteroidota;c__Bacteroidia;o__Bacteroidales;f__Prolixibacteraceae;g__JABMQB01;Unassigned	0.0394045	0.00934889	0	0	0	0
d__Bacteria;p__Bacteroidota;c__Bacteroidia;o__Bacteroidales;f__Prolixibacteraceae;g__Mariniphaga;s__Mariniphaga sp024636975	0.23814	0	0	0	0	0
d__Bacteria;p__Bacteroidota;c__Bacteroidia;o__Bacteroidales;f__Prolixibacteraceae;g__Mariniphaga;Unassigned	1.90067	0.354408	0	0	0	0
d__Bacteria;p__Bacteroidota;c__Bacteroidia;o__Bacteroidales;f__Prolixibacteraceae;g__SKHV01;Unassigned	0	0.00913642	0	0	0.0336645	0
d__Bacteria;p__Bacteroidota;c__Bacteroidia;o__Bacteroidales;f__Prolixibacteraceae;g__Sunxiuqinia;Unassigned	0.0352927	0	0	0	0	0
d__Bacteria;p__Bacteroidota;c__Bacteroidia;o__Bacteroidales;f__Prolixibacteraceae;g__Tangfeifania;Unassigned	0.890884	0.154044	0	0	0	0
d__Bacteria;p__Bacteroidota;c__Bacteroidia;o__Bacteroidales;f__Prolixibacteraceae;g__UBA6024;Unassigned	0	0	0	0	0.0974499	0
d__Bacteria;p__Bacteroidota;c__Bacteroidia;o__Bacteroidales;f__Prolixibacteraceae;Unassigned;Unassigned	0.246706	0.111549	0	0	0.0432829	0
d__Bacteria;p__Bacteroidota;c__Bacteroidia;o__Bacteroidales;f__PUMT01;g__PUMT01;Unassigned	0.00736692	0	0	0	0	0
d__Bacteria;p__Bacteroidota;c__Bacteroidia;o__Bacteroidales;f__PUMT01;g__PXAP01;Unassigned	0.821498	0.0280467	0	0	0	0
d__Bacteria;p__Bacteroidota;c__Bacteroidia;o__Bacteroidales;f__PUMT01;Unassigned;Unassigned	0.00496839	0.0121111	0	0	0	0
d__Bacteria;p__Bacteroidota;c__Bacteroidia;o__Bacteroidales;f__PWNQ01;g__PWNQ01;Unassigned	0	0.280679	0	0	0	0
d__Bacteria;p__Bacteroidota;c__Bacteroidia;o__Bacteroidales;f__Rikenellaceae;g__Alistipes;Unassigned	0.00685295	0	0	0	0.126052	0
d__Bacteria;p__Bacteroidota;c__Bacteroidia;o__Bacteroidales;f__Rikenellaceae;Unassigned;Unassigned	0.00668163	0.0146608	0	0	0.0425236	0
d__Bacteria;p__Bacteroidota;c__Bacteroidia;o__Bacteroidales;f__Tannerellaceae;g__Macellibacteroides;s__Macellibacteroides fermentans	0	0	0	0	0.0842878	0
d__Bacteria;p__Bacteroidota;c__Bacteroidia;o__Bacteroidales;f__Tannerellaceae;g__Macellibacteroides;Unassigned	0	0	0	0	0.0146808	0
d__Bacteria;p__Bacteroidota;c__Bacteroidia;o__Bacteroidales;f__Tannerellaceae;g__Parabacteroides;Unassigned	0	0	0	0	0.0268303	0
d__Bacteria;p__Bacteroidota;c__Bacteroidia;o__Bacteroidales;f__Tannerellaceae;Unassigned;Unassigned	0	0	0	0	0.0167057	0
d__Bacteria;p__Bacteroidota;c__Bacteroidia;o__Bacteroidales;f__Tenuifilaceae;g__UBA8529;Unassigned	0	0	0	0	0.00911219	0
d__Bacteria;p__Bacteroidota;c__Bacteroidia;o__Bacteroidales;f__Tenuifilaceae;Unassigned;Unassigned	0.0102794	0	0	0	0.00253116	0
d__Bacteria;p__Bacteroidota;c__Bacteroidia;o__Bacteroidales;f__UBA10428;g__JAAAOM01;Unassigned	0	0.200576	0	0	0	0
d__Bacteria;p__Bacteroidota;c__Bacteroidia;o__Bacteroidales;f__UBA10428;g__UBA10428;Unassigned	0.0212442	0.133434	0	0	0	0
d__Bacteria;p__Bacteroidota;c__Bacteroidia;o__Bacteroidales;f__UBA10428;g__UBA5072;Unassigned	0	0.00998632	0	0	0	0
d__Bacteria;p__Bacteroidota;c__Bacteroidia;o__Bacteroidales;f__UBA10428;Unassigned;Unassigned	0.0280971	0.0665046	0	0	0.0101247	0
d__Bacteria;p__Bacteroidota;c__Bacteroidia;o__Bacteroidales;f__UBA12077;g__UBA12077;Unassigned	0.0657883	0.134709	0	0	0	0
d__Bacteria;p__Bacteroidota;c__Bacteroidia;o__Bacteroidales;f__UBA1402;g__UBA8389;Unassigned	0	0	0	0	0.0230336	0
d__Bacteria;p__Bacteroidota;c__Bacteroidia;o__Bacteroidales;f__UBA1402;Unassigned;Unassigned	0	0	0	0	0.0015187	0
d__Bacteria;p__Bacteroidota;c__Bacteroidia;o__Bacteroidales;f__UBA1556;g__4572-112;Unassigned	0.012678	0	0	0	0	0
d__Bacteria;p__Bacteroidota;c__Bacteroidia;o__Bacteroidales;f__UBA1556;Unassigned;Unassigned	0.0173037	0	0	0	0	0
d__Bacteria;p__Bacteroidota;c__Bacteroidia;o__Bacteroidales;f__UBA1715;Unassigned;Unassigned	0	0	0	0	0.0156932	0
d__Bacteria;p__Bacteroidota;c__Bacteroidia;o__Bacteroidales;f__UBA4417;g__UBA4417;Unassigned	0	0	0	0	0.0331583	0
d__Bacteria;p__Bacteroidota;c__Bacteroidia;o__Bacteroidales;f__UBA7960;g__PUML01;Unassigned	0.0733266	0	0	0	0	0
d__Bacteria;p__Bacteroidota;c__Bacteroidia;o__Bacteroidales;f__UBA7960;g__PUPG01;Unassigned	0.09577	0	0	0	0	0
d__Bacteria;p__Bacteroidota;c__Bacteroidia;o__Bacteroidales;f__UBA7960;g__PWND01;Unassigned	0.00805222	0	0	0	0	0
d__Bacteria;p__Bacteroidota;c__Bacteroidia;o__Bacteroidales;f__UBA7960;g__SKVR01;Unassigned	0.899107	0	0	0	0	0
d__Bacteria;p__Bacteroidota;c__Bacteroidia;o__Bacteroidales;f__UBA7960;g__SKYG01;Unassigned	0.00976546	0	0	0	0	0
d__Bacteria;p__Bacteroidota;c__Bacteroidia;o__Bacteroidales;f__UBA7960;g__UBA7960;Unassigned	0.230259	0	0	0	0	0
d__Bacteria;p__Bacteroidota;c__Bacteroidia;o__Bacteroidales;f__UBA7960;Unassigned;Unassigned	0.245507	0	0	0	0	0
d__Bacteria;p__Bacteroidota;c__Bacteroidia;o__Bacteroidales;f__UBA932;g__Bact-08;s__Bact-08 sp013335275	0	0	0	0	0.0210087	0
d__Bacteria;p__Bacteroidota;c__Bacteroidia;o__Bacteroidales;f__UBA932;g__Bact-08;s__Bact-08 sp018053445	0	0	0	0	0.0392331	0
d__Bacteria;p__Bacteroidota;c__Bacteroidia;o__Bacteroidales;f__UBA932;g__Bact-08;s__Bact-08 sp021371955	0	0	0	0	0.0124027	0
d__Bacteria;p__Bacteroidota;c__Bacteroidia;o__Bacteroidales;f__UBA932;g__Bact-08;Unassigned	0	0	0	0	0.0966905	0
d__Bacteria;p__Bacteroidota;c__Bacteroidia;o__Bacteroidales;f__UBA932;g__Cryptobacteroides;s__Cryptobacteroides sp017546585	0	0	0	0	0.030374	0
d__Bacteria;p__Bacteroidota;c__Bacteroidia;o__Bacteroidales;f__UBA932;g__Cryptobacteroides;Unassigned	0	0	0	0	0.130102	0
d__Bacteria;p__Bacteroidota;c__Bacteroidia;o__Bacteroidales;f__UBA932;g__Egerieousia;Unassigned	0	0	0	0	0.0916282	0
d__Bacteria;p__Bacteroidota;c__Bacteroidia;o__Bacteroidales;f__UBA932;Unassigned;Unassigned	0.00959413	0.0101988	0	0	0.045561	0
d__Bacteria;p__Bacteroidota;c__Bacteroidia;o__Bacteroidales;f__VadinHA17;g__LD21;Unassigned	0.0507119	0.0282592	0	0	0.0189837	0
d__Bacteria;p__Bacteroidota;c__Bacteroidia;o__Bacteroidales;f__VadinHA17;g__UBA9300;Unassigned	0.165499	0.00828652	0	0	0	0
d__Bacteria;p__Bacteroidota;c__Bacteroidia;o__Bacteroidales;f__VadinHA17;Unassigned;Unassigned	0.0368346	0.0382455	0	0	0.0144276	0
d__Bacteria;p__Bacteroidota;c__Bacteroidia;o__Bacteroidales;f__WCHB1-69;g__UBA5429;Unassigned	0	0	0	0	0.0215149	0
d__Bacteria;p__Bacteroidota;c__Bacteroidia;o__Bacteroidales;f__WCHB1-69;Unassigned;Unassigned	0.00633898	0	0	0	0.0336645	0
d__Bacteria;p__Bacteroidota;c__Bacteroidia;o__Bacteroidales;f__Williamwhitmaniaceae;g__Williamwhitmania;Unassigned	0	0	0	0	0.0101247	0
d__Bacteria;p__Bacteroidota;c__Bacteroidia;o__Bacteroidales;Unassigned;Unassigned;Unassigned	0.437732	0.493367	0.0324036	0.0147636	0.30779	0.318182
d__Bacteria;p__Bacteroidota;c__Bacteroidia;o__CAIKAF01;f__CAIKAF01;Unassigned;Unassigned	0	0	0	0	0.00860596	0
d__Bacteria;p__Bacteroidota;c__Bacteroidia;o__CAILMK01;f__JACPUW01;Unassigned;Unassigned	0	0.0106237	0	0	0	0
d__Bacteria;p__Bacteroidota;c__Bacteroidia;o__CAILMK01;Unassigned;Unassigned;Unassigned	0	0.00934889	0	0	0	0
d__Bacteria;p__Bacteroidota;c__Bacteroidia;o__Chitinophagales;f__Chitinophagaceae;g__Agriterribacter;Unassigned	0	0	0	0	0	0
d__Bacteria;p__Bacteroidota;c__Bacteroidia;o__Chitinophagales;f__Chitinophagaceae;g__Chitinophaga;Unassigned	0	0	0	0	0	0
d__Bacteria;p__Bacteroidota;c__Bacteroidia;o__Chitinophagales;f__Chitinophagaceae;g__Ferruginibacter;Unassigned	0	0	0	0	0.0493577	0
d__Bacteria;p__Bacteroidota;c__Bacteroidia;o__Chitinophagales;f__Chitinophagaceae;g__Flavihumibacter;s__Flavihumibacter cheonanensis	0	0	0	0	0.0207556	0
d__Bacteria;p__Bacteroidota;c__Bacteroidia;o__Chitinophagales;f__Chitinophagaceae;g__Flavihumibacter;s__Flavihumibacter sp018993145	0	0	0	0	0.11618	0
d__Bacteria;p__Bacteroidota;c__Bacteroidia;o__Chitinophagales;f__Chitinophagaceae;g__Flavihumibacter;Unassigned	0	0	0	0	0.145289	0
d__Bacteria;p__Bacteroidota;c__Bacteroidia;o__Chitinophagales;f__Chitinophagaceae;g__Flavipsychrobacter;s__Flavipsychrobacter sp013815385	0	0	0	0	0	0
d__Bacteria;p__Bacteroidota;c__Bacteroidia;o__Chitinophagales;f__Chitinophagaceae;g__Flavipsychrobacter;Unassigned	0	0	0	0	0.017465	0
d__Bacteria;p__Bacteroidota;c__Bacteroidia;o__Chitinophagales;f__Chitinophagaceae;g__Flavisolibacter;Unassigned	0	0	0	0	0.0453079	0
d__Bacteria;p__Bacteroidota;c__Bacteroidia;o__Chitinophagales;f__Chitinophagaceae;g__Flavitalea;Unassigned	0	0	0	0	0	0
d__Bacteria;p__Bacteroidota;c__Bacteroidia;o__Chitinophagales;f__Chitinophagaceae;g__Ginsengibacter;Unassigned	0	0	0	0	0	0
d__Bacteria;p__Bacteroidota;c__Bacteroidia;o__Chitinophagales;f__Chitinophagaceae;g__Hanamia;Unassigned	0	0	0	0	0	0
d__Bacteria;p__Bacteroidota;c__Bacteroidia;o__Chitinophagales;f__Chitinophagaceae;g__Ilyomonas;Unassigned	0	0	0	0	0.0116434	0
d__Bacteria;p__Bacteroidota;c__Bacteroidia;o__Chitinophagales;f__Chitinophagaceae;g__JABDFW01;Unassigned	0	0	0	0	0	0
d__Bacteria;p__Bacteroidota;c__Bacteroidia;o__Chitinophagales;f__Chitinophagaceae;g__JACMLD01;Unassigned	0	0	0	0	0	0
d__Bacteria;p__Bacteroidota;c__Bacteroidia;o__Chitinophagales;f__Chitinophagaceae;g__JADGPY01;Unassigned	0	0	0	0	0	0
d__Bacteria;p__Bacteroidota;c__Bacteroidia;o__Chitinophagales;f__Chitinophagaceae;g__JAFDXJ01;Unassigned	0	0	0	0	0	0
d__Bacteria;p__Bacteroidota;c__Bacteroidia;o__Chitinophagales;f__Chitinophagaceae;g__JJ008;Unassigned	0	0	0	0	0.0402455	0
d__Bacteria;p__Bacteroidota;c__Bacteroidia;o__Chitinophagales;f__Chitinophagaceae;g__Lacibacter;Unassigned	0	0	0	0	0.0410049	0
d__Bacteria;p__Bacteroidota;c__Bacteroidia;o__Chitinophagales;f__Chitinophagaceae;g__Limnovirga;Unassigned	0	0	0	0	0	0
d__Bacteria;p__Bacteroidota;c__Bacteroidia;o__Chitinophagales;f__Chitinophagaceae;g__Parafilimonas;Unassigned	0	0	0	0	0	0
d__Bacteria;p__Bacteroidota;c__Bacteroidia;o__Chitinophagales;f__Chitinophagaceae;g__Phnomibacter;Unassigned	0	0	0	0	0.0207556	0
d__Bacteria;p__Bacteroidota;c__Bacteroidia;o__Chitinophagales;f__Chitinophagaceae;g__Pseudobacter;Unassigned	0	0	0	0	0	0
d__Bacteria;p__Bacteroidota;c__Bacteroidia;o__Chitinophagales;f__Chitinophagaceae;g__Puia;Unassigned	0	0	0	0	0	0
d__Bacteria;p__Bacteroidota;c__Bacteroidia;o__Chitinophagales;f__Chitinophagaceae;g__Sediminibacterium;s__Sediminibacterium sp001829005	0	0	0	0	0.0949187	0
d__Bacteria;p__Bacteroidota;c__Bacteroidia;o__Chitinophagales;f__Chitinophagaceae;g__Sediminibacterium;s__Sediminibacterium sp002281875	0	0	0	0	0.0774536	0
d__Bacteria;p__Bacteroidota;c__Bacteroidia;o__Chitinophagales;f__Chitinophagaceae;g__Sediminibacterium;s__Sediminibacterium sp002786355	0	0	0	0	0.149339	0
d__Bacteria;p__Bacteroidota;c__Bacteroidia;o__Chitinophagales;f__Chitinophagaceae;g__Sediminibacterium;s__Sediminibacterium sp015999745	0	0	0	0	0.254129	0
d__Bacteria;p__Bacteroidota;c__Bacteroidia;o__Chitinophagales;f__Chitinophagaceae;g__Sediminibacterium;s__Sediminibacterium sp016786865	0	0	0	0	0.0453079	0
d__Bacteria;p__Bacteroidota;c__Bacteroidia;o__Chitinophagales;f__Chitinophagaceae;g__Sediminibacterium;s__Sediminibacterium sp017996795	0	0	0	0	0.0404986	0
d__Bacteria;p__Bacteroidota;c__Bacteroidia;o__Chitinophagales;f__Chitinophagaceae;g__Sediminibacterium;Unassigned	0	0	0	0	0.187053	0
d__Bacteria;p__Bacteroidota;c__Bacteroidia;o__Chitinophagales;f__Chitinophagaceae;g__Segetibacter;Unassigned	0	0	0	0	0	0
d__Bacteria;p__Bacteroidota;c__Bacteroidia;o__Chitinophagales;f__Chitinophagaceae;g__SXYR01;Unassigned	0	0	0	0	0.0612542	0
d__Bacteria;p__Bacteroidota;c__Bacteroidia;o__Chitinophagales;f__Chitinophagaceae;g__UBA1930;Unassigned	0	0	0	0	0	0
d__Bacteria;p__Bacteroidota;c__Bacteroidia;o__Chitinophagales;f__Chitinophagaceae;Unassigned;Unassigned	0.0131919	0	0	0	0.219705	0.327652
d__Bacteria;p__Bacteroidota;c__Bacteroidia;o__Chitinophagales;f__S012-47;g__CAJXXO01;Unassigned	0.00770957	0.0104113	0	0	0	0
d__Bacteria;p__Bacteroidota;c__Bacteroidia;o__Chitinophagales;f__S012-47;g__S012-47;Unassigned	0	0.0405827	0	0	0	0
d__Bacteria;p__Bacteroidota;c__Bacteroidia;o__Chitinophagales;f__S012-47;Unassigned;Unassigned	0.00599633	0.0167855	0	0	0	0
d__Bacteria;p__Bacteroidota;c__Bacteroidia;o__Chitinophagales;f__Saprospiraceae;g__Flavilitoribacter;Unassigned	0.0294677	0	0	0	0	0
d__Bacteria;p__Bacteroidota;c__Bacteroidia;o__Chitinophagales;f__Saprospiraceae;g__JABDMH01;Unassigned	0	0.00786157	0	0	0	0
d__Bacteria;p__Bacteroidota;c__Bacteroidia;o__Chitinophagales;f__Saprospiraceae;g__JACJXW01;Unassigned	0.0171324	0.00913642	0	0	0	0
d__Bacteria;p__Bacteroidota;c__Bacteroidia;o__Chitinophagales;f__Saprospiraceae;g__JAHDCE01;Unassigned	0.0131919	0	0	0	0	0
d__Bacteria;p__Bacteroidota;c__Bacteroidia;o__Chitinophagales;f__Saprospiraceae;g__Lewinella_A;Unassigned	0.0125066	0	0	0	0	0
d__Bacteria;p__Bacteroidota;c__Bacteroidia;o__Chitinophagales;f__Saprospiraceae;g__M3007;Unassigned	0	0	0.140171	0	0	0
d__Bacteria;p__Bacteroidota;c__Bacteroidia;o__Chitinophagales;f__Saprospiraceae;g__Phaeodactylibacter;Unassigned	0.01165	0	0	0	0	0
d__Bacteria;p__Bacteroidota;c__Bacteroidia;o__Chitinophagales;f__Saprospiraceae;g__PWJY01;Unassigned	0	0.00892394	0	0	0	0
d__Bacteria;p__Bacteroidota;c__Bacteroidia;o__Chitinophagales;f__Saprospiraceae;g__RFSX01;Unassigned	0.00651031	0	0	0	0	0
d__Bacteria;p__Bacteroidota;c__Bacteroidia;o__Chitinophagales;f__Saprospiraceae;Unassigned;Unassigned	0.210557	0.178054	0.00161285	0	0.0728976	0
d__Bacteria;p__Bacteroidota;c__Bacteroidia;o__Chitinophagales;f__UBA10324;g__JACCZZ01;Unassigned	0	0	0	0	0	0
d__Bacteria;p__Bacteroidota;c__Bacteroidia;o__Chitinophagales;f__UBA10324;g__JAFDYS01;Unassigned	0	0	0	0	0	0
d__Bacteria;p__Bacteroidota;c__Bacteroidia;o__Chitinophagales;f__UBA10324;g__MGR-bin340;Unassigned	0	0	0	0	0	0
d__Bacteria;p__Bacteroidota;c__Bacteroidia;o__Chitinophagales;f__UBA10324;Unassigned;Unassigned	0	0	0	0	0	0
d__Bacteria;p__Bacteroidota;c__Bacteroidia;o__Chitinophagales;Unassigned;Unassigned;Unassigned	0.0510545	0.0696917	0.00835748	0.0067322	0.0291084	0.0643939
d__Bacteria;p__Bacteroidota;c__Bacteroidia;o__Cytophagales;f__Amoebophilaceae;Unassigned;Unassigned	0	0	0	0	0.0197431	0
d__Bacteria;p__Bacteroidota;c__Bacteroidia;o__Cytophagales;f__Cyclobacteriaceae;g__Algoriphagus;Unassigned	0	0	0	0	0.0399924	0
d__Bacteria;p__Bacteroidota;c__Bacteroidia;o__Cytophagales;f__Cyclobacteriaceae;g__CAJXNP01;Unassigned	0	0.0548185	0	0	0	0
d__Bacteria;p__Bacteroidota;c__Bacteroidia;o__Cytophagales;f__Cyclobacteriaceae;g__Chryseotalea;Unassigned	0	0	0	0	0.0199962	0
d__Bacteria;p__Bacteroidota;c__Bacteroidia;o__Cytophagales;f__Cyclobacteriaceae;g__Cyclobacterium;s__Cyclobacterium jeungdonense	0.0166184	0	0	0	0	0
d__Bacteria;p__Bacteroidota;c__Bacteroidia;o__Cytophagales;f__Cyclobacteriaceae;g__Cyclobacterium;s__Cyclobacterium roseum	0.00908016	0	0	0	0	0
d__Bacteria;p__Bacteroidota;c__Bacteroidia;o__Cytophagales;f__Cyclobacteriaceae;g__Cyclobacterium;s__Cyclobacterium salsum	0.0193596	0	0	0	0	0
d__Bacteria;p__Bacteroidota;c__Bacteroidia;o__Cytophagales;f__Cyclobacteriaceae;g__Cyclobacterium;Unassigned	0.060306	0	0	0	0	0
d__Bacteria;p__Bacteroidota;c__Bacteroidia;o__Cytophagales;f__Cyclobacteriaceae;g__ELB16-189;Unassigned	0	0.0240097	0	0	0.121243	0
d__Bacteria;p__Bacteroidota;c__Bacteroidia;o__Cytophagales;f__Cyclobacteriaceae;g__Fabibacter;Unassigned	0.0214155	0.0220974	0	0	0	0
d__Bacteria;p__Bacteroidota;c__Bacteroidia;o__Cytophagales;f__Cyclobacteriaceae;g__Fulvivirga;Unassigned	0.0339221	0.0539686	0	0	0	0
d__Bacteria;p__Bacteroidota;c__Bacteroidia;o__Cytophagales;f__Cyclobacteriaceae;g__JAAUQL01;Unassigned	0	0.0212475	0	0	0	0
d__Bacteria;p__Bacteroidota;c__Bacteroidia;o__Cytophagales;f__Cyclobacteriaceae;g__JAEWLI01;Unassigned	0	0.0246471	0	0	0	0
d__Bacteria;p__Bacteroidota;c__Bacteroidia;o__Cytophagales;f__Cyclobacteriaceae;g__JAFIEV01;Unassigned	0	0.0142358	0	0	0	0
d__Bacteria;p__Bacteroidota;c__Bacteroidia;o__Cytophagales;f__Cyclobacteriaceae;g__JAGTVG01;Unassigned	0	0.0665046	0	0	0	0
d__Bacteria;p__Bacteroidota;c__Bacteroidia;o__Cytophagales;f__Cyclobacteriaceae;g__JAJNNC01;Unassigned	0	0.0116861	0	0	0	0
d__Bacteria;p__Bacteroidota;c__Bacteroidia;o__Cytophagales;f__Cyclobacteriaceae;g__Marivirga;Unassigned	0.227518	0.0157231	0	0	0	0
d__Bacteria;p__Bacteroidota;c__Bacteroidia;o__Cytophagales;f__Cyclobacteriaceae;g__Nafulsella;Unassigned	0.0695575	0	0	0	0	0
d__Bacteria;p__Bacteroidota;c__Bacteroidia;o__Cytophagales;f__Cyclobacteriaceae;g__Ohtaekwangia;Unassigned	0	0	0	0	0.0182244	0
d__Bacteria;p__Bacteroidota;c__Bacteroidia;o__Cytophagales;f__Cyclobacteriaceae;g__Reichenbachiella;Unassigned	0	0.00913642	0	0	0	0
d__Bacteria;p__Bacteroidota;c__Bacteroidia;o__Cytophagales;f__Cyclobacteriaceae;g__Roseivirga;Unassigned	0	0.0108362	0	0	0	0
d__Bacteria;p__Bacteroidota;c__Bacteroidia;o__Cytophagales;f__Cyclobacteriaceae;g__Tunicatimonas;Unassigned	0	0.00828652	0	0	0	0
d__Bacteria;p__Bacteroidota;c__Bacteroidia;o__Cytophagales;f__Cyclobacteriaceae;g__UBA10427;Unassigned	0	0.00892394	0	0	0	0
d__Bacteria;p__Bacteroidota;c__Bacteroidia;o__Cytophagales;f__Cyclobacteriaceae;g__UBA2336;Unassigned	0	0.00828652	0	0	0.0141745	0
d__Bacteria;p__Bacteroidota;c__Bacteroidia;o__Cytophagales;f__Cyclobacteriaceae;Unassigned;Unassigned	0.158646	0.29364	0	0.00602355	0.10884	0.109848
d__Bacteria;p__Bacteroidota;c__Bacteroidia;o__Cytophagales;f__Cytophagaceae;Unassigned;Unassigned	0	0	0	0	0	0
d__Bacteria;p__Bacteroidota;c__Bacteroidia;o__Cytophagales;f__Hymenobacteraceae;g__Hymenobacter;Unassigned	0	0	0	0	0.0291084	0
d__Bacteria;p__Bacteroidota;c__Bacteroidia;o__Cytophagales;f__Hymenobacteraceae;g__Pontibacter;Unassigned	0	0	0	0	0.052142	0
d__Bacteria;p__Bacteroidota;c__Bacteroidia;o__Cytophagales;f__Hymenobacteraceae;Unassigned;Unassigned	0	0	0	0	0.0422705	0
d__Bacteria;p__Bacteroidota;c__Bacteroidia;o__Cytophagales;f__Spirosomaceae;g__Emticicia;Unassigned	0	0	0	0	0.0101247	0
d__Bacteria;p__Bacteroidota;c__Bacteroidia;o__Cytophagales;f__Spirosomaceae;g__Leadbetterella;Unassigned	0	0	0	0	0.0265772	0
d__Bacteria;p__Bacteroidota;c__Bacteroidia;o__Cytophagales;f__Spirosomaceae;Unassigned;Unassigned	0	0.00956137	0	0	0.0680883	0
d__Bacteria;p__Bacteroidota;c__Bacteroidia;o__Cytophagales;f__Thermoflexibacteraceae;g__Thermoflexibacter;Unassigned	0	0	0.0605551	0	0	0
d__Bacteria;p__Bacteroidota;c__Bacteroidia;o__Cytophagales;f__Thermonemataceae;g__Raineya;Unassigned	0	0	0.0149555	0	0	0
d__Bacteria;p__Bacteroidota;c__Bacteroidia;o__Cytophagales;Unassigned;Unassigned;Unassigned	0.0430023	0.113037	0.0140758	0.0040157	0.0559387	0.0113636
d__Bacteria;p__Bacteroidota;c__Bacteroidia;o__Flavobacteriales;f__Crocinitomicaceae;g__Brumimicrobium;s__Brumimicrobium sp002734085	0.0270692	0	0	0	0	0
d__Bacteria;p__Bacteroidota;c__Bacteroidia;o__Flavobacteriales;f__Crocinitomicaceae;g__Brumimicrobium;Unassigned	0.107934	0.0140233	0	0	0	0
d__Bacteria;p__Bacteroidota;c__Bacteroidia;o__Flavobacteriales;f__Crocinitomicaceae;g__CSBr16-161;Unassigned	0.00959413	0	0	0	0	0
d__Bacteria;p__Bacteroidota;c__Bacteroidia;o__Flavobacteriales;f__Crocinitomicaceae;g__M0103;Unassigned	0	0	0	0	0.017465	0
d__Bacteria;p__Bacteroidota;c__Bacteroidia;o__Flavobacteriales;f__Crocinitomicaceae;g__UBA4466;Unassigned	0	0	0	0	0.0154401	0
d__Bacteria;p__Bacteroidota;c__Bacteroidia;o__Flavobacteriales;f__Crocinitomicaceae;Unassigned;Unassigned	0.0399184	0.0174229	0	0	0.043536	0
d__Bacteria;p__Bacteroidota;c__Bacteroidia;o__Flavobacteriales;f__Cryomorphaceae;g__JAKVAV01;Unassigned	0	0.0114736	0	0	0	0
d__Bacteria;p__Bacteroidota;c__Bacteroidia;o__Flavobacteriales;f__Cryomorphaceae;Unassigned;Unassigned	0.0107934	0.0127485	0	0	0	0
d__Bacteria;p__Bacteroidota;c__Bacteroidia;o__Flavobacteriales;f__Flavobacteriaceae;g__Flavobacterium;Unassigned	0.0976546	0	0	0	0.552806	0
d__Bacteria;p__Bacteroidota;c__Bacteroidia;o__Flavobacteriales;f__Flavobacteriaceae;g__Gillisia;s__Gillisia flava	0.254587	0	0	0	0	0
d__Bacteria;p__Bacteroidota;c__Bacteroidia;o__Flavobacteriales;f__Flavobacteriaceae;g__Gillisia;s__Gillisia limnaea	0.0371773	0	0	0	0	0
d__Bacteria;p__Bacteroidota;c__Bacteroidia;o__Flavobacteriales;f__Flavobacteriaceae;g__Gillisia;Unassigned	1.17717	0	0	0	0.00911219	0
d__Bacteria;p__Bacteroidota;c__Bacteroidia;o__Flavobacteriales;f__Flavobacteriaceae;g__Gramella;Unassigned	0.0675016	0	0	0	0	0
d__Bacteria;p__Bacteroidota;c__Bacteroidia;o__Flavobacteriales;f__Flavobacteriaceae;g__JAGXRT01;s__JAGXRT01 sp023700885	0	0	0	0	0.0136683	0
d__Bacteria;p__Bacteroidota;c__Bacteroidia;o__Flavobacteriales;f__Flavobacteriaceae;g__JAGXRT01;Unassigned	0	0	0	0	0.00784661	0
d__Bacteria;p__Bacteroidota;c__Bacteroidia;o__Flavobacteriales;f__Flavobacteriaceae;g__Muricauda;Unassigned	0.0311809	0	0	0	0	0
d__Bacteria;p__Bacteroidota;c__Bacteroidia;o__Flavobacteriales;f__Flavobacteriaceae;g__Nonlabens;Unassigned	0.00873751	0	0	0	0	0
d__Bacteria;p__Bacteroidota;c__Bacteroidia;o__Flavobacteriales;f__Flavobacteriaceae;g__Polaribacter;Unassigned	0.0186743	0	0	0	0	0
d__Bacteria;p__Bacteroidota;c__Bacteroidia;o__Flavobacteriales;f__Flavobacteriaceae;g__Psychroflexus;Unassigned	0.0678442	0	0	0.00472435	0	0
d__Bacteria;p__Bacteroidota;c__Bacteroidia;o__Flavobacteriales;f__Flavobacteriaceae;g__Robiginitalea;Unassigned	0.0459148	0	0	0	0	0
d__Bacteria;p__Bacteroidota;c__Bacteroidia;o__Flavobacteriales;f__Flavobacteriaceae;g__Salegentibacter;s__Salegentibacter flavus	0.61471	0	0	0	0	0
d__Bacteria;p__Bacteroidota;c__Bacteroidia;o__Flavobacteriales;f__Flavobacteriaceae;g__Salegentibacter;s__Salegentibacter sp024635795	0.401412	0	0	0	0	0
d__Bacteria;p__Bacteroidota;c__Bacteroidia;o__Flavobacteriales;f__Flavobacteriaceae;g__Salegentibacter;Unassigned	2.35724	0.0781907	0	0	0	0
d__Bacteria;p__Bacteroidota;c__Bacteroidia;o__Flavobacteriales;f__Flavobacteriaceae;g__Salinimicrobium;s__Salinimicrobium nanhaiense	0.0222721	0	0	0	0	0
d__Bacteria;p__Bacteroidota;c__Bacteroidia;o__Flavobacteriales;f__Flavobacteriaceae;g__Salinimicrobium;s__Salinimicrobium sp020866905	0.0798369	0	0	0	0	0
d__Bacteria;p__Bacteroidota;c__Bacteroidia;o__Flavobacteriales;f__Flavobacteriaceae;g__Salinimicrobium;s__Salinimicrobium xinjiangense	0.20576	0	0	0	0	0
d__Bacteria;p__Bacteroidota;c__Bacteroidia;o__Flavobacteriales;f__Flavobacteriaceae;g__Salinimicrobium;Unassigned	0.945536	0.0875396	0	0.00460624	0	0
d__Bacteria;p__Bacteroidota;c__Bacteroidia;o__Flavobacteriales;f__Flavobacteriaceae;g__Winogradskyella;Unassigned	0.0262125	0	0	0	0	0
d__Bacteria;p__Bacteroidota;c__Bacteroidia;o__Flavobacteriales;f__Flavobacteriaceae;Unassigned;Unassigned	0.629444	0.125573	0.00747774	0.0255115	0.114662	0
d__Bacteria;p__Bacteroidota;c__Bacteroidia;o__Flavobacteriales;f__Parvicellaceae;Unassigned;Unassigned	0.00599633	0	0	0	0	0
d__Bacteria;p__Bacteroidota;c__Bacteroidia;o__Flavobacteriales;f__PHOS-HE28;g__PHOS-HE28;Unassigned	0	0	0	0	0.0227805	0
d__Bacteria;p__Bacteroidota;c__Bacteroidia;o__Flavobacteriales;f__Salibacteraceae;g__SHAN690;Unassigned	0	0.0246471	0	0	0	0
d__Bacteria;p__Bacteroidota;c__Bacteroidia;o__Flavobacteriales;f__Salibacteraceae;Unassigned;Unassigned	0.0118213	0.0104113	0	0	0	0
d__Bacteria;p__Bacteroidota;c__Bacteroidia;o__Flavobacteriales;f__Schleiferiaceae;g__Croceimicrobium;Unassigned	0	0.0123235	0	0	0	0
d__Bacteria;p__Bacteroidota;c__Bacteroidia;o__Flavobacteriales;f__Schleiferiaceae;g__Owenweeksia;Unassigned	0	0.0180604	0	0	0	0
d__Bacteria;p__Bacteroidota;c__Bacteroidia;o__Flavobacteriales;f__Schleiferiaceae;g__Schleiferia;s__Schleiferia thermophila	0	0	0.518164	0	0	0
d__Bacteria;p__Bacteroidota;c__Bacteroidia;o__Flavobacteriales;f__Schleiferiaceae;g__Schleiferia;Unassigned	0	0	0.572267	0	0	0
d__Bacteria;p__Bacteroidota;c__Bacteroidia;o__Flavobacteriales;f__Schleiferiaceae;g__Thermaurantimonas;Unassigned	0	0	0.0174481	0	0	0
d__Bacteria;p__Bacteroidota;c__Bacteroidia;o__Flavobacteriales;f__Schleiferiaceae;Unassigned;Unassigned	0.0152478	0.0267718	0.0296177	0	0	0
d__Bacteria;p__Bacteroidota;c__Bacteroidia;o__Flavobacteriales;f__UA16;Unassigned;Unassigned	0	0.00764909	0	0	0	0
d__Bacteria;p__Bacteroidota;c__Bacteroidia;o__Flavobacteriales;f__Vicingaceae;g__NORP294;Unassigned	0.00873751	0	0	0	0	0
d__Bacteria;p__Bacteroidota;c__Bacteroidia;o__Flavobacteriales;f__Vicingaceae;g__UBA5081;Unassigned	0.0436876	0	0	0	0	0
d__Bacteria;p__Bacteroidota;c__Bacteroidia;o__Flavobacteriales;f__Vicingaceae;g__Vicingus;Unassigned	0	0	0	0	0.0129089	0
d__Bacteria;p__Bacteroidota;c__Bacteroidia;o__Flavobacteriales;f__Vicingaceae;Unassigned;Unassigned	0.0176464	0.0201851	0	0	0.00278428	0
d__Bacteria;p__Bacteroidota;c__Bacteroidia;o__Flavobacteriales;f__Weeksellaceae;g__Cloacibacterium;s__Cloacibacterium caeni_A	0	0	0	0	0.0141745	0
d__Bacteria;p__Bacteroidota;c__Bacteroidia;o__Flavobacteriales;f__Weeksellaceae;g__Cloacibacterium;s__Cloacibacterium caeni_B	0	0	0	0	0.0513826	0
d__Bacteria;p__Bacteroidota;c__Bacteroidia;o__Flavobacteriales;f__Weeksellaceae;g__Cloacibacterium;s__Cloacibacterium normanense	0	0	0	0	0.0485984	0
d__Bacteria;p__Bacteroidota;c__Bacteroidia;o__Flavobacteriales;f__Weeksellaceae;g__Cloacibacterium;s__Cloacibacterium sp002422665	0	0	0	0	0.0273366	0
d__Bacteria;p__Bacteroidota;c__Bacteroidia;o__Flavobacteriales;f__Weeksellaceae;g__Cloacibacterium;Unassigned	0	0	0	0	0.00404986	0
d__Bacteria;p__Bacteroidota;c__Bacteroidia;o__Flavobacteriales;f__Weeksellaceae;g__Kaistella;s__Kaistella pullorum	0	0	0	0	0.0131621	0
d__Bacteria;p__Bacteroidota;c__Bacteroidia;o__Flavobacteriales;f__Weeksellaceae;g__Kaistella;s__Kaistella sp002453895	0	0	0	0	0.0161995	0
d__Bacteria;p__Bacteroidota;c__Bacteroidia;o__Flavobacteriales;f__Weeksellaceae;g__Kaistella;Unassigned	0	0	0	0	0.0382206	0
d__Bacteria;p__Bacteroidota;c__Bacteroidia;o__Flavobacteriales;f__Weeksellaceae;g__MFBS3-17;s__MFBS3-17 sp014041915	0	0	0	0	0.0146808	0
d__Bacteria;p__Bacteroidota;c__Bacteroidia;o__Flavobacteriales;f__Weeksellaceae;g__MFBS3-17;Unassigned	0	0	0	0	0.00329051	0
d__Bacteria;p__Bacteroidota;c__Bacteroidia;o__Flavobacteriales;f__Weeksellaceae;g__Planobacterium;Unassigned	0	0	0	0	0.0161995	0
d__Bacteria;p__Bacteroidota;c__Bacteroidia;o__Flavobacteriales;f__Weeksellaceae;Unassigned;Unassigned	0	0	0	0	0.0506233	0
d__Bacteria;p__Bacteroidota;c__Bacteroidia;o__Flavobacteriales;Unassigned;Unassigned;Unassigned	0.0947421	0.128972	0.0108501	0.00472435	0.0792255	0
d__Bacteria;p__Bacteroidota;c__Bacteroidia;o__JANWVE01;f__JANWVE01;g__JANWVE01;Unassigned	0	0	0.0290312	0	0	0
d__Bacteria;p__Bacteroidota;c__Bacteroidia;o__NS11-12g;f__UBA955;g__JABMMZ01;Unassigned	0	0	0	0	0.0232867	0
d__Bacteria;p__Bacteroidota;c__Bacteroidia;o__NS11-12g;f__UBA955;Unassigned;Unassigned	0	0	0	0	0.00708726	0
d__Bacteria;p__Bacteroidota;c__Bacteroidia;o__NS11-12g;f__UKL13-3;Unassigned;Unassigned	0	0	0	0	0.021768	0
d__Bacteria;p__Bacteroidota;c__Bacteroidia;o__NS11-12g;Unassigned;Unassigned;Unassigned	0	0.0114736	0	0	0.026071	0
d__Bacteria;p__Bacteroidota;c__Bacteroidia;o__Sphingobacteriales;f__CAIKLP01;Unassigned;Unassigned	0	0	0	0	0.015187	0
d__Bacteria;p__Bacteroidota;c__Bacteroidia;o__Sphingobacteriales;f__Sphingobacteriaceae;g__Daejeonella;Unassigned	0	0	0	0	0.0139214	0
d__Bacteria;p__Bacteroidota;c__Bacteroidia;o__Sphingobacteriales;f__Sphingobacteriaceae;g__Mucilaginibacter;s__Mucilaginibacter sp014376655	0	0	0	0	0	0
d__Bacteria;p__Bacteroidota;c__Bacteroidia;o__Sphingobacteriales;f__Sphingobacteriaceae;g__Mucilaginibacter;Unassigned	0	0	0	0	0.0154401	0
d__Bacteria;p__Bacteroidota;c__Bacteroidia;o__Sphingobacteriales;f__Sphingobacteriaceae;g__Pedobacter;Unassigned	0	0	0	0	0.0144276	0
d__Bacteria;p__Bacteroidota;c__Bacteroidia;o__Sphingobacteriales;f__Sphingobacteriaceae;g__Sphingobacterium;Unassigned	0	0	0	0	0.0245523	0
d__Bacteria;p__Bacteroidota;c__Bacteroidia;o__Sphingobacteriales;f__Sphingobacteriaceae;Unassigned;Unassigned	0	0.0106237	0	0	0.0465734	0
d__Bacteria;p__Bacteroidota;c__Bacteroidia;o__Sphingobacteriales;Unassigned;Unassigned;Unassigned	0	0	0	0	0.00936531	0
d__Bacteria;p__Bacteroidota;c__Bacteroidia;o__SpSt-205;f__SpSt-205;g__SpSt-205;Unassigned	0	0	0.0142224	0	0	0
d__Bacteria;p__Bacteroidota;c__Bacteroidia;o__SpSt-205;Unassigned;Unassigned;Unassigned	0	0	0.00161285	0	0	0
d__Bacteria;p__Bacteroidota;c__Bacteroidia;Unassigned;Unassigned;Unassigned;Unassigned	0.101766	0.0728789	0.0417874	0.0160628	0.111624	0.232955
d__Bacteria;p__Bacteroidota;c__Chlorobia;o__Chlorobiales;f__Chloroherpetonaceae;g__GBChlB;Unassigned	0	0	0.0114365	0	0	0
d__Bacteria;p__Bacteroidota;c__Chlorobia;o__Chlorobiales;f__Chloroherpetonaceae;g__JANWWM01;Unassigned	0	0	1.21785	0	0	0
d__Bacteria;p__Bacteroidota;c__Chlorobia;o__Chlorobiales;f__Chloroherpetonaceae;g__Thermochlorobacter;Unassigned	0	0	0.0925187	0	0	0
d__Bacteria;p__Bacteroidota;c__Chlorobia;o__Chlorobiales;f__Chloroherpetonaceae;Unassigned;Unassigned	0	0	0.0417874	0	0	0
d__Bacteria;p__Bacteroidota;c__Chlorobia;o__Chlorobiales;Unassigned;Unassigned;Unassigned	0	0	0.0158352	0	0	0
d__Bacteria;p__Bacteroidota;c__Ignavibacteria;o__Ch128b;f__Ch128b;g__Ch128b;Unassigned	0	0	0.00835748	0	0	0
d__Bacteria;p__Bacteroidota;c__Ignavibacteria;o__Ch128b;f__Ch128b;Unassigned;Unassigned	0	0	0.000879734	0	0	0
d__Bacteria;p__Bacteroidota;c__Ignavibacteria;o__Ignavibacteriales;f__Ignavibacteriaceae;g__Ignavibacterium;Unassigned	0	0	0.105275	0	0	0
d__Bacteria;p__Bacteroidota;c__Ignavibacteria;o__Ignavibacteriales;f__Ignavibacteriaceae;Unassigned;Unassigned	0	0.0397328	0.00337232	0	0	0
d__Bacteria;p__Bacteroidota;c__Ignavibacteria;o__Ignavibacteriales;f__Melioribacteraceae;g__DSXH01;Unassigned	0	0	0	0	0	0.0719697
d__Bacteria;p__Bacteroidota;c__Ignavibacteria;o__Ignavibacteriales;f__Melioribacteraceae;g__SURF-28;Unassigned	0	0.0448322	0	0	0	0
d__Bacteria;p__Bacteroidota;c__Ignavibacteria;o__Ignavibacteriales;f__Melioribacteraceae;Unassigned;Unassigned	0.0119927	0.127697	0	0	0	0.215909
d__Bacteria;p__Bacteroidota;c__Ignavibacteria;o__Ignavibacteriales;Unassigned;Unassigned;Unassigned	0.00890884	0.00722414	0.00454529	0	0.0172119	0.0643939
d__Bacteria;p__Bacteroidota;c__Ignavibacteria;o__SJA-28;f__B-1AR;g__JAEUSI01;Unassigned	0	0	0	0	0	0
d__Bacteria;p__Bacteroidota;c__Ignavibacteria;o__SJA-28;f__B-1AR;g__JAGPCH01;Unassigned	0	0	0	0	0	0
d__Bacteria;p__Bacteroidota;c__Ignavibacteria;o__SJA-28;f__B-1AR;g__UBA2330;Unassigned	0	0	0	0	0	0
d__Bacteria;p__Bacteroidota;c__Ignavibacteria;o__SJA-28;f__B-1AR;Unassigned;Unassigned	0	0	0	0	0	0
d__Bacteria;p__Bacteroidota;c__Ignavibacteria;o__SJA-28;Unassigned;Unassigned;Unassigned	0	0	0	0	0	0
d__Bacteria;p__Bacteroidota;c__Ignavibacteria;Unassigned;Unassigned;Unassigned;Unassigned	0.00479707	0.00233722	0.00527841	0	0.00430298	0.130682
d__Bacteria;p__Bacteroidota;c__Kapabacteria;o__Kapabacteriales;f__Kapabacteriaceae;Unassigned;Unassigned	0	0	0	0	0.0113902	0
d__Bacteria;p__Bacteroidota;c__Kapabacteria;o__Kapabacteriales;f__NICIL-2;g__NICIL-2;s__NICIL-2 sp002898675	0	0	0.330634	0	0	0
d__Bacteria;p__Bacteroidota;c__Kapabacteria;o__Kapabacteriales;f__NICIL-2;g__NICIL-2;Unassigned	0	0	0.0957444	0	0	0
d__Bacteria;p__Bacteroidota;c__Kapabacteria;o__Kapabacteriales;f__UBA2268;g__JAKIZO01;Unassigned	0	0	0.0124629	0	0	0
d__Bacteria;p__Bacteroidota;c__Kapabacteria;o__Kapabacteriales;f__UBA2268;g__JANJTB01;Unassigned	0	0.0133859	0	0	0	0
d__Bacteria;p__Bacteroidota;c__Kapabacteria;o__Kapabacteriales;f__UBA2268;g__Naka2016;s__Naka2016 sp003731655	0	0	0.0127561	0	0	0
d__Bacteria;p__Bacteroidota;c__Kapabacteria;o__Kapabacteriales;f__UBA2268;g__Naka2016;Unassigned	0	0	0.0479455	0	0	0
d__Bacteria;p__Bacteroidota;c__Kapabacteria;o__Kapabacteriales;f__UBA2268;g__PGYR01;Unassigned	0.024842	0.0609803	0	0	0	0
d__Bacteria;p__Bacteroidota;c__Kapabacteria;o__Kapabacteriales;f__UBA2268;g__XYC2-FULL-35-21;Unassigned	0.0104508	0	0	0	0	0
d__Bacteria;p__Bacteroidota;c__Kapabacteria;o__Kapabacteriales;f__UBA2268;Unassigned;Unassigned	0.0959413	0.0977384	0.0149555	0	0.0329051	0
d__Bacteria;p__Bacteroidota;c__Kapabacteria;o__Kapabacteriales;Unassigned;Unassigned;Unassigned	0.00702428	0.00637424	0.0225799	0	0.0240461	0.0890152
d__Bacteria;p__Bacteroidota;c__Kapabacteria;o__OLB7;f__OLB7;g__JAGWAZ01;Unassigned	0	0.00786157	0	0	0	0
d__Bacteria;p__Bacteroidota;c__Kapabacteria;o__OLB7;f__OLB7;Unassigned;Unassigned	0	0.00127485	0	0	0	0
d__Bacteria;p__Bacteroidota;c__Kapabacteria;o__Palsa-1295;f__Palsa-1295;g__JAFDZW01;Unassigned	0	0	0	0	0	0
d__Bacteria;p__Bacteroidota;c__Kapabacteria;o__Palsa-1295;f__Palsa-1295;Unassigned;Unassigned	0	0	0	0	0	0
d__Bacteria;p__Bacteroidota;c__Kapabacteria;Unassigned;Unassigned;Unassigned;Unassigned	0.00188456	0.00658672	0.00337232	0	0.00430298	0
d__Bacteria;p__Bacteroidota;c__Kryptonia;o__Kryptoniales;f__Kryptoniaceae;g__Kryptonium;Unassigned	0	0	4.43723	0	0	0
d__Bacteria;p__Bacteroidota;c__Rhodothermia;o__Balneolales;f__Balneolaceae;g__Aliifodinibius;s__Aliifodinibius roseus	0.125752	0	0	0	0	0
d__Bacteria;p__Bacteroidota;c__Rhodothermia;o__Balneolales;f__Balneolaceae;g__Aliifodinibius;Unassigned	0.382909	0.120048	0	0	0	0
d__Bacteria;p__Bacteroidota;c__Rhodothermia;o__Balneolales;f__Balneolaceae;g__Fodinibius;s__Fodinibius sp002287075	0.42317	0	0	0	0	0
d__Bacteria;p__Bacteroidota;c__Rhodothermia;o__Balneolales;f__Balneolaceae;g__Fodinibius;Unassigned	1.73808	0.603216	0	0.00685031	0	0
d__Bacteria;p__Bacteroidota;c__Rhodothermia;o__Balneolales;f__Balneolaceae;g__Gracilimonas;s__Gracilimonas sp014762685	0.0203875	0	0	0	0	0
d__Bacteria;p__Bacteroidota;c__Rhodothermia;o__Balneolales;f__Balneolaceae;g__Gracilimonas;Unassigned	0.115301	0.50654	0	0	0	0
d__Bacteria;p__Bacteroidota;c__Rhodothermia;o__Balneolales;f__Balneolaceae;g__Halalkalibaculum;Unassigned	0.156076	0.458946	0	0	0	0
d__Bacteria;p__Bacteroidota;c__Rhodothermia;o__Balneolales;f__Balneolaceae;g__MES10;Unassigned	0	0.029534	0	0	0	0
d__Bacteria;p__Bacteroidota;c__Rhodothermia;o__Balneolales;f__Balneolaceae;g__QGGB01;Unassigned	0.172523	0.0291091	0	0	0	0
d__Bacteria;p__Bacteroidota;c__Rhodothermia;o__Balneolales;f__Balneolaceae;g__Rhodohalobacter;s__Rhodohalobacter barkolensis	0.0395758	0	0	0	0	0
d__Bacteria;p__Bacteroidota;c__Rhodothermia;o__Balneolales;f__Balneolaceae;g__Rhodohalobacter;s__Rhodohalobacter sp001564065	0.249105	0	0	0	0	0
d__Bacteria;p__Bacteroidota;c__Rhodothermia;o__Balneolales;f__Balneolaceae;g__Rhodohalobacter;Unassigned	1.63923	0.0180604	0	0	0	0
d__Bacteria;p__Bacteroidota;c__Rhodothermia;o__Balneolales;f__Balneolaceae;g__SKRC01;Unassigned	0.0229574	0.0303839	0	0	0	0
d__Bacteria;p__Bacteroidota;c__Rhodothermia;o__Balneolales;f__Balneolaceae;g__SLAU01;Unassigned	0.00942281	0	0	0	0	0
d__Bacteria;p__Bacteroidota;c__Rhodothermia;o__Balneolales;f__Balneolaceae;g__SMO-BIN1;Unassigned	0.0166184	0.241796	0	0	0	0
d__Bacteria;p__Bacteroidota;c__Rhodothermia;o__Balneolales;f__Balneolaceae;g__SW132;Unassigned	0.105364	0.0531187	0	0.00472435	0	0
d__Bacteria;p__Bacteroidota;c__Rhodothermia;o__Balneolales;f__Balneolaceae;g__UBA2664;Unassigned	0.235056	0.561996	0	0	0	0
d__Bacteria;p__Bacteroidota;c__Rhodothermia;o__Balneolales;f__Balneolaceae;Unassigned;Unassigned	0.220494	0.288541	0	0.0191336	0	0
d__Bacteria;p__Bacteroidota;c__Rhodothermia;o__Balneolales;Unassigned;Unassigned;Unassigned	0.0205589	0.016573	0	0.000708653	0	0
d__Bacteria;p__Bacteroidota;c__Rhodothermia;o__JANXDC01;f__JANXDC01;g__JANXDC01;Unassigned	0	0	0.394121	0	0	0
d__Bacteria;p__Bacteroidota;c__Rhodothermia;o__Rhodothermales;f__Bin80;Unassigned;Unassigned	0	0.00807404	0	0	0	0
d__Bacteria;p__Bacteroidota;c__Rhodothermia;o__Rhodothermales;f__ISCAR-4553;g__Rhodocaloribacter;Unassigned	0	0.0486567	0	0	0	0
d__Bacteria;p__Bacteroidota;c__Rhodothermia;o__Rhodothermales;f__JABDKH01;g__JABDKH01;Unassigned	0	0.00892394	0	0	0	0
d__Bacteria;p__Bacteroidota;c__Rhodothermia;o__Rhodothermales;f__JABDKH01;g__JAHHLP01;Unassigned	0	0.0161481	0	0	0	0
d__Bacteria;p__Bacteroidota;c__Rhodothermia;o__Rhodothermales;f__JABDKH01;Unassigned;Unassigned	0	0.0233722	0	0	0	0
d__Bacteria;p__Bacteroidota;c__Rhodothermia;o__Rhodothermales;f__JAHEMB01;g__JAHEMB01;Unassigned	0	0.0705416	0	0	0	0
d__Bacteria;p__Bacteroidota;c__Rhodothermia;o__Rhodothermales;f__JAHQVL01;g__JAHQVL01;Unassigned	0	0.0148732	0	0	0	0
d__Bacteria;p__Bacteroidota;c__Rhodothermia;o__Rhodothermales;f__MEBIC09517;g__Roseithermus;Unassigned	0	0.0643799	0	0	0	0
d__Bacteria;p__Bacteroidota;c__Rhodothermia;o__Rhodothermales;f__Rhodothermaceae;g__Rhodothermus;s__Rhodothermus bifroesti	0	0	0.124629	0	0	0
d__Bacteria;p__Bacteroidota;c__Rhodothermia;o__Rhodothermales;f__Rhodothermaceae;g__Rhodothermus;Unassigned	0	0.0106237	0	0	0	0
d__Bacteria;p__Bacteroidota;c__Rhodothermia;o__Rhodothermales;f__Rubricoccaceae;g__JABDIZ01;Unassigned	0.01165	0.0261344	0	0	0	0
d__Bacteria;p__Bacteroidota;c__Rhodothermia;o__Rhodothermales;f__Rubricoccaceae;g__JAHEJB01;Unassigned	0	0.0208225	0	0	0	0
d__Bacteria;p__Bacteroidota;c__Rhodothermia;o__Rhodothermales;f__Rubricoccaceae;g__Rubricoccus;Unassigned	0	0.0108362	0	0	0	0
d__Bacteria;p__Bacteroidota;c__Rhodothermia;o__Rhodothermales;f__Rubricoccaceae;g__Rubrivirga;Unassigned	0	0.0197602	0	0	0	0
d__Bacteria;p__Bacteroidota;c__Rhodothermia;o__Rhodothermales;f__Rubricoccaceae;Unassigned;Unassigned	0.0167897	0.0373956	0	0	0	0
d__Bacteria;p__Bacteroidota;c__Rhodothermia;o__Rhodothermales;f__Salinibacteraceae;g__JAAAOL01;Unassigned	0	0.0458946	0	0	0	0
d__Bacteria;p__Bacteroidota;c__Rhodothermia;o__Rhodothermales;f__Salinibacteraceae;g__JAAAPH01;Unassigned	0.0159331	0.0548185	0	0	0	0
d__Bacteria;p__Bacteroidota;c__Rhodothermia;o__Rhodothermales;f__Salinibacteraceae;g__Longibacter;Unassigned	0.0287824	0.02146	0	0	0	0
d__Bacteria;p__Bacteroidota;c__Rhodothermia;o__Rhodothermales;f__Salinibacteraceae;g__QS-8-64-10;Unassigned	0	0.00828652	0	0	0	0
d__Bacteria;p__Bacteroidota;c__Rhodothermia;o__Rhodothermales;f__Salinibacteraceae;g__Salinibacter;s__Salinibacter ruber	0	0	0	0.0364956	0	0
d__Bacteria;p__Bacteroidota;c__Rhodothermia;o__Rhodothermales;f__Salinibacteraceae;g__Salinibacter;Unassigned	2.34422	0.0548185	0	0.14799	0	0
d__Bacteria;p__Bacteroidota;c__Rhodothermia;o__Rhodothermales;f__Salinibacteraceae;g__Salisaeta;Unassigned	0	0.0118986	0	0	0	0
d__Bacteria;p__Bacteroidota;c__Rhodothermia;o__Rhodothermales;f__Salinibacteraceae;g__Tc-Br11-B2g6-7;Unassigned	0	0.016573	0	0	0	0
d__Bacteria;p__Bacteroidota;c__Rhodothermia;o__Rhodothermales;f__Salinibacteraceae;Unassigned;Unassigned	0.0397471	0.0873272	0	0.0040157	0	0
d__Bacteria;p__Bacteroidota;c__Rhodothermia;o__Rhodothermales;f__UBA10348;g__1-14-0-65-60-17;Unassigned	0	0.0180604	0	0	0	0
d__Bacteria;p__Bacteroidota;c__Rhodothermia;o__Rhodothermales;f__UBA10348;g__JAAZVD01;Unassigned	0	0.0108362	0	0	0	0
d__Bacteria;p__Bacteroidota;c__Rhodothermia;o__Rhodothermales;f__UBA10348;g__JABDJZ01;Unassigned	0	0.0212475	0	0	0	0
d__Bacteria;p__Bacteroidota;c__Rhodothermia;o__Rhodothermales;f__UBA10348;g__N075bin62;Unassigned	0	0.0140233	0	0	0	0
d__Bacteria;p__Bacteroidota;c__Rhodothermia;o__Rhodothermales;f__UBA10348;g__UBA10348;Unassigned	0	0.016573	0	0	0	0
d__Bacteria;p__Bacteroidota;c__Rhodothermia;o__Rhodothermales;f__UBA10348;Unassigned;Unassigned	0.0256986	0.0688418	0	0	0	0
d__Bacteria;p__Bacteroidota;c__Rhodothermia;o__Rhodothermales;f__VXPQ01;g__VXPQ01;Unassigned	0	0.0267718	0	0	0	0
d__Bacteria;p__Bacteroidota;c__Rhodothermia;o__Rhodothermales;Unassigned;Unassigned;Unassigned	0.0445442	0.139383	0.00498516	0.0053149	0	0
d__Bacteria;p__Bacteroidota;c__Rhodothermia;Unassigned;Unassigned;Unassigned;Unassigned	0.00171324	0	0.00542503	0.00200785	0.0106309	0
d__Bacteria;p__Bacteroidota;c__SZUA-365;o__SZUA-365;f__SZUA-365;g__BM516;Unassigned	0.0106221	0	0	0	0	0
d__Bacteria;p__Bacteroidota;c__SZUA-365;o__SZUA-365;f__SZUA-365;Unassigned;Unassigned	0.00188456	0.00977384	0	0	0	0
d__Bacteria;p__Bacteroidota;c__SZUA-365;o__SZUA-365;Unassigned;Unassigned;Unassigned	0.00102794	0.00998632	0	0	0	0
d__Bacteria;p__Bacteroidota;c__UBA10030;o__UBA10030;f__UBA10030;g__JACQPT01;Unassigned	0	0	0.00601152	0	0	0
d__Bacteria;p__Bacteroidota;c__UBA10030;o__UBA10030;f__UBA10030;g__JAKEEG01;Unassigned	0	0	0.0385617	0	0	0
d__Bacteria;p__Bacteroidota;c__UBA10030;o__UBA10030;f__UBA10030;Unassigned;Unassigned	0	0	0.0370955	0	0	0.11553
d__Bacteria;p__Bacteroidota;c__UBA10030;o__UBA10030;Unassigned;Unassigned;Unassigned	0	0	0.00498516	0	0.0101247	0.0435606
d__Bacteria;p__Bacteroidota;Unassigned;Unassigned;Unassigned;Unassigned;Unassigned	0.0678442	0.114311	0	0.0153541	0.0318927	0.181818
d__Bacteria;p__Bdellovibrionota;c__Bacteriovoracia;o__Bacteriovoracales;f__Bacteriovoracaceae;g__Bacteriovorax;Unassigned	0	0	0	0	0.0141745	0
d__Bacteria;p__Bdellovibrionota;c__Bacteriovoracia;o__Bacteriovoracales;f__Bacteriovoracaceae;g__GCA-2706205;Unassigned	0.0071956	0	0	0	0	0
d__Bacteria;p__Bdellovibrionota;c__Bacteriovoracia;o__Bacteriovoracales;f__Bacteriovoracaceae;g__M0603;Unassigned	0.00908016	0	0	0	0	0
d__Bacteria;p__Bdellovibrionota;c__Bacteriovoracia;o__Bacteriovoracales;f__Bacteriovoracaceae;g__UBA4096;Unassigned	0	0	0	0	0.0387268	0
d__Bacteria;p__Bdellovibrionota;c__Bacteriovoracia;o__Bacteriovoracales;f__Bacteriovoracaceae;g__UBA6166;Unassigned	0.0161044	0	0	0	0	0
d__Bacteria;p__Bdellovibrionota;c__Bacteriovoracia;o__Bacteriovoracales;f__Bacteriovoracaceae;g__UBA845;Unassigned	0.071956	0	0	0	0	0
d__Bacteria;p__Bdellovibrionota;c__Bacteriovoracia;o__Bacteriovoracales;f__Bacteriovoracaceae;Unassigned;Unassigned	0.126094	0.0497191	0	0	0.0488515	0
d__Bacteria;p__Bdellovibrionota;c__Bdellovibrionia;o__Bdellovibrionales;f__Bdellovibrionaceae;g__Bdellovibrio;Unassigned	0	0	0	0	0.0473328	0
d__Bacteria;p__Bdellovibrionota;c__Bdellovibrionia;o__Bdellovibrionales;f__Bdellovibrionaceae;g__Pseudobdellovibrio;Unassigned	0	0	0	0	0.0141745	0
d__Bacteria;p__Bdellovibrionota;c__Bdellovibrionia;o__Bdellovibrionales;f__Bdellovibrionaceae;Unassigned;Unassigned	0.00616766	0	0	0	0.0367019	0
d__Bacteria;p__Bdellovibrionota;c__Bdellovibrionia;o__Bdellovibrionales;f__JAGQZY01;g__JAGQZY01;Unassigned	0.0234714	0	0	0	0	0
d__Bacteria;p__Bdellovibrionota;c__Bdellovibrionia;o__Bdellovibrionales;f__JAGQZY01;Unassigned;Unassigned	0.0035978	0	0	0	0	0
d__Bacteria;p__Bdellovibrionota;c__Bdellovibrionia;o__Bdellovibrionales;f__JAMPXM01;Unassigned;Unassigned	0	0	0	0	0.0113902	0
d__Bacteria;p__Bdellovibrionota;c__Bdellovibrionia;o__Bdellovibrionales;f__UBA1609;g__JAKUPT01;Unassigned	0.0118213	0	0	0	0	0
d__Bacteria;p__Bdellovibrionota;c__Bdellovibrionia;o__Bdellovibrionales;f__UBA1609;Unassigned;Unassigned	0.00908016	0	0	0	0	0
d__Bacteria;p__Bdellovibrionota;c__Bdellovibrionia;o__Bdellovibrionales;f__UBA6776;g__JABSOQ01;Unassigned	0.0195309	0	0	0	0	0
d__Bacteria;p__Bdellovibrionota;c__Bdellovibrionia;o__Bdellovibrionales;f__UBA6776;Unassigned;Unassigned	0.0328942	0.0369706	0	0	0.0146808	0
d__Bacteria;p__Bdellovibrionota;c__Bdellovibrionia;o__Bdellovibrionales;Unassigned;Unassigned;Unassigned	0.0575648	0.0373956	0	0	0.0273366	0
d__Bacteria;p__Bdellovibrionota;c__Bdellovibrionia;Unassigned;Unassigned;Unassigned;Unassigned	0	0.00297465	0	0	0.00278428	0
d__Bacteria;p__Bdellovibrionota;c__FAC87;o__UBA2466;f__UBA2466;Unassigned;Unassigned	0	0	0	0	0.0113902	0
d__Bacteria;p__Bdellovibrionota;c__FAC87;o__UBA2466;Unassigned;Unassigned;Unassigned	0	0	0	0	0	0
d__Bacteria;p__Bdellovibrionota;c__Oligoflexia;o__Oligoflexales;Unassigned;Unassigned;Unassigned	0.0131919	0.0144483	0	0	0.0101247	0
d__Bacteria;p__Bdellovibrionota;c__Oligoflexia;Unassigned;Unassigned;Unassigned;Unassigned	0	0.00127485	0	0	0.00860596	0
d__Bacteria;p__Bdellovibrionota;c__UBA1018;o__UBA1018;f__UBA1018;Unassigned;Unassigned	0	0.00849899	0	0	0.0258179	0
d__Bacteria;p__Bdellovibrionota;c__UBA1018;o__UBA1018;Unassigned;Unassigned;Unassigned	0	0	0	0	0.0156932	0
d__Bacteria;p__Bdellovibrionota;c__UBA1018;Unassigned;Unassigned;Unassigned;Unassigned	0	0.00488692	0	0	0.00860596	0
d__Bacteria;p__Bdellovibrionota;c__UBA2361;o__UBA2361;Unassigned;Unassigned;Unassigned	0.0135346	0	0	0	0.0199962	0
d__Bacteria;p__Bdellovibrionota;c__UBA2361;Unassigned;Unassigned;Unassigned;Unassigned	0.0029125	0.00956137	0	0	0.00708726	0
d__Bacteria;p__Bdellovibrionota;Unassigned;Unassigned;Unassigned;Unassigned;Unassigned	0.0466001	0.033571	0.0158352	0	0.0488515	0.0643939
d__Bacteria;p__Bipolaricaulota;c__Bipolaricaulia;o__Bipolaricaulales;f__Bipolaricaulaceae;g__Bipolaricaulis;Unassigned	0	0	0	0	0	0.159091
d__Bacteria;p__Bipolaricaulota;c__Bipolaricaulia;o__Bipolaricaulales;f__Bipolaricaulaceae;g__DTER01;s__DTER01 sp014360995	0	0	0	0	0	0.323864
d__Bacteria;p__Bipolaricaulota;c__Bipolaricaulia;o__Bipolaricaulales;f__Bipolaricaulaceae;g__DTER01;Unassigned	0	0	0	0	0	0.215909
d__Bacteria;p__Bipolaricaulota;c__Bipolaricaulia;o__Bipolaricaulales;f__Bipolaricaulaceae;Unassigned;Unassigned	0	0	0	0	0	0.350379
d__Bacteria;p__Bipolaricaulota;c__Bipolaricaulia;o__M55B111;f__M55B111;g__JAGXLP01;Unassigned	0	0	0	0.0767707	0	0
d__Bacteria;p__Bipolaricaulota;c__Bipolaricaulia;o__M55B111;f__M55B111;Unassigned;Unassigned	0	0	0	0.00212596	0	0
d__Bacteria;p__Bipolaricaulota;c__Bipolaricaulia;o__RBG-16-55-9;f__DRXL01;g__JANXCC01;Unassigned	0	0	14.2048	0	0	0.954545
d__Bacteria;p__Bipolaricaulota;c__Bipolaricaulia;o__RBG-16-55-9;f__DRXL01;g__SKYB132;Unassigned	0	0	0.798066	0	0	0.0700758
d__Bacteria;p__Bipolaricaulota;c__Bipolaricaulia;o__RBG-16-55-9;f__DRXL01;Unassigned;Unassigned	0	0	0.653789	0	0	0.0984848
d__Bacteria;p__Bipolaricaulota;c__Bipolaricaulia;o__RBG-16-55-9;Unassigned;Unassigned;Unassigned	0	0	0.000879734	0.0053149	0	0.0113636
d__Bacteria;p__Bipolaricaulota;c__Bipolaricaulia;Unassigned;Unassigned;Unassigned;Unassigned	0	0	0.00249258	0.00732275	0.00860596	0.126894
d__Bacteria;p__BMS3Abin14;c__BMS3Abin14;o__BMS3Abin14;f__BMS3Abin14;g__JALHUC01;Unassigned	0	0.00786157	0	0	0	0
d__Bacteria;p__BMS3Abin14;c__BMS3Abin14;o__BMS3Abin14;f__BMS3Abin14;Unassigned;Unassigned	0	0.0033996	0	0	0	0
d__Bacteria;p__Caldisericota;c__Caldisericia;o__B22-G15;f__B22-G15;g__JAAYUH01;Unassigned	0	0	0	0	0	0.306818
d__Bacteria;p__Caldisericota;c__Caldisericia;o__B22-G15;f__B22-G15;Unassigned;Unassigned	0	0	0	0	0	0.11553
d__Bacteria;p__Calditrichota;c__Calditrichia;Unassigned;Unassigned;Unassigned;Unassigned	0	0.0178479	0.00249258	0	0	0
d__Bacteria;p__Campylobacterota;c__Campylobacteria;o__Campylobacterales;f__Arcobacteraceae;g__Aliarcobacter;s__Aliarcobacter cryaerophilus_A	0	0	0	0	0.43941	0
d__Bacteria;p__Campylobacterota;c__Campylobacteria;o__Campylobacterales;f__Arcobacteraceae;g__Aliarcobacter;s__Aliarcobacter sp017996075	0	0	0	0	0.361957	0
d__Bacteria;p__Campylobacterota;c__Campylobacteria;o__Campylobacterales;f__Arcobacteraceae;g__Aliarcobacter;Unassigned	0	0	0	0	0.130102	0
d__Bacteria;p__Campylobacterota;c__Campylobacteria;o__Campylobacterales;f__Arcobacteraceae;g__Marinarcus;Unassigned	0.00839487	0	0	0	0	0
d__Bacteria;p__Campylobacterota;c__Campylobacteria;o__Campylobacterales;f__Arcobacteraceae;Unassigned;Unassigned	0.0263839	0	0	0	0.0258179	0
d__Bacteria;p__Campylobacterota;c__Campylobacteria;o__Campylobacterales;f__Sulfurimonadaceae;g__Sulfuricurvum;Unassigned	0	0	0	0	0.0485984	0.155303
d__Bacteria;p__Campylobacterota;c__Campylobacteria;o__Campylobacterales;f__Sulfurimonadaceae;g__Sulfurimonas;Unassigned	0.167212	0	0	0	0.0113902	0
d__Bacteria;p__Campylobacterota;c__Campylobacteria;o__Campylobacterales;f__Sulfurimonadaceae;Unassigned;Unassigned	0.0042831	0	0	0	0.00708726	0
d__Bacteria;p__Campylobacterota;c__Campylobacteria;o__Campylobacterales;f__Sulfurovaceae;g__Sulfurovum;s__Sulfurovum sp019972115	0	0.033996	0	0	0	0
d__Bacteria;p__Campylobacterota;c__Campylobacteria;o__Campylobacterales;f__Sulfurovaceae;g__Sulfurovum;Unassigned	0	0.0535437	0	0	0	0
d__Bacteria;p__Campylobacterota;c__Campylobacteria;o__Campylobacterales;f__Sulfurovaceae;Unassigned;Unassigned	0	0.000212475	0	0	0	0
d__Bacteria;p__Campylobacterota;c__Campylobacteria;o__Campylobacterales;Unassigned;Unassigned;Unassigned	0.0137059	0.0178479	0	0	0.0670759	0.032197
d__Bacteria;p__Campylobacterota;c__Campylobacteria;Unassigned;Unassigned;Unassigned;Unassigned	0	0.0059493	0	0	0	0
d__Bacteria;p__Campylobacterota;Unassigned;Unassigned;Unassigned;Unassigned;Unassigned	0	0.00233722	0	0	0.0101247	0.0208333
d__Bacteria;p__Chlamydiota;c__Chlamydiia;o__Chlamydiales;f__Criblamydiaceae;Unassigned;Unassigned	0	0	0	0	0	0
d__Bacteria;p__Chlamydiota;c__Chlamydiia;o__Chlamydiales;f__FEN-1388;g__SZAS-7;Unassigned	0	0	0	0	0	0
d__Bacteria;p__Chlamydiota;c__Chlamydiia;o__Chlamydiales;f__FEN-1388;Unassigned;Unassigned	0	0	0	0	0	0
d__Bacteria;p__Chlamydiota;c__Chlamydiia;o__Chlamydiales;f__JAAKFR01;Unassigned;Unassigned	0	0	0	0	0	0
d__Bacteria;p__Chlamydiota;c__Chlamydiia;o__Chlamydiales;f__JAEYWL01;Unassigned;Unassigned	0	0	0	0	0	0
d__Bacteria;p__Chlamydiota;c__Chlamydiia;o__Chlamydiales;f__Parachlamydiaceae;g__FCNU01;Unassigned	0	0	0	0	0	0
d__Bacteria;p__Chlamydiota;c__Chlamydiia;o__Chlamydiales;f__Parachlamydiaceae;g__JABDCX01;Unassigned	0	0	0	0	0	0
d__Bacteria;p__Chlamydiota;c__Chlamydiia;o__Chlamydiales;f__Parachlamydiaceae;g__JABDEO01;Unassigned	0	0	0	0	0	0
d__Bacteria;p__Chlamydiota;c__Chlamydiia;o__Chlamydiales;f__Parachlamydiaceae;g__JABDFJ01;Unassigned	0	0	0	0	0	0
d__Bacteria;p__Chlamydiota;c__Chlamydiia;o__Chlamydiales;f__Parachlamydiaceae;g__JACCRY01;Unassigned	0	0	0	0	0	0
d__Bacteria;p__Chlamydiota;c__Chlamydiia;o__Chlamydiales;f__Parachlamydiaceae;g__JACCVN01;Unassigned	0	0	0	0	0	0
d__Bacteria;p__Chlamydiota;c__Chlamydiia;o__Chlamydiales;f__Parachlamydiaceae;g__JACDES01;Unassigned	0	0	0	0	0	0
d__Bacteria;p__Chlamydiota;c__Chlamydiia;o__Chlamydiales;f__Parachlamydiaceae;g__JACDGH01;Unassigned	0	0	0	0	0	0
d__Bacteria;p__Chlamydiota;c__Chlamydiia;o__Chlamydiales;f__Parachlamydiaceae;g__JACDHD01;Unassigned	0	0	0	0	0	0
d__Bacteria;p__Chlamydiota;c__Chlamydiia;o__Chlamydiales;f__Parachlamydiaceae;g__JAGVJP01;Unassigned	0	0	0	0	0	0
d__Bacteria;p__Chlamydiota;c__Chlamydiia;o__Chlamydiales;f__Parachlamydiaceae;g__JAJFUZ01;Unassigned	0	0	0	0	0	0
d__Bacteria;p__Chlamydiota;c__Chlamydiia;o__Chlamydiales;f__Parachlamydiaceae;g__JAJTHR01;Unassigned	0	0	0	0	0	0
d__Bacteria;p__Chlamydiota;c__Chlamydiia;o__Chlamydiales;f__Parachlamydiaceae;g__Neochlamydia;Unassigned	0	0	0	0	0	0
d__Bacteria;p__Chlamydiota;c__Chlamydiia;o__Chlamydiales;f__Parachlamydiaceae;g__Parachlamydia;Unassigned	0	0	0	0	0	0
d__Bacteria;p__Chlamydiota;c__Chlamydiia;o__Chlamydiales;f__Parachlamydiaceae;g__Protochlamydia;Unassigned	0	0	0	0	0.0154401	0
d__Bacteria;p__Chlamydiota;c__Chlamydiia;o__Chlamydiales;f__Parachlamydiaceae;Unassigned;Unassigned	0	0.0131734	0	0	0.118965	0
d__Bacteria;p__Chlamydiota;c__Chlamydiia;o__Chlamydiales;f__Rhabdochlamydiaceae;g__SZAS-10;Unassigned	0	0	0	0	0.00961843	0
d__Bacteria;p__Chlamydiota;c__Chlamydiia;o__Chlamydiales;f__Rhabdochlamydiaceae;g__SZUA-160;Unassigned	0.0135346	0	0	0	0	0
d__Bacteria;p__Chlamydiota;c__Chlamydiia;o__Chlamydiales;f__Rhabdochlamydiaceae;Unassigned;Unassigned	0.0190169	0.00743662	0	0	0.0566981	0
d__Bacteria;p__Chlamydiota;c__Chlamydiia;o__Chlamydiales;f__Simkaniaceae;g__Neptunochlamydia;Unassigned	0	0.0138109	0	0	0	0
d__Bacteria;p__Chlamydiota;c__Chlamydiia;o__Chlamydiales;f__Simkaniaceae;g__Simkania;Unassigned	0	0.00913642	0	0	0	0
d__Bacteria;p__Chlamydiota;c__Chlamydiia;o__Chlamydiales;f__Simkaniaceae;Unassigned;Unassigned	0	0.00637424	0	0	0	0
d__Bacteria;p__Chlamydiota;c__Chlamydiia;o__Chlamydiales;f__SM23-39;Unassigned;Unassigned	0.0287824	0	0	0	0.0387268	0.106061
d__Bacteria;p__Chlamydiota;c__Chlamydiia;o__Chlamydiales;f__Waddliaceae;g__Waddlia;Unassigned	0	0.00934889	0	0	0	0
d__Bacteria;p__Chlamydiota;c__Chlamydiia;o__Chlamydiales;f__Waddliaceae;Unassigned;Unassigned	0	0.00552435	0	0	0	0
d__Bacteria;p__Chlamydiota;c__Chlamydiia;o__Chlamydiales;Unassigned;Unassigned;Unassigned	0.0495126	0.0877521	0.0058649	0	0.0529013	0.0435606
d__Bacteria;p__Chlamydiota;c__Chlamydiia;Unassigned;Unassigned;Unassigned;Unassigned	0.00188456	0.00361207	0	0	0.0015187	0
d__Bacteria;p__Chloroflexota;c__Anaerolineae;o__4572-78;f__4572-78;Unassigned;Unassigned	0	0.00764909	0	0	0	0
d__Bacteria;p__Chloroflexota;c__Anaerolineae;o__4572-78;f__J111;Unassigned;Unassigned	0	0.0469569	0	0	0	0
d__Bacteria;p__Chloroflexota;c__Anaerolineae;o__4572-78;Unassigned;Unassigned;Unassigned	0	0.00913642	0	0	0	0.0662879
d__Bacteria;p__Chloroflexota;c__Anaerolineae;o__Aggregatilineales;f__Aggregatilineaceae;g__LM3-B42;Unassigned	0	0.0150857	0	0	0	0
d__Bacteria;p__Chloroflexota;c__Anaerolineae;o__Aggregatilineales;f__Aggregatilineaceae;g__UBA2029;Unassigned	0	0.00828652	0	0	0	0
d__Bacteria;p__Chloroflexota;c__Anaerolineae;o__Aggregatilineales;f__Aggregatilineaceae;Unassigned;Unassigned	0	0.0784032	0	0	0	0
d__Bacteria;p__Chloroflexota;c__Anaerolineae;o__Aggregatilineales;f__Ch27;g__Ch27;Unassigned	0	0.00828652	0	0	0	0
d__Bacteria;p__Chloroflexota;c__Anaerolineae;o__Aggregatilineales;f__J027;g__J027;Unassigned	0	0.0182728	0	0	0	0
d__Bacteria;p__Chloroflexota;c__Anaerolineae;o__Aggregatilineales;f__J027;g__SB15;Unassigned	0	0.00764909	0	0	0	0
d__Bacteria;p__Chloroflexota;c__Anaerolineae;o__Aggregatilineales;f__J027;Unassigned;Unassigned	0	0.0269843	0	0	0	0
d__Bacteria;p__Chloroflexota;c__Anaerolineae;o__Aggregatilineales;f__Phototrophicaceae;g__CAIRDJ01;Unassigned	0	0.00892394	0	0	0	0
d__Bacteria;p__Chloroflexota;c__Anaerolineae;o__Aggregatilineales;f__Phototrophicaceae;g__CFX2;Unassigned	0	0.0186978	0	0	0	0
d__Bacteria;p__Chloroflexota;c__Anaerolineae;o__Aggregatilineales;f__Phototrophicaceae;g__GCA-2794595;Unassigned	0	0.00828652	0	0	0	0
d__Bacteria;p__Chloroflexota;c__Anaerolineae;o__Aggregatilineales;f__Phototrophicaceae;g__J038;Unassigned	0	0.0641674	0	0	0	0
d__Bacteria;p__Chloroflexota;c__Anaerolineae;o__Aggregatilineales;f__Phototrophicaceae;g__JAIOHN01;Unassigned	0	0.00849899	0	0	0	0
d__Bacteria;p__Chloroflexota;c__Anaerolineae;o__Aggregatilineales;f__Phototrophicaceae;g__JALHOR01;Unassigned	0	0	0.00938383	0	0	0
d__Bacteria;p__Chloroflexota;c__Anaerolineae;o__Aggregatilineales;f__Phototrophicaceae;g__JANWYT01;Unassigned	0	0	0.0929586	0	0	0
d__Bacteria;p__Chloroflexota;c__Anaerolineae;o__Aggregatilineales;f__Phototrophicaceae;g__OLB15;Unassigned	0	0.0577932	0.0910525	0	0	0
d__Bacteria;p__Chloroflexota;c__Anaerolineae;o__Aggregatilineales;f__Phototrophicaceae;g__Phototrophicus;Unassigned	0	0.0469569	0.0173014	0	0	0
d__Bacteria;p__Chloroflexota;c__Anaerolineae;o__Aggregatilineales;f__Phototrophicaceae;g__S146-30;Unassigned	0	0.0191227	0	0	0	0
d__Bacteria;p__Chloroflexota;c__Anaerolineae;o__Aggregatilineales;f__Phototrophicaceae;g__UBA6055;Unassigned	0	0.0928515	0.0130494	0	0	0
d__Bacteria;p__Chloroflexota;c__Anaerolineae;o__Aggregatilineales;f__Phototrophicaceae;Unassigned;Unassigned	0.00890884	0.210138	0.122576	0	0.0124027	0
d__Bacteria;p__Chloroflexota;c__Anaerolineae;o__Aggregatilineales;f__UBA2796;g__CP2-2F;Unassigned	0	0	0.179319	0	0	0
d__Bacteria;p__Chloroflexota;c__Anaerolineae;o__Aggregatilineales;f__UBA2796;g__JAJPHV01;Unassigned	0	0	0	0	0	0
d__Bacteria;p__Chloroflexota;c__Anaerolineae;o__Aggregatilineales;f__UBA2796;Unassigned;Unassigned	0	0	0.00102636	0	0	0
d__Bacteria;p__Chloroflexota;c__Anaerolineae;o__Aggregatilineales;f__UBA3940;g__DRKO01;Unassigned	0	0.0227348	0	0	0	0
d__Bacteria;p__Chloroflexota;c__Anaerolineae;o__Aggregatilineales;f__UBA3940;g__JAFGMS01;Unassigned	0	0.0152982	0	0	0	0
d__Bacteria;p__Chloroflexota;c__Anaerolineae;o__Aggregatilineales;f__UBA3940;g__JAFGNO01;Unassigned	0	0.0431324	0	0	0	0
d__Bacteria;p__Chloroflexota;c__Anaerolineae;o__Aggregatilineales;f__UBA3940;g__JAFGOY01;Unassigned	0	0.0390954	0	0	0	0
d__Bacteria;p__Chloroflexota;c__Anaerolineae;o__Aggregatilineales;f__UBA3940;g__TC-195;Unassigned	0	0.0108362	0	0	0	0
d__Bacteria;p__Chloroflexota;c__Anaerolineae;o__Aggregatilineales;f__UBA3940;g__UBA3940;Unassigned	0	0.0497191	0	0	0	0
d__Bacteria;p__Chloroflexota;c__Anaerolineae;o__Aggregatilineales;f__UBA3940;Unassigned;Unassigned	0	0.0960386	0	0	0	0
d__Bacteria;p__Chloroflexota;c__Anaerolineae;o__Aggregatilineales;Unassigned;Unassigned;Unassigned	0.0215868	0.0539686	0.0214069	0	0.00354363	0.236742
d__Bacteria;p__Chloroflexota;c__Anaerolineae;o__Anaerolineales;f__Anaerolineaceae;g__Anaerolinea;Unassigned	0	0	0	0	0	0.140152
d__Bacteria;p__Chloroflexota;c__Anaerolineae;o__Anaerolineales;f__Anaerolineaceae;g__Bellilinea;Unassigned	0	0	0.0192075	0	0.0101247	0
d__Bacteria;p__Chloroflexota;c__Anaerolineae;o__Anaerolineales;f__Anaerolineaceae;g__Brevefilum;Unassigned	4.32387	0.175079	0	0	0	0
d__Bacteria;p__Chloroflexota;c__Anaerolineae;o__Anaerolineales;f__Anaerolineaceae;g__Thermanaerothrix;s__Thermanaerothrix daxensis	0	0	0.0282981	0	0	0
d__Bacteria;p__Chloroflexota;c__Anaerolineae;o__Anaerolineales;f__Anaerolineaceae;g__UBA6107;Unassigned	0	0	0	0	0.0113902	0
d__Bacteria;p__Chloroflexota;c__Anaerolineae;o__Anaerolineales;f__Anaerolineaceae;g__UBA6170;Unassigned	0.0167897	0	0	0	0	0
d__Bacteria;p__Chloroflexota;c__Anaerolineae;o__Anaerolineales;f__Anaerolineaceae;Unassigned;Unassigned	0.0572222	0.0261344	0.0159818	0	0.0329051	0.212121
d__Bacteria;p__Chloroflexota;c__Anaerolineae;o__Anaerolineales;f__DRMV01;Unassigned;Unassigned	0	0.00956137	0	0	0	0
d__Bacteria;p__Chloroflexota;c__Anaerolineae;o__Anaerolineales;f__E44-bin32;g__DUEZ01;Unassigned	0	0.0114736	0	0	0	0
d__Bacteria;p__Chloroflexota;c__Anaerolineae;o__Anaerolineales;f__E44-bin32;g__E44-bin32;Unassigned	0	0.00977384	0	0	0	0
d__Bacteria;p__Chloroflexota;c__Anaerolineae;o__Anaerolineales;f__E44-bin32;g__JAJRUD01;Unassigned	0	0.00828652	0	0	0	0
d__Bacteria;p__Chloroflexota;c__Anaerolineae;o__Anaerolineales;f__E44-bin32;Unassigned;Unassigned	0	0.101563	0	0	0	0
d__Bacteria;p__Chloroflexota;c__Anaerolineae;o__Anaerolineales;f__EnvOPS12;g__630D-37;Unassigned	0	0	0	0	0	0.215909
d__Bacteria;p__Chloroflexota;c__Anaerolineae;o__Anaerolineales;f__EnvOPS12;g__OLB14;Unassigned	0	0	0.00909059	0	0	0
d__Bacteria;p__Chloroflexota;c__Anaerolineae;o__Anaerolineales;f__EnvOPS12;g__UBA5195;Unassigned	0	0	0.00542503	0	0	0
d__Bacteria;p__Chloroflexota;c__Anaerolineae;o__Anaerolineales;f__EnvOPS12;g__UBA877;Unassigned	0	0	0	0	0	0.0909091
d__Bacteria;p__Chloroflexota;c__Anaerolineae;o__Anaerolineales;f__EnvOPS12;Unassigned;Unassigned	0.0135346	0.0305964	0.0105568	0	0.017465	0.441288
d__Bacteria;p__Chloroflexota;c__Anaerolineae;o__Anaerolineales;f__UBA11579;g__UBA11579;Unassigned	0	0.00849899	0	0	0	0
d__Bacteria;p__Chloroflexota;c__Anaerolineae;o__Anaerolineales;f__UBA11579;Unassigned;Unassigned	0	0.0112612	0	0	0	0
d__Bacteria;p__Chloroflexota;c__Anaerolineae;o__Anaerolineales;f__UBA11858;g__B10-G9;Unassigned	0.0829207	0.0229473	0	0	0	0
d__Bacteria;p__Chloroflexota;c__Anaerolineae;o__Anaerolineales;f__UBA11858;Unassigned;Unassigned	0.011136	0.0195477	0	0	0	0
d__Bacteria;p__Chloroflexota;c__Anaerolineae;o__Anaerolineales;f__UBA4823;Unassigned;Unassigned	0.00873751	0.0320837	0	0	0	0.202652
d__Bacteria;p__Chloroflexota;c__Anaerolineae;o__Anaerolineales;f__UBA6663;g__JADLEU01;Unassigned	0	0	0	0	0	0
d__Bacteria;p__Chloroflexota;c__Anaerolineae;o__Anaerolineales;f__UBA6663;g__JADZEK01;Unassigned	0	0	0	0	0	0
d__Bacteria;p__Chloroflexota;c__Anaerolineae;o__Anaerolineales;f__UBA6663;Unassigned;Unassigned	0	0	0	0	0	0
d__Bacteria;p__Chloroflexota;c__Anaerolineae;o__Anaerolineales;Unassigned;Unassigned;Unassigned	0.047628	0.0444072	0.0247792	0	0.01949	0.198864
d__Bacteria;p__Chloroflexota;c__Anaerolineae;o__Ardenticatenales;f__Ardenticatenaceae;g__Ardenticatena;Unassigned	0	0.0186978	0	0	0	0
d__Bacteria;p__Chloroflexota;c__Anaerolineae;o__Ardenticatenales;f__Ardenticatenaceae;g__WFWG01;Unassigned	0	0.0138109	0	0	0	0
d__Bacteria;p__Chloroflexota;c__Anaerolineae;o__Ardenticatenales;f__Ardenticatenaceae;Unassigned;Unassigned	0	0.0284716	0	0	0	0
d__Bacteria;p__Chloroflexota;c__Anaerolineae;o__Ardenticatenales;Unassigned;Unassigned;Unassigned	0	0.00127485	0	0	0	0
d__Bacteria;p__Chloroflexota;c__Anaerolineae;o__B4-G1;f__B4-G1;g__B30-G15;Unassigned	0.00633898	0	0	0	0	0
d__Bacteria;p__Chloroflexota;c__Anaerolineae;o__B4-G1;f__B4-G1;g__B4-G1;Unassigned	0.00702428	0	0	0	0	0
d__Bacteria;p__Chloroflexota;c__Anaerolineae;o__B4-G1;f__B4-G1;g__SKLM01;Unassigned	1.04525	0	0	0	0	0
d__Bacteria;p__Chloroflexota;c__Anaerolineae;o__B4-G1;f__B4-G1;Unassigned;Unassigned	0.0774384	0	0	0	0	0.285985
d__Bacteria;p__Chloroflexota;c__Anaerolineae;o__B4-G1;f__DUEL01;g__SpSt-77;Unassigned	0	0	0	0	0	5.97538
d__Bacteria;p__Chloroflexota;c__Anaerolineae;o__B4-G1;f__DUEL01;Unassigned;Unassigned	0.024328	0	0	0	0	0.136364
d__Bacteria;p__Chloroflexota;c__Anaerolineae;o__B4-G1;f__SLSP01;g__DSWT01;Unassigned	0.0101081	0	0	0	0	0
d__Bacteria;p__Chloroflexota;c__Anaerolineae;o__B4-G1;f__SLSP01;g__G713;Unassigned	0.00616766	0.0201851	0	0	0	0
d__Bacteria;p__Chloroflexota;c__Anaerolineae;o__B4-G1;f__SLSP01;g__JAAAOZ01;Unassigned	0.012678	0	0	0	0	0
d__Bacteria;p__Chloroflexota;c__Anaerolineae;o__B4-G1;f__SLSP01;g__JAAZNO01;Unassigned	0.00805222	0.0208225	0	0	0	0
d__Bacteria;p__Chloroflexota;c__Anaerolineae;o__B4-G1;f__SLSP01;g__JAFGNR01;Unassigned	0.00702428	0.0482318	0	0	0	0
d__Bacteria;p__Chloroflexota;c__Anaerolineae;o__B4-G1;f__SLSP01;g__PWVB01;Unassigned	0.230259	0.129185	0	0	0	0
d__Bacteria;p__Chloroflexota;c__Anaerolineae;o__B4-G1;f__SLSP01;g__S014-19;Unassigned	0.0159331	0.0118986	0	0	0	0
d__Bacteria;p__Chloroflexota;c__Anaerolineae;o__B4-G1;f__SLSP01;g__SLSP01;Unassigned	0.0102794	0.00764909	0	0	0	0
d__Bacteria;p__Chloroflexota;c__Anaerolineae;o__B4-G1;f__SLSP01;Unassigned;Unassigned	0.0805222	0.109425	0	0	0	0
d__Bacteria;p__Chloroflexota;c__Anaerolineae;o__B4-G1;Unassigned;Unassigned;Unassigned	0.00908016	0.0167855	0	0	0	0.121212
d__Bacteria;p__Chloroflexota;c__Anaerolineae;o__Caldilineales;f__Caldilineaceae;g__Caldilinea;s__Caldilinea aerophila	0	0	0.0262454	0	0	0
d__Bacteria;p__Chloroflexota;c__Anaerolineae;o__Caldilineales;f__Caldilineaceae;g__Caldilinea;s__Caldilinea sp016861025	0	0	0.0114365	0	0	0
d__Bacteria;p__Chloroflexota;c__Anaerolineae;o__Caldilineales;f__Caldilineaceae;g__Caldilinea;Unassigned	0	0	0.0643672	0	0	0
d__Bacteria;p__Chloroflexota;c__Anaerolineae;o__Caldilineales;f__Caldilineaceae;g__Litorilinea;Unassigned	0	0.0197602	0	0	0	0
d__Bacteria;p__Chloroflexota;c__Anaerolineae;o__Caldilineales;f__Caldilineaceae;g__QEUY01;Unassigned	0	0.0178479	0	0	0	0
d__Bacteria;p__Chloroflexota;c__Anaerolineae;o__Caldilineales;f__Caldilineaceae;g__RI-153;Unassigned	0.00685295	0	0	0	0	0
d__Bacteria;p__Chloroflexota;c__Anaerolineae;o__Caldilineales;f__Caldilineaceae;Unassigned;Unassigned	0.0448868	0.0592805	0.0158352	0	0	0
d__Bacteria;p__Chloroflexota;c__Anaerolineae;o__CG2-30-64-16;f__CG2-30-64-16;Unassigned;Unassigned	0	0	0	0	0	0.157197
d__Bacteria;p__Chloroflexota;c__Anaerolineae;o__DSLN01;f__DSLN01;g__DSLN01;Unassigned	0	0	0	0	0	0.19697
d__Bacteria;p__Chloroflexota;c__Anaerolineae;o__DTLA01;f__DTLA01;g__DTLA01;Unassigned	0	0	0	0	0	0.785985
d__Bacteria;p__Chloroflexota;c__Anaerolineae;o__DUEN01;f__DUEN01;Unassigned;Unassigned	0	0	0.00659801	0	0	0.0662879
d__Bacteria;p__Chloroflexota;c__Anaerolineae;o__J036;f__J036;g__DRWP01;Unassigned	0	0	0.0224332	0	0	0
d__Bacteria;p__Chloroflexota;c__Anaerolineae;o__J036;f__J036;g__JAAFGM01;Unassigned	0	0	0.0256589	0	0	0
d__Bacteria;p__Chloroflexota;c__Anaerolineae;o__J036;f__J036;Unassigned;Unassigned	0	0	0.0243393	0	0	0
d__Bacteria;p__Chloroflexota;c__Anaerolineae;o__JAAYZQ01;f__JAAYZQ01;g__JAFGIA01;Unassigned	0.00822354	0	0	0	0	0
d__Bacteria;p__Chloroflexota;c__Anaerolineae;o__JAAYZQ01;f__JAAYZQ01;g__TumbabinsA96;Unassigned	0	0	0	0	0	0.0700758
d__Bacteria;p__Chloroflexota;c__Anaerolineae;o__JAAYZQ01;f__JAAYZQ01;Unassigned;Unassigned	0.0113074	0	0	0	0	0.0549242
d__Bacteria;p__Chloroflexota;c__Anaerolineae;o__JACRMK01;f__JACRMK01;Unassigned;Unassigned	0	0	0	0	0	0
d__Bacteria;p__Chloroflexota;c__Anaerolineae;o__JAFGEY01;f__JAFGEY01;g__BS750m-G44;Unassigned	0.00668163	0	0	0	0	0
d__Bacteria;p__Chloroflexota;c__Anaerolineae;o__JAFGEY01;f__JAFGEY01;g__JAFGIE01;Unassigned	0.0119927	0	0	0	0	0
d__Bacteria;p__Chloroflexota;c__Anaerolineae;o__JAFGEY01;f__JAFGEY01;Unassigned;Unassigned	0.00873751	0	0	0	0	0
d__Bacteria;p__Chloroflexota;c__Anaerolineae;o__Promineofilales;f__Promineofilaceae;g__CAADGU01;Unassigned	0	0.06353	0	0	0	0
d__Bacteria;p__Chloroflexota;c__Anaerolineae;o__Promineofilales;f__Promineofilaceae;g__GCA-2699125;Unassigned	0.012164	0.104963	0	0	0	0
d__Bacteria;p__Chloroflexota;c__Anaerolineae;o__Promineofilales;f__Promineofilaceae;g__GCA-2746795;Unassigned	0	0.0121111	0	0	0	0
d__Bacteria;p__Chloroflexota;c__Anaerolineae;o__Promineofilales;f__Promineofilaceae;g__J033;Unassigned	0	0.0954012	0	0	0	0
d__Bacteria;p__Chloroflexota;c__Anaerolineae;o__Promineofilales;f__Promineofilaceae;g__JAACFF01;Unassigned	0	0.0182728	0	0	0	0
d__Bacteria;p__Chloroflexota;c__Anaerolineae;o__Promineofilales;f__Promineofilaceae;g__JAAYYY01;Unassigned	0.035978	0.536711	0	0	0	0
d__Bacteria;p__Chloroflexota;c__Anaerolineae;o__Promineofilales;f__Promineofilaceae;g__JACKCB01;Unassigned	0.00890884	0.293853	0	0	0	0
d__Bacteria;p__Chloroflexota;c__Anaerolineae;o__Promineofilales;f__Promineofilaceae;g__JACKCC01;Unassigned	0	0.120048	0	0	0	0
d__Bacteria;p__Chloroflexota;c__Anaerolineae;o__Promineofilales;f__Promineofilaceae;g__JACSRF01;Unassigned	0	0.0611927	0	0	0	0
d__Bacteria;p__Chloroflexota;c__Anaerolineae;o__Promineofilales;f__Promineofilaceae;g__JADJUV01;Unassigned	0	0.02146	0	0	0	0
d__Bacteria;p__Chloroflexota;c__Anaerolineae;o__Promineofilales;f__Promineofilaceae;g__JADJXA01;Unassigned	0	0.0220974	0	0	0	0
d__Bacteria;p__Chloroflexota;c__Anaerolineae;o__Promineofilales;f__Promineofilaceae;g__JAGVTM01;Unassigned	0	0.00892394	0	0	0	0
d__Bacteria;p__Chloroflexota;c__Anaerolineae;o__Promineofilales;f__Promineofilaceae;g__Promineofilum;Unassigned	0	0.0229473	0	0	0	0
d__Bacteria;p__Chloroflexota;c__Anaerolineae;o__Promineofilales;f__Promineofilaceae;g__SLGK01;Unassigned	0	0.0473819	0	0	0	0
d__Bacteria;p__Chloroflexota;c__Anaerolineae;o__Promineofilales;f__Promineofilaceae;g__UBA11865;Unassigned	0	0.0276217	0	0	0	0
d__Bacteria;p__Chloroflexota;c__Anaerolineae;o__Promineofilales;f__Promineofilaceae;g__WTJY01;Unassigned	0	0.0104113	0	0	0	0
d__Bacteria;p__Chloroflexota;c__Anaerolineae;o__Promineofilales;f__Promineofilaceae;Unassigned;Unassigned	0.103308	0.617452	0	0	0	0
d__Bacteria;p__Chloroflexota;c__Anaerolineae;o__Promineofilales;f__UBA4811;Unassigned;Unassigned	0.00685295	0	0	0	0	0
d__Bacteria;p__Chloroflexota;c__Anaerolineae;o__Promineofilales;Unassigned;Unassigned;Unassigned	0.0078809	0.0033996	0	0	0	0
d__Bacteria;p__Chloroflexota;c__Anaerolineae;o__Thermoflexales;f__Thermoflexaceae;g__Thermoflexus;Unassigned	0	0	0.391628	0	0	0
d__Bacteria;p__Chloroflexota;c__Anaerolineae;o__UBA1429;f__UBA1429;g__DUUT01;Unassigned	0.0071956	0	0	0	0	0
d__Bacteria;p__Chloroflexota;c__Anaerolineae;o__UBA1429;f__UBA1429;g__JAGGYI01;Unassigned	0.0118213	0	0	0	0	0
d__Bacteria;p__Chloroflexota;c__Anaerolineae;o__UBA1429;f__UBA1429;g__UBA1429;Unassigned	0.0489986	0	0	0	0	0
d__Bacteria;p__Chloroflexota;c__Anaerolineae;o__UBA1429;f__UBA1429;Unassigned;Unassigned	0.048656	0.0101988	0	0	0	0.113636
d__Bacteria;p__Chloroflexota;c__Anaerolineae;o__UBA2200;f__UBA2200;Unassigned;Unassigned	0	0	0	0	0	0.0643939
d__Bacteria;p__Chloroflexota;c__Anaerolineae;o__UBA2200;Unassigned;Unassigned;Unassigned	0	0	0	0	0	0.0208333
d__Bacteria;p__Chloroflexota;c__Anaerolineae;o__UBA4142;f__SHND01;g__SHND01;Unassigned	0	0	0	0	0	0
d__Bacteria;p__Chloroflexota;c__Anaerolineae;o__UBA4142;Unassigned;Unassigned;Unassigned	0	0	0	0	0	0
d__Bacteria;p__Chloroflexota;c__Anaerolineae;o__UBA7937;Unassigned;Unassigned;Unassigned	0	0.00743662	0	0	0	0
d__Bacteria;p__Chloroflexota;c__Anaerolineae;o__UCB3;Unassigned;Unassigned;Unassigned	0	0.0108362	0	0	0	0
d__Bacteria;p__Chloroflexota;c__Anaerolineae;Unassigned;Unassigned;Unassigned;Unassigned	0.0757251	0.140233	0.0469192	0.00933059	0.0534076	1.0322
d__Bacteria;p__Chloroflexota;c__Chloroflexia;o__54-19;f__54-19;g__54-19;Unassigned	0	0	0	0	0	0
d__Bacteria;p__Chloroflexota;c__Chloroflexia;o__54-19;f__54-19;Unassigned;Unassigned	0	0	0	0	0	0
d__Bacteria;p__Chloroflexota;c__Chloroflexia;o__54-19;f__JADMIH01;g__JADMIH01;Unassigned	0	0	0	0	0	0
d__Bacteria;p__Chloroflexota;c__Chloroflexia;o__54-19;f__QHBQ01;g__QHBQ01;Unassigned	0	0	0	0	0	0
d__Bacteria;p__Chloroflexota;c__Chloroflexia;o__54-19;Unassigned;Unassigned;Unassigned	0	0	0	0	0	0
d__Bacteria;p__Chloroflexota;c__Chloroflexia;o__Chloroflexales;f__Chloroflexaceae;g__Chloroflexus;s__Chloroflexus aurantiacus	0	0	0.0340164	0	0	0
d__Bacteria;p__Chloroflexota;c__Chloroflexia;o__Chloroflexales;f__Chloroflexaceae;g__Chloroflexus;Unassigned	0	0	0.248085	0	0	0
d__Bacteria;p__Chloroflexota;c__Chloroflexia;o__Chloroflexales;f__Chloroflexaceae;g__Oscillochloris;Unassigned	0	0	0.0224332	0	0	0
d__Bacteria;p__Chloroflexota;c__Chloroflexia;o__Chloroflexales;f__Chloroflexaceae;Unassigned;Unassigned	0	0	0.0479455	0	0	0
d__Bacteria;p__Chloroflexota;c__Chloroflexia;o__Chloroflexales;f__Roseiflexaceae;g__JADKFS01;Unassigned	0	0	0	0	0	0
d__Bacteria;p__Chloroflexota;c__Chloroflexia;o__Chloroflexales;f__Roseiflexaceae;g__Kouleothrix;Unassigned	0	0	0	0	0	0
d__Bacteria;p__Chloroflexota;c__Chloroflexia;o__Chloroflexales;f__Roseiflexaceae;g__Roseiflexus;Unassigned	0	0	0.203072	0	0	0
d__Bacteria;p__Chloroflexota;c__Chloroflexia;o__Chloroflexales;f__Roseiflexaceae;Unassigned;Unassigned	0	0	0.00439867	0	0.0113902	0
d__Bacteria;p__Chloroflexota;c__Chloroflexia;o__Chloroflexales;Unassigned;Unassigned;Unassigned	0	0	0.0151021	0	0.0156932	0
d__Bacteria;p__Chloroflexota;c__Chloroflexia;o__DTKN01;f__DTKN01;g__JAFGKG01;Unassigned	0	0	0	0	0	0.0757576
d__Bacteria;p__Chloroflexota;c__Chloroflexia;o__Thermobaculales;f__Thermobaculaceae;Unassigned;Unassigned	0	0	0	0	0.0113902	0
d__Bacteria;p__Chloroflexota;c__Chloroflexia;o__Thermomicrobiales;f__CADCWN01;g__CADCWN01;Unassigned	0	0	0	0	0.0101247	0
d__Bacteria;p__Chloroflexota;c__Chloroflexia;o__Thermomicrobiales;f__CFX8;g__CFX8;Unassigned	0	0	0	0	0	0
d__Bacteria;p__Chloroflexota;c__Chloroflexia;o__Thermomicrobiales;f__CFX8;g__JAMLIA01;Unassigned	0	0	0	0	0	0
d__Bacteria;p__Chloroflexota;c__Chloroflexia;o__Thermomicrobiales;f__CFX8;Unassigned;Unassigned	0	0.0135984	0	0	0	0
d__Bacteria;p__Chloroflexota;c__Chloroflexia;o__Thermomicrobiales;f__Thermomicrobiaceae;g__HRBIN26;Unassigned	0	0	0.00571827	0	0	0
d__Bacteria;p__Chloroflexota;c__Chloroflexia;o__Thermomicrobiales;f__Thermomicrobiaceae;g__SLMJ01;Unassigned	0	0.00956137	0	0	0	0
d__Bacteria;p__Chloroflexota;c__Chloroflexia;o__Thermomicrobiales;f__Thermomicrobiaceae;g__Thermomicrobium;s__Thermomicrobium sp002898255	0	0	0.132987	0	0	0
d__Bacteria;p__Chloroflexota;c__Chloroflexia;o__Thermomicrobiales;f__Thermomicrobiaceae;g__Thermomicrobium;Unassigned	0	0	0.442506	0	0	0
d__Bacteria;p__Chloroflexota;c__Chloroflexia;o__Thermomicrobiales;f__Thermomicrobiaceae;Unassigned;Unassigned	0	0.0144483	0.00777099	0	0	0
d__Bacteria;p__Chloroflexota;c__Chloroflexia;o__Thermomicrobiales;f__UBA6265;g__CADCWF01;Unassigned	0	0	0	0	0	0
d__Bacteria;p__Chloroflexota;c__Chloroflexia;o__Thermomicrobiales;f__UBA6265;g__JACCXM01;Unassigned	0	0.00956137	0	0	0	0
d__Bacteria;p__Chloroflexota;c__Chloroflexia;o__Thermomicrobiales;f__UBA6265;g__JACCYX01;Unassigned	0	0	0	0	0	0
d__Bacteria;p__Chloroflexota;c__Chloroflexia;o__Thermomicrobiales;f__UBA6265;g__JAHBVL01;Unassigned	0	0	0	0	0	0
d__Bacteria;p__Chloroflexota;c__Chloroflexia;o__Thermomicrobiales;f__UBA6265;g__LC2-1;Unassigned	0	0	0	0	0	0
d__Bacteria;p__Chloroflexota;c__Chloroflexia;o__Thermomicrobiales;f__UBA6265;g__UBA6265;Unassigned	0	0	0	0	0.058723	0
d__Bacteria;p__Chloroflexota;c__Chloroflexia;o__Thermomicrobiales;f__UBA6265;Unassigned;Unassigned	0	0.00977384	0.00997032	0	0.0744163	0
d__Bacteria;p__Chloroflexota;c__Chloroflexia;o__Thermomicrobiales;Unassigned;Unassigned;Unassigned	0.00548236	0.0180604	0.00337232	0	0.0258179	0
d__Bacteria;p__Chloroflexota;c__Chloroflexia;Unassigned;Unassigned;Unassigned;Unassigned	0.00976546	0.0176354	0.00967708	0	0.0232867	0.119318
d__Bacteria;p__Chloroflexota;c__Dehalococcoidia;o__Dehalococcoidales;Unassigned;Unassigned;Unassigned	0	0	0	0	0	0.092803
d__Bacteria;p__Chloroflexota;c__Dehalococcoidia;o__DSTF01;f__JACRBR01;g__DTUCFX13;Unassigned	0	0	0	0	0	0
d__Bacteria;p__Chloroflexota;c__Dehalococcoidia;o__DSTF01;f__JACRBR01;g__JACRBR01;Unassigned	0	0	0	0	0	0
d__Bacteria;p__Chloroflexota;c__Dehalococcoidia;o__DSTF01;f__JACRBR01;g__JADMII01;Unassigned	0	0	0	0	0	0
d__Bacteria;p__Chloroflexota;c__Dehalococcoidia;o__DSTF01;f__JACRBR01;Unassigned;Unassigned	0	0	0	0	0	0
d__Bacteria;p__Chloroflexota;c__Dehalococcoidia;o__DSTF01;f__WHTK01;g__WHTK01;Unassigned	0	0.0499316	0	0	0	0.113636
d__Bacteria;p__Chloroflexota;c__Dehalococcoidia;o__DSTF01;Unassigned;Unassigned;Unassigned	0	0.0182728	0	0	0.00987154	0.128788
d__Bacteria;p__Chloroflexota;c__Dehalococcoidia;o__GIF9;f__AB-539-J10;g__RBG-13-51-36;Unassigned	0	0	0	0	0	0.0757576
d__Bacteria;p__Chloroflexota;c__Dehalococcoidia;o__GIF9;f__AB-539-J10;g__SKVJ01;Unassigned	0.00856619	0	0	0	0	0
d__Bacteria;p__Chloroflexota;c__Dehalococcoidia;o__GIF9;f__AB-539-J10;Unassigned;Unassigned	0.0167897	0.00849899	0	0	0	0.155303
d__Bacteria;p__Chloroflexota;c__Dehalococcoidia;o__GIF9;f__UBA5620;g__9FT-COMBO-48-23;Unassigned	0	0	0	0	0	0.168561
d__Bacteria;p__Chloroflexota;c__Dehalococcoidia;o__GIF9;f__UBA5620;g__DTZC01;Unassigned	0	0	0	0	0	0.140152
d__Bacteria;p__Chloroflexota;c__Dehalococcoidia;o__GIF9;f__UBA5620;g__VGNY01;Unassigned	0	0	0	0	0	0.138258
d__Bacteria;p__Chloroflexota;c__Dehalococcoidia;o__GIF9;f__UBA5620;Unassigned;Unassigned	0	0	0	0	0	0.337121
d__Bacteria;p__Chloroflexota;c__Dehalococcoidia;o__GIF9;Unassigned;Unassigned;Unassigned	0.00102794	0.00127485	0	0	0	0.130682
d__Bacteria;p__Chloroflexota;c__Dehalococcoidia;o__SAR202;f__UBA11138;Unassigned;Unassigned	0	0.0131734	0	0	0	0
d__Bacteria;p__Chloroflexota;c__Dehalococcoidia;o__SAR202;Unassigned;Unassigned;Unassigned	0	0.00849899	0	0	0	0
d__Bacteria;p__Chloroflexota;c__Dehalococcoidia;o__SM23-28-2;f__HRbin24;g__HRBIN24;s__HRBIN24 sp002898715	0	0	0.0161285	0	0	0
d__Bacteria;p__Chloroflexota;c__Dehalococcoidia;o__SM23-28-2;f__HRbin24;g__HRBIN24;s__HRBIN24 sp025062275	0	0	0.612002	0	0	0
d__Bacteria;p__Chloroflexota;c__Dehalococcoidia;o__SM23-28-2;f__RBG-16-64-32;Unassigned;Unassigned	0	0	0	0	0	0.0757576
d__Bacteria;p__Chloroflexota;c__Dehalococcoidia;o__SM23-28-2;Unassigned;Unassigned;Unassigned	0	0.00722414	0.00337232	0	0	0.0208333
d__Bacteria;p__Chloroflexota;c__Dehalococcoidia;o__Tepidiformales;f__Tepidiformaceae;g__FeB-14;Unassigned	0	0	0	0	0	0
d__Bacteria;p__Chloroflexota;c__Dehalococcoidia;o__Tepidiformales;f__Tepidiformaceae;g__HRBIN29;Unassigned	0	0	0.00835748	0	0	0
d__Bacteria;p__Chloroflexota;c__Dehalococcoidia;o__Tepidiformales;f__Tepidiformaceae;g__PNKC01;Unassigned	0	0	0	0	0	0
d__Bacteria;p__Chloroflexota;c__Dehalococcoidia;o__Tepidiformales;f__Tepidiformaceae;g__SLAK01;Unassigned	0	0.02146	0	0	0	0
d__Bacteria;p__Chloroflexota;c__Dehalococcoidia;o__Tepidiformales;f__Tepidiformaceae;g__Tepidiforma;Unassigned	0	0	0.069499	0	0	0
d__Bacteria;p__Chloroflexota;c__Dehalococcoidia;o__Tepidiformales;f__Tepidiformaceae;Unassigned;Unassigned	0	0.0356958	0.0293245	0	0	0.0757576
d__Bacteria;p__Chloroflexota;c__Dehalococcoidia;o__UBA1151;f__UBA1328;g__UBA1328;Unassigned	0	0.152557	0	0	0	0
d__Bacteria;p__Chloroflexota;c__Dehalococcoidia;o__UBA1151;Unassigned;Unassigned;Unassigned	0	0.0529062	0	0	0	0
d__Bacteria;p__Chloroflexota;c__Dehalococcoidia;o__UBA2963;f__UBA2963;g__Bin16;Unassigned	0	0.0280467	0	0	0	0
d__Bacteria;p__Chloroflexota;c__Dehalococcoidia;o__UBA2963;f__UBA2963;g__JADFRC01;Unassigned	0	0.0240097	0	0	0	0
d__Bacteria;p__Chloroflexota;c__Dehalococcoidia;o__UBA2963;f__UBA2963;g__UBA2963;Unassigned	0	0.00998632	0	0	0	0
d__Bacteria;p__Chloroflexota;c__Dehalococcoidia;o__UBA2963;f__UBA2963;Unassigned;Unassigned	0	0.0558809	0	0	0	0
d__Bacteria;p__Chloroflexota;c__Dehalococcoidia;o__UBA2979;f__UBA2979;g__W-Chloroflexi-9;Unassigned	0	0.012536	0	0	0	0
d__Bacteria;p__Chloroflexota;c__Dehalococcoidia;o__UBA2979;f__UBA2979;Unassigned;Unassigned	0	0.0155107	0	0	0	0
d__Bacteria;p__Chloroflexota;c__Dehalococcoidia;o__UBA3495;f__UBA3495;Unassigned;Unassigned	0	0.0157231	0	0	0	0
d__Bacteria;p__Chloroflexota;c__Dehalococcoidia;o__UBA3495;Unassigned;Unassigned;Unassigned	0	0.00233722	0	0	0	0
d__Bacteria;p__Chloroflexota;c__Dehalococcoidia;Unassigned;Unassigned;Unassigned;Unassigned	0.0383765	0.0920016	0.0705254	0	0.0529013	0.534091
d__Bacteria;p__Chloroflexota;c__FW602-bin22;o__FW602-bin22;f__CADDYW01;g__JAJPKB01;Unassigned	0	0	0	0	0	0
d__Bacteria;p__Chloroflexota;c__FW602-bin22;o__FW602-bin22;f__CADDYW01;Unassigned;Unassigned	0	0	0	0	0	0
d__Bacteria;p__Chloroflexota;c__FW602-bin22;o__FW602-bin22;f__JACQUS01;g__JACQUS01;Unassigned	0	0	0.0058649	0	0	0
d__Bacteria;p__Chloroflexota;c__FW602-bin22;o__FW602-bin22;Unassigned;Unassigned;Unassigned	0	0	0.0293245	0	0	0.0681818
d__Bacteria;p__Chloroflexota;c__Ktedonobacteria;o__Ktedonobacterales;f__JACDGC01;Unassigned;Unassigned	0	0	0	0	0	0
d__Bacteria;p__Chloroflexota;c__Ktedonobacteria;o__Ktedonobacterales;f__JADMIN01;Unassigned;Unassigned	0	0	0	0	0	0
d__Bacteria;p__Chloroflexota;c__Ktedonobacteria;o__Ktedonobacterales;f__Ktedonobacteraceae;g__Bu33;Unassigned	0	0	0	0	0	0
d__Bacteria;p__Chloroflexota;c__Ktedonobacteria;o__Ktedonobacterales;f__Ktedonobacteraceae;g__CADDYT01;Unassigned	0	0	0	0	0	0
d__Bacteria;p__Chloroflexota;c__Ktedonobacteria;o__Ktedonobacterales;f__Ktedonobacteraceae;g__CF-113;Unassigned	0	0	0	0	0	0
d__Bacteria;p__Chloroflexota;c__Ktedonobacteria;o__Ktedonobacterales;f__Ktedonobacteraceae;g__CF-154;Unassigned	0	0	0	0	0	0
d__Bacteria;p__Chloroflexota;c__Ktedonobacteria;o__Ktedonobacterales;f__Ktedonobacteraceae;g__Dictyobacter;Unassigned	0	0	0	0	0	0
d__Bacteria;p__Chloroflexota;c__Ktedonobacteria;o__Ktedonobacterales;f__Ktedonobacteraceae;g__DTNP01;Unassigned	0	0	0	0	0	0
d__Bacteria;p__Chloroflexota;c__Ktedonobacteria;o__Ktedonobacterales;f__Ktedonobacteraceae;g__JACDAE01;Unassigned	0	0	0	0	0	0
d__Bacteria;p__Chloroflexota;c__Ktedonobacteria;o__Ktedonobacterales;f__Ktedonobacteraceae;g__JAFATZ01;Unassigned	0	0	0	0	0	0
d__Bacteria;p__Chloroflexota;c__Ktedonobacteria;o__Ktedonobacterales;f__Ktedonobacteraceae;g__Ktedonobacter;Unassigned	0	0	0	0	0	0
[truncated: 2,398 more rows]

## Sheet: SM_abundances_taxonomy_genus
taxonomy_genus	Lake Acigöl	Balikesir-Gömec	Balikesir-Hisaralan	Tuz Gölü	Balikesir-Balya	Armutlu
d__Archaea;p__Aenigmatarchaeota;c__Aenigmatarchaeia;o__Aenigmatarchaeales;Unassigned;Unassigned	0	0.00743662	0	0	0	0
d__Archaea;p__Aenigmatarchaeota;c__Aenigmatarchaeia;o__CG10238-14;f__CG10238-14;g__JAHLMN01	0	0	0	0	0	0.100379
d__Archaea;p__Aenigmatarchaeota;c__Aenigmatarchaeia;o__CG10238-14;f__CG10238-14;Unassigned	0	0	0	0	0	0.030303
d__Archaea;p__Aenigmatarchaeota;c__Aenigmatarchaeia;o__CG10238-14;f__SCSR01;Unassigned	0	0	0	0	0	0.217803
d__Archaea;p__Aenigmatarchaeota;c__Aenigmatarchaeia;o__CG10238-14;f__SpSt-28;Unassigned	0	0	0	0	0	0.0700758
d__Archaea;p__Aenigmatarchaeota;c__Aenigmatarchaeia;o__CG10238-14;Unassigned;Unassigned	0	0.0133859	0	0	0	0.227273
d__Archaea;p__Aenigmatarchaeota;c__Aenigmatarchaeia;o__PWEA01;f__PWEA01;g__PWEA01	0	0	0	0.0233855	0	0
d__Archaea;p__Aenigmatarchaeota;c__Aenigmatarchaeia;o__PWEA01;Unassigned;Unassigned	0	0	0	0.00212596	0	0
d__Archaea;p__Aenigmatarchaeota;c__Aenigmatarchaeia;o__QMZP01;f__QMZP01;Unassigned	0	0.0138109	0	0	0	0
d__Archaea;p__Aenigmatarchaeota;c__Aenigmatarchaeia;o__QMZP01;Unassigned;Unassigned	0.00736692	0.00233722	0	0	0	0.0700758
d__Archaea;p__Aenigmatarchaeota;c__Aenigmatarchaeia;Unassigned;Unassigned;Unassigned	0.0125066	0.0203976	0.0140758	0.0102755	0.0248054	0.143939
d__Archaea;p__Asgardarchaeota;c__Heimdallarchaeia;o__UBA460;f__Kariarchaeaceae;g__JAJRQD01	0	0.0288966	0	0	0	0
d__Archaea;p__Asgardarchaeota;c__Heimdallarchaeia;o__UBA460;f__Kariarchaeaceae;g__Kariarchaeum	0	0.276855	0	0	0	0
d__Archaea;p__Asgardarchaeota;c__Heimdallarchaeia;o__UBA460;f__Kariarchaeaceae;g__LC-2	0	0.10135	0	0	0	0
d__Archaea;p__Asgardarchaeota;c__Heimdallarchaeia;o__UBA460;f__Kariarchaeaceae;Unassigned	0	0.0692668	0	0	0	0
d__Archaea;p__Asgardarchaeota;c__Heimdallarchaeia;o__UBA460;Unassigned;Unassigned	0	0.00637424	0	0	0	0
d__Archaea;p__Asgardarchaeota;c__Heimdallarchaeia;Unassigned;Unassigned;Unassigned	0	0.0212475	0	0	0	0
d__Archaea;p__Asgardarchaeota;c__Jordarchaeia;o__Jordarchaeales;f__Jordarchaeaceae;g__Jordarchaeum	0	0	0	0	0	0.198864
d__Archaea;p__Asgardarchaeota;c__Jordarchaeia;o__Jordarchaeales;Unassigned;Unassigned	0	0	0	0	0	0.0284091
d__Archaea;p__Asgardarchaeota;c__Lokiarchaeia;o__CR-4;f__SOKP01;g__Loki-b32	0	0.0206101	0	0	0	0
d__Archaea;p__Asgardarchaeota;c__Lokiarchaeia;o__CR-4;f__SOKP01;g__SOKP01	0	0.00977384	0	0	0	0
d__Archaea;p__Asgardarchaeota;c__Lokiarchaeia;o__CR-4;f__SOKP01;g__TEKIR-8	0.0135346	0	0	0	0	0
d__Archaea;p__Asgardarchaeota;c__Lokiarchaeia;o__CR-4;f__SOKP01;Unassigned	0.0078809	0.0293215	0	0	0	0
d__Archaea;p__Asgardarchaeota;c__Lokiarchaeia;o__CR-4;Unassigned;Unassigned	0.00513971	0.00786157	0	0	0	0
d__Archaea;p__Asgardarchaeota;c__Lokiarchaeia;Unassigned;Unassigned;Unassigned	0.000856619	0.00318712	0	0	0	0
d__Archaea;p__Asgardarchaeota;c__Thorarchaeia;o__Thorarchaeales;f__Thorarchaeaceae;Unassigned	0.00822354	0.00786157	0	0	0	0
d__Archaea;p__Asgardarchaeota;Unassigned;Unassigned;Unassigned;Unassigned	0.0171324	0.055031	0.00381218	0	0.00936531	0.125
d__Archaea;p__B1Sed10-29;c__B1Sed10-29;o__B1Sed10-29;f__B1Sed10-29;g__B1Sed10-29	0	0	0	0.005433	0	0
d__Archaea;p__B1Sed10-29;c__B1Sed10-29;o__B1Sed10-29;f__B1Sed10-29;Unassigned	0	0	0	0.00259839	0	0
d__Archaea;p__B1Sed10-29;c__B1Sed10-29;o__B1Sed10-29;Unassigned;Unassigned	0	0	0	0.000590544	0	0
d__Archaea;p__B1Sed10-29;c__B1Sed10-29;Unassigned;Unassigned;Unassigned	0	0.0110487	0	0.0012992	0	0
d__Archaea;p__Hadarchaeota;c__Hadarchaeia;o__Hadarchaeales;f__Hadarchaeaceae;Unassigned	0	0	0	0.00437003	0	0
d__Archaea;p__Hadarchaeota;c__Hadarchaeia;o__Hadarchaeales;Unassigned;Unassigned	0	0	0	0.00377948	0	0.0606061
d__Archaea;p__Hadarchaeota;Unassigned;Unassigned;Unassigned;Unassigned	0	0	0	0	0	0.0284091
d__Archaea;p__Halobacteriota;c__Archaeoglobi;o__Archaeoglobales;f__Archaeoglobaceae;Unassigned	0.00993678	0.0114736	0.0105568	0	0	0
d__Archaea;p__Halobacteriota;c__Archaeoglobi;Unassigned;Unassigned;Unassigned	0	0.00106237	0	0	0	0
d__Archaea;p__Halobacteriota;c__Halobacteria;o__Halobacteriales;f__Haladaptataceae;g__Haladaptatus	0.0971406	0.153619	0	0.0843297	0	0
d__Archaea;p__Halobacteriota;c__Halobacteria;o__Halobacteriales;f__Haladaptataceae;g__Halorussus	0.378797	0.513127	0	0.33224	0	0
d__Archaea;p__Halobacteriota;c__Halobacteria;o__Halobacteriales;f__Haladaptataceae;Unassigned	0.0191883	0.0512064	0	0.0179525	0	0
d__Archaea;p__Halobacteriota;c__Halobacteria;o__Halobacteriales;f__Halalkalicoccaceae;g__Halalkalicoccus	0.0173037	0.122173	0	0.0224407	0	0
d__Archaea;p__Halobacteriota;c__Halobacteria;o__Halobacteriales;f__Halalkalicoccaceae;g__SKXI01	0	0.0118986	0	0.00425192	0	0
d__Archaea;p__Halobacteriota;c__Halobacteria;o__Halobacteriales;f__Halalkalicoccaceae;Unassigned	0.012164	0.0220974	0	0.00318894	0	0
d__Archaea;p__Halobacteriota;c__Halobacteria;o__Halobacteriales;f__Haloarculaceae;g__Halapricum	0.219294	0.165943	0	1.99084	0	0
d__Archaea;p__Halobacteriota;c__Halobacteria;o__Halobacteriales;f__Haloarculaceae;g__Haloarcula	0.0407751	0.0962511	0	2.63961	0	0
d__Archaea;p__Halobacteriota;c__Halobacteria;o__Halobacteriales;f__Haloarculaceae;g__Halocatena	0.00942281	0.0235847	0	0.0138187	0	0
d__Archaea;p__Halobacteriota;c__Halobacteria;o__Halobacteriales;f__Haloarculaceae;g__Halococcoides	0	0	0	0.0309445	0	0
d__Archaea;p__Halobacteriota;c__Halobacteria;o__Halobacteriales;f__Haloarculaceae;g__Haloglomus	0.0582501	0.267931	0	0.326216	0	0
d__Archaea;p__Halobacteriota;c__Halobacteria;o__Halobacteriales;f__Haloarculaceae;g__Halomarina	0.0849766	0.280042	0	0.0739361	0	0
d__Archaea;p__Halobacteriota;c__Halobacteria;o__Halobacteriales;f__Haloarculaceae;g__Halomicroarcula	0.0477993	0.437273	0	1.23247	0	0
d__Archaea;p__Halobacteriota;c__Halobacteria;o__Halobacteriales;f__Haloarculaceae;g__Halomicrobium	0.116329	0.12451	0	1.23247	0	0
d__Archaea;p__Halobacteriota;c__Halobacteria;o__Halobacteriales;f__Haloarculaceae;g__Halorhabdus	0.289709	0.0503565	0	0.99613	0	0
d__Archaea;p__Halobacteriota;c__Halobacteria;o__Halobacteriales;f__Haloarculaceae;g__Halorientalis	0.0873751	0.3168	0	4.19463	0	0
d__Archaea;p__Halobacteriota;c__Halobacteria;o__Halobacteriales;f__Haloarculaceae;g__Halosegnis	0.103137	0.37948	0	0.16984	0	0
d__Archaea;p__Halobacteriota;c__Halobacteria;o__Halobacteriales;f__Haloarculaceae;g__Halosimplex	0.0803509	0.126847	0	2.5854	0	0
d__Archaea;p__Halobacteriota;c__Halobacteria;o__Halobacteriales;f__Haloarculaceae;g__Halovenus	0.174922	0.152557	0	0.787313	0	0
d__Archaea;p__Halobacteriota;c__Halobacteria;o__Halobacteriales;f__Haloarculaceae;g__Natronomonas	0.783978	0.484018	0	0.996956	0	0
d__Archaea;p__Halobacteriota;c__Halobacteria;o__Halobacteriales;f__Haloarculaceae;g__QH-10-67-22	0.00908016	0.0106237	0	0.0481884	0	0
d__Archaea;p__Halobacteriota;c__Halobacteria;o__Halobacteriales;f__Haloarculaceae;g__QS-1-68-17	0.0159331	0.0155107	0	0.0094487	0	0
d__Archaea;p__Halobacteriota;c__Halobacteria;o__Halobacteriales;f__Haloarculaceae;g__QS-4-69-31	0.00651031	0.0172105	0	0.0876367	0	0
d__Archaea;p__Halobacteriota;c__Halobacteria;o__Halobacteriales;f__Haloarculaceae;g__QS-5-68-33	0.0198736	0.0271968	0	0.0467711	0	0
d__Archaea;p__Halobacteriota;c__Halobacteria;o__Halobacteriales;f__Haloarculaceae;g__QS-5-70-15	0.357381	0.681407	0	0.040157	0	0
d__Archaea;p__Halobacteriota;c__Halobacteria;o__Halobacteriales;f__Haloarculaceae;g__Salinibaculum	0.0169611	0.0159356	0	0.302831	0	0
d__Archaea;p__Halobacteriota;c__Halobacteria;o__Halobacteriales;f__Haloarculaceae;g__Salinirussus	0.0551663	0.0291091	0	0.105707	0	0
d__Archaea;p__Halobacteriota;c__Halobacteria;o__Halobacteriales;f__Haloarculaceae;g__SW-9-67-25	0.0407751	0.0541811	0	0.0977941	0	0
d__Archaea;p__Halobacteriota;c__Halobacteria;o__Halobacteriales;f__Haloarculaceae;Unassigned	0.246535	0.346121	0.0117298	0.861013	0.0227805	0
d__Archaea;p__Halobacteriota;c__Halobacteria;o__Halobacteriales;f__Halobacteriaceae;g__Halanaeroarchaeum	0.244822	0.402002	0	0.0571647	0	0
d__Archaea;p__Halobacteriota;c__Halobacteria;o__Halobacteriales;f__Halobacteriaceae;g__Halarchaeum	0.0203875	0.0915766	0	0.0253934	0	0
d__Archaea;p__Halobacteriota;c__Halobacteria;o__Halobacteriales;f__Halobacteriaceae;g__Halobacterium	0.164471	0.369281	0	6.13811	0	0
d__Archaea;p__Halobacteriota;c__Halobacteria;o__Halobacteriales;f__Halobacteriaceae;g__Halocalculus	0.00976546	0.0282592	0	0.00472435	0	0
d__Archaea;p__Halobacteriota;c__Halobacteria;o__Halobacteriales;f__Halobacteriaceae;g__Halodesulfurarchaeum	0.0832634	0.200364	0	0.140668	0	0
d__Archaea;p__Halobacteriota;c__Halobacteria;o__Halobacteriales;f__Halobacteriaceae;g__Salarchaeum	0.0183316	0.0395203	0	0.0145274	0	0
d__Archaea;p__Halobacteriota;c__Halobacteria;o__Halobacteriales;f__Halobacteriaceae;Unassigned	0.0628758	0.233085	0	0.127557	0	0
d__Archaea;p__Halobacteriota;c__Halobacteria;o__Halobacteriales;f__Halococcaceae;g__Halococcus	0.0740119	0.204188	0	0.0950776	0	0
d__Archaea;p__Halobacteriota;c__Halobacteria;o__Halobacteriales;f__Haloferacaceae;g__A07HB70	0	0.0231598	0	0.0353145	0	0
d__Archaea;p__Halobacteriota;c__Halobacteria;o__Halobacteriales;f__Haloferacaceae;g__Halalkaliarchaeum	0.0167897	0.0446197	0	0.0113384	0	0
d__Archaea;p__Halobacteriota;c__Halobacteria;o__Halobacteriales;f__Haloferacaceae;g__Halegenticoccus	0.0327228	0.145758	0	0.0131101	0	0
d__Archaea;p__Halobacteriota;c__Halobacteria;o__Halobacteriales;f__Haloferacaceae;g__Halobaculum	0.0690435	0.152982	0	1.08022	0	0
d__Archaea;p__Halobacteriota;c__Halobacteria;o__Halobacteriales;f__Haloferacaceae;g__Halobellus	0.109305	0.237547	0	0.702629	0	0
d__Archaea;p__Halobacteriota;c__Halobacteria;o__Halobacteriales;f__Haloferacaceae;g__Haloferax	0.0234714	0.162968	0	0.0139368	0	0
d__Archaea;p__Halobacteriota;c__Halobacteria;o__Halobacteriales;f__Haloferacaceae;g__Halogeometricum	0.011136	0.641674	0	0.0153541	0	0
d__Archaea;p__Halobacteriota;c__Halobacteria;o__Halobacteriales;f__Haloferacaceae;g__Halogranum	0.0279258	0.223524	0	0.0101574	0	0
d__Archaea;p__Halobacteriota;c__Halobacteria;o__Halobacteriales;f__Haloferacaceae;g__Halohasta	0	0.0412201	0	0.0403932	0	0
d__Archaea;p__Halobacteriota;c__Halobacteria;o__Halobacteriales;f__Haloferacaceae;g__Halolamina	0.214326	0.247958	0	8.37143	0	0
d__Archaea;p__Halobacteriota;c__Halobacteria;o__Halobacteriales;f__Haloferacaceae;g__Halonotius	0.0138772	0.0201851	0	3.47842	0	0
d__Archaea;p__Halobacteriota;c__Halobacteria;o__Halobacteriales;f__Haloferacaceae;g__Haloparvum	0	0.0174229	0	0.029291	0	0
d__Archaea;p__Halobacteriota;c__Halobacteria;o__Halobacteriales;f__Haloferacaceae;g__Halopelagius	0	0.0305964	0	0	0	0
d__Archaea;p__Halobacteriota;c__Halobacteria;o__Halobacteriales;f__Haloferacaceae;g__Halopenitus	0.0125066	0.0144483	0	0.0223226	0	0
d__Archaea;p__Halobacteriota;c__Halobacteria;o__Halobacteriales;f__Haloferacaceae;g__Haloplanus	0.163443	0.393291	0	1.13243	0	0
d__Archaea;p__Halobacteriota;c__Halobacteria;o__Halobacteriales;f__Haloferacaceae;g__Haloprofundus	0.0130206	0.158719	0	0.0135825	0	0
d__Archaea;p__Halobacteriota;c__Halobacteria;o__Halobacteriales;f__Haloferacaceae;g__Haloquadratum	0	0.00998632	0	0.00744085	0	0
d__Archaea;p__Halobacteriota;c__Halobacteria;o__Halobacteriales;f__Haloferacaceae;g__Halorubrum	0.137402	0.430049	0.00630476	8.73096	0	0
d__Archaea;p__Halobacteriota;c__Halobacteria;o__Halobacteriales;f__Haloferacaceae;g__Salinigranum	0.0335795	1.55277	0	0.020669	0	0
d__Archaea;p__Halobacteriota;c__Halobacteria;o__Halobacteriales;f__Haloferacaceae;g__Salinirubrum	0	0.512914	0	0.0107479	0	0
d__Archaea;p__Halobacteriota;c__Halobacteria;o__Halobacteriales;f__Haloferacaceae;Unassigned	0.162586	0.558596	0.0111433	0.326571	0.0242992	0
d__Archaea;p__Halobacteriota;c__Halobacteria;o__Halobacteriales;f__Natrialbaceae;g__AD-4	0.0543097	0.0284716	0	0.00850383	0	0
d__Archaea;p__Halobacteriota;c__Halobacteria;o__Halobacteriales;f__Natrialbaceae;g__Haloarchaeobius	0.17475	0.0414326	0	0.0475978	0	0
d__Archaea;p__Halobacteriota;c__Halobacteria;o__Halobacteriales;f__Natrialbaceae;g__Halobiforma	0	0	0	0.0067322	0	0
d__Archaea;p__Halobacteriota;c__Halobacteria;o__Halobacteriales;f__Natrialbaceae;g__Halopiger	0.00805222	0	0	0.0159447	0	0
d__Archaea;p__Halobacteriota;c__Halobacteria;o__Halobacteriales;f__Natrialbaceae;g__Halorubellus	0.127122	0.0860523	0	0.174329	0	0
d__Archaea;p__Halobacteriota;c__Halobacteria;o__Halobacteriales;f__Natrialbaceae;g__Halostagnicola	0	0	0	0.0053149	0	0
d__Archaea;p__Halobacteriota;c__Halobacteria;o__Halobacteriales;f__Natrialbaceae;g__Haloterrigena	0	0	0	0.00625977	0	0
d__Archaea;p__Halobacteriota;c__Halobacteria;o__Halobacteriales;f__Natrialbaceae;g__Halovivax	0.187086	0.0960386	0	0.0655504	0	0
d__Archaea;p__Halobacteriota;c__Halobacteria;o__Halobacteriales;f__Natrialbaceae;g__JALIQP01	0.0207302	0.0133859	0	0.0201966	0	0
d__Archaea;p__Halobacteriota;c__Halobacteria;o__Halobacteriales;f__Natrialbaceae;g__Natrarchaeobaculum	0.0078809	0.0356958	0	0.0111022	0	0
d__Archaea;p__Halobacteriota;c__Halobacteria;o__Halobacteriales;f__Natrialbaceae;g__Natrarchaeobius	0.00668163	0	0	0.00519679	0	0
d__Archaea;p__Halobacteriota;c__Halobacteria;o__Halobacteriales;f__Natrialbaceae;g__Natrialba	0.0113074	0	0	0.00437003	0	0
d__Archaea;p__Halobacteriota;c__Halobacteria;o__Halobacteriales;f__Natrialbaceae;g__Natribaculum	0.0107934	0	0	0	0	0
d__Archaea;p__Halobacteriota;c__Halobacteria;o__Halobacteriales;f__Natrialbaceae;g__Natrinema	0.078809	0.0996507	0	0.190982	0	0
d__Archaea;p__Halobacteriota;c__Halobacteria;o__Halobacteriales;f__Natrialbaceae;g__Natronobacterium	0	0	0	0.00779518	0	0
d__Archaea;p__Halobacteriota;c__Halobacteria;o__Halobacteriales;f__Natrialbaceae;g__Natronococcus	0	0.0265594	0	0.0253934	0	0
d__Archaea;p__Halobacteriota;c__Halobacteria;o__Halobacteriales;f__Natrialbaceae;g__Natronorubrum	0.00908016	0.0138109	0	0.0186612	0	0
d__Archaea;p__Halobacteriota;c__Halobacteria;o__Halobacteriales;f__Natrialbaceae;g__Saliphagus	0.011136	0.00913642	0	0	0	0
d__Archaea;p__Halobacteriota;c__Halobacteria;o__Halobacteriales;f__Natrialbaceae;g__Tc-Br11	0.0161044	0.0478068	0	0.0198423	0	0
d__Archaea;p__Halobacteriota;c__Halobacteria;o__Halobacteriales;f__Natrialbaceae;Unassigned	0.238483	0.418363	0	0.43653	0	0
d__Archaea;p__Halobacteriota;c__Halobacteria;o__Halobacteriales;f__Natronoarchaeaceae;g__Natronoarchaeum	0.0510545	0.0709666	0	0.232792	0	0
d__Archaea;p__Halobacteriota;c__Halobacteria;o__Halobacteriales;f__PXRE01;g__PXRE01	0.0609913	0.067142	0	0.0439365	0	0
d__Archaea;p__Halobacteriota;c__Halobacteria;o__Halobacteriales;f__QS-1-68-20;g__QS-1-68-20	0.00736692	0	0	0.00519679	0	0
d__Archaea;p__Halobacteriota;c__Halobacteria;o__Halobacteriales;f__QS-9-68-17;g__Halostella	0.0925149	0.123023	0	0.192517	0	0
d__Archaea;p__Halobacteriota;c__Halobacteria;o__Halobacteriales;f__Salinarchaeaceae;g__Salinarchaeum	0.245507	0.0584306	0	1.48841	0	0
d__Archaea;p__Halobacteriota;c__Halobacteria;o__Halobacteriales;f__SKNY01;g__SKNY01	0	0.0359082	0	0	0	0
d__Archaea;p__Halobacteriota;c__Halobacteria;o__Halobacteriales;f__SKNY01;g__SKQO01	0	0.0252845	0	0	0	0
d__Archaea;p__Halobacteriota;c__Halobacteria;o__Halobacteriales;f__SKNY01;Unassigned	0.00873751	0.0123235	0	0.00791329	0	0
d__Archaea;p__Halobacteriota;c__Halobacteria;o__Halobacteriales;f__SKSH01;g__SKSH01	0	0.02146	0	0	0	0
d__Archaea;p__Halobacteriota;c__Halobacteria;o__Halobacteriales;f__SW-7-71-33;g__SW-7-71-33	0.0794943	0.0951887	0	0.19984	0	0
d__Archaea;p__Halobacteriota;c__Halobacteria;o__Halobacteriales;f__UBA12382;g__UBA12382	0	0.00764909	0	0	0	0
d__Archaea;p__Halobacteriota;c__Halobacteria;o__Halobacteriales;Unassigned;Unassigned	0.134147	0.821428	0.0137825	0.969437	0.0212618	0
d__Archaea;p__Halobacteriota;c__Halobacteria;o__JAHENH01;f__JAHENH01;g__JAHENH01	0	0	0	0.00413381	0	0
d__Archaea;p__Halobacteriota;c__Halobacteria;Unassigned;Unassigned;Unassigned	0.00188456	0.00106237	0	0.0067322	0	0
d__Archaea;p__Halobacteriota;c__Methanomicrobia;o__Methanomicrobiales;Unassigned;Unassigned	0	0	0	0	0.0106309	0
d__Archaea;p__Halobacteriota;c__Methanonatronarchaeia;o__Methanonatronarchaeales;f__Methanonatronarchaeaceae;Unassigned	0	0	0	0.00744085	0	0
d__Archaea;p__Halobacteriota;c__Methanosarcinia;o__Methanosarcinales;f__Methanosarcinaceae;g__Methanohalobium	0.00839487	0	0	0	0	0
d__Archaea;p__Halobacteriota;c__Methanosarcinia;o__Methanosarcinales;f__Methanosarcinaceae;g__Methanolobus	0.0197022	0	0	0	0	0
d__Archaea;p__Halobacteriota;c__Methanosarcinia;o__Methanosarcinales;f__Methanosarcinaceae;Unassigned	0.0272405	0.0101988	0	0	0.0134152	0
d__Archaea;p__Halobacteriota;c__Methanosarcinia;o__Methanosarcinales;Unassigned;Unassigned	0.00188456	0.00637424	0	0	0.00329051	0
d__Archaea;p__Halobacteriota;c__Methanosarcinia;Unassigned;Unassigned;Unassigned	0	0	0	0	0.0156932	0
d__Archaea;p__Halobacteriota;Unassigned;Unassigned;Unassigned;Unassigned	0.0236427	0.0329336	0.00645139	0.0533852	0.0240461	0.0719697
d__Archaea;p__Hydrothermarchaeota;c__Hydrothermarchaeia;o__Hydrothermarchaeales;Unassigned;Unassigned	0	0.00828652	0	0	0	0
d__Archaea;p__Iainarchaeota;c__Iainarchaeia;o__Iainarchaeales;f__VGJJ01;g__VGJJ01	0	0.0458946	0	0	0	0
d__Archaea;p__Iainarchaeota;c__Iainarchaeia;o__Iainarchaeales;Unassigned;Unassigned	0.00736692	0.0293215	0	0	0.0293615	0
d__Archaea;p__Iainarchaeota;c__Iainarchaeia;Unassigned;Unassigned;Unassigned	0.00171324	0.0116861	0.00527841	0	0.00683415	0
d__Archaea;p__Methanobacteriota_B;c__Thermococci;o__Methanofastidiosales;f__SZ-28-30;g__SZ-28-30	0.042317	0	0	0	0	0
d__Archaea;p__Methanobacteriota_B;c__Thermococci;o__Methanofastidiosales;Unassigned;Unassigned	0.0071956	0	0	0	0	0
d__Archaea;p__Methanobacteriota_B;c__Thermococci;Unassigned;Unassigned;Unassigned	0.0154191	0.00743662	0	0	0.00658103	0
d__Archaea;p__Methanobacteriota;c__Methanobacteria;o__Methanobacteriales;f__Methanobacteriaceae;g__Methanobrevibacter_A	0	0	0	0	0.0159463	0
d__Archaea;p__Methanobacteriota;c__Methanobacteria;o__Methanobacteriales;f__Methanobacteriaceae;Unassigned	0	0.00764909	0	0	0.034677	0
d__Archaea;p__Methanobacteriota;c__Methanobacteria;o__Methanobacteriales;Unassigned;Unassigned	0	0.000212475	0	0	0	0
d__Archaea;p__Methanobacteriota;c__Methanococci;o__Methanococcales;f__Methanococcaceae;Unassigned	0	0.0121111	0	0	0	0
d__Archaea;p__Methanobacteriota;c__Methanococci;o__Methanococcales;Unassigned;Unassigned	0	0.00127485	0	0	0	0
d__Archaea;p__Methanobacteriota;Unassigned;Unassigned;Unassigned;Unassigned	0.0107934	0.00616177	0	0.00732275	0.00936531	0
d__Archaea;p__Micrarchaeota;c__Micrarchaeia;o__Anstonellales;Unassigned;Unassigned	0	0	0	0	0.0121496	0
d__Archaea;p__Micrarchaeota;c__Micrarchaeia;o__Micrarchaeales;f__CABMGC01;Unassigned	0	0	0	0	0.0161995	0
d__Archaea;p__Micrarchaeota;c__Micrarchaeia;o__Micrarchaeales;f__Micrarchaeaceae;Unassigned	0	0	0	0	0.045561	0
d__Archaea;p__Micrarchaeota;c__Micrarchaeia;o__Micrarchaeales;Unassigned;Unassigned	0	0.00892394	0	0	0.00809973	0
d__Archaea;p__Micrarchaeota;c__Micrarchaeia;Unassigned;Unassigned;Unassigned	0.0224434	0.0242221	0.00997032	0.00566922	0.0189837	0.0700758
d__Archaea;p__Nanoarchaeota;c__Nanoarchaeia;o__Pacearchaeales;f__GW2011-AR1;g__ASMP01	0	0.0161481	0	0	0	0
d__Archaea;p__Nanoarchaeota;c__Nanoarchaeia;o__Pacearchaeales;f__GW2011-AR1;g__GW2011-AR1	0	0.00956137	0	0	0	0
d__Archaea;p__Nanoarchaeota;c__Nanoarchaeia;o__Pacearchaeales;f__GW2011-AR1;g__JABHWZ01	0	0.00764909	0	0	0	0
d__Archaea;p__Nanoarchaeota;c__Nanoarchaeia;o__Pacearchaeales;f__GW2011-AR1;g__JAFCEJ01	0	0.0150857	0	0	0	0
d__Archaea;p__Nanoarchaeota;c__Nanoarchaeia;o__Pacearchaeales;f__GW2011-AR1;g__JAFCEV01	0	0.00892394	0	0	0	0
d__Archaea;p__Nanoarchaeota;c__Nanoarchaeia;o__Pacearchaeales;f__GW2011-AR1;g__JAGVXH01	0.0071956	0.0233722	0	0	0	0
d__Archaea;p__Nanoarchaeota;c__Nanoarchaeia;o__Pacearchaeales;f__GW2011-AR1;g__RBG-13-33-26	0	0.0123235	0	0	0	0
d__Archaea;p__Nanoarchaeota;c__Nanoarchaeia;o__Pacearchaeales;f__GW2011-AR1;Unassigned	0.07247	0.280254	0.00615814	0.00496057	0.0896032	0
d__Archaea;p__Nanoarchaeota;c__Nanoarchaeia;o__Pacearchaeales;Unassigned;Unassigned	0.0035978	0.00807404	0.00307907	0	0.00835284	0.0738636
d__Archaea;p__Nanoarchaeota;c__Nanoarchaeia;o__SCGC-AAA011-G17;f__GW2011-AR17;Unassigned	0	0.0110487	0	0	0	0
d__Archaea;p__Nanoarchaeota;c__Nanoarchaeia;o__SCGC-AAA011-G17;Unassigned;Unassigned	0.0198736	0.0371831	0	0	0	0
d__Archaea;p__Nanoarchaeota;c__Nanoarchaeia;o__Woesearchaeales;f__21-14-0-10-32-9;g__21-14-0-10-32-9	0.605458	0.00807404	0	0	0	0
d__Archaea;p__Nanoarchaeota;c__Nanoarchaeia;o__Woesearchaeales;f__21-14-0-10-32-9;g__PWWA01	0	0.0121111	0	0	0	0
d__Archaea;p__Nanoarchaeota;c__Nanoarchaeia;o__Woesearchaeales;f__21-14-0-10-32-9;Unassigned	0.0190169	0.0114736	0	0	0	0
d__Archaea;p__Nanoarchaeota;c__Nanoarchaeia;o__Woesearchaeales;f__ARS49;Unassigned	0	0.0291091	0	0	0	0
d__Archaea;p__Nanoarchaeota;c__Nanoarchaeia;o__Woesearchaeales;f__BM511;g__BM511	0.0358067	0	0	0	0	0
d__Archaea;p__Nanoarchaeota;c__Nanoarchaeia;o__Woesearchaeales;f__BM511;Unassigned	0.00856619	0	0	0	0	0
d__Archaea;p__Nanoarchaeota;c__Nanoarchaeia;o__Woesearchaeales;f__CG1-02-33-12;Unassigned	0	0.0199726	0	0	0	0
d__Archaea;p__Nanoarchaeota;c__Nanoarchaeia;o__Woesearchaeales;f__DSVV01;Unassigned	0.0166184	0.0178479	0	0	0	0
d__Archaea;p__Nanoarchaeota;c__Nanoarchaeia;o__Woesearchaeales;f__GCA-2686295;g__GCA-2686295	0.00925149	0.0212475	0	0	0	0
d__Archaea;p__Nanoarchaeota;c__Nanoarchaeia;o__Woesearchaeales;f__GCA-2686295;Unassigned	0	0.00552435	0	0	0	0
d__Archaea;p__Nanoarchaeota;c__Nanoarchaeia;o__Woesearchaeales;f__GW2011-AR15;g__GW2011-AR15	0.0101081	0.0101988	0	0	0	0
d__Archaea;p__Nanoarchaeota;c__Nanoarchaeia;o__Woesearchaeales;f__GW2011-AR15;g__JAFGSP01	0	0.0104113	0	0	0	0
d__Archaea;p__Nanoarchaeota;c__Nanoarchaeia;o__Woesearchaeales;f__GW2011-AR15;Unassigned	0.0147338	0.0320837	0	0	0	0
d__Archaea;p__Nanoarchaeota;c__Nanoarchaeia;o__Woesearchaeales;f__GW2011-AR4;g__GCA-2688775	0	0.0131734	0	0	0	0
d__Archaea;p__Nanoarchaeota;c__Nanoarchaeia;o__Woesearchaeales;f__GW2011-AR4;Unassigned	0.0169611	0.016998	0	0	0	0
d__Archaea;p__Nanoarchaeota;c__Nanoarchaeia;o__Woesearchaeales;f__GW2011-AR9;Unassigned	0.00873751	0.0363332	0	0	0	0
d__Archaea;p__Nanoarchaeota;c__Nanoarchaeia;o__Woesearchaeales;f__SKGA01;g__SKGA01	0.0207302	0.0225223	0	0	0	0
d__Archaea;p__Nanoarchaeota;c__Nanoarchaeia;o__Woesearchaeales;f__SKIA01;g__SKIA01	0.0118213	0.16913	0	0	0	0
d__Archaea;p__Nanoarchaeota;c__Nanoarchaeia;o__Woesearchaeales;f__SM23-78;g__SM23-78	0	0.0150857	0	0	0	0
d__Archaea;p__Nanoarchaeota;c__Nanoarchaeia;o__Woesearchaeales;f__UBA10216;Unassigned	0.00599633	0	0	0	0	0
d__Archaea;p__Nanoarchaeota;c__Nanoarchaeia;o__Woesearchaeales;f__UBA11576;g__J101	0.0071956	0	0	0	0	0
d__Archaea;p__Nanoarchaeota;c__Nanoarchaeia;o__Woesearchaeales;f__UBA11576;Unassigned	0.0138772	0.0159356	0	0	0	0
d__Archaea;p__Nanoarchaeota;c__Nanoarchaeia;o__Woesearchaeales;f__UBA525;g__UBA153	0	0.0127485	0	0	0	0
d__Archaea;p__Nanoarchaeota;c__Nanoarchaeia;o__Woesearchaeales;f__UBA525;g__UBA525	0	0.0229473	0	0	0	0
d__Archaea;p__Nanoarchaeota;c__Nanoarchaeia;o__Woesearchaeales;f__UBA525;Unassigned	0	0.00722414	0	0	0	0
d__Archaea;p__Nanoarchaeota;c__Nanoarchaeia;o__Woesearchaeales;f__UBA583;g__UBA583	0.242423	0.245408	0	0	0	0
d__Archaea;p__Nanoarchaeota;c__Nanoarchaeia;o__Woesearchaeales;f__UBA9642;g__UBA9642	0	0	0	0	0.00936531	0
d__Archaea;p__Nanoarchaeota;c__Nanoarchaeia;o__Woesearchaeales;f__WAPJ01;g__WIAN01	0.00633898	0.00998632	0	0	0	0
d__Archaea;p__Nanoarchaeota;c__Nanoarchaeia;o__Woesearchaeales;f__WJKL01;Unassigned	0	0.00977384	0	0	0	0
d__Archaea;p__Nanoarchaeota;c__Nanoarchaeia;o__Woesearchaeales;f__WJKR01;g__WJKR01	0	0.00892394	0	0	0	0
d__Archaea;p__Nanoarchaeota;c__Nanoarchaeia;o__Woesearchaeales;Unassigned;Unassigned	0.293135	0.429624	0.0243393	0.0111022	0.0941593	0.142045
d__Archaea;p__Nanoarchaeota;c__Nanoarchaeia;Unassigned;Unassigned;Unassigned	0.06082	0.0248596	0.14369	0.0106298	0.0918813	0.153409
d__Archaea;p__Nanohaloarchaeota;c__Nanosalinia;o__Nanosalinales;f__JALIDP01;g__JALDAF01	0	0.161481	0	0.00555111	0	0
d__Archaea;p__Nanohaloarchaeota;c__Nanosalinia;o__Nanosalinales;f__JALIDP01;g__JALDAI01	0	0	0	0.00696842	0	0
d__Archaea;p__Nanohaloarchaeota;c__Nanosalinia;o__Nanosalinales;f__JALIDP01;g__JALIDO01	0	0.00786157	0	0	0	0
d__Archaea;p__Nanohaloarchaeota;c__Nanosalinia;o__Nanosalinales;f__JALIDP01;g__JALIDP01	0	0.0983758	0	0.0115747	0	0
d__Archaea;p__Nanohaloarchaeota;c__Nanosalinia;o__Nanosalinales;f__JALIDP01;Unassigned	0.00651031	0.0407952	0	0.0170077	0	0
d__Archaea;p__Nanohaloarchaeota;c__Nanosalinia;o__Nanosalinales;f__Nanosalinaceae;g__B1-Br10-U2g19	0	0.131734	0	0.946051	0	0
d__Archaea;p__Nanohaloarchaeota;c__Nanosalinia;o__Nanosalinales;f__Nanosalinaceae;g__B1-Br10-U2g21	0	0.08414	0	1.68978	0	0
d__Archaea;p__Nanohaloarchaeota;c__Nanosalinia;o__Nanosalinales;f__Nanosalinaceae;g__JALDAJ01	0.0123353	0.186553	0	0.395901	0	0
d__Archaea;p__Nanohaloarchaeota;c__Nanosalinia;o__Nanosalinales;f__Nanosalinaceae;g__M3-22	0	0.0533312	0	1.41601	0	0
d__Archaea;p__Nanohaloarchaeota;c__Nanosalinia;o__Nanosalinales;f__Nanosalinaceae;g__Nanohalobium	0.0233	0.143633	0.0136359	27.4132	0.0146808	0
d__Archaea;p__Nanohaloarchaeota;c__Nanosalinia;o__Nanosalinales;f__Nanosalinaceae;g__Nanosalina	0	0.0433449	0	6.17012	0	0
d__Archaea;p__Nanohaloarchaeota;c__Nanosalinia;o__Nanosalinales;f__Nanosalinaceae;g__Nanosalinarum	0	0	0	0.021732	0	0
d__Archaea;p__Nanohaloarchaeota;c__Nanosalinia;o__Nanosalinales;f__Nanosalinaceae;g__PL-Br10-U2g16	0	0.0894519	0	1.35908	0	0
d__Archaea;p__Nanohaloarchaeota;c__Nanosalinia;o__Nanosalinales;f__Nanosalinaceae;g__SW-4-43-9	0	0.06353	0	0.742904	0	0
d__Archaea;p__Nanohaloarchaeota;c__Nanosalinia;o__Nanosalinales;f__Nanosalinaceae;Unassigned	0.0400898	0.12621	0.0164217	3.79625	0.0227805	0
d__Archaea;p__Nanohaloarchaeota;c__Nanosalinia;o__Nanosalinales;Unassigned;Unassigned	0.00513971	0.0235847	0.000733112	0.0297634	0.00936531	0
d__Archaea;p__Thermoplasmatota;c__E2;o__DHVEG-1;f__DHVEG-1;g__SG8-52-3	0	0.0144483	0	0	0	0
d__Archaea;p__Thermoplasmatota;c__E2;o__DHVEG-1;f__DHVEG-1;Unassigned	0	0.0584306	0	0	0	0
d__Archaea;p__Thermoplasmatota;c__E2;o__DHVEG-1;Unassigned;Unassigned	0	0.00446197	0	0	0	0
d__Archaea;p__Thermoplasmatota;c__E2;o__JACPAO01;f__JAHFTW01;g__JAHFTW01	0	0.0293215	0	0	0	0
d__Archaea;p__Thermoplasmatota;c__E2;o__JACPAO01;Unassigned;Unassigned	0	0.00233722	0	0	0	0
d__Archaea;p__Thermoplasmatota;c__E2;o__UBA202;f__JdFR-43;g__JACIWB01	0	0	0	0	0	0.170455
d__Archaea;p__Thermoplasmatota;c__E2;o__UBA202;f__JdFR-43;Unassigned	0	0	0	0	0	0.0094697
d__Archaea;p__Thermoplasmatota;c__E2;Unassigned;Unassigned;Unassigned	0.0071956	0.0135984	0	0	0	0.0094697
d__Archaea;p__Thermoplasmatota;c__EX4484-6;o__EX4484-6;f__EX4484-6;Unassigned	0.00822354	0	0	0	0	0
d__Archaea;p__Thermoplasmatota;c__EX4484-6;o__EX4484-6;Unassigned;Unassigned	0.00188456	0	0	0	0	0
d__Archaea;p__Thermoplasmatota;c__Thermoplasmata;o__Methanomassiliicoccales;f__Methanomethylophilaceae;Unassigned	0	0	0	0	0.0230336	0
d__Archaea;p__Thermoplasmatota;c__Thermoplasmata;o__Methanomassiliicoccales;Unassigned;Unassigned	0	0.00786157	0	0	0	0
d__Archaea;p__Thermoplasmatota;c__Thermoplasmata;o__PWKY01;f__PWKY01;g__Natronoplasma	0	0	0	0.0587001	0	0
d__Archaea;p__Thermoplasmatota;c__Thermoplasmata;o__PWKY01;f__PWKY01;Unassigned	0.0114787	0	0	0.0139368	0	0
d__Archaea;p__Thermoplasmatota;c__Thermoplasmata;o__Thermoplasmatales;f__Thermoplasmataceae;Unassigned	0	0	0	0	0.0106309	0
d__Archaea;p__Thermoplasmatota;c__Thermoplasmata;o__Thermoplasmatales;Unassigned;Unassigned	0	0	0	0	0.00278428	0
d__Archaea;p__Thermoplasmatota;c__Thermoplasmata;o__UBA10834;f__UBA10834;g__COMBO-56-21	0	0	0	0	0	0.149621
d__Archaea;p__Thermoplasmatota;c__Thermoplasmata;o__UBA10834;f__UBA10834;Unassigned	0	0	0	0	0	0.0871212
d__Archaea;p__Thermoplasmatota;c__Thermoplasmata;o__UBA10834;Unassigned;Unassigned	0	0	0	0	0	0.0208333
d__Archaea;p__Thermoplasmatota;c__Thermoplasmata;Unassigned;Unassigned;Unassigned	0.0332368	0.063105	0.0173014	0.0100392	0.0149339	0.160985
d__Archaea;p__Thermoplasmatota;Unassigned;Unassigned;Unassigned;Unassigned	0.0236427	0.0325086	0.0346029	0.0102755	0.0207556	0.151515
d__Archaea;p__Thermoproteota;c__Bathyarchaeia;o__40CM-2-53-6;f__DTGE01;g__DTGE01	0	0	0	0	0	0.0909091
d__Archaea;p__Thermoproteota;c__Bathyarchaeia;o__40CM-2-53-6;Unassigned;Unassigned	0	0	0	0	0	0.100379
d__Archaea;p__Thermoproteota;c__Bathyarchaeia;o__B26-1;f__B26-1;g__DTEX01	0	0	0	0	0	0.318182
d__Archaea;p__Thermoproteota;c__Bathyarchaeia;o__B26-1;f__B26-1;Unassigned	0	0	0	0	0	0.0416667
d__Archaea;p__Thermoproteota;c__Bathyarchaeia;o__B26-1;f__BA1;g__BIN-L-1	0.00633898	0.0348459	0	0	0	0
d__Archaea;p__Thermoproteota;c__Bathyarchaeia;o__B26-1;f__BA1;Unassigned	0.00188456	0.0201851	0	0	0	0.0909091
d__Archaea;p__Thermoproteota;c__Bathyarchaeia;o__B26-1;f__UBA233;g__DRVP01	0	0	0	0	0	0.793561
d__Archaea;p__Thermoproteota;c__Bathyarchaeia;o__B26-1;f__UBA233;g__DSLH01	0	0	0	0	0	0.672348
d__Archaea;p__Thermoproteota;c__Bathyarchaeia;o__B26-1;f__UBA233;g__JABFQN01	0	0	0	0	0	1.48295
d__Archaea;p__Thermoproteota;c__Bathyarchaeia;o__B26-1;f__UBA233;g__JACAEI01	0	0	0	0	0	0.153409
d__Archaea;p__Thermoproteota;c__Bathyarchaeia;o__B26-1;f__UBA233;g__JAGTQI01	0	0	0	0	0	0.172348
d__Archaea;p__Thermoproteota;c__Bathyarchaeia;o__B26-1;f__UBA233;g__JAGTQX01	0	0	0	0	0	0.0776515
d__Archaea;p__Thermoproteota;c__Bathyarchaeia;o__B26-1;f__UBA233;g__JdFR-07	0	0	0	0	0	0.236742
d__Archaea;p__Thermoproteota;c__Bathyarchaeia;o__B26-1;f__UBA233;g__WUQU01	0	0	0	0	0	0.130682
d__Archaea;p__Thermoproteota;c__Bathyarchaeia;o__B26-1;f__UBA233;Unassigned	0	0.0386704	0	0	0	1.84848
d__Archaea;p__Thermoproteota;c__Bathyarchaeia;o__B26-1;Unassigned;Unassigned	0.00651031	0.0312338	0	0	0	0.198864
d__Archaea;p__Thermoproteota;c__Bathyarchaeia;o__TCS64;f__TCS64;g__JAGTRB01	0	0	0	0	0	0.147727
d__Archaea;p__Thermoproteota;c__Bathyarchaeia;o__TCS64;f__TCS64;g__RBG-16-57-9	0.0316949	0.00892394	0	0	0	0
d__Archaea;p__Thermoproteota;c__Bathyarchaeia;o__TCS64;f__TCS64;Unassigned	0.0035978	0.00552435	0	0	0	0.0340909
d__Archaea;p__Thermoproteota;c__Bathyarchaeia;o__TCS64;Unassigned;Unassigned	0.00137059	0.0033996	0	0	0	0
d__Archaea;p__Thermoproteota;c__Bathyarchaeia;Unassigned;Unassigned;Unassigned	0.0197022	0.029534	0.0102636	0	0.0275897	0.0738636
d__Archaea;p__Thermoproteota;c__EX4484-205;o__EX4484-205;f__JAAOZP01;g__JAAOZP01	0	0	0	0	0	1.2178
d__Archaea;p__Thermoproteota;c__EX4484-205;o__EX4484-205;Unassigned;Unassigned	0	0	0	0	0	0.0492424
d__Archaea;p__Thermoproteota;c__Korarchaeia;o__Korarchaeales;f__Korarchaeaceae;g__Korarchaeum	0	0	0.00733112	0	0	0.517045
d__Archaea;p__Thermoproteota;c__Korarchaeia;o__Korarchaeales;f__Korarchaeaceae;Unassigned	0	0	0	0	0	0.032197
d__Archaea;p__Thermoproteota;c__Korarchaeia;o__Korarchaeales;Unassigned;Unassigned	0	0	0	0	0	0.0113636
d__Archaea;p__Thermoproteota;c__Methanomethylicia;o__Methanomethylicales;f__Methanomethylicaceae;g__WYZ-LMO10	0	0	0	0	0	0.100379
d__Archaea;p__Thermoproteota;c__Methanomethylicia;o__Methanomethylicales;f__Methanomethylicaceae;Unassigned	0	0	0	0	0	0.030303
d__Archaea;p__Thermoproteota;c__Methanomethylicia;o__Methanomethylicales;Unassigned;Unassigned	0	0	0	0	0	0.0094697
d__Archaea;p__Thermoproteota;c__Methanomethylicia;Unassigned;Unassigned;Unassigned	0	0	0.00571827	0	0	0.0359848
d__Archaea;p__Thermoproteota;c__Nitrososphaeria_A;o__Caldarchaeales;f__Caldarchaeaceae;g__Caldarchaeum	0	0	0.643086	0	0	0.157197
d__Archaea;p__Thermoproteota;c__Nitrososphaeria_A;o__Caldarchaeales;f__Caldarchaeaceae;Unassigned	0	0	0.00234596	0	0	0.0492424
d__Archaea;p__Thermoproteota;c__Nitrososphaeria_A;o__Caldarchaeales;f__HR02;g__HRBIN02	0	0	0.281955	0	0	0
d__Archaea;p__Thermoproteota;c__Nitrososphaeria_A;o__Caldarchaeales;f__HR02;g__JGI-OTU-1	0	0	0.0348961	0	0	0
d__Archaea;p__Thermoproteota;c__Nitrososphaeria_A;o__Caldarchaeales;f__HR02;Unassigned	0	0	0.00469192	0	0	0
d__Archaea;p__Thermoproteota;c__Nitrososphaeria_A;o__Caldarchaeales;f__Wolframiiraptoraceae;g__Geocrenenecus	0	0	0	0	0	0.0776515
d__Archaea;p__Thermoproteota;c__Nitrososphaeria_A;o__Caldarchaeales;f__Wolframiiraptoraceae;g__Terraquivivens	0	0	0	0	0	0.263258
d__Archaea;p__Thermoproteota;c__Nitrososphaeria_A;o__Caldarchaeales;f__Wolframiiraptoraceae;g__Wolframiiraptor	0	0	0	0	0	0.142045
d__Archaea;p__Thermoproteota;c__Nitrososphaeria_A;o__Caldarchaeales;f__Wolframiiraptoraceae;Unassigned	0	0	0	0	0	0.253788
d__Archaea;p__Thermoproteota;c__Nitrososphaeria_A;o__Caldarchaeales;Unassigned;Unassigned	0	0.00679919	0	0	0	0.160985
d__Archaea;p__Thermoproteota;c__Nitrososphaeria;o__Nitrososphaerales;f__Nitrosocaldaceae;g__Nitrosocaldus	0	0	0.0306441	0	0	0
d__Archaea;p__Thermoproteota;c__Nitrososphaeria;o__Nitrososphaerales;f__Nitrosocaldaceae;g__Nitrosothermus	0	0	0.0335765	0	0	0
d__Archaea;p__Thermoproteota;c__Nitrososphaeria;o__Nitrososphaerales;f__Nitrosocaldaceae;Unassigned	0	0	0.0101169	0	0	0
d__Archaea;p__Thermoproteota;c__Nitrososphaeria;o__Nitrososphaerales;f__Nitrosopumilaceae;g__JACEMX01	0	0.0108362	0	0	0	0
d__Archaea;p__Thermoproteota;c__Nitrososphaeria;o__Nitrososphaerales;f__Nitrosopumilaceae;g__Nitrosarchaeum	0	0.0101988	0	0	0	0
d__Archaea;p__Thermoproteota;c__Nitrososphaeria;o__Nitrososphaerales;f__Nitrosopumilaceae;g__Nitrosarchaeum_A	0	0.0108362	0	0	0	0
d__Archaea;p__Thermoproteota;c__Nitrososphaeria;o__Nitrososphaerales;f__Nitrosopumilaceae;g__Nitrosopelagicus	0	0.00764909	0	0	0	0
d__Archaea;p__Thermoproteota;c__Nitrososphaeria;o__Nitrososphaerales;f__Nitrosopumilaceae;g__Nitrosopumilus	0	0.104538	0	0	0	0
d__Archaea;p__Thermoproteota;c__Nitrososphaeria;o__Nitrososphaerales;f__Nitrosopumilaceae;Unassigned	0	0.0917891	0	0	0	0
d__Archaea;p__Thermoproteota;c__Nitrososphaeria;o__Nitrososphaerales;f__Nitrososphaeraceae;g__Nitrosocosmicus	0	0	0	0	0	0
d__Archaea;p__Thermoproteota;c__Nitrososphaeria;o__Nitrososphaerales;f__Nitrososphaeraceae;g__Nitrosopolaris	0	0	0	0	0	0
d__Archaea;p__Thermoproteota;c__Nitrososphaeria;o__Nitrososphaerales;f__Nitrososphaeraceae;g__Nitrososphaera	0	0.00764909	0	0	0	0.253788
d__Archaea;p__Thermoproteota;c__Nitrososphaeria;o__Nitrososphaerales;f__Nitrososphaeraceae;g__TA-21	0	0	0	0	0	0
d__Archaea;p__Thermoproteota;c__Nitrososphaeria;o__Nitrososphaerales;f__Nitrososphaeraceae;g__TH1177	0	0.0123235	0	0	0	0
d__Archaea;p__Thermoproteota;c__Nitrososphaeria;o__Nitrososphaerales;f__Nitrososphaeraceae;Unassigned	0	0.016998	0	0	0.00936531	0.0208333
d__Archaea;p__Thermoproteota;c__Nitrososphaeria;o__Nitrososphaerales;Unassigned;Unassigned	0.0101081	0.0191227	0.0139291	0	0.0207556	0.227273
d__Archaea;p__Thermoproteota;c__Nitrososphaeria;Unassigned;Unassigned;Unassigned	0.0200449	0.00998632	0.00337232	0	0.00404986	0.030303
d__Archaea;p__Thermoproteota;c__Thermoprotei_A;o__Sulfolobales;f__AG1;g__AG1	0	0	0.1107	0	0	0
d__Archaea;p__Thermoproteota;c__Thermoprotei_A;o__Sulfolobales;f__AG1;Unassigned	0	0	0.00879734	0	0	0
d__Archaea;p__Thermoproteota;c__Thermoprotei_A;o__Sulfolobales;Unassigned;Unassigned	0	0.0257095	0.0321103	0	0.0146808	0
d__Archaea;p__Thermoproteota;c__Thermoprotei_A;Unassigned;Unassigned;Unassigned	0	0.0033996	0.00322569	0	0	0
d__Archaea;p__Thermoproteota;c__Thermoprotei;o__Gearchaeales;f__Gearchaeaceae;g__AAA261-N23	0	0	0.0897329	0	0	0
d__Archaea;p__Thermoproteota;c__Thermoprotei;o__Gearchaeales;f__Gearchaeaceae;g__DSFO01	0	0	3.33097	0	0	0
d__Archaea;p__Thermoproteota;c__Thermoprotei;o__Gearchaeales;f__Gearchaeaceae;g__SCGC-AAA471-B05	0	0	0.133133	0	0	0
d__Archaea;p__Thermoproteota;c__Thermoprotei;o__Gearchaeales;f__Gearchaeaceae;Unassigned	0	0	0.224919	0	0	0
d__Archaea;p__Thermoproteota;c__Thermoprotei;o__Thermoproteales;f__Thermoproteaceae;g__Pyrobaculum	0	0	0.0495584	0	0	0
d__Archaea;p__Thermoproteota;c__Thermoprotei;o__Thermoproteales;f__Thermoproteaceae;Unassigned	0	0	0.00307907	0	0	0
d__Archaea;p__Thermoproteota;c__Thermoprotei;o__Thermoproteales;Unassigned;Unassigned	0	0	0.0123163	0	0	0
d__Archaea;p__Thermoproteota;c__Thermoprotei;Unassigned;Unassigned;Unassigned	0.0128493	0	0.0821085	0	0	0
d__Archaea;p__Thermoproteota;Unassigned;Unassigned;Unassigned;Unassigned	0.0657883	0.133859	0.0595287	0.024921	0.056445	0.340909
d__Archaea;Unassigned;Unassigned;Unassigned;Unassigned;Unassigned	0.12164	0.0378205	0.410836	0.253698	0.10555	0.465909
d__Bacteria;p__AABM5-125-24;c__BMS3BBIN04;o__BMS3BBIN04;f__BMS3BBIN04;g__BMS3BBIN04	0	0.0288966	0	0	0	0
d__Bacteria;p__AABM5-125-24;c__BMS3BBIN04;o__BMS3BBIN04;f__BMS3BBIN04;g__JAANWZ01	0	0.00934889	0	0	0	0
d__Bacteria;p__AABM5-125-24;c__BMS3BBIN04;o__BMS3BBIN04;f__BMS3BBIN04;Unassigned	0	0.0144483	0	0	0	0
d__Bacteria;p__AABM5-125-24;Unassigned;Unassigned;Unassigned;Unassigned	0	0.0059493	0	0	0	0
d__Bacteria;p__Acidobacteriota;c__Aminicenantia;o__Aminicenantales;f__Aminicenantaceae;Unassigned	0.00770957	0	0	0	0	0.0795455
d__Bacteria;p__Acidobacteriota;c__Aminicenantia;o__Aminicenantales;f__JdFR-80;g__JdFR-80	0	0	0	0	0	0.189394
d__Bacteria;p__Acidobacteriota;c__Aminicenantia;o__Aminicenantales;f__Saccharicenantaceae;g__Saccharicenans	0	0	0	0	0	0.517045
d__Bacteria;p__Acidobacteriota;c__Aminicenantia;o__Aminicenantales;f__UBA8522;g__UBA8522	0	0	0	0	0	0.25
d__Bacteria;p__Acidobacteriota;c__Aminicenantia;o__Aminicenantales;Unassigned;Unassigned	0.00394045	0	0	0	0	0.606061
d__Bacteria;p__Acidobacteriota;c__Aminicenantia;o__JdFR-78;f__JdFR-78;g__JdFR-78	0	0	0	0	0	0.301136
d__Bacteria;p__Acidobacteriota;c__Aminicenantia;Unassigned;Unassigned;Unassigned	0.00582501	0	0	0	0	0.272727
d__Bacteria;p__Acidobacteriota;c__Blastocatellia;o__Chloracidobacteriales;f__Chloracidobacteriaceae;g__Chloracidobacterium	0	0	0.0291779	0	0	0
d__Bacteria;p__Acidobacteriota;c__Blastocatellia;o__Chloracidobacteriales;f__Chloracidobacteriaceae;Unassigned	0	0	0.00161285	0	0	0
d__Bacteria;p__Acidobacteriota;c__Blastocatellia;o__Chloracidobacteriales;Unassigned;Unassigned	0	0	0.0026392	0	0	0
d__Bacteria;p__Acidobacteriota;c__Blastocatellia;o__HR10;f__HR10;g__HR10	0	0	1.0985	0	0	0
d__Bacteria;p__Acidobacteriota;c__Blastocatellia;o__Pyrinomonadales;f__Pyrinomonadaceae;g__GCA-002050365	0	0	0	0	0	0
d__Bacteria;p__Acidobacteriota;c__Blastocatellia;o__Pyrinomonadales;f__Pyrinomonadaceae;g__J014	0	0	0.249258	0	0	0
d__Bacteria;p__Acidobacteriota;c__Blastocatellia;o__Pyrinomonadales;f__Pyrinomonadaceae;g__OLB17	0	0	0	0	0.0210087	0
d__Bacteria;p__Acidobacteriota;c__Blastocatellia;o__Pyrinomonadales;f__Pyrinomonadaceae;g__PSRF01	0	0	0	0	0	0.0965909
d__Bacteria;p__Acidobacteriota;c__Blastocatellia;o__Pyrinomonadales;f__Pyrinomonadaceae;g__UBA11740	0	0	0	0	0	0
d__Bacteria;p__Acidobacteriota;c__Blastocatellia;o__Pyrinomonadales;f__Pyrinomonadaceae;Unassigned	0	0	0.0219934	0	0.0118965	0.0492424
d__Bacteria;p__Acidobacteriota;c__Blastocatellia;o__RBC074;f__RBC074;Unassigned	0	0	0	0	0	0
d__Bacteria;p__Acidobacteriota;c__Blastocatellia;o__UBA7656;f__UBA7656;g__JADGNW01	0	0	0	0	0	0
d__Bacteria;p__Acidobacteriota;c__Blastocatellia;o__UBA7656;f__UBA7656;Unassigned	0	0	0	0	0	0
d__Bacteria;p__Acidobacteriota;c__Blastocatellia;Unassigned;Unassigned;Unassigned	0	0.0195477	0.0140758	0	0.0015187	0.174242
d__Bacteria;p__Acidobacteriota;c__Holophagae;o__Holophagales;f__Holophagaceae;g__Geothrix	0	0	0	0	0.0392331	0
d__Bacteria;p__Acidobacteriota;c__Holophagae;o__Holophagales;f__Holophagaceae;g__Holophaga	0	0	0	0	0.043536	0
d__Bacteria;p__Acidobacteriota;c__Holophagae;o__Holophagales;f__Holophagaceae;Unassigned	0	0	0	0	0.0189837	0
d__Bacteria;p__Acidobacteriota;c__HRBIN11;Unassigned;Unassigned;Unassigned	0	0	0	0	0	0.0435606
d__Bacteria;p__Acidobacteriota;c__Polarisedimenticolia;o__Polarisedimenticolales;f__Polarisedimenticolaceae;Unassigned	0	0.0240097	0	0	0	0
d__Bacteria;p__Acidobacteriota;c__Polarisedimenticolia;Unassigned;Unassigned;Unassigned	0	0.0163606	0	0	0	0.0965909
d__Bacteria;p__Acidobacteriota;c__Terriglobia;o__Acidoferrales;f__2-02-FULL-67-57;Unassigned	0	0	0	0	0	0.092803
d__Bacteria;p__Acidobacteriota;c__Terriglobia;o__Acidoferrales;f__UBA7541;g__Acidoferrum	0	0	0	0	0	0
d__Bacteria;p__Acidobacteriota;c__Terriglobia;o__Acidoferrales;f__UBA7541;g__Palsa-189	0	0	0	0	0	0
d__Bacteria;p__Acidobacteriota;c__Terriglobia;o__Acidoferrales;f__UBA7541;g__Palsa-360	0	0	0	0	0	0
d__Bacteria;p__Acidobacteriota;c__Terriglobia;o__Acidoferrales;f__UBA7541;Unassigned	0	0	0	0	0	0.0852273
d__Bacteria;p__Acidobacteriota;c__Terriglobia;o__Acidoferrales;Unassigned;Unassigned	0	0	0	0	0.00708726	0.030303
d__Bacteria;p__Acidobacteriota;c__Terriglobia;o__Bryobacterales;f__Bryobacteraceae;g__Bog-105	0	0	0	0	0.0101247	0
d__Bacteria;p__Acidobacteriota;c__Terriglobia;o__Bryobacterales;f__Bryobacteraceae;g__Bog-113	0	0	0	0	0	0
d__Bacteria;p__Acidobacteriota;c__Terriglobia;o__Bryobacterales;f__Bryobacteraceae;g__Bog-159	0	0	0	0	0	0
d__Bacteria;p__Acidobacteriota;c__Terriglobia;o__Bryobacterales;f__Bryobacteraceae;g__BOG-234	0	0	0	0	0	0
d__Bacteria;p__Acidobacteriota;c__Terriglobia;o__Bryobacterales;f__Bryobacteraceae;g__Bryobacter	0	0	0	0	0.0275897	0
d__Bacteria;p__Acidobacteriota;c__Terriglobia;o__Bryobacterales;f__Bryobacteraceae;g__CADEFT01	0	0	0	0	0	0
d__Bacteria;p__Acidobacteriota;c__Terriglobia;o__Bryobacterales;f__Bryobacteraceae;g__DTHT01	0	0	0	0	0	0.0795455
d__Bacteria;p__Acidobacteriota;c__Terriglobia;o__Bryobacterales;f__Bryobacteraceae;g__JADJWL01	0	0	0	0	0	0
d__Bacteria;p__Acidobacteriota;c__Terriglobia;o__Bryobacterales;f__Bryobacteraceae;g__JAIMAR01	0	0	0.00630476	0	0	0
d__Bacteria;p__Acidobacteriota;c__Terriglobia;o__Bryobacterales;f__Bryobacteraceae;g__JAJYKC01	0	0	0	0	0	0
d__Bacteria;p__Acidobacteriota;c__Terriglobia;o__Bryobacterales;f__Bryobacteraceae;g__JANWVO01	0	0	0.0809356	0	0	0.206439
d__Bacteria;p__Acidobacteriota;c__Terriglobia;o__Bryobacterales;f__Bryobacteraceae;g__PALSA-129	0	0	0	0	0	0
d__Bacteria;p__Acidobacteriota;c__Terriglobia;o__Bryobacterales;f__Bryobacteraceae;g__Palsa-187	0	0	0	0	0	0
d__Bacteria;p__Acidobacteriota;c__Terriglobia;o__Bryobacterales;f__Bryobacteraceae;g__Palsa-89	0	0	0	0	0	0
d__Bacteria;p__Acidobacteriota;c__Terriglobia;o__Bryobacterales;f__Bryobacteraceae;g__Paludibaculum	0	0	0	0	0.0627729	0
d__Bacteria;p__Acidobacteriota;c__Terriglobia;o__Bryobacterales;f__Bryobacteraceae;g__Solibacter	0	0	0	0	0	0
d__Bacteria;p__Acidobacteriota;c__Terriglobia;o__Bryobacterales;f__Bryobacteraceae;g__TMP-7	0	0	0	0	0	0
d__Bacteria;p__Acidobacteriota;c__Terriglobia;o__Bryobacterales;f__Bryobacteraceae;Unassigned	0	0.0206101	0.0284447	0	0.0726444	0.38447
d__Bacteria;p__Acidobacteriota;c__Terriglobia;o__Bryobacterales;f__UBA6623;g__RI-231	0	0.0463195	0	0	0	0
d__Bacteria;p__Acidobacteriota;c__Terriglobia;o__Bryobacterales;f__UBA6623;g__UBA6623	0	0.0131734	0	0	0	0
d__Bacteria;p__Acidobacteriota;c__Terriglobia;o__Bryobacterales;f__UBA6623;Unassigned	0	0.0333585	0	0	0	0
d__Bacteria;p__Acidobacteriota;c__Terriglobia;o__Bryobacterales;Unassigned;Unassigned	0	0.0174229	0	0	0	0.0094697
d__Bacteria;p__Acidobacteriota;c__Terriglobia;o__Terriglobales;f__Acidobacteriaceae;g__Alloacidobacterium	0	0	0	0	0	0
d__Bacteria;p__Acidobacteriota;c__Terriglobia;o__Terriglobales;f__Acidobacteriaceae;g__Edaphobacter	0	0	0	0	0	0
d__Bacteria;p__Acidobacteriota;c__Terriglobia;o__Terriglobales;f__Acidobacteriaceae;g__Granulicella_A	0	0	0	0	0	0
d__Bacteria;p__Acidobacteriota;c__Terriglobia;o__Terriglobales;f__Acidobacteriaceae;g__Granulicella_B	0	0	0	0	0	0
d__Bacteria;p__Acidobacteriota;c__Terriglobia;o__Terriglobales;f__Acidobacteriaceae;g__Granulicella_C	0	0	0	0	0	0
d__Bacteria;p__Acidobacteriota;c__Terriglobia;o__Terriglobales;f__Acidobacteriaceae;g__JAJXYY01	0	0	0	0	0	0
d__Bacteria;p__Acidobacteriota;c__Terriglobia;o__Terriglobales;f__Acidobacteriaceae;g__JAKAAZ01	0	0	0	0	0	0
d__Bacteria;p__Acidobacteriota;c__Terriglobia;o__Terriglobales;f__Acidobacteriaceae;g__JAKAUB01	0	0	0	0	0	0
d__Bacteria;p__Acidobacteriota;c__Terriglobia;o__Terriglobales;f__Acidobacteriaceae;g__JAKAYS01	0	0	0	0	0	0
d__Bacteria;p__Acidobacteriota;c__Terriglobia;o__Terriglobales;f__Acidobacteriaceae;g__Palsa-288	0	0	0	0	0	0
d__Bacteria;p__Acidobacteriota;c__Terriglobia;o__Terriglobales;f__Acidobacteriaceae;g__PALSA-350	0	0	0	0	0	0
d__Bacteria;p__Acidobacteriota;c__Terriglobia;o__Terriglobales;f__Acidobacteriaceae;g__Terracidiphilus	0	0	0	0	0	0
d__Bacteria;p__Acidobacteriota;c__Terriglobia;o__Terriglobales;f__Acidobacteriaceae;g__Terriglobus	0	0	0	0	0	0
d__Bacteria;p__Acidobacteriota;c__Terriglobia;o__Terriglobales;f__Acidobacteriaceae;Unassigned	0	0	0	0	0.0399924	0
d__Bacteria;p__Acidobacteriota;c__Terriglobia;o__Terriglobales;f__Koribacteraceae;g__Bog-257	0	0	0	0	0	0
d__Bacteria;p__Acidobacteriota;c__Terriglobia;o__Terriglobales;f__Koribacteraceae;Unassigned	0	0	0	0	0	0
d__Bacteria;p__Acidobacteriota;c__Terriglobia;o__Terriglobales;f__SbA1;g__Bog-209	0	0	0	0	0	0
d__Bacteria;p__Acidobacteriota;c__Terriglobia;o__Terriglobales;f__SbA1;g__Gp1-AA145	0	0	0	0	0	0
d__Bacteria;p__Acidobacteriota;c__Terriglobia;o__Terriglobales;f__SbA1;g__JAIQFF01	0	0	0	0	0	0
d__Bacteria;p__Acidobacteriota;c__Terriglobia;o__Terriglobales;f__SbA1;g__Sulfotelmatobacter	0	0	0	0	0	0
d__Bacteria;p__Acidobacteriota;c__Terriglobia;o__Terriglobales;f__SbA1;Unassigned	0	0	0	0	0	0
d__Bacteria;p__Acidobacteriota;c__Terriglobia;o__Terriglobales;Unassigned;Unassigned	0	0.0144483	0	0	0.00708726	0
d__Bacteria;p__Acidobacteriota;c__Terriglobia;Unassigned;Unassigned;Unassigned	0.0109647	0.0284716	0.00747774	0	0.0329051	0.234848
d__Bacteria;p__Acidobacteriota;c__Thermoanaerobaculia;o__Gp7-AA8;f__Gp7-AA8;g__JADGNZ01	0	0	0	0	0	0
d__Bacteria;p__Acidobacteriota;c__Thermoanaerobaculia;o__Gp7-AA8;f__Gp7-AA8;g__QHVT01	0	0	0	0	0	0
d__Bacteria;p__Acidobacteriota;c__Thermoanaerobaculia;o__Gp7-AA8;f__Gp7-AA8;Unassigned	0	0	0	0	0	0
d__Bacteria;p__Acidobacteriota;c__Thermoanaerobaculia;o__Thermoanaerobaculales;f__Sulfomarinibacteraceae;g__FEB-10	0	0.0116861	0	0	0	0
d__Bacteria;p__Acidobacteriota;c__Thermoanaerobaculia;o__Thermoanaerobaculales;f__Sulfomarinibacteraceae;g__JAADFK01	0	0.0488692	0	0	0	0
d__Bacteria;p__Acidobacteriota;c__Thermoanaerobaculia;o__Thermoanaerobaculales;f__Sulfomarinibacteraceae;g__JAAESQ01	0.00770957	0.0220974	0	0	0	0
d__Bacteria;p__Acidobacteriota;c__Thermoanaerobaculia;o__Thermoanaerobaculales;f__Sulfomarinibacteraceae;g__JAJDNH01	0	0.00934889	0	0	0	0
d__Bacteria;p__Acidobacteriota;c__Thermoanaerobaculia;o__Thermoanaerobaculales;f__Sulfomarinibacteraceae;g__Sulfomarinibacter	0.0188456	0.0152982	0	0	0	0
d__Bacteria;p__Acidobacteriota;c__Thermoanaerobaculia;o__Thermoanaerobaculales;f__Sulfomarinibacteraceae;Unassigned	0.0594494	0.0909392	0	0	0	0
d__Bacteria;p__Acidobacteriota;c__Thermoanaerobaculia;o__Thermoanaerobaculales;f__Thermoanaerobaculaceae;g__Thermoanaerobaculum	0	0	0	0	0	0.912879
d__Bacteria;p__Acidobacteriota;c__Thermoanaerobaculia;o__Thermoanaerobaculales;f__Thermoanaerobaculaceae;Unassigned	0	0	0	0	0	0.0662879
d__Bacteria;p__Acidobacteriota;c__Thermoanaerobaculia;o__Thermoanaerobaculales;Unassigned;Unassigned	0.00308383	0.0261344	0	0	0	0
d__Bacteria;p__Acidobacteriota;c__Thermoanaerobaculia;o__UBA2201;f__UBA2201;g__UBA2201	0	0	0	0	0	0.193182
d__Bacteria;p__Acidobacteriota;c__Thermoanaerobaculia;o__UBA5066;f__Gp7-AA6;g__Gp7-AA6	0	0	0	0	0	0
d__Bacteria;p__Acidobacteriota;c__Thermoanaerobaculia;o__UBA5066;f__UBA5066;g__UBA5066	0	0	0	0	0.0141745	0
d__Bacteria;p__Acidobacteriota;c__Thermoanaerobaculia;o__UBA5066;f__UBA5066;Unassigned	0	0	0	0	0.0030374	0
d__Bacteria;p__Acidobacteriota;c__Thermoanaerobaculia;o__UBA5066;Unassigned;Unassigned	0	0	0	0	0.00278428	0
d__Bacteria;p__Acidobacteriota;c__Thermoanaerobaculia;o__UBA5704;f__JAIOJS01;g__JAIOJS01	0	0.0233722	0	0	0	0
d__Bacteria;p__Acidobacteriota;c__Thermoanaerobaculia;o__UBA5704;f__QQVD01;g__QQVD01	0	0.016573	0	0	0	0
d__Bacteria;p__Acidobacteriota;c__Thermoanaerobaculia;o__UBA5704;f__QQVD01;g__WTGL01	0	0.012536	0	0	0	0
d__Bacteria;p__Acidobacteriota;c__Thermoanaerobaculia;o__UBA5704;f__QQVD01;Unassigned	0	0.0197602	0	0	0	0
d__Bacteria;p__Acidobacteriota;c__Thermoanaerobaculia;o__UBA5704;f__UBA5704;g__CAJQNK01	0	0.0711791	0	0	0	0
d__Bacteria;p__Acidobacteriota;c__Thermoanaerobaculia;o__UBA5704;f__UBA5704;g__CALZIK01	0	0.0118986	0	0	0	0
d__Bacteria;p__Acidobacteriota;c__Thermoanaerobaculia;o__UBA5704;f__UBA5704;g__CALZKB01	0	0.0327211	0	0	0	0
d__Bacteria;p__Acidobacteriota;c__Thermoanaerobaculia;o__UBA5704;f__UBA5704;g__J023	0	0.0597054	0	0	0	0
d__Bacteria;p__Acidobacteriota;c__Thermoanaerobaculia;o__UBA5704;f__UBA5704;g__JAAELT01	0	0.097101	0	0	0	0
d__Bacteria;p__Acidobacteriota;c__Thermoanaerobaculia;o__UBA5704;f__UBA5704;g__JAAYLR01	0	0.0433449	0	0	0	0
d__Bacteria;p__Acidobacteriota;c__Thermoanaerobaculia;o__UBA5704;f__UBA5704;g__JACTMI01	0	0.055031	0	0	0	0
d__Bacteria;p__Acidobacteriota;c__Thermoanaerobaculia;o__UBA5704;f__UBA5704;g__JAGPDF01	0	0	0	0	0.0101247	0
d__Bacteria;p__Acidobacteriota;c__Thermoanaerobaculia;o__UBA5704;f__UBA5704;g__JAHZIX01	0	0.306389	0	0	0	0
d__Bacteria;p__Acidobacteriota;c__Thermoanaerobaculia;o__UBA5704;f__UBA5704;g__M0029	0	0.0531187	0	0	0	0
d__Bacteria;p__Acidobacteriota;c__Thermoanaerobaculia;o__UBA5704;f__UBA5704;g__SZUA-115	0	0.0422825	0	0	0	0
d__Bacteria;p__Acidobacteriota;c__Thermoanaerobaculia;o__UBA5704;f__UBA5704;g__UBA5704	0	0.588768	0	0	0	0
d__Bacteria;p__Acidobacteriota;c__Thermoanaerobaculia;o__UBA5704;f__UBA5704;Unassigned	0.029125	0.452996	0	0	0.00708726	0
d__Bacteria;p__Acidobacteriota;c__Thermoanaerobaculia;o__UBA5704;Unassigned;Unassigned	0.00685295	0.0448322	0	0	0	0
d__Bacteria;p__Acidobacteriota;c__Thermoanaerobaculia;Unassigned;Unassigned;Unassigned	0.0135346	0.0276217	0	0	0.0230336	0.195076
d__Bacteria;p__Acidobacteriota;c__UBA6911;o__RPQK01;f__RPQK01;g__G020350445	0.00976546	0.0108362	0	0	0	0
d__Bacteria;p__Acidobacteriota;c__UBA6911;o__RPQK01;f__RPQK01;Unassigned	0.0154191	0.00998632	0	0	0	0
d__Bacteria;p__Acidobacteriota;c__UBA6911;o__RPQK01;Unassigned;Unassigned	0.00102794	0.0033996	0	0	0	0
d__Bacteria;p__Acidobacteriota;c__UBA6911;Unassigned;Unassigned;Unassigned	0.00394045	0.00382455	0	0	0	0
d__Bacteria;p__Acidobacteriota;c__UBA890;o__UBA890;f__UBA890;g__UBA890	0	0.029534	0	0	0	0
d__Bacteria;p__Acidobacteriota;c__UBA890;o__UBA890;f__WLXD01;g__JACZXM01	0	0.0110487	0	0	0	0
d__Bacteria;p__Acidobacteriota;c__UBA890;o__UBA890;f__WLXD01;g__WLXD01	0	0.104113	0	0	0	0
d__Bacteria;p__Acidobacteriota;c__UBA890;o__UBA890;f__WLXD01;Unassigned	0	0.0140233	0	0	0	0
d__Bacteria;p__Acidobacteriota;c__UBA890;o__UBA890;Unassigned;Unassigned	0	0.0186978	0	0	0	0
d__Bacteria;p__Acidobacteriota;c__Vicinamibacteria;o__Fen-336;f__Fen-336;Unassigned	0	0	0	0	0	0.162879
d__Bacteria;p__Acidobacteriota;c__Vicinamibacteria;o__Fen-336;Unassigned;Unassigned	0	0	0	0	0.0129089	0.0113636
d__Bacteria;p__Acidobacteriota;c__Vicinamibacteria;o__Vicinamibacterales;f__2-12-FULL-66-21;g__2-12-FULL-66-21	0	0	0	0	0	0
d__Bacteria;p__Acidobacteriota;c__Vicinamibacteria;o__Vicinamibacterales;f__2-12-FULL-66-21;Unassigned	0	0	0	0	0.0215149	0.234848
d__Bacteria;p__Acidobacteriota;c__Vicinamibacteria;o__Vicinamibacterales;f__SCN-69-37;g__SCUN01	0	0	0	0	0	0
d__Bacteria;p__Acidobacteriota;c__Vicinamibacteria;o__Vicinamibacterales;f__SCN-69-37;g__SYFT01	0	0	0	0	0	0
d__Bacteria;p__Acidobacteriota;c__Vicinamibacteria;o__Vicinamibacterales;f__SCN-69-37;Unassigned	0	0	0	0	0	0.119318
d__Bacteria;p__Acidobacteriota;c__Vicinamibacteria;o__Vicinamibacterales;f__UBA2999;g__12-FULL-67-14b	0	0	0	0	0.0136683	0
d__Bacteria;p__Acidobacteriota;c__Vicinamibacteria;o__Vicinamibacterales;f__UBA2999;g__CADEFD01	0	0	0	0	0.0113902	0
d__Bacteria;p__Acidobacteriota;c__Vicinamibacteria;o__Vicinamibacterales;f__UBA2999;g__Gp6-AA40	0	0	0	0	0.0156932	0.390152
d__Bacteria;p__Acidobacteriota;c__Vicinamibacteria;o__Vicinamibacterales;f__UBA2999;g__Gp6-AA45	0	0	0	0	0	0.136364
d__Bacteria;p__Acidobacteriota;c__Vicinamibacteria;o__Vicinamibacterales;f__UBA2999;g__JADGOC01	0	0	0	0	0	0
d__Bacteria;p__Acidobacteriota;c__Vicinamibacteria;o__Vicinamibacterales;f__UBA2999;g__JADZED01	0	0	0	0	0	0
d__Bacteria;p__Acidobacteriota;c__Vicinamibacteria;o__Vicinamibacterales;f__UBA2999;g__JAHFUJ01	0	0	0	0	0	0
d__Bacteria;p__Acidobacteriota;c__Vicinamibacteria;o__Vicinamibacterales;f__UBA2999;g__JAMQPK01	0	0	0	0	0	0
d__Bacteria;p__Acidobacteriota;c__Vicinamibacteria;o__Vicinamibacterales;f__UBA2999;g__WHSN01	0	0	0	0	0	0.102273
d__Bacteria;p__Acidobacteriota;c__Vicinamibacteria;o__Vicinamibacterales;f__UBA2999;Unassigned	0	0	0	0	0.0480921	0.619318
d__Bacteria;p__Acidobacteriota;c__Vicinamibacteria;o__Vicinamibacterales;f__Vicinamibacteraceae;g__Luteitalea	0	0	0	0	0.0172119	0
d__Bacteria;p__Acidobacteriota;c__Vicinamibacteria;o__Vicinamibacterales;f__Vicinamibacteraceae;Unassigned	0	0	0	0	0.0015187	0
d__Bacteria;p__Acidobacteriota;c__Vicinamibacteria;o__Vicinamibacterales;Unassigned;Unassigned	0	0.0189103	0	0	0.0372081	0.204545
d__Bacteria;p__Acidobacteriota;c__Vicinamibacteria;Unassigned;Unassigned;Unassigned	0	0.0172105	0	0	0.0015187	0.125
d__Bacteria;p__Acidobacteriota;Unassigned;Unassigned;Unassigned;Unassigned	0.066131	0.121961	0.0208204	0	0.0392331	0.642045
d__Bacteria;p__Actinomycetota;c__Acidimicrobiia;o__Acidimicrobiales;f__AC-14;g__AC-14	0	0	0	0	0	0
d__Bacteria;p__Actinomycetota;c__Acidimicrobiia;o__Acidimicrobiales;f__AC-14;g__CADCTB01	0	0	0	0	0	0
d__Bacteria;p__Actinomycetota;c__Acidimicrobiia;o__Acidimicrobiales;f__AC-14;g__CADDZP01	0	0	0	0	0	0
d__Bacteria;p__Actinomycetota;c__Acidimicrobiia;o__Acidimicrobiales;f__AC-14;g__JAHFUQ01	0	0	0	0	0	0
d__Bacteria;p__Actinomycetota;c__Acidimicrobiia;o__Acidimicrobiales;f__AC-14;Unassigned	0	0	0	0	0	0
d__Bacteria;p__Actinomycetota;c__Acidimicrobiia;o__Acidimicrobiales;f__Bog-793;Unassigned	0	0	0	0	0	0
d__Bacteria;p__Actinomycetota;c__Acidimicrobiia;o__Acidimicrobiales;f__CADCSY01;g__JAEKLB01	0	0	0	0	0	0
d__Bacteria;p__Actinomycetota;c__Acidimicrobiia;o__Acidimicrobiales;f__CADCSY01;Unassigned	0	0	0	0	0	0
d__Bacteria;p__Actinomycetota;c__Acidimicrobiia;o__Acidimicrobiales;f__CADCTF01;g__JAHWJQ01	0	0	0	0	0.0169588	0
d__Bacteria;p__Actinomycetota;c__Acidimicrobiia;o__Acidimicrobiales;f__CADCTF01;Unassigned	0	0	0	0	0.0015187	0
d__Bacteria;p__Actinomycetota;c__Acidimicrobiia;o__Acidimicrobiales;f__CAIXPF01;g__CAIXPF01	0	0	0	0	0	0
d__Bacteria;p__Actinomycetota;c__Acidimicrobiia;o__Acidimicrobiales;f__CAIXPF01;Unassigned	0	0	0	0	0	0
d__Bacteria;p__Actinomycetota;c__Acidimicrobiia;o__Acidimicrobiales;f__Ilumatobacteraceae;g__Ilumatobacter	0.00633898	0.00977384	0	0	0.0129089	0
d__Bacteria;p__Actinomycetota;c__Acidimicrobiia;o__Acidimicrobiales;f__Ilumatobacteraceae;g__Ilumatobacter_A	0.0311809	0.0121111	0	0.00448813	0	0
d__Bacteria;p__Actinomycetota;c__Acidimicrobiia;o__Acidimicrobiales;f__Ilumatobacteraceae;g__JAENVT01	0	0	0	0	0	0
d__Bacteria;p__Actinomycetota;c__Acidimicrobiia;o__Acidimicrobiales;f__Ilumatobacteraceae;g__Sva-07	0.0640751	0.0135984	0	0	0.032652	0
d__Bacteria;p__Actinomycetota;c__Acidimicrobiia;o__Acidimicrobiales;f__Ilumatobacteraceae;g__UBA668	0	0	0	0	0	0
d__Bacteria;p__Actinomycetota;c__Acidimicrobiia;o__Acidimicrobiales;f__Ilumatobacteraceae;Unassigned	0.0435163	0.0216724	0	0.00484246	0.0683415	0.138258
d__Bacteria;p__Actinomycetota;c__Acidimicrobiia;o__Acidimicrobiales;f__JAAYBP01;g__Aquihabitans	0	0	0	0	0.0240461	0
d__Bacteria;p__Actinomycetota;c__Acidimicrobiia;o__Acidimicrobiales;f__JAAYBP01;g__Iamia	0	0	0	0	0	0
d__Bacteria;p__Actinomycetota;c__Acidimicrobiia;o__Acidimicrobiales;f__JAAYBP01;g__JAAZBK01	0	0	0	0	0.0230336	0
d__Bacteria;p__Actinomycetota;c__Acidimicrobiia;o__Acidimicrobiales;f__JAAYBP01;g__JADGOP01	0	0	0	0	0	0
d__Bacteria;p__Actinomycetota;c__Acidimicrobiia;o__Acidimicrobiales;f__JAAYBP01;g__JAFBAD01	0	0	0	0	0	0
d__Bacteria;p__Actinomycetota;c__Acidimicrobiia;o__Acidimicrobiales;f__JAAYBP01;g__JAGQSI01	0	0	0	0	0.0136683	0
d__Bacteria;p__Actinomycetota;c__Acidimicrobiia;o__Acidimicrobiales;f__JAAYBP01;Unassigned	0	0	0	0	0.0513826	0
d__Bacteria;p__Actinomycetota;c__Acidimicrobiia;o__Acidimicrobiales;f__JACDCH01;g__UBA9382	0	0.0871147	0	0	0.0220211	0
d__Bacteria;p__Actinomycetota;c__Acidimicrobiia;o__Acidimicrobiales;f__JACDCH01;g__VFJN01	0	0	0	0	0	0
d__Bacteria;p__Actinomycetota;c__Acidimicrobiia;o__Acidimicrobiales;f__JACDCH01;Unassigned	0.00651031	0.00488692	0	0	0.0273366	0
d__Bacteria;p__Actinomycetota;c__Acidimicrobiia;o__Acidimicrobiales;f__JADJXE01;g__JADJXE01	0	0	0	0	0	0
d__Bacteria;p__Actinomycetota;c__Acidimicrobiia;o__Acidimicrobiales;f__JAEUJM01;g__JAEUJM01	0	0	0	0	0	0
d__Bacteria;p__Actinomycetota;c__Acidimicrobiia;o__Acidimicrobiales;f__MedAcidi-G1;Unassigned	0	0	0	0	0	0
d__Bacteria;p__Actinomycetota;c__Acidimicrobiia;o__Acidimicrobiales;f__Microtrichaceae;g__JAFAFN01	0	0	0	0	0.00936531	0
d__Bacteria;p__Actinomycetota;c__Acidimicrobiia;o__Acidimicrobiales;f__Microtrichaceae;Unassigned	0	0.0133859	0	0	0.0399924	0
d__Bacteria;p__Actinomycetota;c__Acidimicrobiia;o__Acidimicrobiales;f__Palsa-688;g__JAKAQB01	0	0	0	0	0	0
d__Bacteria;p__Actinomycetota;c__Acidimicrobiia;o__Acidimicrobiales;f__Palsa-688;Unassigned	0	0	0	0	0	0
d__Bacteria;p__Actinomycetota;c__Acidimicrobiia;o__Acidimicrobiales;f__RAAP-2;g__Bog-756	0	0	0	0	0	0
d__Bacteria;p__Actinomycetota;c__Acidimicrobiia;o__Acidimicrobiales;f__RAAP-2;g__RAAP-2	0	0	0	0	0	0
d__Bacteria;p__Actinomycetota;c__Acidimicrobiia;o__Acidimicrobiales;f__RAAP-2;Unassigned	0	0	0	0	0	0
d__Bacteria;p__Actinomycetota;c__Acidimicrobiia;o__Acidimicrobiales;f__SKKL01;g__Actinomarinicola	0	0	0	0	0	0
d__Bacteria;p__Actinomycetota;c__Acidimicrobiia;o__Acidimicrobiales;f__SKKL01;Unassigned	0	0	0	0	0.0116434	0
d__Bacteria;p__Actinomycetota;c__Acidimicrobiia;o__Acidimicrobiales;f__SZUA-35;Unassigned	0.0157618	0	0	0	0	0
d__Bacteria;p__Actinomycetota;c__Acidimicrobiia;o__Acidimicrobiales;f__UBA11606;Unassigned	0	0.0110487	0	0	0	0
d__Bacteria;p__Actinomycetota;c__Acidimicrobiia;o__Acidimicrobiales;f__UBA8139;g__F1-20-MAGs160	0	0	0	0	0	0
d__Bacteria;p__Actinomycetota;c__Acidimicrobiia;o__Acidimicrobiales;f__UBA8139;g__JACPNV01	0	0	0	0	0	0
d__Bacteria;p__Actinomycetota;c__Acidimicrobiia;o__Acidimicrobiales;f__UBA8139;g__Rhabdothermincola_A	0	0	0	0	0	0
d__Bacteria;p__Actinomycetota;c__Acidimicrobiia;o__Acidimicrobiales;f__UBA8139;g__UBA4742	0	0	0	0	0	0
d__Bacteria;p__Actinomycetota;c__Acidimicrobiia;o__Acidimicrobiales;f__UBA8139;Unassigned	0	0.0108362	0	0	0.0255648	0
d__Bacteria;p__Actinomycetota;c__Acidimicrobiia;o__Acidimicrobiales;Unassigned;Unassigned	0.060306	0.143845	0.00762437	0.0100392	0.161995	0.331439
d__Bacteria;p__Actinomycetota;c__Acidimicrobiia;o__IMCC26256;f__IMCC26256;g__Chersky-806	0	0	0	0	0	0
d__Bacteria;p__Actinomycetota;c__Acidimicrobiia;o__IMCC26256;f__IMCC26256;g__JAENVU01	0	0	0	0	0	0
d__Bacteria;p__Actinomycetota;c__Acidimicrobiia;o__IMCC26256;f__IMCC26256;g__SHUZ01	0	0	0	0	0	0
d__Bacteria;p__Actinomycetota;c__Acidimicrobiia;o__IMCC26256;f__IMCC26256;Unassigned	0	0	0	0	0	0
d__Bacteria;p__Actinomycetota;c__Acidimicrobiia;o__IMCC26256;f__JACDBD01;g__JACDBD01	0	0	0	0	0	0
d__Bacteria;p__Actinomycetota;c__Acidimicrobiia;o__IMCC26256;f__JADLDD01;g__JADLDD01	0	0	0	0	0	0
d__Bacteria;p__Actinomycetota;c__Acidimicrobiia;o__IMCC26256;f__JAMXLJ01;g__JAMXLJ01	0	0	0	0	0	0
d__Bacteria;p__Actinomycetota;c__Acidimicrobiia;o__IMCC26256;f__PALSA-555;g__CAIUKV01	0	0	0	0	0	0
d__Bacteria;p__Actinomycetota;c__Acidimicrobiia;o__IMCC26256;f__PALSA-555;g__JALHSW01	0	0	0	0	0	0
d__Bacteria;p__Actinomycetota;c__Acidimicrobiia;o__IMCC26256;f__PALSA-555;g__PALSA-555	0	0	0	0	0	0
d__Bacteria;p__Actinomycetota;c__Acidimicrobiia;o__IMCC26256;f__PALSA-555;g__SHVJ01	0	0	0	0	0	0
d__Bacteria;p__Actinomycetota;c__Acidimicrobiia;o__IMCC26256;f__PALSA-555;Unassigned	0	0	0	0	0	0
d__Bacteria;p__Actinomycetota;c__Acidimicrobiia;o__IMCC26256;f__PALSA-610;g__Chersky-683	0	0	0	0	0	0
d__Bacteria;p__Actinomycetota;c__Acidimicrobiia;o__IMCC26256;f__PALSA-610;g__F1-120-MAGs055	0	0	0	0	0	0
d__Bacteria;p__Actinomycetota;c__Acidimicrobiia;o__IMCC26256;f__PALSA-610;g__PALSA-610	0	0	0	0	0	0
d__Bacteria;p__Actinomycetota;c__Acidimicrobiia;o__IMCC26256;f__PALSA-610;Unassigned	0	0	0	0	0	0
d__Bacteria;p__Actinomycetota;c__Acidimicrobiia;o__IMCC26256;Unassigned;Unassigned	0	0	0	0	0.0215149	0.0965909
d__Bacteria;p__Actinomycetota;c__Acidimicrobiia;o__UBA5794;f__UBA11373;Unassigned	0.00616766	0	0	0	0	0
d__Bacteria;p__Actinomycetota;c__Acidimicrobiia;o__UBA5794;f__UBA4744;Unassigned	0	0.0114736	0	0	0	0
d__Bacteria;p__Actinomycetota;c__Acidimicrobiia;o__UBA5794;f__UBA5794;Unassigned	0	0.0180604	0	0	0	0
d__Bacteria;p__Actinomycetota;c__Acidimicrobiia;o__UBA5794;f__ZC4RG35;g__JACZUI01	0	0.0418575	0	0	0	0
d__Bacteria;p__Actinomycetota;c__Acidimicrobiia;o__UBA5794;f__ZC4RG35;g__JAHEDH01	0.0615053	0.0605553	0	0.00826762	0	0
d__Bacteria;p__Actinomycetota;c__Acidimicrobiia;o__UBA5794;f__ZC4RG35;g__JAHWLC01	0	0.194202	0	0	0	0
d__Bacteria;p__Actinomycetota;c__Acidimicrobiia;o__UBA5794;f__ZC4RG35;g__MA-ANB-1	0	0.0495066	0	0	0	0
d__Bacteria;p__Actinomycetota;c__Acidimicrobiia;o__UBA5794;f__ZC4RG35;g__S012-128	0	0.0229473	0	0	0	0
d__Bacteria;p__Actinomycetota;c__Acidimicrobiia;o__UBA5794;f__ZC4RG35;g__SZUA-217	0	0.860948	0	0	0	0
d__Bacteria;p__Actinomycetota;c__Acidimicrobiia;o__UBA5794;f__ZC4RG35;g__WHTL01	0	0.0101988	0	0	0	0
d__Bacteria;p__Actinomycetota;c__Acidimicrobiia;o__UBA5794;f__ZC4RG35;g__ZC4RG17	0	0.089027	0	0	0	0
d__Bacteria;p__Actinomycetota;c__Acidimicrobiia;o__UBA5794;f__ZC4RG35;g__ZC4RG35	0	0.287903	0	0	0	0
d__Bacteria;p__Actinomycetota;c__Acidimicrobiia;o__UBA5794;f__ZC4RG35;Unassigned	0.0390618	0.343997	0	0.00236218	0	0
d__Bacteria;p__Actinomycetota;c__Acidimicrobiia;o__UBA5794;Unassigned;Unassigned	0.0380339	0.0784032	0	0.0027165	0	0
d__Bacteria;p__Actinomycetota;c__Acidimicrobiia;Unassigned;Unassigned;Unassigned	0.0071956	0.0265594	0.0211136	0.00342516	0.0144276	0.0397727
d__Bacteria;p__Actinomycetota;c__Actinomycetia;o__Acidothermales;f__Acidothermaceae;g__PALSA-607	0	0	0	0	0	0
d__Bacteria;p__Actinomycetota;c__Actinomycetia;o__Acidothermales;f__Acidothermaceae;Unassigned	0	0	0	0	0	0
d__Bacteria;p__Actinomycetota;c__Actinomycetia;o__Actinomycetales;f__Actinomycetaceae;g__Scrofimicrobium	0	0	0	0	0.0523951	0
d__Bacteria;p__Actinomycetota;c__Actinomycetia;o__Actinomycetales;f__Actinomycetaceae;Unassigned	0	0.0106237	0	0	0.0749225	0
d__Bacteria;p__Actinomycetota;c__Actinomycetia;o__Actinomycetales;f__Angustibacteraceae;g__Angustibacter	0	0	0	0	0.0129089	0
d__Bacteria;p__Actinomycetota;c__Actinomycetia;o__Actinomycetales;f__Bifidobacteriaceae;g__Bifidobacterium	0	0	0	0	0.058723	0
d__Bacteria;p__Actinomycetota;c__Actinomycetia;o__Actinomycetales;f__Cellulomonadaceae;g__Actinotalea	0	0	0	0	0.0149339	0
d__Bacteria;p__Actinomycetota;c__Actinomycetia;o__Actinomycetales;f__Cellulomonadaceae;g__Cellulomonas	0	0	0	0	0.118712	0
d__Bacteria;p__Actinomycetota;c__Actinomycetia;o__Actinomycetales;f__Cellulomonadaceae;g__Flavimobilis	0	0	0	0	0.0205024	0
d__Bacteria;p__Actinomycetota;c__Actinomycetia;o__Actinomycetales;f__Cellulomonadaceae;Unassigned	0	0.0176354	0	0	0.086819	0
d__Bacteria;p__Actinomycetota;c__Actinomycetia;o__Actinomycetales;f__Demequinaceae;g__Demequina	0	0.0371831	0	0	0.0318927	0
d__Bacteria;p__Actinomycetota;c__Actinomycetia;o__Actinomycetales;f__Demequinaceae;Unassigned	0	0.0101988	0	0	0.00430298	0
d__Bacteria;p__Actinomycetota;c__Actinomycetia;o__Actinomycetales;f__Dermabacteraceae;g__Brachybacterium	0	0	0	0	0	0
d__Bacteria;p__Actinomycetota;c__Actinomycetia;o__Actinomycetales;f__Dermabacteraceae;Unassigned	0	0	0	0	0	0
d__Bacteria;p__Actinomycetota;c__Actinomycetia;o__Actinomycetales;f__Dermatophilaceae;g__F2B08	0	0	0	0	0.0230336	0
d__Bacteria;p__Actinomycetota;c__Actinomycetia;o__Actinomycetales;f__Dermatophilaceae;g__Janibacter	0	0	0	0	0	0
d__Bacteria;p__Actinomycetota;c__Actinomycetia;o__Actinomycetales;f__Dermatophilaceae;g__Knoellia	0	0	0	0	0.0202493	0
d__Bacteria;p__Actinomycetota;c__Actinomycetia;o__Actinomycetales;f__Dermatophilaceae;g__Monashia	0	0	0	0	0	0
d__Bacteria;p__Actinomycetota;c__Actinomycetia;o__Actinomycetales;f__Dermatophilaceae;g__Ornithinibacter	0	0	0	0	0.0313864	0
d__Bacteria;p__Actinomycetota;c__Actinomycetia;o__Actinomycetales;f__Dermatophilaceae;g__Ornithinimicrobium	0	0	0	0	0.026071	0
d__Bacteria;p__Actinomycetota;c__Actinomycetia;o__Actinomycetales;f__Dermatophilaceae;g__Pedococcus	0	0	0	0	0.0210087	0
d__Bacteria;p__Actinomycetota;c__Actinomycetia;o__Actinomycetales;f__Dermatophilaceae;g__Phosphoribacter	0	0	0	0	0	0
d__Bacteria;p__Actinomycetota;c__Actinomycetia;o__Actinomycetales;f__Dermatophilaceae;g__Phycicoccus	0	0	0	0	0.0278428	0
d__Bacteria;p__Actinomycetota;c__Actinomycetia;o__Actinomycetales;f__Dermatophilaceae;g__Serinicoccus	0	0	0	0	0.0632791	0
d__Bacteria;p__Actinomycetota;c__Actinomycetia;o__Actinomycetales;f__Dermatophilaceae;g__Terrabacter	0	0	0	0	0.0103778	0
d__Bacteria;p__Actinomycetota;c__Actinomycetia;o__Actinomycetales;f__Dermatophilaceae;g__Terracoccus	0	0	0	0	0	0
d__Bacteria;p__Actinomycetota;c__Actinomycetia;o__Actinomycetales;f__Dermatophilaceae;g__Tetrasphaera	0	0	0	0	0	0
d__Bacteria;p__Actinomycetota;c__Actinomycetia;o__Actinomycetales;f__Dermatophilaceae;Unassigned	0	0.012536	0	0	0.180219	0
d__Bacteria;p__Actinomycetota;c__Actinomycetia;o__Actinomycetales;f__Kineococcaceae;g__Kineococcus	0	0	0	0	0	0
d__Bacteria;p__Actinomycetota;c__Actinomycetia;o__Actinomycetales;f__Kineosporiaceae;g__Kineosporia	0	0	0	0	0	0
d__Bacteria;p__Actinomycetota;c__Actinomycetia;o__Actinomycetales;f__Kineosporiaceae;Unassigned	0	0	0	0	0.010884	0
d__Bacteria;p__Actinomycetota;c__Actinomycetia;o__Actinomycetales;f__Microbacteriaceae;g__Agrococcus	0	0	0	0	0.00987154	0
d__Bacteria;p__Actinomycetota;c__Actinomycetia;o__Actinomycetales;f__Microbacteriaceae;g__Amnibacterium	0	0	0	0	0.0379675	0
d__Bacteria;p__Actinomycetota;c__Actinomycetia;o__Actinomycetales;f__Microbacteriaceae;g__Chryseoglobus	0	0	0	0	0.101753	0
d__Bacteria;p__Actinomycetota;c__Actinomycetia;o__Actinomycetales;f__Microbacteriaceae;g__Galbitalea	0	0	0	0	0	0
d__Bacteria;p__Actinomycetota;c__Actinomycetia;o__Actinomycetales;f__Microbacteriaceae;g__Leucobacter	0	0	0	0	0.0161995	0
d__Bacteria;p__Actinomycetota;c__Actinomycetia;o__Actinomycetales;f__Microbacteriaceae;g__Microbacterium	0	0	11.8732	0.0053149	0.110106	0
d__Bacteria;p__Actinomycetota;c__Actinomycetia;o__Actinomycetales;f__Microbacteriaceae;g__Protaetiibacter	0	0	0	0	0.0129089	0
d__Bacteria;p__Actinomycetota;c__Actinomycetia;o__Actinomycetales;f__Microbacteriaceae;g__Pseudolysinimonas	0	0	0	0	0.0101247	0
d__Bacteria;p__Actinomycetota;c__Actinomycetia;o__Actinomycetales;f__Microbacteriaceae;g__Rhodoglobus	0	0	0	0	0	0
d__Bacteria;p__Actinomycetota;c__Actinomycetia;o__Actinomycetales;f__Microbacteriaceae;g__Rhodoluna	0	0	0	0	0.00911219	0
d__Bacteria;p__Actinomycetota;c__Actinomycetia;o__Actinomycetales;f__Microbacteriaceae;g__Schumannella	0	0	0	0	0.0118965	0
d__Bacteria;p__Actinomycetota;c__Actinomycetia;o__Actinomycetales;f__Microbacteriaceae;g__Yonghaparkia	0	0	0	0	0.0384737	0
d__Bacteria;p__Actinomycetota;c__Actinomycetia;o__Actinomycetales;f__Microbacteriaceae;Unassigned	0.00976546	0.04207	0.0989701	0.00200785	0.240967	0
d__Bacteria;p__Actinomycetota;c__Actinomycetia;o__Actinomycetales;f__Micrococcaceae;g__Arthrobacter	0	0	0.0488253	0	0.0139214	0
d__Bacteria;p__Actinomycetota;c__Actinomycetia;o__Actinomycetales;f__Micrococcaceae;g__Citricoccus	0	0	0	0	0.0286022	0
d__Bacteria;p__Actinomycetota;c__Actinomycetia;o__Actinomycetales;f__Micrococcaceae;g__Enteractinococcus	0	0	0	0	0.0177182	0
d__Bacteria;p__Actinomycetota;c__Actinomycetia;o__Actinomycetales;f__Micrococcaceae;g__Kocuria	0	0	0.00659801	0	0	0
d__Bacteria;p__Actinomycetota;c__Actinomycetia;o__Actinomycetales;f__Micrococcaceae;g__Specibacter	0	0	0	0	0	0
d__Bacteria;p__Actinomycetota;c__Actinomycetia;o__Actinomycetales;f__Micrococcaceae;g__Yaniella	0	0	0	0	0.0113902	0
d__Bacteria;p__Actinomycetota;c__Actinomycetia;o__Actinomycetales;f__Micrococcaceae;g__Z1-20	0	0	0	0	0	0
d__Bacteria;p__Actinomycetota;c__Actinomycetia;o__Actinomycetales;f__Micrococcaceae;Unassigned	0	0	0.0142224	0	0.0815035	0
d__Bacteria;p__Actinomycetota;c__Actinomycetia;o__Actinomycetales;f__Quadrisphaeraceae;Unassigned	0	0	0	0	0	0
d__Bacteria;p__Actinomycetota;c__Actinomycetia;o__Actinomycetales;Unassigned;Unassigned	0.0233	0.0807404	0.0192075	0.0027165	0.123774	0.0757576
d__Bacteria;p__Actinomycetota;c__Actinomycetia;o__Euzebyales;f__Egibacteraceae;g__JACCTL01	0	0.0180604	0	0	0	0
d__Bacteria;p__Actinomycetota;c__Actinomycetia;o__Euzebyales;f__Egibacteraceae;g__JACCXR01	0	0.0157231	0	0	0	0
d__Bacteria;p__Actinomycetota;c__Actinomycetia;o__Euzebyales;f__Egibacteraceae;g__JACDBB01	0	0.0182728	0	0	0	0
d__Bacteria;p__Actinomycetota;c__Actinomycetia;o__Euzebyales;f__Egibacteraceae;g__WHTC01	0	0.0244346	0	0	0	0
d__Bacteria;p__Actinomycetota;c__Actinomycetia;o__Euzebyales;f__Egibacteraceae;Unassigned	0	0.112187	0	0	0	0
d__Bacteria;p__Actinomycetota;c__Actinomycetia;o__Euzebyales;f__Euzebyaceae;g__Euzebya	0	0.0325086	0	0	0	0
d__Bacteria;p__Actinomycetota;c__Actinomycetia;o__Euzebyales;f__JAHELV01;g__JAHELV01	0	0.0441948	0	0	0	0
d__Bacteria;p__Actinomycetota;c__Actinomycetia;o__Euzebyales;Unassigned;Unassigned	0	0.0269843	0	0	0	0
d__Bacteria;p__Actinomycetota;c__Actinomycetia;o__JACCUZ01;f__JACCUZ01;g__JACCUZ01	0	0	0	0	0	0
d__Bacteria;p__Actinomycetota;c__Actinomycetia;o__Jiangellales;f__Jiangellaceae;g__Jiangella	0	0.0571557	0	0	0	0
d__Bacteria;p__Actinomycetota;c__Actinomycetia;o__Jiangellales;f__Jiangellaceae;g__Phytoactinopolyspora	0	0.0758535	0	0	0	0
d__Bacteria;p__Actinomycetota;c__Actinomycetia;o__Jiangellales;f__Jiangellaceae;Unassigned	0	0.054606	0	0	0	0
d__Bacteria;p__Actinomycetota;c__Actinomycetia;o__Motilibacterales;f__Motilibacteraceae;Unassigned	0	0	0	0	0	0
d__Bacteria;p__Actinomycetota;c__Actinomycetia;o__Mycobacteriales;f__CADCTP01;g__CADCTP01	0	0	0	0	0	0
d__Bacteria;p__Actinomycetota;c__Actinomycetia;o__Mycobacteriales;f__Cryptosporangiaceae;g__Cryptosporangium	0	0	0	0	0	0
d__Bacteria;p__Actinomycetota;c__Actinomycetia;o__Mycobacteriales;f__Frankiaceae;g__Frankia	0	0	0	0	0	0
d__Bacteria;p__Actinomycetota;c__Actinomycetia;o__Mycobacteriales;f__Frankiaceae;Unassigned	0	0	0	0	0	0
d__Bacteria;p__Actinomycetota;c__Actinomycetia;o__Mycobacteriales;f__Geodermatophilaceae;g__Blastococcus	0	0.00849899	0.914337	0	0.0809973	0
d__Bacteria;p__Actinomycetota;c__Actinomycetia;o__Mycobacteriales;f__Geodermatophilaceae;g__Geodermatophilus	0	0	0.0322569	0	0.0422705	0
d__Bacteria;p__Actinomycetota;c__Actinomycetia;o__Mycobacteriales;f__Geodermatophilaceae;g__JACCTY01	0	0	0	0	0	0
d__Bacteria;p__Actinomycetota;c__Actinomycetia;o__Mycobacteriales;f__Geodermatophilaceae;g__Klenkia	0	0	0	0	0.0445485	0
d__Bacteria;p__Actinomycetota;c__Actinomycetia;o__Mycobacteriales;f__Geodermatophilaceae;g__Modestobacter	0	0	0	0	0.041258	0
d__Bacteria;p__Actinomycetota;c__Actinomycetia;o__Mycobacteriales;f__Geodermatophilaceae;Unassigned	0	0.0131734	0.0561564	0	0.0820097	0
d__Bacteria;p__Actinomycetota;c__Actinomycetia;o__Mycobacteriales;f__JACQDL01;g__JACQDL01	0	0	0	0	0	0
d__Bacteria;p__Actinomycetota;c__Actinomycetia;o__Mycobacteriales;f__JADGOU01;g__JADGOU01	0	0	0	0	0	0
d__Bacteria;p__Actinomycetota;c__Actinomycetia;o__Mycobacteriales;f__JADGOV01;g__JADGOV01	0	0	0	0	0	0
d__Bacteria;p__Actinomycetota;c__Actinomycetia;o__Mycobacteriales;f__Jatrophihabitantaceae;g__FW021-bin43	0	0	0	0	0	0
d__Bacteria;p__Actinomycetota;c__Actinomycetia;o__Mycobacteriales;f__Jatrophihabitantaceae;g__JAFAWL01	0	0	0	0	0	0
d__Bacteria;p__Actinomycetota;c__Actinomycetia;o__Mycobacteriales;f__Jatrophihabitantaceae;g__Jatrophihabitans	0	0	0	0	0	0
d__Bacteria;p__Actinomycetota;c__Actinomycetia;o__Mycobacteriales;f__Jatrophihabitantaceae;g__Jatrophihabitans_A	0	0	0	0	0	0
d__Bacteria;p__Actinomycetota;c__Actinomycetia;o__Mycobacteriales;f__Jatrophihabitantaceae;g__MT45	0	0	0	0	0	0
d__Bacteria;p__Actinomycetota;c__Actinomycetia;o__Mycobacteriales;f__Jatrophihabitantaceae;g__QHCC01	0	0	0	0	0	0
d__Bacteria;p__Actinomycetota;c__Actinomycetia;o__Mycobacteriales;f__Jatrophihabitantaceae;g__WQZC01	0	0	0	0	0	0
d__Bacteria;p__Actinomycetota;c__Actinomycetia;o__Mycobacteriales;f__Jatrophihabitantaceae;Unassigned	0	0	0	0	0	0
d__Bacteria;p__Actinomycetota;c__Actinomycetia;o__Mycobacteriales;f__Micromonosporaceae;g__Actinoplanes	0	0	0	0	0	0
d__Bacteria;p__Actinomycetota;c__Actinomycetia;o__Mycobacteriales;f__Micromonosporaceae;g__Catellatospora	0	0	0	0	0	0
d__Bacteria;p__Actinomycetota;c__Actinomycetia;o__Mycobacteriales;f__Micromonosporaceae;g__Dactylosporangium	0	0	0	0	0	0
d__Bacteria;p__Actinomycetota;c__Actinomycetia;o__Mycobacteriales;f__Micromonosporaceae;g__JABDRL01	0	0	0	0	0	0
d__Bacteria;p__Actinomycetota;c__Actinomycetia;o__Mycobacteriales;f__Micromonosporaceae;g__JAEZGP01	0	0	0	0	0	0
d__Bacteria;p__Actinomycetota;c__Actinomycetia;o__Mycobacteriales;f__Micromonosporaceae;g__Micromonospora	0	0	0	0	0	0
d__Bacteria;p__Actinomycetota;c__Actinomycetia;o__Mycobacteriales;f__Micromonosporaceae;g__Plantactinospora	0	0	0	0	0	0
d__Bacteria;p__Actinomycetota;c__Actinomycetia;o__Mycobacteriales;f__Micromonosporaceae;g__Rugosimonospora	0	0	0	0	0	0
d__Bacteria;p__Actinomycetota;c__Actinomycetia;o__Mycobacteriales;f__Micromonosporaceae;Unassigned	0	0.0186978	0.00909059	0	0.0298677	0
d__Bacteria;p__Actinomycetota;c__Actinomycetia;o__Mycobacteriales;f__Mycobacteriaceae;g__Antrihabitans	0	0	0	0	0	0
d__Bacteria;p__Actinomycetota;c__Actinomycetia;o__Mycobacteriales;f__Mycobacteriaceae;g__Corynebacterium	0	0	0	0	0.25666	0
d__Bacteria;p__Actinomycetota;c__Actinomycetia;o__Mycobacteriales;f__Mycobacteriaceae;g__Dietzia	0	0	0	0	0.0344238	0
d__Bacteria;p__Actinomycetota;c__Actinomycetia;o__Mycobacteriales;f__Mycobacteriaceae;g__Gordonia	0	0	0	0	0	0
d__Bacteria;p__Actinomycetota;c__Actinomycetia;o__Mycobacteriales;f__Mycobacteriaceae;g__Mycobacterium	0	0.0259219	0	0	0.0329051	0
d__Bacteria;p__Actinomycetota;c__Actinomycetia;o__Mycobacteriales;f__Mycobacteriaceae;g__Nocardia	0	0	0	0	0	0
d__Bacteria;p__Actinomycetota;c__Actinomycetia;o__Mycobacteriales;f__Mycobacteriaceae;g__Rhodococcus	0	0	0	0	0	0
d__Bacteria;p__Actinomycetota;c__Actinomycetia;o__Mycobacteriales;f__Mycobacteriaceae;Unassigned	0.00668163	0.0155107	0	0	0.0691008	0
d__Bacteria;p__Actinomycetota;c__Actinomycetia;o__Mycobacteriales;f__Nakamurellaceae;g__Nakamurella	0	0	0	0	0	0
d__Bacteria;p__Actinomycetota;c__Actinomycetia;o__Mycobacteriales;f__Pseudonocardiaceae;g__Actinokineospora	0	0	0	0	0	0
d__Bacteria;p__Actinomycetota;c__Actinomycetia;o__Mycobacteriales;f__Pseudonocardiaceae;g__Actinosynnema	0	0	0	0	0	0
d__Bacteria;p__Actinomycetota;c__Actinomycetia;o__Mycobacteriales;f__Pseudonocardiaceae;g__Amycolatopsis	0	0	0	0	0	0
d__Bacteria;p__Actinomycetota;c__Actinomycetia;o__Mycobacteriales;f__Pseudonocardiaceae;g__Pseudonocardia	0	0.0106237	0	0	0.0182244	0
d__Bacteria;p__Actinomycetota;c__Actinomycetia;o__Mycobacteriales;f__Pseudonocardiaceae;g__Saccharopolyspora	0	0	0	0	0	0
d__Bacteria;p__Actinomycetota;c__Actinomycetia;o__Mycobacteriales;f__Pseudonocardiaceae;Unassigned	0	0.00913642	0	0	0.0506233	0
d__Bacteria;p__Actinomycetota;c__Actinomycetia;o__Mycobacteriales;f__QHCA01;g__QHCA01	0	0	0	0	0	0
d__Bacteria;p__Actinomycetota;c__Actinomycetia;o__Mycobacteriales;f__SCTD01;g__SCTD01	0	0	0	0	0.104284	0
d__Bacteria;p__Actinomycetota;c__Actinomycetia;o__Mycobacteriales;Unassigned;Unassigned	0.0029125	0.0582181	0.0173014	0.0067322	0.126305	0.221591
d__Bacteria;p__Actinomycetota;c__Actinomycetia;o__Nanopelagicales;f__CAIYMF01;g__WLRQ01	0	0	0	0	0.0680883	0
d__Bacteria;p__Actinomycetota;c__Actinomycetia;o__Nanopelagicales;f__CAIYMF01;Unassigned	0	0	0	0	0.00708726	0
d__Bacteria;p__Actinomycetota;c__Actinomycetia;o__Nanopelagicales;f__Nanopelagicaceae;g__Planktophila	0	0	0	0	0.0458141	0
d__Bacteria;p__Actinomycetota;c__Actinomycetia;o__Nanopelagicales;f__Nanopelagicaceae;g__QYPT01	0	0	0	0	0.0111371	0
d__Bacteria;p__Actinomycetota;c__Actinomycetia;o__Nanopelagicales;f__Nanopelagicaceae;Unassigned	0	0	0	0	0.00885908	0
d__Bacteria;p__Actinomycetota;c__Actinomycetia;o__Nanopelagicales;f__S36-B12;g__UBA10649	0	0	0	0	0.121496	0
d__Bacteria;p__Actinomycetota;c__Actinomycetia;o__Nanopelagicales;f__S36-B12;Unassigned	0	0	0	0	0.0308802	0
d__Bacteria;p__Actinomycetota;c__Actinomycetia;o__Nanopelagicales;f__UBA12327;Unassigned	0	0	0	0	0.00936531	0
d__Bacteria;p__Actinomycetota;c__Actinomycetia;o__Nanopelagicales;f__UBA5976;Unassigned	0	0	0	0	0.00708726	0
d__Bacteria;p__Actinomycetota;c__Actinomycetia;o__Nanopelagicales;Unassigned;Unassigned	0	0.0163606	0	0	0.0594824	0
d__Bacteria;p__Actinomycetota;c__Actinomycetia;o__Nitriliruptorales;f__JAHWKY01;g__JAHWKY01	0	0.0397328	0	0	0	0
d__Bacteria;p__Actinomycetota;c__Actinomycetia;o__Nitriliruptorales;f__Nitriliruptoraceae;g__CSBr16-57R1	0	0.00977384	0	0	0	0
d__Bacteria;p__Actinomycetota;c__Actinomycetia;o__Nitriliruptorales;f__Nitriliruptoraceae;g__CSSed11-175R1	0.0549949	0.0609803	0	0	0	0
d__Bacteria;p__Actinomycetota;c__Actinomycetia;o__Nitriliruptorales;f__Nitriliruptoraceae;g__Egicoccus	0.041289	0.0692668	0	0	0	0
d__Bacteria;p__Actinomycetota;c__Actinomycetia;o__Nitriliruptorales;f__Nitriliruptoraceae;g__JAHWJY01	0.00616766	0.0690543	0	0	0	0
d__Bacteria;p__Actinomycetota;c__Actinomycetia;o__Nitriliruptorales;f__Nitriliruptoraceae;g__Nitriliruptor	0.00753825	0.0278342	0	0	0	0
d__Bacteria;p__Actinomycetota;c__Actinomycetia;o__Nitriliruptorales;f__Nitriliruptoraceae;g__PWLR01	0.114444	0.0737288	0	0.0660228	0	0
d__Bacteria;p__Actinomycetota;c__Actinomycetia;o__Nitriliruptorales;f__Nitriliruptoraceae;g__Salsipaludibacter	0.0202162	0.109	0	0	0	0
d__Bacteria;p__Actinomycetota;c__Actinomycetia;o__Nitriliruptorales;f__Nitriliruptoraceae;g__SKLC01	0	0.0624676	0	0	0	0
d__Bacteria;p__Actinomycetota;c__Actinomycetia;o__Nitriliruptorales;f__Nitriliruptoraceae;g__SKTG01	0.0207302	0.0167855	0	0	0	0
d__Bacteria;p__Actinomycetota;c__Actinomycetia;o__Nitriliruptorales;f__Nitriliruptoraceae;g__SLMP01	0.0262125	0.0305964	0	0	0	0
d__Bacteria;p__Actinomycetota;c__Actinomycetia;o__Nitriliruptorales;f__Nitriliruptoraceae;g__T1Sed10-7	0.334253	0.0240097	0	0	0	0
d__Bacteria;p__Actinomycetota;c__Actinomycetia;o__Nitriliruptorales;f__Nitriliruptoraceae;Unassigned	0.138944	0.2078	0	0.024921	0	0
d__Bacteria;p__Actinomycetota;c__Actinomycetia;o__Nitriliruptorales;Unassigned;Unassigned	0.0131919	0.0242221	0	0	0	0
d__Bacteria;p__Actinomycetota;c__Actinomycetia;o__Propionibacteriales;f__Actinopolymorphaceae;g__Actinopolymorpha	0	0	0	0	0	0
d__Bacteria;p__Actinomycetota;c__Actinomycetia;o__Propionibacteriales;f__Actinopolymorphaceae;Unassigned	0	0	0	0	0	0
d__Bacteria;p__Actinomycetota;c__Actinomycetia;o__Propionibacteriales;f__Kribbellaceae;g__Kribbella	0	0	0	0	0	0
d__Bacteria;p__Actinomycetota;c__Actinomycetia;o__Propionibacteriales;f__Nocardioidaceae;g__Aeromicrobium	0	0	0	0	0.0179713	0
d__Bacteria;p__Actinomycetota;c__Actinomycetia;o__Propionibacteriales;f__Nocardioidaceae;g__JACDHG01	0	0	0	0	0	0
d__Bacteria;p__Actinomycetota;c__Actinomycetia;o__Propionibacteriales;f__Nocardioidaceae;g__Marmoricola	0	0	0	0	0.0356894	0
d__Bacteria;p__Actinomycetota;c__Actinomycetia;o__Propionibacteriales;f__Nocardioidaceae;g__Marmoricola_A	0	0	0	0	0.0101247	0
d__Bacteria;p__Actinomycetota;c__Actinomycetia;o__Propionibacteriales;f__Nocardioidaceae;g__Nocardioides	0	0.0441948	0.0149555	0	0.26071	0
d__Bacteria;p__Actinomycetota;c__Actinomycetia;o__Propionibacteriales;f__Nocardioidaceae;Unassigned	0	0.0359082	0.00249258	0	0.086819	0
d__Bacteria;p__Actinomycetota;c__Actinomycetia;o__Propionibacteriales;f__Propionibacteriaceae;g__Arachnia	0	0	0	0	0.0971967	0
d__Bacteria;p__Actinomycetota;c__Actinomycetia;o__Propionibacteriales;f__Propionibacteriaceae;g__Brevilactibacter	0	0	0	0	0.0113902	0
d__Bacteria;p__Actinomycetota;c__Actinomycetia;o__Propionibacteriales;f__Propionibacteriaceae;g__Friedmanniella	0	0	0	0	0	0
d__Bacteria;p__Actinomycetota;c__Actinomycetia;o__Propionibacteriales;f__Propionibacteriaceae;g__JAJTCL01	0	0	0	0	0	0
d__Bacteria;p__Actinomycetota;c__Actinomycetia;o__Propionibacteriales;f__Propionibacteriaceae;g__Propionicimonas	0	0	0	0	0.0101247	0
d__Bacteria;p__Actinomycetota;c__Actinomycetia;o__Propionibacteriales;f__Propionibacteriaceae;Unassigned	0	0.0161481	0	0	0.0693539	0
d__Bacteria;p__Actinomycetota;c__Actinomycetia;o__Propionibacteriales;Unassigned;Unassigned	0	0.0448322	0.00498516	0	0.0149339	0.0909091
d__Bacteria;p__Actinomycetota;c__Actinomycetia;o__Sporichthyales;f__Sporichthyaceae;g__Sporichthya	0	0	0	0	0	0
d__Bacteria;p__Actinomycetota;c__Actinomycetia;o__Streptomycetales;f__Streptomycetaceae;g__Streptomyces	0	0.0184853	0	0	0.0364488	0
d__Bacteria;p__Actinomycetota;c__Actinomycetia;o__Streptomycetales;f__Streptomycetaceae;Unassigned	0	0.0016998	0	0	0.0225274	0
d__Bacteria;p__Actinomycetota;c__Actinomycetia;o__Streptomycetales;Unassigned;Unassigned	0	0.0140233	0	0	0.0172119	0
d__Bacteria;p__Actinomycetota;c__Actinomycetia;o__Streptosporangiales;f__Streptosporangiaceae;g__Chersky-822	0	0	0	0	0	0
d__Bacteria;p__Actinomycetota;c__Actinomycetia;o__Streptosporangiales;f__Streptosporangiaceae;g__JAJYUU01	0	0	0	0	0	0
d__Bacteria;p__Actinomycetota;c__Actinomycetia;o__Streptosporangiales;f__Streptosporangiaceae;g__Nonomuraea	0	0	0	0	0	0
d__Bacteria;p__Actinomycetota;c__Actinomycetia;o__Streptosporangiales;f__Streptosporangiaceae;g__Palsa-504	0	0	0	0	0	0
d__Bacteria;p__Actinomycetota;c__Actinomycetia;o__Streptosporangiales;f__Streptosporangiaceae;g__Palsa-506	0	0	0	0	0	0
d__Bacteria;p__Actinomycetota;c__Actinomycetia;o__Streptosporangiales;f__Streptosporangiaceae;g__Spirillospora	0	0	0	0	0	0
d__Bacteria;p__Actinomycetota;c__Actinomycetia;o__Streptosporangiales;f__Streptosporangiaceae;g__Streptosporangium	0	0	0	0	0	0
d__Bacteria;p__Actinomycetota;c__Actinomycetia;o__Streptosporangiales;f__Streptosporangiaceae;g__Trebonia	0	0	0	0	0	0.092803
d__Bacteria;p__Actinomycetota;c__Actinomycetia;o__Streptosporangiales;f__Streptosporangiaceae;g__UBA9676	0	0	0	0	0	0
d__Bacteria;p__Actinomycetota;c__Actinomycetia;o__Streptosporangiales;f__Streptosporangiaceae;Unassigned	0	0.0488692	0	0	0.0463203	0.143939
d__Bacteria;p__Actinomycetota;c__Actinomycetia;o__Streptosporangiales;Unassigned;Unassigned	0	0.00127485	0	0	0.0015187	0
d__Bacteria;p__Actinomycetota;c__Actinomycetia;Unassigned;Unassigned;Unassigned	0.0729839	0.245833	0.0747774	0.0246847	0.135164	0.234848
d__Bacteria;p__Actinomycetota;c__Aquicultoria;Unassigned;Unassigned;Unassigned	0	0	0	0	0	0.0643939
d__Bacteria;p__Actinomycetota;c__Coriobacteriia;o__Coriobacteriales;f__Coriobacteriaceae;g__Collinsella	0	0	0	0	0.0453079	0
d__Bacteria;p__Actinomycetota;c__Coriobacteriia;o__Coriobacteriales;f__Eggerthellaceae;Unassigned	0	0	0	0	0.0144276	0
d__Bacteria;p__Actinomycetota;c__Coriobacteriia;o__Coriobacteriales;Unassigned;Unassigned	0.00925149	0	0	0	0.0230336	0
d__Bacteria;p__Actinomycetota;c__Coriobacteriia;o__OPB41;f__JAGXFU01;g__JAGXFU01	0.0167897	0	0	0	0	0
d__Bacteria;p__Actinomycetota;c__Coriobacteriia;o__OPB41;f__JAJZPX01;g__JAJZPX01	0.00685295	0	0	0	0	0
d__Bacteria;p__Actinomycetota;c__Coriobacteriia;o__OPB41;f__Kmv31;g__Kmv31	0.00685295	0	0	0	0	0
d__Bacteria;p__Actinomycetota;c__Coriobacteriia;o__OPB41;f__SLCP01;g__SKKZ01	0.0268978	0	0	0	0	0
d__Bacteria;p__Actinomycetota;c__Coriobacteriia;o__OPB41;f__SLCP01;Unassigned	0.0226147	0	0	0	0	0
d__Bacteria;p__Actinomycetota;c__Coriobacteriia;o__OPB41;f__UBA2279;Unassigned	0.0409464	0	0	0	0	0
d__Bacteria;p__Actinomycetota;c__Coriobacteriia;o__OPB41;f__UBA912;g__UBA7524	0.00702428	0	0	0	0	0
d__Bacteria;p__Actinomycetota;c__Coriobacteriia;o__OPB41;f__UBA912;Unassigned	0.00753825	0	0	0	0	0
d__Bacteria;p__Actinomycetota;c__Coriobacteriia;o__OPB41;Unassigned;Unassigned	0.100567	0.0110487	0	0	0.0156932	0
d__Bacteria;p__Actinomycetota;c__Coriobacteriia;Unassigned;Unassigned;Unassigned	0.0164471	0.0131734	0	0	0.0113902	0.0643939
d__Bacteria;p__Actinomycetota;c__Geothermincolia;o__Geothermincolales;f__RBG-13-55-18;g__JACIXC01	0	0	0	0	0	0.183712
d__Bacteria;p__Actinomycetota;c__Geothermincolia;o__Geothermincolales;f__RBG-13-55-18;g__Solincola_A	0	0	0	0	0	0.545455
d__Bacteria;p__Actinomycetota;c__Geothermincolia;o__Geothermincolales;f__RBG-13-55-18;g__Solincola_B	0	0	0	0	0	0.0700758
d__Bacteria;p__Actinomycetota;c__Geothermincolia;o__Geothermincolales;f__RBG-13-55-18;Unassigned	0	0	0	0	0	0.160985
d__Bacteria;p__Actinomycetota;c__Geothermincolia;o__Geothermincolales;Unassigned;Unassigned	0	0	0	0	0	0.0208333
d__Bacteria;p__Actinomycetota;c__Humimicrobiia;o__Humimicrobiales;f__Humimicrobiaceae;g__Halolacustris	0.0659597	0	0	0	0	0
d__Bacteria;p__Actinomycetota;c__Humimicrobiia;o__Humimicrobiales;f__Humimicrobiaceae;g__M55B120	0.00856619	0	0	0	0	0
d__Bacteria;p__Actinomycetota;c__Humimicrobiia;o__Humimicrobiales;f__Humimicrobiaceae;g__M55B165	0.01165	0	0	0	0	0
d__Bacteria;p__Actinomycetota;c__Humimicrobiia;o__Humimicrobiales;f__Humimicrobiaceae;Unassigned	0.0118213	0	0	0	0	0
d__Bacteria;p__Actinomycetota;c__Humimicrobiia;Unassigned;Unassigned;Unassigned	0.00479707	0	0	0	0	0
d__Bacteria;p__Actinomycetota;c__Rubrobacteria;o__Rubrobacterales;f__Rubrobacteraceae;g__Rubrobacter_D	0	0.0303839	0	0	0.0126558	0
d__Bacteria;p__Actinomycetota;c__Rubrobacteria;o__Rubrobacterales;f__Rubrobacteraceae;g__SCSIO-52915	0	0	0	0	0.0121496	0
d__Bacteria;p__Actinomycetota;c__Rubrobacteria;o__Rubrobacterales;f__Rubrobacteraceae;Unassigned	0	0.0142358	0	0	0.0240461	0
d__Bacteria;p__Actinomycetota;c__Thermoleophilia;o__BMS3ABIN01;f__BMS3ABIN01;Unassigned	0	0	0	0	0	0
d__Bacteria;p__Actinomycetota;c__Thermoleophilia;o__Gaiellales;f__F1-60-MAGs149;g__CADCWC01	0	0	0	0	0	0
d__Bacteria;p__Actinomycetota;c__Thermoleophilia;o__Gaiellales;f__F1-60-MAGs149;g__F1-60-MAGs149	0	0	0	0	0	0
d__Bacteria;p__Actinomycetota;c__Thermoleophilia;o__Gaiellales;f__F1-60-MAGs149;g__VFJZ01	0	0	0	0	0	0
d__Bacteria;p__Actinomycetota;c__Thermoleophilia;o__Gaiellales;f__F1-60-MAGs149;Unassigned	0	0	0	0	0	0
d__Bacteria;p__Actinomycetota;c__Thermoleophilia;o__Gaiellales;f__Gaiellaceae;g__13-2-20CM-68-14	0	0	0	0	0	0
d__Bacteria;p__Actinomycetota;c__Thermoleophilia;o__Gaiellales;f__Gaiellaceae;g__3-1-20CM-4-69-9	0	0	0	0	0	0
d__Bacteria;p__Actinomycetota;c__Thermoleophilia;o__Gaiellales;f__Gaiellaceae;g__AC-16	0	0	0	0	0	0
d__Bacteria;p__Actinomycetota;c__Thermoleophilia;o__Gaiellales;f__Gaiellaceae;g__AC-21	0	0	0	0	0	0
d__Bacteria;p__Actinomycetota;c__Thermoleophilia;o__Gaiellales;f__Gaiellaceae;g__AC-32	0	0	0	0	0	0
d__Bacteria;p__Actinomycetota;c__Thermoleophilia;o__Gaiellales;f__Gaiellaceae;g__AC-50	0	0	0	0	0	0
d__Bacteria;p__Actinomycetota;c__Thermoleophilia;o__Gaiellales;f__Gaiellaceae;g__Fen-549	0	0	0	0	0	0
d__Bacteria;p__Actinomycetota;c__Thermoleophilia;o__Gaiellales;f__Gaiellaceae;g__Gaiella	0	0	0	0	0	0
d__Bacteria;p__Actinomycetota;c__Thermoleophilia;o__Gaiellales;f__Gaiellaceae;g__GMQP-bins7	0	0	0.00762437	0	0	0
d__Bacteria;p__Actinomycetota;c__Thermoleophilia;o__Gaiellales;f__Gaiellaceae;g__JACCRW01	0	0	0	0	0	0
d__Bacteria;p__Actinomycetota;c__Thermoleophilia;o__Gaiellales;f__Gaiellaceae;g__JACCTQ01	0	0	0	0	0	0
d__Bacteria;p__Actinomycetota;c__Thermoleophilia;o__Gaiellales;f__Gaiellaceae;g__JACCTU01	0	0	0	0	0	0
d__Bacteria;p__Actinomycetota;c__Thermoleophilia;o__Gaiellales;f__Gaiellaceae;g__JACCZA01	0	0	0	0	0	0
d__Bacteria;p__Actinomycetota;c__Thermoleophilia;o__Gaiellales;f__Gaiellaceae;g__JACDAS01	0	0	0	0	0	0
d__Bacteria;p__Actinomycetota;c__Thermoleophilia;o__Gaiellales;f__Gaiellaceae;g__JACDER01	0	0	0	0	0	0
d__Bacteria;p__Actinomycetota;c__Thermoleophilia;o__Gaiellales;f__Gaiellaceae;g__JACVRM01	0	0	0	0	0	0
d__Bacteria;p__Actinomycetota;c__Thermoleophilia;o__Gaiellales;f__Gaiellaceae;g__JAHDVS01	0	0	0	0	0	0
d__Bacteria;p__Actinomycetota;c__Thermoleophilia;o__Gaiellales;f__Gaiellaceae;g__PALSA-600	0	0	0	0	0	0
d__Bacteria;p__Actinomycetota;c__Thermoleophilia;o__Gaiellales;f__Gaiellaceae;g__PALSA-612	0	0	0	0	0	0
d__Bacteria;p__Actinomycetota;c__Thermoleophilia;o__Gaiellales;f__Gaiellaceae;g__Palsa-739	0	0	0	0	0	0
d__Bacteria;p__Actinomycetota;c__Thermoleophilia;o__Gaiellales;f__Gaiellaceae;g__UBA5186	0	0	0	0	0	0
d__Bacteria;p__Actinomycetota;c__Thermoleophilia;o__Gaiellales;f__Gaiellaceae;g__VAXT01	0	0	0	0	0	0
d__Bacteria;p__Actinomycetota;c__Thermoleophilia;o__Gaiellales;f__Gaiellaceae;Unassigned	0	0.0248596	0.00806423	0	0.0893501	0.579545
d__Bacteria;p__Actinomycetota;c__Thermoleophilia;o__Gaiellales;Unassigned;Unassigned	0	0.00361207	0	0	0.00430298	0
d__Bacteria;p__Actinomycetota;c__Thermoleophilia;o__Miltoncostaeales;f__Miltoncostaeaceae;g__Miltoncostaea	0	0	0	0	0	0
d__Bacteria;p__Actinomycetota;c__Thermoleophilia;o__Miltoncostaeales;f__Miltoncostaeaceae;Unassigned	0	0	0	0	0	0
d__Bacteria;p__Actinomycetota;c__Thermoleophilia;o__RBG-16-64-13;f__RBG-16-64-13;g__JAHJSA01	0	0.0101988	0	0	0	0
d__Bacteria;p__Actinomycetota;c__Thermoleophilia;o__RBG-16-64-13;f__RBG-16-64-13;g__RBG-16-64-13	0	0	0	0	0	0.0738636
d__Bacteria;p__Actinomycetota;c__Thermoleophilia;o__RBG-16-64-13;f__RBG-16-64-13;g__Soudan-30	0	0.075641	0	0	0	0
d__Bacteria;p__Actinomycetota;c__Thermoleophilia;o__RBG-16-64-13;f__RBG-16-64-13;Unassigned	0.029125	0.038033	0	0	0	0.0227273
d__Bacteria;p__Actinomycetota;c__Thermoleophilia;o__Solirubrobacterales;f__70-9;g__67-14	0	0	0	0	0	0
d__Bacteria;p__Actinomycetota;c__Thermoleophilia;o__Solirubrobacterales;f__70-9;g__AC-56	0	0	0	0	0	0
d__Bacteria;p__Actinomycetota;c__Thermoleophilia;o__Solirubrobacterales;f__70-9;g__JAJKHV01	0	0	0	0	0	0
d__Bacteria;p__Actinomycetota;c__Thermoleophilia;o__Solirubrobacterales;f__70-9;g__RHKX01	0	0.012961	0	0	0	0
d__Bacteria;p__Actinomycetota;c__Thermoleophilia;o__Solirubrobacterales;f__70-9;g__VAYN01	0	0	0	0	0	0
d__Bacteria;p__Actinomycetota;c__Thermoleophilia;o__Solirubrobacterales;f__70-9;g__VRUE01	0	0	0	0	0	0
d__Bacteria;p__Actinomycetota;c__Thermoleophilia;o__Solirubrobacterales;f__70-9;g__WHSW01	0	0	0	0	0	0
d__Bacteria;p__Actinomycetota;c__Thermoleophilia;o__Solirubrobacterales;f__70-9;Unassigned	0	0.0516314	0	0	0.0321458	0.125
d__Bacteria;p__Actinomycetota;c__Thermoleophilia;o__Solirubrobacterales;f__JACPNS01;g__JACPNS01	0	0	0	0	0	0
d__Bacteria;p__Actinomycetota;c__Thermoleophilia;o__Solirubrobacterales;f__Solirubrobacteraceae;g__AC-38	0	0	0	0	0	0
d__Bacteria;p__Actinomycetota;c__Thermoleophilia;o__Solirubrobacterales;f__Solirubrobacteraceae;g__AC-49	0	0	0	0	0	0
d__Bacteria;p__Actinomycetota;c__Thermoleophilia;o__Solirubrobacterales;f__Solirubrobacteraceae;g__Baekduia	0	0	0	0	0	0
d__Bacteria;p__Actinomycetota;c__Thermoleophilia;o__Solirubrobacterales;f__Solirubrobacteraceae;g__CADCVQ01	0	0	0	0	0	0
d__Bacteria;p__Actinomycetota;c__Thermoleophilia;o__Solirubrobacterales;f__Solirubrobacteraceae;g__Capillimicrobium	0	0	0	0	0	0
d__Bacteria;p__Actinomycetota;c__Thermoleophilia;o__Solirubrobacterales;f__Solirubrobacteraceae;g__Conexibacter	0	0	0	0	0	0
d__Bacteria;p__Actinomycetota;c__Thermoleophilia;o__Solirubrobacterales;f__Solirubrobacteraceae;g__F1-60-MAGs163	0	0	0	0	0	0
d__Bacteria;p__Actinomycetota;c__Thermoleophilia;o__Solirubrobacterales;f__Solirubrobacteraceae;g__Palsa-465	0	0	0	0	0	0
d__Bacteria;p__Actinomycetota;c__Thermoleophilia;o__Solirubrobacterales;f__Solirubrobacteraceae;g__Palsa-513	0	0	0	0	0	0
d__Bacteria;p__Actinomycetota;c__Thermoleophilia;o__Solirubrobacterales;f__Solirubrobacteraceae;g__Palsa-744	0	0	0	0	0	0
d__Bacteria;p__Actinomycetota;c__Thermoleophilia;o__Solirubrobacterales;f__Solirubrobacteraceae;g__Paraconexibacter	0	0	0	0	0	0
d__Bacteria;p__Actinomycetota;c__Thermoleophilia;o__Solirubrobacterales;f__Solirubrobacteraceae;g__Patulibacter	0	0	0	0	0	0
d__Bacteria;p__Actinomycetota;c__Thermoleophilia;o__Solirubrobacterales;f__Solirubrobacteraceae;g__Solirubrobacter	0	0	0	0	0.0113902	0
d__Bacteria;p__Actinomycetota;c__Thermoleophilia;o__Solirubrobacterales;f__Solirubrobacteraceae;g__SYBY01	0	0	0	0	0	0
d__Bacteria;p__Actinomycetota;c__Thermoleophilia;o__Solirubrobacterales;f__Solirubrobacteraceae;Unassigned	0	0.037608	0	0	0.10074	0.212121
d__Bacteria;p__Actinomycetota;c__Thermoleophilia;o__Solirubrobacterales;f__Thermoleophilaceae;g__AC-37	0	0	0	0	0	0
d__Bacteria;p__Actinomycetota;c__Thermoleophilia;o__Solirubrobacterales;f__Thermoleophilaceae;g__JAAYBF01	0	0	0	0	0	0
d__Bacteria;p__Actinomycetota;c__Thermoleophilia;o__Solirubrobacterales;f__Thermoleophilaceae;g__JACCUC01	0	0	0	0	0	0
d__Bacteria;p__Actinomycetota;c__Thermoleophilia;o__Solirubrobacterales;f__Thermoleophilaceae;g__JACCXP01	0	0	0	0	0	0
d__Bacteria;p__Actinomycetota;c__Thermoleophilia;o__Solirubrobacterales;f__Thermoleophilaceae;g__JACVRW01	0	0.00934889	0	0	0.0113902	0
d__Bacteria;p__Actinomycetota;c__Thermoleophilia;o__Solirubrobacterales;f__Thermoleophilaceae;Unassigned	0	0.0167855	0	0	0.0404986	0
d__Bacteria;p__Actinomycetota;c__Thermoleophilia;o__Solirubrobacterales;Unassigned;Unassigned	0	0.0180604	0.00645139	0	0.0184775	0.0871212
d__Bacteria;p__Actinomycetota;c__Thermoleophilia;Unassigned;Unassigned;Unassigned	0.0279258	0.0501441	0.0108501	0.0053149	0.0288553	0.19697
d__Bacteria;p__Actinomycetota;c__UBA4738;o__CADDZG01;f__WHSQ01;g__JACDDL01	0	0	0	0	0	0
d__Bacteria;p__Actinomycetota;c__UBA4738;o__CADDZG01;f__WHSQ01;Unassigned	0	0	0	0	0	0
d__Bacteria;p__Actinomycetota;c__UBA4738;o__CADDZG01;Unassigned;Unassigned	0	0	0	0	0	0
d__Bacteria;p__Actinomycetota;c__UBA4738;o__JAHWKV01;f__JAHWKV01;Unassigned	0	0.00849899	0	0	0	0
d__Bacteria;p__Actinomycetota;c__UBA4738;o__UBA4738;f__HRBIN12;g__AC-51	0	0	0	0	0	0
d__Bacteria;p__Actinomycetota;c__UBA4738;o__UBA4738;f__HRBIN12;g__HRBIN12	0	0	0	0	0	0
d__Bacteria;p__Actinomycetota;c__UBA4738;o__UBA4738;f__HRBIN12;g__JACQDK01	0	0	0	0	0	0
d__Bacteria;p__Actinomycetota;c__UBA4738;o__UBA4738;f__HRBIN12;g__JAHEXX01	0	0	0	0	0	0
d__Bacteria;p__Actinomycetota;c__UBA4738;o__UBA4738;f__HRBIN12;g__JAJNBA01	0	0	0	0	0	0
d__Bacteria;p__Actinomycetota;c__UBA4738;o__UBA4738;f__HRBIN12;g__JAJPHY01	0	0	0	0	0	0
d__Bacteria;p__Actinomycetota;c__UBA4738;o__UBA4738;f__HRBIN12;Unassigned	0	0	0	0	0.0172119	0.215909
d__Bacteria;p__Actinomycetota;c__UBA4738;o__UBA4738;f__UBA4738;g__AC-55	0	0	0	0	0	0
d__Bacteria;p__Actinomycetota;c__UBA4738;o__UBA4738;f__UBA4738;Unassigned	0	0	0	0	0	0
d__Bacteria;p__Actinomycetota;c__UBA4738;o__UBA4738;Unassigned;Unassigned	0	0	0	0	0.0015187	0.0227273
d__Bacteria;p__Actinomycetota;c__UBA4738;Unassigned;Unassigned;Unassigned	0	0.0157231	0	0	0.00430298	0
d__Bacteria;p__Actinomycetota;Unassigned;Unassigned;Unassigned;Unassigned	0.0601347	0.101775	0.0517577	0.00472435	0.0734038	0.346591
d__Bacteria;p__Aquificota;c__Aquificae;o__Aquificales;f__Aquificaceae;g__Aquifex	0	0	0.0501449	0	0	0
d__Bacteria;p__Aquificota;c__Aquificae;o__Aquificales;f__Aquificaceae;g__Hydrogenivirga	0	0	0.0756572	0	0	0
d__Bacteria;p__Aquificota;c__Aquificae;o__Aquificales;f__Aquificaceae;g__Hydrogenobacter	0	0	3.38097	0	0	0
d__Bacteria;p__Aquificota;c__Aquificae;o__Aquificales;f__Aquificaceae;g__Thermocrinis	0	0	1.97515	0	0	0
d__Bacteria;p__Aquificota;c__Aquificae;o__Aquificales;f__Aquificaceae;g__Thermocrinis_A	0	0	0.291192	0	0	0
d__Bacteria;p__Aquificota;c__Aquificae;o__Aquificales;f__Aquificaceae;g__UBA11096	0	0	2.88802	0	0	0
d__Bacteria;p__Aquificota;c__Aquificae;o__Aquificales;f__Aquificaceae;g__WFWF01	0	0	0.00659801	0	0	0
d__Bacteria;p__Aquificota;c__Aquificae;o__Aquificales;f__Aquificaceae;Unassigned	0.00685295	0.0110487	1.26696	0	0	0
d__Bacteria;p__Aquificota;c__Aquificae;o__Aquificales;Unassigned;Unassigned	0	0	0.00498516	0	0	0
d__Bacteria;p__Aquificota;c__Aquificae;Unassigned;Unassigned;Unassigned	0.00479707	0.00722414	0.00410543	0	0	0
d__Bacteria;p__Aquificota;Unassigned;Unassigned;Unassigned;Unassigned	0	0.00446197	0	0	0.00708726	0
d__Bacteria;p__Armatimonadota;c__Abditibacteria;o__Abditibacteriales;f__Abditibacteriaceae;g__Abditibacterium	0	0	0	0	0	0
d__Bacteria;p__Armatimonadota;c__Abditibacteria;o__Abditibacteriales;f__Abditibacteriaceae;g__JAFAZH01	0	0	0	0	0	0
d__Bacteria;p__Armatimonadota;c__Abditibacteria;o__Abditibacteriales;f__Abditibacteriaceae;Unassigned	0	0	0	0	0.00987154	0
d__Bacteria;p__Armatimonadota;c__Abditibacteria;Unassigned;Unassigned;Unassigned	0	0	0	0	0	0
d__Bacteria;p__Armatimonadota;c__Armatimonadia;o__Armatimonadales;f__Capsulimonadaceae;g__Capsulimonas	0	0	0	0	0	0
d__Bacteria;p__Armatimonadota;c__Armatimonadia;o__Armatimonadales;f__Capsulimonadaceae;g__JAFAZD01	0	0	0	0	0	0
d__Bacteria;p__Armatimonadota;c__Armatimonadia;o__Armatimonadales;f__Capsulimonadaceae;Unassigned	0	0	0	0	0	0
d__Bacteria;p__Armatimonadota;c__Armatimonadia;o__Armatimonadales;Unassigned;Unassigned	0	0	0	0	0	0
d__Bacteria;p__Armatimonadota;c__Chthonomonadetes;o__Chthonomonadales;f__Chthonomonadaceae;g__CAIXIX01	0	0	0	0	0	0
d__Bacteria;p__Armatimonadota;c__Chthonomonadetes;o__Chthonomonadales;f__Chthonomonadaceae;Unassigned	0	0	0	0	0	0
d__Bacteria;p__Armatimonadota;c__Chthonomonadetes;o__Chthonomonadales;Unassigned;Unassigned	0	0	0	0	0	0
d__Bacteria;p__Armatimonadota;c__DTGP01;o__DTGP01;f__JAHWJO01;g__JAHWJO01	0	0	0	0	0	0
d__Bacteria;p__Armatimonadota;c__Fimbriimonadia;o__Fimbriimonadales;f__Fimbriimonadaceae;g__Fimbriimonas	0	0	0	0	0	0
d__Bacteria;p__Armatimonadota;c__Fimbriimonadia;o__Fimbriimonadales;f__Fimbriimonadaceae;Unassigned	0	0	0.00659801	0	0.0113902	0
d__Bacteria;p__Armatimonadota;c__Fimbriimonadia;o__Fimbriimonadales;f__GBS-DC;g__GBS-DC	0	0	0.410103	0	0	0
d__Bacteria;p__Armatimonadota;c__Fimbriimonadia;o__Fimbriimonadales;f__GBS-DC;g__HRBIN15	0	0	0.0278583	0	0	0
d__Bacteria;p__Armatimonadota;c__Fimbriimonadia;o__Fimbriimonadales;f__GBS-DC;g__LDYB01	0	0	0.458195	0	0	0
d__Bacteria;p__Armatimonadota;c__Fimbriimonadia;o__Fimbriimonadales;f__GBS-DC;Unassigned	0	0	0.0238995	0	0	0
d__Bacteria;p__Armatimonadota;c__Fimbriimonadia;o__Fimbriimonadales;Unassigned;Unassigned	0	0	0.0058649	0	0	0
d__Bacteria;p__Armatimonadota;c__HRBIN16;o__HRBIN16;f__HRBIN16;g__HRBIN16	0	0	0.0390016	0	0	0.227273
d__Bacteria;p__Armatimonadota;c__HRBIN17;o__HRBIN17;f__HRBIN17;g__Fervidibacter	0	0	0.343243	0	0	0.253788
d__Bacteria;p__Armatimonadota;c__HRBIN17;o__HRBIN17;Unassigned;Unassigned	0	0	0.000879734	0	0	0
d__Bacteria;p__Armatimonadota;c__SYMT01;o__SYMT01;f__JACQGL01;g__JACQGL01	0	0	0.00747774	0	0	0
d__Bacteria;p__Armatimonadota;c__SYMT01;o__SYMT01;Unassigned;Unassigned	0	0	0.00161285	0	0	0
d__Bacteria;p__Armatimonadota;c__UBA5377;o__UBA5377;f__UBA5352;g__UBA5352	0.131063	0.0299589	0	0	0	0
d__Bacteria;p__Armatimonadota;c__UBA5377;o__UBA5377;Unassigned;Unassigned	0.00479707	0	0	0	0	0
d__Bacteria;p__Armatimonadota;c__UBA5377;Unassigned;Unassigned;Unassigned	0.00102794	0	0	0	0	0
d__Bacteria;p__Armatimonadota;c__UBA5829;Unassigned;Unassigned;Unassigned	0	0	0	0	0	0.130682
d__Bacteria;p__Armatimonadota;Unassigned;Unassigned;Unassigned;Unassigned	0.0128493	0.0180604	0.0199406	0.0027165	0.0230336	0.206439
d__Bacteria;p__Atribacterota;c__Atribacteria;o__Atribacterales;f__Caldatribacteriaceae;g__Caldatribacterium	0	0	0.043107	0	0	0.174242
d__Bacteria;p__Atribacterota;c__Atribacteria;o__Atribacterales;f__Caldatribacteriaceae;Unassigned	0	0	0.00249258	0	0	0.0568182
d__Bacteria;p__Atribacterota;c__JS1;o__SB-45;f__UBA6794;g__M30B28	0.0409464	0	0	0	0	0
d__Bacteria;p__Atribacterota;c__JS1;o__SB-45;f__UBA6794;g__UBA6794	0.0152478	0	0	0	0	0
d__Bacteria;p__Atribacterota;c__JS1;o__SB-45;f__UBA6794;Unassigned	0.018503	0	0	0	0	0
d__Bacteria;p__Atribacterota;Unassigned;Unassigned;Unassigned;Unassigned	0.00188456	0	0	0	0	0.0113636
d__Bacteria;p__Bacillota_A;c__Clostridia;o__Acetivibrionales;f__DTU013;Unassigned	0	0	0	0	0	0.0776515
d__Bacteria;p__Bacillota_A;c__Clostridia;o__Acetivibrionales;Unassigned;Unassigned	0.00770957	0.0261344	0.0153954	0	0.0101247	0.11553
d__Bacteria;p__Bacillota_A;c__Clostridia;o__Caldicoprobacterales;f__Caldicoprobacteraceae;g__Caldicoprobacter	0	0	0.00747774	0	0	0
d__Bacteria;p__Bacillota_A;c__Clostridia;o__Christensenellales;f__Borkfalkiaceae;g__Scatosoma	0	0	0	0	0.0169588	0
d__Bacteria;p__Bacillota_A;c__Clostridia;o__Christensenellales;f__Borkfalkiaceae;g__UBA1259	0	0	0	0	0.0101247	0
d__Bacteria;p__Bacillota_A;c__Clostridia;o__Christensenellales;f__Borkfalkiaceae;Unassigned	0	0	0	0	0.0344238	0
d__Bacteria;p__Bacillota_A;c__Clostridia;o__Christensenellales;f__CAG-138;g__UBA7703	0	0	0	0	0.067329	0
d__Bacteria;p__Bacillota_A;c__Clostridia;o__Christensenellales;f__CAG-138;Unassigned	0	0	0	0	0.0199962	0
d__Bacteria;p__Bacillota_A;c__Clostridia;o__Christensenellales;f__CAG-74;g__UBA1038	0	0	0	0	0.0187306	0
d__Bacteria;p__Bacillota_A;c__Clostridia;o__Christensenellales;f__CAG-74;g__UBA11524	0	0	0	0	0.0113902	0
d__Bacteria;p__Bacillota_A;c__Clostridia;o__Christensenellales;f__CAG-74;g__Ventricola	0	0	0	0	0.0101247	0
d__Bacteria;p__Bacillota_A;c__Clostridia;o__Christensenellales;f__CAG-74;Unassigned	0	0	0	0	0.0777068	0
d__Bacteria;p__Bacillota_A;c__Clostridia;o__Christensenellales;f__UBA1242;Unassigned	0.0765817	0	0	0	0.0245523	0
d__Bacteria;p__Bacillota_A;c__Clostridia;o__Christensenellales;Unassigned;Unassigned	0.0680156	0.0363332	0	0	0.0445485	0
d__Bacteria;p__Bacillota_A;c__Clostridia;o__Clostridiales;f__Caloramatoraceae;g__Caloramator_B	0	0	0	0	0.0159463	0
d__Bacteria;p__Bacillota_A;c__Clostridia;o__Clostridiales;f__Caloramatoraceae;g__Fervidicella	0	0	0	0	0.0665696	0
d__Bacteria;p__Bacillota_A;c__Clostridia;o__Clostridiales;f__Caloramatoraceae;g__Fonticella	0	0	0	0	0.0792255	0
d__Bacteria;p__Bacillota_A;c__Clostridia;o__Clostridiales;f__Caloramatoraceae;Unassigned	0	0	0	0	0.109093	0
d__Bacteria;p__Bacillota_A;c__Clostridia;o__Clostridiales;f__Clostridiaceae;g__Clostridium	0	0	0	0	0.0154401	0
d__Bacteria;p__Bacillota_A;c__Clostridia;o__Clostridiales;f__Clostridiaceae;g__Clostridium_AD	0	0	0	0	0	0
d__Bacteria;p__Bacillota_A;c__Clostridia;o__Clostridiales;f__Clostridiaceae;g__JG1575	0	0	0	0	0.0118965	0
d__Bacteria;p__Bacillota_A;c__Clostridia;o__Clostridiales;f__Clostridiaceae;Unassigned	0	0	0	0	0.0475859	0
d__Bacteria;p__Bacillota_A;c__Clostridia;o__Clostridiales;Unassigned;Unassigned	0	0	0.00498516	0	0.0313864	0.0643939
d__Bacteria;p__Bacillota_A;c__Clostridia;o__Eubacteriales;Unassigned;Unassigned	0	0	0	0	0.0103778	0
d__Bacteria;p__Bacillota_A;c__Clostridia;o__Lachnospirales;f__Lachnospiraceae;g__Acetatifactor	0	0	0	0	0.0248054	0
d__Bacteria;p__Bacillota_A;c__Clostridia;o__Lachnospirales;f__Lachnospiraceae;g__Agathobacter	0	0	0	0	0.060748	0
d__Bacteria;p__Bacillota_A;c__Clostridia;o__Lachnospirales;f__Lachnospiraceae;g__Blautia_A	0	0	0	0	0.0549263	0
d__Bacteria;p__Bacillota_A;c__Clostridia;o__Lachnospirales;f__Lachnospiraceae;g__CAG-791	0	0	0	0	0.0212618	0
d__Bacteria;p__Bacillota_A;c__Clostridia;o__Lachnospirales;f__Lachnospiraceae;g__Coprococcus	0	0	0	0	0.0131621	0
d__Bacteria;p__Bacillota_A;c__Clostridia;o__Lachnospirales;f__Lachnospiraceae;Unassigned	0.0155905	0.0446197	0.00777099	0	0.321458	0
d__Bacteria;p__Bacillota_A;c__Clostridia;o__Lachnospirales;f__Vallitaleaceae;Unassigned	0.00685295	0	0	0	0	0
d__Bacteria;p__Bacillota_A;c__Clostridia;o__Lachnospirales;Unassigned;Unassigned	0.00890884	0.0218849	0	0	0.0113902	0
d__Bacteria;p__Bacillota_A;c__Clostridia;o__Oscillospirales;f__Acutalibacteraceae;g__DTU089	0	0	0	0	0.021768	0
d__Bacteria;p__Bacillota_A;c__Clostridia;o__Oscillospirales;f__Acutalibacteraceae;g__Ruminococcus_E	0	0	0	0	0.0359425	0
d__Bacteria;p__Bacillota_A;c__Clostridia;o__Oscillospirales;f__Acutalibacteraceae;g__UBA737	0	0	0	0	0.017465	0
d__Bacteria;p__Bacillota_A;c__Clostridia;o__Oscillospirales;f__Acutalibacteraceae;Unassigned	0.01165	0.0157231	0	0	0.114662	0
d__Bacteria;p__Bacillota_A;c__Clostridia;o__Oscillospirales;f__Butyricicoccaceae;Unassigned	0	0	0	0	0.0101247	0
d__Bacteria;p__Bacillota_A;c__Clostridia;o__Oscillospirales;f__CAG-272;g__UBA1740	0	0	0	0	0.0334114	0
d__Bacteria;p__Bacillota_A;c__Clostridia;o__Oscillospirales;f__CAG-272;g__UMGS1865	0	0	0	0	0.015187	0
d__Bacteria;p__Bacillota_A;c__Clostridia;o__Oscillospirales;f__CAG-272;Unassigned	0	0	0	0	0.078213	0
d__Bacteria;p__Bacillota_A;c__Clostridia;o__Oscillospirales;f__Oscillospiraceae;g__Dysosmobacter	0	0	0	0	0.0113902	0
d__Bacteria;p__Bacillota_A;c__Clostridia;o__Oscillospirales;f__Oscillospiraceae;g__Faecousia	0	0	0	0	0.228311	0
d__Bacteria;p__Bacillota_A;c__Clostridia;o__Oscillospirales;f__Oscillospiraceae;g__UBA2658	0	0	0	0	0.0149339	0
d__Bacteria;p__Bacillota_A;c__Clostridia;o__Oscillospirales;f__Oscillospiraceae;g__Vescimonas	0	0	0	0	0.0101247	0
d__Bacteria;p__Bacillota_A;c__Clostridia;o__Oscillospirales;f__Oscillospiraceae;Unassigned	0.0176464	0.00764909	0	0	0.120483	0
d__Bacteria;p__Bacillota_A;c__Clostridia;o__Oscillospirales;f__Ruminococcaceae;g__Faecalibacterium	0	0	0	0	0.0827691	0
d__Bacteria;p__Bacillota_A;c__Clostridia;o__Oscillospirales;f__Ruminococcaceae;g__Gemmiger	0	0	0	0	0.0392331	0
d__Bacteria;p__Bacillota_A;c__Clostridia;o__Oscillospirales;f__Ruminococcaceae;Unassigned	0	0.00807404	0	0	0.105296	0
d__Bacteria;p__Bacillota_A;c__Clostridia;o__Oscillospirales;Unassigned;Unassigned	0.0183316	0.0180604	0.00542503	0	0.0493577	0
d__Bacteria;p__Bacillota_A;c__Clostridia;o__Peptostreptococcales;f__Acidaminobacteraceae;g__Fusibacter_C	0.00770957	0	0	0	0.0227805	0
d__Bacteria;p__Bacillota_A;c__Clostridia;o__Peptostreptococcales;f__Acidaminobacteraceae;Unassigned	0.0469427	0.0135984	0	0	0.0144276	0
d__Bacteria;p__Bacillota_A;c__Clostridia;o__Peptostreptococcales;f__Anaerovoracaceae;g__MT110	0	0	0	0	0.0164526	0
d__Bacteria;p__Bacillota_A;c__Clostridia;o__Peptostreptococcales;f__Anaerovoracaceae;Unassigned	0	0	0	0	0.0934	0
d__Bacteria;p__Bacillota_A;c__Clostridia;o__Peptostreptococcales;f__Caminicellaceae;Unassigned	0.00770957	0	0	0	0	0
d__Bacteria;p__Bacillota_A;c__Clostridia;o__Peptostreptococcales;f__JAAYPU01;Unassigned	0.00908016	0	0	0	0	0
d__Bacteria;p__Bacillota_A;c__Clostridia;o__Peptostreptococcales;f__Natronincolaceae;Unassigned	0.00873751	0	0	0	0	0
d__Bacteria;p__Bacillota_A;c__Clostridia;o__Peptostreptococcales;f__Peptostreptococcaceae;g__Romboutsia	0	0	0	0	0.0156932	0
d__Bacteria;p__Bacillota_A;c__Clostridia;o__Peptostreptococcales;f__Peptostreptococcaceae;Unassigned	0	0	0	0	0.0230336	0
d__Bacteria;p__Bacillota_A;c__Clostridia;o__Peptostreptococcales;f__T1SED10-28;g__Isachenkonia	0.342476	0	0	0	0	0
d__Bacteria;p__Bacillota_A;c__Clostridia;o__Peptostreptococcales;f__T1SED10-28;Unassigned	0.0114787	0	0	0	0	0
d__Bacteria;p__Bacillota_A;c__Clostridia;o__Peptostreptococcales;f__Tindalliaceae;g__JAABSW01	0.129692	0	0	0	0	0
d__Bacteria;p__Bacillota_A;c__Clostridia;o__Peptostreptococcales;f__Tindalliaceae;Unassigned	0.00445442	0	0	0	0	0
d__Bacteria;p__Bacillota_A;c__Clostridia;o__Peptostreptococcales;Unassigned;Unassigned	0.0678442	0.0665046	0.00542503	0	0.0318927	0
d__Bacteria;p__Bacillota_A;c__Clostridia;o__Saccharofermentanales;f__Saccharofermentanaceae;g__Firm-13	0	0	0	0	0.0172119	0
d__Bacteria;p__Bacillota_A;c__Clostridia;o__Saccharofermentanales;f__Saccharofermentanaceae;Unassigned	0	0	0	0	0.0146808	0
d__Bacteria;p__Bacillota_A;c__Clostridia;o__Saccharofermentanales;Unassigned;Unassigned	0	0	0	0	0.0146808	0
d__Bacteria;p__Bacillota_A;c__Clostridia;o__TANB77;f__CAG-508;g__CAG-269	0	0	0	0	0.0172119	0
d__Bacteria;p__Bacillota_A;c__Clostridia;o__TANB77;f__CAG-508;Unassigned	0	0	0	0	0.0430298	0
d__Bacteria;p__Bacillota_A;c__Clostridia;o__TANB77;Unassigned;Unassigned	0.00633898	0	0	0	0.0113902	0
d__Bacteria;p__Bacillota_A;c__Clostridia;o__Tissierellales;f__Dethiosulfatibacteraceae;g__UBA8670	0.253045	0.0131734	0	0	0	0
d__Bacteria;p__Bacillota_A;c__Clostridia;o__Tissierellales;f__Dethiosulfatibacteraceae;Unassigned	0	0.00233722	0	0	0	0
d__Bacteria;p__Bacillota_A;c__Clostridia;o__Tissierellales;f__Tissierellaceae_C;g__JANKMX01	0.0736692	0	0	0	0	0
d__Bacteria;p__Bacillota_A;c__Clostridia;o__Tissierellales;Unassigned;Unassigned	0.0256986	0.0435573	0	0	0.0275897	0
d__Bacteria;p__Bacillota_A;c__Clostridia;o__UBA1381;Unassigned;Unassigned	0	0	0	0	0.0144276	0
d__Bacteria;p__Bacillota_A;c__Clostridia;Unassigned;Unassigned;Unassigned	0.103137	0.136834	0.0483854	0.00933059	0.120737	0.465909
d__Bacteria;p__Bacillota_A;c__Thermosediminibacteria;o__Thermosediminibacterales;Unassigned;Unassigned	0	0	0.00498516	0	0	0
d__Bacteria;p__Bacillota_A;c__Thermosediminibacteria;Unassigned;Unassigned;Unassigned	0	0	0.000879734	0	0	0
d__Bacteria;p__Bacillota_A;Unassigned;Unassigned;Unassigned;Unassigned	0.0203875	0.00722414	0.0170082	0	0.0015187	0.0359848
d__Bacteria;p__Bacillota_B;c__Desulfitobacteriia;o__Desulfitobacteriales;f__Desulfitobacteriaceae;g__Desulfosporosinus	0	0	0	0	0.127318	0
d__Bacteria;p__Bacillota_B;c__Desulfitobacteriia;o__Desulfitobacteriales;f__Desulfitobacteriaceae;Unassigned	0	0	0	0	0.0255648	0
d__Bacteria;p__Bacillota_B;c__Desulfitobacteriia;o__Desulfitobacteriales;Unassigned;Unassigned	0	0	0	0	0.00329051	0
d__Bacteria;p__Bacillota_B;c__Desulfotomaculia;o__Ammonifexales;Unassigned;Unassigned	0	0	0	0	0	0.0757576
d__Bacteria;p__Bacillota_B;c__Desulfotomaculia;o__Desulfotomaculales;f__Pelotomaculaceae;Unassigned	0	0	0	0	0.0101247	0
d__Bacteria;p__Bacillota_B;c__Desulfotomaculia;o__Desulfotomaculales;Unassigned;Unassigned	0	0	0.0328434	0	0.0060748	0
d__Bacteria;p__Bacillota_B;c__Desulfotomaculia;Unassigned;Unassigned;Unassigned	0	0.00998632	0.00234596	0	0	0.0606061
d__Bacteria;p__Bacillota_B;c__GCA-003054495;o__Carboxydocellales;Unassigned;Unassigned	0	0	0	0	0	0.0435606
d__Bacteria;p__Bacillota_B;c__Moorellia;o__Moorellales;f__Moorellaceae;Unassigned	0	0	0.0071845	0	0	0
d__Bacteria;p__Bacillota_B;c__Moorellia;o__Moorellales;Unassigned;Unassigned	0	0	0.000879734	0	0	0
d__Bacteria;p__Bacillota_B;c__Moorellia;Unassigned;Unassigned;Unassigned	0.0149052	0.0146608	0.00161285	0	0	0
d__Bacteria;p__Bacillota_B;c__TC1;o__TC1;f__UBA5767;Unassigned	0.0164471	0	0	0	0	0
d__Bacteria;p__Bacillota_B;c__TC1;o__TC1;Unassigned;Unassigned	0.00188456	0	0	0	0	0
d__Bacteria;p__Bacillota_B;Unassigned;Unassigned;Unassigned;Unassigned	0.0349501	0.0393078	0.0224332	0	0.0503702	0.232955
d__Bacteria;p__Bacillota_C;c__Negativicutes;o__Acidaminococcales;f__Acidaminococcaceae;Unassigned	0	0	0	0	0.0399924	0
d__Bacteria;p__Bacillota_C;c__Negativicutes;o__Acidaminococcales;Unassigned;Unassigned	0	0	0	0	0.0015187	0
d__Bacteria;p__Bacillota_C;c__Negativicutes;o__Propionisporales;f__DSM-13327;g__Pelosinus	0	0	0	0	0.135417	0
d__Bacteria;p__Bacillota_C;c__Negativicutes;o__Propionisporales;f__DSM-13327;Unassigned	0	0	0	0	0.00278428	0
d__Bacteria;p__Bacillota_C;c__Negativicutes;o__Selenomonadales;f__Selenomonadaceae;Unassigned	0	0	0	0	0.0329051	0
d__Bacteria;p__Bacillota_C;c__Negativicutes;o__Selenomonadales;Unassigned;Unassigned	0	0	0	0	0.00885908	0
d__Bacteria;p__Bacillota_C;c__Negativicutes;o__UBA1444;f__UBA1444;g__UBA1444	0	0	0	0	0.0215149	0
d__Bacteria;p__Bacillota_C;c__Negativicutes;o__Veillonellales;f__Dialisteraceae;g__Dialister	0	0	0	0	0.0242992	0
d__Bacteria;p__Bacillota_C;c__Negativicutes;o__Veillonellales;f__Dialisteraceae;Unassigned	0	0	0	0	0.00430298	0
d__Bacteria;p__Bacillota_C;c__Negativicutes;o__Veillonellales;Unassigned;Unassigned	0	0	0	0	0.0172119	0
d__Bacteria;p__Bacillota_C;c__Negativicutes;Unassigned;Unassigned;Unassigned	0.00873751	0.00956137	0.00410543	0	0.036955	0.0587121
d__Bacteria;p__Bacillota_D;c__Dethiobacteria;o__DTU022;f__DTU022;Unassigned	0.00890884	0	0	0	0	0
d__Bacteria;p__Bacillota_D;c__Dethiobacteria;o__DTU022;Unassigned;Unassigned	0.00188456	0	0	0	0	0
d__Bacteria;p__Bacillota_D;c__Dethiobacteria;Unassigned;Unassigned;Unassigned	0.0029125	0	0	0	0	0
d__Bacteria;p__Bacillota_D;Unassigned;Unassigned;Unassigned;Unassigned	0.00770957	0	0	0	0	0
d__Bacteria;p__Bacillota_E;c__DTU015;o__DTU015;Unassigned;Unassigned	0	0	0.00689125	0	0	0
d__Bacteria;p__Bacillota_E;c__Symbiobacteriia;o__Symbiobacteriales;f__Symbiobacteriaceae;g__Symbiobacterium	0	0	0	0	0	0.0984848
d__Bacteria;p__Bacillota_E;c__Symbiobacteriia;o__Symbiobacteriales;Unassigned;Unassigned	0	0	0.00865072	0	0	0
d__Bacteria;p__Bacillota_E;c__Thermaerobacteria;o__Thermaerobacterales;f__Thermaerobacteraceae;g__Thermaerobacter	0	0	0.00659801	0	0	0
d__Bacteria;p__Bacillota_E;c__Thermaerobacteria;o__Thermaerobacterales;Unassigned;Unassigned	0	0	0.0058649	0	0	0
d__Bacteria;p__Bacillota_E;Unassigned;Unassigned;Unassigned;Unassigned	0.00685295	0.0206101	0.0340164	0	0	0.113636
d__Bacteria;p__Bacillota_F;c__Halanaerobiia;o__Halanaerobiales;f__Halanaerobiaceae;g__Halanaerobium	0.316092	0.199939	0	0	0	0
d__Bacteria;p__Bacillota_F;c__Halanaerobiia;o__Halanaerobiales;f__Halanaerobiaceae;Unassigned	0.00222721	0.00382455	0	0	0	0
d__Bacteria;p__Bacillota_F;c__Halanaerobiia;o__Halanaerobiales;f__Halarsenatibacteraceae;g__SLSL01	0.029125	0	0	0	0	0
d__Bacteria;p__Bacillota_F;c__Halanaerobiia;o__Halanaerobiales;f__Halarsenatibacteraceae;Unassigned	0.00976546	0	0	0	0	0
d__Bacteria;p__Bacillota_F;c__Halanaerobiia;o__Halanaerobiales;f__M55B127;g__M55B127	0.0445442	0.302352	0	0.0067322	0	0
d__Bacteria;p__Bacillota_F;c__Halanaerobiia;o__Halanaerobiales;Unassigned;Unassigned	0.0203875	0.0427074	0	0.00366137	0	0
d__Bacteria;p__Bacillota_F;c__Halanaerobiia;o__Halobacteroidales;f__Acetohalobiaceae;Unassigned	0	0.0108362	0	0	0	0
d__Bacteria;p__Bacillota_F;c__Halanaerobiia;o__Halobacteroidales;f__Halobacteroidaceae;g__Halobacteroides	0.00976546	0	0	0	0	0
d__Bacteria;p__Bacillota_F;c__Halanaerobiia;o__Halobacteroidales;f__Halobacteroidaceae;g__Orenia	0	0.016998	0	0	0	0
d__Bacteria;p__Bacillota_F;c__Halanaerobiia;o__Halobacteroidales;f__Halobacteroidaceae;Unassigned	0.0140486	0.0329336	0	0	0	0
d__Bacteria;p__Bacillota_F;c__Halanaerobiia;o__Halobacteroidales;Unassigned;Unassigned	0.00633898	0.00616177	0	0	0	0
d__Bacteria;p__Bacillota_F;c__Halanaerobiia;Unassigned;Unassigned;Unassigned	0.0190169	0.0152982	0	0.00295272	0	0
d__Bacteria;p__Bacillota_G;c__Limnochordia;Unassigned;Unassigned;Unassigned	0.00616766	0.0127485	0.00997032	0	0	0
d__Bacteria;p__Bacillota_G;c__UBA4882;Unassigned;Unassigned;Unassigned	0	0	0.0108501	0	0	0
d__Bacteria;p__Bacillota_G;Unassigned;Unassigned;Unassigned;Unassigned	0.0029125	0.012536	0.0085041	0	0	0
d__Bacteria;p__Bacillota_H;c__UBA994;o__PWPR01;f__PWPR01;g__GCA-014931565	0.00959413	0	0	0	0	0
d__Bacteria;p__Bacillota_H;c__UBA994;o__PWPR01;f__PWPR01;g__PWPR01	0.08412	0.00849899	0	0	0	0
d__Bacteria;p__Bacillota_H;c__UBA994;o__PWPR01;f__PWPR01;Unassigned	0.0159331	0.00127485	0	0	0	0
d__Bacteria;p__Bacillota_H;c__UBA994;Unassigned;Unassigned;Unassigned	0.00188456	0.00233722	0	0	0	0
d__Bacteria;p__Bacillota;c__Bacilli;o__Acholeplasmatales;f__Acholeplasmataceae;g__Acholeplasma	0	0	0	0	0.0144276	0
d__Bacteria;p__Bacillota;c__Bacilli;o__Acholeplasmatales;f__Acholeplasmataceae;Unassigned	0	0	0	0	0.0129089	0
d__Bacteria;p__Bacillota;c__Bacilli;o__Acholeplasmatales;f__UBA5453;g__Paracholeplasma	0	0	0	0	0.0129089	0
d__Bacteria;p__Bacillota;c__Bacilli;o__Acholeplasmatales;f__UBA5453;Unassigned	0	0	0	0	0.00582168	0
d__Bacteria;p__Bacillota;c__Bacilli;o__Acholeplasmatales;Unassigned;Unassigned	0	0	0	0	0.0172119	0
d__Bacteria;p__Bacillota;c__Bacilli;o__Aneurinibacillales;f__RAOX-1;g__Ammoniphilus	0	0	0.0148089	0	0	0
d__Bacteria;p__Bacillota;c__Bacilli;o__Aneurinibacillales;f__RAOX-1;g__YIM-78166	0	0	1.00495	0	0	0
d__Bacteria;p__Bacillota;c__Bacilli;o__Aneurinibacillales;f__RAOX-1;Unassigned	0	0	0.0230197	0	0	0
d__Bacteria;p__Bacillota;c__Bacilli;o__Aneurinibacillales;Unassigned;Unassigned	0	0	0.00117298	0	0	0
d__Bacteria;p__Bacillota;c__Bacilli;o__Bacillales_G;f__Fictibacillaceae;g__Fictibacillus	0	0	0.0913458	0	0	0
d__Bacteria;p__Bacillota;c__Bacilli;o__Bacillales_G;f__Fictibacillaceae;Unassigned	0	0	0.00249258	0	0	0
d__Bacteria;p__Bacillota;c__Bacilli;o__Bacillales_G;Unassigned;Unassigned	0	0	0.000146622	0	0	0
d__Bacteria;p__Bacillota;c__Bacilli;o__Bacillales_H;f__Salisediminibacteriaceae;g__Evansella	0.0217581	0	0	0	0	0
d__Bacteria;p__Bacillota;c__Bacilli;o__Bacillales_H;f__Salisediminibacteriaceae;g__Salipaludibacillus	0.0251846	0	0	0	0	0
d__Bacteria;p__Bacillota;c__Bacilli;o__Bacillales_H;f__Salisediminibacteriaceae;Unassigned	0.0150765	0	0	0	0	0
d__Bacteria;p__Bacillota;c__Bacilli;o__Bacillales_H;Unassigned;Unassigned	0.011136	0	0	0	0	0
d__Bacteria;p__Bacillota;c__Bacilli;o__Bacillales;f__Anoxybacillaceae;Unassigned	0	0	0.00674463	0	0	0
d__Bacteria;p__Bacillota;c__Bacilli;o__Bacillales;f__Bacillaceae_G;g__Ectobacillus	0	0	0.337378	0	0	0
d__Bacteria;p__Bacillota;c__Bacilli;o__Bacillales;f__Bacillaceae_G;Unassigned	0	0	0.012023	0	0	0
d__Bacteria;p__Bacillota;c__Bacilli;o__Bacillales;f__Bacillaceae_L;g__Ferdinandcohnia	0	0	0.0071845	0	0	0
d__Bacteria;p__Bacillota;c__Bacilli;o__Bacillales;f__Bacillaceae_L;g__Litchfieldia	0	0	0.261868	0	0	0
d__Bacteria;p__Bacillota;c__Bacilli;o__Bacillales;f__Bacillaceae_L;Unassigned	0	0	0.0202339	0	0	0
d__Bacteria;p__Bacillota;c__Bacilli;o__Bacillales;f__DSM-18226;g__Cytobacillus	0	0	0.00557165	0	0	0
d__Bacteria;p__Bacillota;c__Bacilli;o__Bacillales;f__DSM-18226;g__Neobacillus	0	0	0.736778	0	0	0
d__Bacteria;p__Bacillota;c__Bacilli;o__Bacillales;f__DSM-18226;g__Robertmurraya	0	0	3.79796	0	0	0
d__Bacteria;p__Bacillota;c__Bacilli;o__Bacillales;f__DSM-18226;Unassigned	0	0	0.101463	0	0	0
d__Bacteria;p__Bacillota;c__Bacilli;o__Bacillales;f__Jeotgalibacillaceae;g__Jeotgalibacillus	0.0164471	0	0	0	0	0
d__Bacteria;p__Bacillota;c__Bacilli;o__Bacillales;f__Planococcaceae;g__Caryophanon	0	0	0	0	0.010884	0
d__Bacteria;p__Bacillota;c__Bacilli;o__Bacillales;f__Planococcaceae;g__Chryseomicrobium	0	0	0	0	0.0101247	0
d__Bacteria;p__Bacillota;c__Bacilli;o__Bacillales;f__Planococcaceae;g__Planococcus	0	0	0	0	0.101247	0
d__Bacteria;p__Bacillota;c__Bacilli;o__Bacillales;f__Planococcaceae;g__Solibacillus	0	0	0	0	0.0129089	0
d__Bacteria;p__Bacillota;c__Bacilli;o__Bacillales;f__Planococcaceae;Unassigned	0	0	0	0	0.0610011	0
d__Bacteria;p__Bacillota;c__Bacilli;o__Bacillales;Unassigned;Unassigned	0.0224434	0.0112612	0.0922255	0	0.0230336	0.121212
d__Bacteria;p__Bacillota;c__Bacilli;o__Calditerricolales;f__Calditerricolaceae;g__Calditerricola	0	0	0.0231663	0	0	0
d__Bacteria;p__Bacillota;c__Bacilli;o__Erysipelotrichales;f__Coprobacillaceae;Unassigned	0	0	0	0	0.0242992	0
d__Bacteria;p__Bacillota;c__Bacilli;o__Erysipelotrichales;f__Erysipelotrichaceae;g__GWE2-51-13	0	0	0	0	0.0230336	0
d__Bacteria;p__Bacillota;c__Bacilli;o__Erysipelotrichales;f__Erysipelotrichaceae;g__Holdemanella	0	0	0	0	0.00911219	0
d__Bacteria;p__Bacillota;c__Bacilli;o__Erysipelotrichales;f__Erysipelotrichaceae;g__UBA2212	0	0	0	0	0.0928938	0
d__Bacteria;p__Bacillota;c__Bacilli;o__Erysipelotrichales;f__Erysipelotrichaceae;Unassigned	0	0	0	0	0.107828	0
d__Bacteria;p__Bacillota;c__Bacilli;o__Erysipelotrichales;Unassigned;Unassigned	0	0	0	0	0.0144276	0
d__Bacteria;p__Bacillota;c__Bacilli;o__Haloplasmatales;Unassigned;Unassigned	0.00582501	0	0	0	0	0
d__Bacteria;p__Bacillota;c__Bacilli;o__Izemoplasmatales;f__Izemoplasmataceae;g__CSBR16-104	0.0292964	0	0	0	0	0
d__Bacteria;p__Bacillota;c__Bacilli;o__Izemoplasmatales;f__Izemoplasmataceae;g__SKGI01	0.0102794	0	0	0	0	0
d__Bacteria;p__Bacillota;c__Bacilli;o__Izemoplasmatales;f__Izemoplasmataceae;g__SLQR01	0.513971	0	0	0	0	0
d__Bacteria;p__Bacillota;c__Bacilli;o__Izemoplasmatales;f__Izemoplasmataceae;g__UBA3566	0.619336	0	0	0	0	0
d__Bacteria;p__Bacillota;c__Bacilli;o__Izemoplasmatales;f__Izemoplasmataceae;Unassigned	0.12164	0.0108362	0	0	0	0
d__Bacteria;p__Bacillota;c__Bacilli;o__Izemoplasmatales;f__UBA5603;g__Zrk29	0.500094	0	0	0	0	0
d__Bacteria;p__Bacillota;c__Bacilli;o__Izemoplasmatales;f__UBA5603;Unassigned	0.0157618	0	0	0	0.0144276	0
d__Bacteria;p__Bacillota;c__Bacilli;o__Izemoplasmatales;Unassigned;Unassigned	0.0164471	0.00722414	0	0	0.00430298	0
d__Bacteria;p__Bacillota;c__Bacilli;o__Lactobacillales;f__Aerococcaceae;g__Trichococcus	0	0	0	0	0.036955	0
d__Bacteria;p__Bacillota;c__Bacilli;o__Lactobacillales;f__Aerococcaceae;Unassigned	0	0	0	0	0.0460672	0
d__Bacteria;p__Bacillota;c__Bacilli;o__Lactobacillales;f__Carnobacteriaceae;g__Alkalibacterium	0.0310096	0	0	0	0	0
d__Bacteria;p__Bacillota;c__Bacilli;o__Lactobacillales;f__Carnobacteriaceae;g__Atopostipes	0	0	0	0	0.0172119	0
d__Bacteria;p__Bacillota;c__Bacilli;o__Lactobacillales;f__Carnobacteriaceae;Unassigned	0	0	0	0	0.00708726	0
d__Bacteria;p__Bacillota;c__Bacilli;o__Lactobacillales;f__Lactobacillaceae;Unassigned	0	0	0	0	0.0215149	0
d__Bacteria;p__Bacillota;c__Bacilli;o__Lactobacillales;f__Streptococcaceae;Unassigned	0	0	0	0	0.0129089	0
d__Bacteria;p__Bacillota;c__Bacilli;o__Lactobacillales;Unassigned;Unassigned	0.0138772	0.0138109	0	0	0.0344238	0
d__Bacteria;p__Bacillota;c__Bacilli;o__Paenibacillales;f__NBRC-103111;g__Paenibacillus_AC	0	0	0	0	0	0
d__Bacteria;p__Bacillota;c__Bacilli;o__Paenibacillales;f__NBRC-103111;g__Paenibacillus_G	0	0	5.31668	0	0	0
d__Bacteria;p__Bacillota;c__Bacilli;o__Paenibacillales;f__NBRC-103111;g__Paenibacillus_S	0	0	0.00865072	0	0	0
d__Bacteria;p__Bacillota;c__Bacilli;o__Paenibacillales;f__NBRC-103111;Unassigned	0	0	0.0382684	0	0	0
d__Bacteria;p__Bacillota;c__Bacilli;o__Paenibacillales;f__Paenibacillaceae;g__Cohnella	0	0	0.566109	0	0	0
d__Bacteria;p__Bacillota;c__Bacilli;o__Paenibacillales;f__Paenibacillaceae;g__Paenibacillus	0	0	0.028738	0	0	0
d__Bacteria;p__Bacillota;c__Bacilli;o__Paenibacillales;f__Paenibacillaceae;g__Pristimantibacillus	0	0	0.00997032	0	0	0
d__Bacteria;p__Bacillota;c__Bacilli;o__Paenibacillales;f__Paenibacillaceae;Unassigned	0	0	0.0397347	0	0	0
d__Bacteria;p__Bacillota;c__Bacilli;o__Paenibacillales;f__Reconciliibacillaceae;g__Reconciliibacillus	0	0	0.00909059	0	0	0
d__Bacteria;p__Bacillota;c__Bacilli;o__Paenibacillales;f__YIM-B00363;g__Paenibacillus_AK	0	0	0.0561564	0	0	0
d__Bacteria;p__Bacillota;c__Bacilli;o__Paenibacillales;Unassigned;Unassigned	0	0.00998632	0.0674463	0	0	0
d__Bacteria;p__Bacillota;c__Bacilli;o__RF39;f__UBA660;g__CAG-302	0	0	0	0	0.0144276	0
d__Bacteria;p__Bacillota;c__Bacilli;o__RF39;f__UBA660;g__CSBR16-113R1	0.0203875	0	0	0	0	0
d__Bacteria;p__Bacillota;c__Bacilli;o__RF39;f__UBA660;Unassigned	0.0150765	0.00786157	0	0	0.223755	0
d__Bacteria;p__Bacillota;c__Bacilli;o__RFN20;f__CAG-288;g__CAG-568	0	0	0	0	0.0301209	0
d__Bacteria;p__Bacillota;c__Bacilli;o__RFN20;f__CAG-288;Unassigned	0	0	0	0	0.00278428	0
d__Bacteria;p__Bacillota;c__Bacilli;o__RFN20;f__CAG-826;g__Onthovivens	0	0	0	0	0.0387268	0
d__Bacteria;p__Bacillota;c__Bacilli;o__RFN20;f__CAG-826;Unassigned	0	0	0	0	0.0561919	0
d__Bacteria;p__Bacillota;c__Bacilli;o__RFN20;Unassigned;Unassigned	0	0	0	0	0.0225274	0
d__Bacteria;p__Bacillota;c__Bacilli;o__Staphylococcales;f__Salinicoccaceae;g__Jeotgalicoccus	0	0	0	0	0.0308802	0
d__Bacteria;p__Bacillota;c__Bacilli;o__Staphylococcales;f__Salinicoccaceae;Unassigned	0	0	0	0	0.0207556	0
d__Bacteria;p__Bacillota;c__Bacilli;o__Thermoactinomycetales;f__DSM-45169;g__Desmospora	0	0	0.04428	0	0	0
d__Bacteria;p__Bacillota;c__Bacilli;o__Thermoactinomycetales;f__DSM-45169;Unassigned	0	0	0.0334299	0	0	0
d__Bacteria;p__Bacillota;c__Bacilli;o__Thermoactinomycetales;Unassigned;Unassigned	0	0	0.000879734	0	0	0
d__Bacteria;p__Bacillota;c__Bacilli;Unassigned;Unassigned;Unassigned	0.0842913	0.113674	0.0964775	0.0113384	0.115927	0.166667
d__Bacteria;p__Bacteroidota;c__Bacteroidia;o__AKYH767-A;Unassigned;Unassigned	0	0	0	0	0.0113902	0
d__Bacteria;p__Bacteroidota;c__Bacteroidia;o__AKYH767;f__2-12-FULL-35-15;g__2-12-FULL-35-15	0	0	0	0	0.0210087	0
d__Bacteria;p__Bacteroidota;c__Bacteroidia;o__AKYH767;f__B-17BO;g__UBA2475	0	0	0	0	0.0534076	0
d__Bacteria;p__Bacteroidota;c__Bacteroidia;o__AKYH767;f__B-17BO;g__UBA4416	0	0	0	0	0.0306271	0
d__Bacteria;p__Bacteroidota;c__Bacteroidia;o__AKYH767;f__B-17BO;Unassigned	0	0	0	0	0.0215149	0
d__Bacteria;p__Bacteroidota;c__Bacteroidia;o__AKYH767;Unassigned;Unassigned	0.00736692	0.0114736	0	0	0.0273366	0
d__Bacteria;p__Bacteroidota;c__Bacteroidia;o__Bacteroidales;f__4484-276;g__SABY01	0.00942281	0	0	0	0	0
d__Bacteria;p__Bacteroidota;c__Bacteroidia;o__Bacteroidales;f__4484-276;Unassigned	0.0188456	0	0	0	0	0
d__Bacteria;p__Bacteroidota;c__Bacteroidia;o__Bacteroidales;f__B18-G4;g__B18-G4	0.0447155	0	0	0	0	0
d__Bacteria;p__Bacteroidota;c__Bacteroidia;o__Bacteroidales;f__B18-G4;g__M55B132	0.0173037	0	0	0	0	0
d__Bacteria;p__Bacteroidota;c__Bacteroidia;o__Bacteroidales;f__B18-G4;Unassigned	0.0130206	0	0	0	0	0
d__Bacteria;p__Bacteroidota;c__Bacteroidia;o__Bacteroidales;f__Bacteroidaceae;g__Alloprevotella	0	0	0	0	0.0268303	0
d__Bacteria;p__Bacteroidota;c__Bacteroidia;o__Bacteroidales;f__Bacteroidaceae;g__Bacteroides	0	0	0	0	0.0784661	0
d__Bacteria;p__Bacteroidota;c__Bacteroidia;o__Bacteroidales;f__Bacteroidaceae;g__Bacteroides_I	0	0	0	0	0.0971967	0
d__Bacteria;p__Bacteroidota;c__Bacteroidia;o__Bacteroidales;f__Bacteroidaceae;g__HGM04593	0	0	0	0	0.0177182	0
d__Bacteria;p__Bacteroidota;c__Bacteroidia;o__Bacteroidales;f__Bacteroidaceae;g__Phocaeicola	0	0	0	0	0.149339	0
d__Bacteria;p__Bacteroidota;c__Bacteroidia;o__Bacteroidales;f__Bacteroidaceae;g__Prevotella	0	0	0	0	0.429539	0
d__Bacteria;p__Bacteroidota;c__Bacteroidia;o__Bacteroidales;f__Bacteroidaceae;g__UBA1189	0	0	0	0	0.0139214	0
d__Bacteria;p__Bacteroidota;c__Bacteroidia;o__Bacteroidales;f__Bacteroidaceae;g__UBA4372	0	0	0	0	0.028349	0
d__Bacteria;p__Bacteroidota;c__Bacteroidia;o__Bacteroidales;f__Bacteroidaceae;Unassigned	0.0173037	0.0271968	0	0	0.136177	0
d__Bacteria;p__Bacteroidota;c__Bacteroidia;o__Bacteroidales;f__Dysgonomonadaceae;g__Dysgonomonas	0	0	0	0	0.0161995	0
d__Bacteria;p__Bacteroidota;c__Bacteroidia;o__Bacteroidales;f__Dysgonomonadaceae;g__Fermentimonas	0	0	0	0	0.0253116	0
d__Bacteria;p__Bacteroidota;c__Bacteroidia;o__Bacteroidales;f__Dysgonomonadaceae;g__Proteiniphilum	0	0	0	0	0.0351832	0
d__Bacteria;p__Bacteroidota;c__Bacteroidia;o__Bacteroidales;f__Dysgonomonadaceae;Unassigned	0	0	0	0	0.0265772	0
d__Bacteria;p__Bacteroidota;c__Bacteroidia;o__Bacteroidales;f__F082;g__JALNZU01	0	0	0	0	0.0144276	0
d__Bacteria;p__Bacteroidota;c__Bacteroidia;o__Bacteroidales;f__F082;g__Limimorpha	0	0	0	0	0.0230336	0
d__Bacteria;p__Bacteroidota;c__Bacteroidia;o__Bacteroidales;f__F082;g__Sulfidibacterium	0.0119927	0	0	0	0	0
d__Bacteria;p__Bacteroidota;c__Bacteroidia;o__Bacteroidales;f__F082;Unassigned	0.0462574	0.0248596	0	0	0.00936531	0
d__Bacteria;p__Bacteroidota;c__Bacteroidia;o__Bacteroidales;f__FEN-979;g__QYOJ01	0.0123353	0	0	0	0	0
d__Bacteria;p__Bacteroidota;c__Bacteroidia;o__Bacteroidales;f__FEN-979;Unassigned	0.00702428	0	0	0	0	0
d__Bacteria;p__Bacteroidota;c__Bacteroidia;o__Bacteroidales;f__GCA-2748055;g__GCA-2748055	0.117185	0.0962511	0	0	0	0
d__Bacteria;p__Bacteroidota;c__Bacteroidia;o__Bacteroidales;f__GCA-2748055;g__JAGLSB01	0.0104508	0	0	0	0	0
d__Bacteria;p__Bacteroidota;c__Bacteroidia;o__Bacteroidales;f__GCA-2748055;g__M55B112	0.285768	0.00743662	0	0	0	0
d__Bacteria;p__Bacteroidota;c__Bacteroidia;o__Bacteroidales;f__GCA-2748055;Unassigned	0.0687009	0.038033	0	0	0	0
d__Bacteria;p__Bacteroidota;c__Bacteroidia;o__Bacteroidales;f__JAADGE01;g__JAADGE01	0	0.00956137	0	0	0	0
d__Bacteria;p__Bacteroidota;c__Bacteroidia;o__Bacteroidales;f__JAADGE01;Unassigned	0	0.00127485	0	0	0	0
d__Bacteria;p__Bacteroidota;c__Bacteroidia;o__Bacteroidales;f__JAADJA01;g__JAADJA01	0.0322089	0.0108362	0	0	0	0
d__Bacteria;p__Bacteroidota;c__Bacteroidia;o__Bacteroidales;f__JAADJA01;Unassigned	0.0118213	0	0	0	0	0
d__Bacteria;p__Bacteroidota;c__Bacteroidia;o__Bacteroidales;f__JAAUTT01;g__JAAUTT01	0	0	0	0	0.0329051	0
d__Bacteria;p__Bacteroidota;c__Bacteroidia;o__Bacteroidales;f__JAGOPY01;g__JAGOPY01	0.0515685	0	0	0	0	0
d__Bacteria;p__Bacteroidota;c__Bacteroidia;o__Bacteroidales;f__JAGXLC01;g__JAGXLC01	0	0.012961	0	0	0	0
d__Bacteria;p__Bacteroidota;c__Bacteroidia;o__Bacteroidales;f__JAIOZK01;g__JAIOZK01	0.10091	0.0656547	0	0	0	0
d__Bacteria;p__Bacteroidota;c__Bacteroidia;o__Bacteroidales;f__JAIPAH01;g__JAIPAH01	0	0.0758535	0	0	0	0
d__Bacteria;p__Bacteroidota;c__Bacteroidia;o__Bacteroidales;f__Lentimicrobiaceae;g__Lentimicrobium	0.0142199	0	0	0	0.021768	0
d__Bacteria;p__Bacteroidota;c__Bacteroidia;o__Bacteroidales;f__Marinifilaceae;Unassigned	0.00651031	0	0	0	0.0139214	0
d__Bacteria;p__Bacteroidota;c__Bacteroidia;o__Bacteroidales;f__Marinilabiliaceae;g__Anaerophaga	0.0176464	0	0	0	0	0
d__Bacteria;p__Bacteroidota;c__Bacteroidia;o__Bacteroidales;f__Marinilabiliaceae;g__Breznakibacter	0	0	0	0	0.0731507	0
d__Bacteria;p__Bacteroidota;c__Bacteroidia;o__Bacteroidales;f__Marinilabiliaceae;g__Geofilum	0.0921722	0	0	0	0	0
d__Bacteria;p__Bacteroidota;c__Bacteroidia;o__Bacteroidales;f__Marinilabiliaceae;g__JAGPHP01	0	0	0	0	0.0101247	0
d__Bacteria;p__Bacteroidota;c__Bacteroidia;o__Bacteroidales;f__Marinilabiliaceae;g__Marinilabilia	0.864329	0.0157231	0	0	0	0
d__Bacteria;p__Bacteroidota;c__Bacteroidia;o__Bacteroidales;f__Marinilabiliaceae;g__Thermophagus	0.0071956	0	0	0	0	0
d__Bacteria;p__Bacteroidota;c__Bacteroidia;o__Bacteroidales;f__Marinilabiliaceae;Unassigned	0.0382052	0.016998	0	0	0.0341707	0
d__Bacteria;p__Bacteroidota;c__Bacteroidia;o__Bacteroidales;f__Muribaculaceae;Unassigned	0.0113074	0.00934889	0	0	0.0437892	0
d__Bacteria;p__Bacteroidota;c__Bacteroidia;o__Bacteroidales;f__P3;g__UBA10566	0	0	0	0	0.0334114	0
d__Bacteria;p__Bacteroidota;c__Bacteroidia;o__Bacteroidales;f__P3;Unassigned	0	0	0	0	0.00860596	0
d__Bacteria;p__Bacteroidota;c__Bacteroidia;o__Bacteroidales;f__Paludibacteraceae;g__Aphodosoma	0	0	0	0	0.0225274	0
d__Bacteria;p__Bacteroidota;c__Bacteroidia;o__Bacteroidales;f__Paludibacteraceae;g__Paludibacter	0	0	0	0	0.32652	0
d__Bacteria;p__Bacteroidota;c__Bacteroidia;o__Bacteroidales;f__Paludibacteraceae;g__RF16	0	0	0	0	0.0769474	0
d__Bacteria;p__Bacteroidota;c__Bacteroidia;o__Bacteroidales;f__Paludibacteraceae;g__UPXZ01	0	0	0	0	0.0359425	0
d__Bacteria;p__Bacteroidota;c__Bacteroidia;o__Bacteroidales;f__Paludibacteraceae;g__W0P28-013	0	0	0	0	0.116687	0
d__Bacteria;p__Bacteroidota;c__Bacteroidia;o__Bacteroidales;f__Paludibacteraceae;Unassigned	0.0119927	0.0263469	0	0	0.0984623	0
d__Bacteria;p__Bacteroidota;c__Bacteroidia;o__Bacteroidales;f__Prolixibacteraceae;g__CAINVV01	0	0	0	0	0.0118965	0
d__Bacteria;p__Bacteroidota;c__Bacteroidia;o__Bacteroidales;f__Prolixibacteraceae;g__Draconibacterium	0.724357	0.537136	0	0	0.0349301	0
d__Bacteria;p__Bacteroidota;c__Bacteroidia;o__Bacteroidales;f__Prolixibacteraceae;g__JAAYJR01	0.0193596	0	0	0	0	0
d__Bacteria;p__Bacteroidota;c__Bacteroidia;o__Bacteroidales;f__Prolixibacteraceae;g__JABMQB01	0.0394045	0.00934889	0	0	0	0
d__Bacteria;p__Bacteroidota;c__Bacteroidia;o__Bacteroidales;f__Prolixibacteraceae;g__Mariniphaga	2.13881	0.354408	0	0	0	0
d__Bacteria;p__Bacteroidota;c__Bacteroidia;o__Bacteroidales;f__Prolixibacteraceae;g__SKHV01	0	0.00913642	0	0	0.0336645	0
d__Bacteria;p__Bacteroidota;c__Bacteroidia;o__Bacteroidales;f__Prolixibacteraceae;g__Sunxiuqinia	0.0352927	0	0	0	0	0
d__Bacteria;p__Bacteroidota;c__Bacteroidia;o__Bacteroidales;f__Prolixibacteraceae;g__Tangfeifania	0.890884	0.154044	0	0	0	0
d__Bacteria;p__Bacteroidota;c__Bacteroidia;o__Bacteroidales;f__Prolixibacteraceae;g__UBA6024	0	0	0	0	0.0974499	0
d__Bacteria;p__Bacteroidota;c__Bacteroidia;o__Bacteroidales;f__Prolixibacteraceae;Unassigned	0.246706	0.111549	0	0	0.0432829	0
d__Bacteria;p__Bacteroidota;c__Bacteroidia;o__Bacteroidales;f__PUMT01;g__PUMT01	0.00736692	0	0	0	0	0
d__Bacteria;p__Bacteroidota;c__Bacteroidia;o__Bacteroidales;f__PUMT01;g__PXAP01	0.821498	0.0280467	0	0	0	0
d__Bacteria;p__Bacteroidota;c__Bacteroidia;o__Bacteroidales;f__PUMT01;Unassigned	0.00496839	0.0121111	0	0	0	0
d__Bacteria;p__Bacteroidota;c__Bacteroidia;o__Bacteroidales;f__PWNQ01;g__PWNQ01	0	0.280679	0	0	0	0
d__Bacteria;p__Bacteroidota;c__Bacteroidia;o__Bacteroidales;f__Rikenellaceae;g__Alistipes	0.00685295	0	0	0	0.126052	0
d__Bacteria;p__Bacteroidota;c__Bacteroidia;o__Bacteroidales;f__Rikenellaceae;Unassigned	0.00668163	0.0146608	0	0	0.0425236	0
d__Bacteria;p__Bacteroidota;c__Bacteroidia;o__Bacteroidales;f__Tannerellaceae;g__Macellibacteroides	0	0	0	0	0.0989686	0
d__Bacteria;p__Bacteroidota;c__Bacteroidia;o__Bacteroidales;f__Tannerellaceae;g__Parabacteroides	0	0	0	0	0.0268303	0
d__Bacteria;p__Bacteroidota;c__Bacteroidia;o__Bacteroidales;f__Tannerellaceae;Unassigned	0	0	0	0	0.0167057	0
d__Bacteria;p__Bacteroidota;c__Bacteroidia;o__Bacteroidales;f__Tenuifilaceae;g__UBA8529	0	0	0	0	0.00911219	0
d__Bacteria;p__Bacteroidota;c__Bacteroidia;o__Bacteroidales;f__Tenuifilaceae;Unassigned	0.0102794	0	0	0	0.00253116	0
d__Bacteria;p__Bacteroidota;c__Bacteroidia;o__Bacteroidales;f__UBA10428;g__JAAAOM01	0	0.200576	0	0	0	0
d__Bacteria;p__Bacteroidota;c__Bacteroidia;o__Bacteroidales;f__UBA10428;g__UBA10428	0.0212442	0.133434	0	0	0	0
d__Bacteria;p__Bacteroidota;c__Bacteroidia;o__Bacteroidales;f__UBA10428;g__UBA5072	0	0.00998632	0	0	0	0
d__Bacteria;p__Bacteroidota;c__Bacteroidia;o__Bacteroidales;f__UBA10428;Unassigned	0.0280971	0.0665046	0	0	0.0101247	0
d__Bacteria;p__Bacteroidota;c__Bacteroidia;o__Bacteroidales;f__UBA12077;g__UBA12077	0.0657883	0.134709	0	0	0	0
d__Bacteria;p__Bacteroidota;c__Bacteroidia;o__Bacteroidales;f__UBA1402;g__UBA8389	0	0	0	0	0.0230336	0
d__Bacteria;p__Bacteroidota;c__Bacteroidia;o__Bacteroidales;f__UBA1402;Unassigned	0	0	0	0	0.0015187	0
d__Bacteria;p__Bacteroidota;c__Bacteroidia;o__Bacteroidales;f__UBA1556;g__4572-112	0.012678	0	0	0	0	0
d__Bacteria;p__Bacteroidota;c__Bacteroidia;o__Bacteroidales;f__UBA1556;Unassigned	0.0173037	0	0	0	0	0
d__Bacteria;p__Bacteroidota;c__Bacteroidia;o__Bacteroidales;f__UBA1715;Unassigned	0	0	0	0	0.0156932	0
d__Bacteria;p__Bacteroidota;c__Bacteroidia;o__Bacteroidales;f__UBA4417;g__UBA4417	0	0	0	0	0.0331583	0
d__Bacteria;p__Bacteroidota;c__Bacteroidia;o__Bacteroidales;f__UBA7960;g__PUML01	0.0733266	0	0	0	0	0
d__Bacteria;p__Bacteroidota;c__Bacteroidia;o__Bacteroidales;f__UBA7960;g__PUPG01	0.09577	0	0	0	0	0
d__Bacteria;p__Bacteroidota;c__Bacteroidia;o__Bacteroidales;f__UBA7960;g__PWND01	0.00805222	0	0	0	0	0
d__Bacteria;p__Bacteroidota;c__Bacteroidia;o__Bacteroidales;f__UBA7960;g__SKVR01	0.899107	0	0	0	0	0
d__Bacteria;p__Bacteroidota;c__Bacteroidia;o__Bacteroidales;f__UBA7960;g__SKYG01	0.00976546	0	0	0	0	0
d__Bacteria;p__Bacteroidota;c__Bacteroidia;o__Bacteroidales;f__UBA7960;g__UBA7960	0.230259	0	0	0	0	0
d__Bacteria;p__Bacteroidota;c__Bacteroidia;o__Bacteroidales;f__UBA7960;Unassigned	0.245507	0	0	0	0	0
d__Bacteria;p__Bacteroidota;c__Bacteroidia;o__Bacteroidales;f__UBA932;g__Bact-08	0	0	0	0	0.169335	0
d__Bacteria;p__Bacteroidota;c__Bacteroidia;o__Bacteroidales;f__UBA932;g__Cryptobacteroides	0	0	0	0	0.160476	0
d__Bacteria;p__Bacteroidota;c__Bacteroidia;o__Bacteroidales;f__UBA932;g__Egerieousia	0	0	0	0	0.0916282	0
d__Bacteria;p__Bacteroidota;c__Bacteroidia;o__Bacteroidales;f__UBA932;Unassigned	0.00959413	0.0101988	0	0	0.045561	0
d__Bacteria;p__Bacteroidota;c__Bacteroidia;o__Bacteroidales;f__VadinHA17;g__LD21	0.0507119	0.0282592	0	0	0.0189837	0
d__Bacteria;p__Bacteroidota;c__Bacteroidia;o__Bacteroidales;f__VadinHA17;g__UBA9300	0.165499	0.00828652	0	0	0	0
d__Bacteria;p__Bacteroidota;c__Bacteroidia;o__Bacteroidales;f__VadinHA17;Unassigned	0.0368346	0.0382455	0	0	0.0144276	0
d__Bacteria;p__Bacteroidota;c__Bacteroidia;o__Bacteroidales;f__WCHB1-69;g__UBA5429	0	0	0	0	0.0215149	0
d__Bacteria;p__Bacteroidota;c__Bacteroidia;o__Bacteroidales;f__WCHB1-69;Unassigned	0.00633898	0	0	0	0.0336645	0
d__Bacteria;p__Bacteroidota;c__Bacteroidia;o__Bacteroidales;f__Williamwhitmaniaceae;g__Williamwhitmania	0	0	0	0	0.0101247	0
d__Bacteria;p__Bacteroidota;c__Bacteroidia;o__Bacteroidales;Unassigned;Unassigned	0.437732	0.493367	0.0324036	0.0147636	0.30779	0.318182
d__Bacteria;p__Bacteroidota;c__Bacteroidia;o__CAIKAF01;f__CAIKAF01;Unassigned	0	0	0	0	0.00860596	0
d__Bacteria;p__Bacteroidota;c__Bacteroidia;o__CAILMK01;f__JACPUW01;Unassigned	0	0.0106237	0	0	0	0
d__Bacteria;p__Bacteroidota;c__Bacteroidia;o__CAILMK01;Unassigned;Unassigned	0	0.00934889	0	0	0	0
d__Bacteria;p__Bacteroidota;c__Bacteroidia;o__Chitinophagales;f__Chitinophagaceae;g__Agriterribacter	0	0	0	0	0	0
d__Bacteria;p__Bacteroidota;c__Bacteroidia;o__Chitinophagales;f__Chitinophagaceae;g__Chitinophaga	0	0	0	0	0	0
d__Bacteria;p__Bacteroidota;c__Bacteroidia;o__Chitinophagales;f__Chitinophagaceae;g__Ferruginibacter	0	0	0	0	0.0493577	0
d__Bacteria;p__Bacteroidota;c__Bacteroidia;o__Chitinophagales;f__Chitinophagaceae;g__Flavihumibacter	0	0	0	0	0.282225	0
d__Bacteria;p__Bacteroidota;c__Bacteroidia;o__Chitinophagales;f__Chitinophagaceae;g__Flavipsychrobacter	0	0	0	0	0.017465	0
d__Bacteria;p__Bacteroidota;c__Bacteroidia;o__Chitinophagales;f__Chitinophagaceae;g__Flavisolibacter	0	0	0	0	0.0453079	0
d__Bacteria;p__Bacteroidota;c__Bacteroidia;o__Chitinophagales;f__Chitinophagaceae;g__Flavitalea	0	0	0	0	0	0
d__Bacteria;p__Bacteroidota;c__Bacteroidia;o__Chitinophagales;f__Chitinophagaceae;g__Ginsengibacter	0	0	0	0	0	0
d__Bacteria;p__Bacteroidota;c__Bacteroidia;o__Chitinophagales;f__Chitinophagaceae;g__Hanamia	0	0	0	0	0	0
d__Bacteria;p__Bacteroidota;c__Bacteroidia;o__Chitinophagales;f__Chitinophagaceae;g__Ilyomonas	0	0	0	0	0.0116434	0
d__Bacteria;p__Bacteroidota;c__Bacteroidia;o__Chitinophagales;f__Chitinophagaceae;g__JABDFW01	0	0	0	0	0	0
d__Bacteria;p__Bacteroidota;c__Bacteroidia;o__Chitinophagales;f__Chitinophagaceae;g__JACMLD01	0	0	0	0	0	0
d__Bacteria;p__Bacteroidota;c__Bacteroidia;o__Chitinophagales;f__Chitinophagaceae;g__JADGPY01	0	0	0	0	0	0
d__Bacteria;p__Bacteroidota;c__Bacteroidia;o__Chitinophagales;f__Chitinophagaceae;g__JAFDXJ01	0	0	0	0	0	0
d__Bacteria;p__Bacteroidota;c__Bacteroidia;o__Chitinophagales;f__Chitinophagaceae;g__JJ008	0	0	0	0	0.0402455	0
d__Bacteria;p__Bacteroidota;c__Bacteroidia;o__Chitinophagales;f__Chitinophagaceae;g__Lacibacter	0	0	0	0	0.0410049	0
d__Bacteria;p__Bacteroidota;c__Bacteroidia;o__Chitinophagales;f__Chitinophagaceae;g__Limnovirga	0	0	0	0	0	0
d__Bacteria;p__Bacteroidota;c__Bacteroidia;o__Chitinophagales;f__Chitinophagaceae;g__Parafilimonas	0	0	0	0	0	0
d__Bacteria;p__Bacteroidota;c__Bacteroidia;o__Chitinophagales;f__Chitinophagaceae;g__Phnomibacter	0	0	0	0	0.0207556	0
d__Bacteria;p__Bacteroidota;c__Bacteroidia;o__Chitinophagales;f__Chitinophagaceae;g__Pseudobacter	0	0	0	0	0	0
d__Bacteria;p__Bacteroidota;c__Bacteroidia;o__Chitinophagales;f__Chitinophagaceae;g__Puia	0	0	0	0	0	0
d__Bacteria;p__Bacteroidota;c__Bacteroidia;o__Chitinophagales;f__Chitinophagaceae;g__Sediminibacterium	0	0	0	0	0.8487	0
d__Bacteria;p__Bacteroidota;c__Bacteroidia;o__Chitinophagales;f__Chitinophagaceae;g__Segetibacter	0	0	0	0	0	0
d__Bacteria;p__Bacteroidota;c__Bacteroidia;o__Chitinophagales;f__Chitinophagaceae;g__SXYR01	0	0	0	0	0.0612542	0
d__Bacteria;p__Bacteroidota;c__Bacteroidia;o__Chitinophagales;f__Chitinophagaceae;g__UBA1930	0	0	0	0	0	0
d__Bacteria;p__Bacteroidota;c__Bacteroidia;o__Chitinophagales;f__Chitinophagaceae;Unassigned	0.0131919	0	0	0	0.219705	0.327652
d__Bacteria;p__Bacteroidota;c__Bacteroidia;o__Chitinophagales;f__S012-47;g__CAJXXO01	0.00770957	0.0104113	0	0	0	0
d__Bacteria;p__Bacteroidota;c__Bacteroidia;o__Chitinophagales;f__S012-47;g__S012-47	0	0.0405827	0	0	0	0
d__Bacteria;p__Bacteroidota;c__Bacteroidia;o__Chitinophagales;f__S012-47;Unassigned	0.00599633	0.0167855	0	0	0	0
d__Bacteria;p__Bacteroidota;c__Bacteroidia;o__Chitinophagales;f__Saprospiraceae;g__Flavilitoribacter	0.0294677	0	0	0	0	0
d__Bacteria;p__Bacteroidota;c__Bacteroidia;o__Chitinophagales;f__Saprospiraceae;g__JABDMH01	0	0.00786157	0	0	0	0
d__Bacteria;p__Bacteroidota;c__Bacteroidia;o__Chitinophagales;f__Saprospiraceae;g__JACJXW01	0.0171324	0.00913642	0	0	0	0
d__Bacteria;p__Bacteroidota;c__Bacteroidia;o__Chitinophagales;f__Saprospiraceae;g__JAHDCE01	0.0131919	0	0	0	0	0
d__Bacteria;p__Bacteroidota;c__Bacteroidia;o__Chitinophagales;f__Saprospiraceae;g__Lewinella_A	0.0125066	0	0	0	0	0
d__Bacteria;p__Bacteroidota;c__Bacteroidia;o__Chitinophagales;f__Saprospiraceae;g__M3007	0	0	0.140171	0	0	0
d__Bacteria;p__Bacteroidota;c__Bacteroidia;o__Chitinophagales;f__Saprospiraceae;g__Phaeodactylibacter	0.01165	0	0	0	0	0
d__Bacteria;p__Bacteroidota;c__Bacteroidia;o__Chitinophagales;f__Saprospiraceae;g__PWJY01	0	0.00892394	0	0	0	0
d__Bacteria;p__Bacteroidota;c__Bacteroidia;o__Chitinophagales;f__Saprospiraceae;g__RFSX01	0.00651031	0	0	0	0	0
d__Bacteria;p__Bacteroidota;c__Bacteroidia;o__Chitinophagales;f__Saprospiraceae;Unassigned	0.210557	0.178054	0.00161285	0	0.0728976	0
d__Bacteria;p__Bacteroidota;c__Bacteroidia;o__Chitinophagales;f__UBA10324;g__JACCZZ01	0	0	0	0	0	0
d__Bacteria;p__Bacteroidota;c__Bacteroidia;o__Chitinophagales;f__UBA10324;g__JAFDYS01	0	0	0	0	0	0
d__Bacteria;p__Bacteroidota;c__Bacteroidia;o__Chitinophagales;f__UBA10324;g__MGR-bin340	0	0	0	0	0	0
d__Bacteria;p__Bacteroidota;c__Bacteroidia;o__Chitinophagales;f__UBA10324;Unassigned	0	0	0	0	0	0
d__Bacteria;p__Bacteroidota;c__Bacteroidia;o__Chitinophagales;Unassigned;Unassigned	0.0510545	0.0696917	0.00835748	0.0067322	0.0291084	0.0643939
d__Bacteria;p__Bacteroidota;c__Bacteroidia;o__Cytophagales;f__Amoebophilaceae;Unassigned	0	0	0	0	0.0197431	0
d__Bacteria;p__Bacteroidota;c__Bacteroidia;o__Cytophagales;f__Cyclobacteriaceae;g__Algoriphagus	0	0	0	0	0.0399924	0
d__Bacteria;p__Bacteroidota;c__Bacteroidia;o__Cytophagales;f__Cyclobacteriaceae;g__CAJXNP01	0	0.0548185	0	0	0	0
d__Bacteria;p__Bacteroidota;c__Bacteroidia;o__Cytophagales;f__Cyclobacteriaceae;g__Chryseotalea	0	0	0	0	0.0199962	0
d__Bacteria;p__Bacteroidota;c__Bacteroidia;o__Cytophagales;f__Cyclobacteriaceae;g__Cyclobacterium	0.105364	0	0	0	0	0
d__Bacteria;p__Bacteroidota;c__Bacteroidia;o__Cytophagales;f__Cyclobacteriaceae;g__ELB16-189	0	0.0240097	0	0	0.121243	0
d__Bacteria;p__Bacteroidota;c__Bacteroidia;o__Cytophagales;f__Cyclobacteriaceae;g__Fabibacter	0.0214155	0.0220974	0	0	0	0
d__Bacteria;p__Bacteroidota;c__Bacteroidia;o__Cytophagales;f__Cyclobacteriaceae;g__Fulvivirga	0.0339221	0.0539686	0	0	0	0
d__Bacteria;p__Bacteroidota;c__Bacteroidia;o__Cytophagales;f__Cyclobacteriaceae;g__JAAUQL01	0	0.0212475	0	0	0	0
d__Bacteria;p__Bacteroidota;c__Bacteroidia;o__Cytophagales;f__Cyclobacteriaceae;g__JAEWLI01	0	0.0246471	0	0	0	0
d__Bacteria;p__Bacteroidota;c__Bacteroidia;o__Cytophagales;f__Cyclobacteriaceae;g__JAFIEV01	0	0.0142358	0	0	0	0
d__Bacteria;p__Bacteroidota;c__Bacteroidia;o__Cytophagales;f__Cyclobacteriaceae;g__JAGTVG01	0	0.0665046	0	0	0	0
d__Bacteria;p__Bacteroidota;c__Bacteroidia;o__Cytophagales;f__Cyclobacteriaceae;g__JAJNNC01	0	0.0116861	0	0	0	0
d__Bacteria;p__Bacteroidota;c__Bacteroidia;o__Cytophagales;f__Cyclobacteriaceae;g__Marivirga	0.227518	0.0157231	0	0	0	0
d__Bacteria;p__Bacteroidota;c__Bacteroidia;o__Cytophagales;f__Cyclobacteriaceae;g__Nafulsella	0.0695575	0	0	0	0	0
d__Bacteria;p__Bacteroidota;c__Bacteroidia;o__Cytophagales;f__Cyclobacteriaceae;g__Ohtaekwangia	0	0	0	0	0.0182244	0
d__Bacteria;p__Bacteroidota;c__Bacteroidia;o__Cytophagales;f__Cyclobacteriaceae;g__Reichenbachiella	0	0.00913642	0	0	0	0
d__Bacteria;p__Bacteroidota;c__Bacteroidia;o__Cytophagales;f__Cyclobacteriaceae;g__Roseivirga	0	0.0108362	0	0	0	0
d__Bacteria;p__Bacteroidota;c__Bacteroidia;o__Cytophagales;f__Cyclobacteriaceae;g__Tunicatimonas	0	0.00828652	0	0	0	0
d__Bacteria;p__Bacteroidota;c__Bacteroidia;o__Cytophagales;f__Cyclobacteriaceae;g__UBA10427	0	0.00892394	0	0	0	0
[truncated: 2,612 more rows]

## Sheet: SM_abundances_taxonomy_family
taxonomy_family	Lake Acigöl	Balikesir-Gömec	Balikesir-Hisaralan	Tuz Gölü	Balikesir-Balya	Armutlu
[truncated: 1,632 more rows]

[truncated: 9 more sheets: SM_abundances_taxonomy_class, SM_abundances_taxonomy_order, SM_abundances_taxonomy_phylum, SM_coverages_taxonomy_species, SM_coverages_taxonomy_genus, SM_coverages_taxonomy_family, SM_coverages_taxonomy_class, SM_coverages_taxonomy_order, SM_coverages_taxonomy_phylum]
