# Supplementary material for: Exploring extreme environments in Türkiye for novel P450s through metagenomic analysis
Source: PLoS One. 2025 Sep 8;20(9):e0330523. doi: 10.1371/journal.pone.0330523 (PMC12416667; doi:10.1371/journal.pone.0330523)
Supplement: S4 Table — (XLSX) [file pone.0330523.s007.xlsx]

## Sheet: Description
Table S4: Summary statistics on the read depths and number of reads per sample, and the number of reads mapping to scaffolds, bins and higher quality metagenome assembed genomes (MAGs).

## Sheet: Read_stats
Percent values are vs Raw_count; Read counts are forward + reverse
		Read counts are forward + reverse	QC reads		Reads filtered to 95% ID and 75% length (reads for a sample are only mapped to a scaffold for that sample)		Rep bins = dereplicated 97% Identity, Reads filtered to 95% ID and 75% length		High Quality Rep MAGs = dereplicated 97% Identity, Reads filtered to 95% ID and 75% length, Quality >= 50
Sample	Gbp	Raw_count	Trimmomatic_count	Trimmomatic_percent	Reads_mapped_Scaffolds_count	Reads_mapped_Scaffolds_percent	Reads_mapped_Rep_bins_count	Reads_mapped_Rep_bins_percent	Reads_mapped_Rep_HQ_bins_count	Reads_mapped_Rep_HQ_bins_percent
Lake Acigöl	24.9892	166594896	160521268	96.354	112605318	67.6	45282062	27.2	16175625	9.7
Balikesir-Gömec	22.672	151146514	145686572	96.388	90776611	60.1	25728987	17	10852023	7.2
Balikesir-Hisaralan	20.9612	139740932	134288062	96.098	126743169	94.4	105541274	75.5	91732152	65.6
Tuz Gölü	21.6864	144576396	138966288	96.12	119330236	85.9	69599790	48.1	31323168	21.7
Balikesir-Balya	18.633	124219740	119543756	96.236	67585489	56.5	35574909	28.6	20306771	16.3
Armutlu	2.3729	19346368	17660776	91.287	7358496	41.7	160366	0.8	119602	0.6
