# Supplementary material for: Exploring extreme environments in Türkiye for novel P450s through metagenomic analysis
Source: PLoS One. 2025 Sep 8;20(9):e0330523. doi: 10.1371/journal.pone.0330523 (PMC12416667; doi:10.1371/journal.pone.0330523)
Supplement: S5 Table — (XLSX) [file pone.0330523.s008.xlsx]

## Sheet: Description
Table S5: Summary of all bins recovered from the six samples.

## Sheet: Bin_summary
Bin_ID	Bin_ID_simple	Bin_ID_original	Sample	Sample_label	Completeness	Contamination	Strain_heterogeneity	Genome_size_(bp)	N_contigs	GC	Domain	Phylum	Class	Order	Family	Genus	Species	taxonomy_phylum	taxonomy_class	taxonomy_order	taxonomy_family	taxonomy_genus	taxonomy_species	Quality_completeness_minus_3xcontamination	Quality_completeness_minus_4xcontamination	Quality_completeness_minus_5xcontamination	Is_representative	Is_high_quality_representative	taxonomy_label	GTDB_classification	Majority_vote_NCBI_classification
balikesir_balya.concoct.001_sub	Turkey_1138	05_S201.concoct.001_sub	balikesir_balya	Balikesir-Balya	31.9	6.9	75	2076727	313	62.8	d__Bacteria	p__Pseudomonadota	c__Gammaproteobacteria	o__Burkholderiales	f__Rhodocyclaceae	g__Azonexus	s__	d__Bacteria;p__Pseudomonadota	d__Bacteria;p__Pseudomonadota;c__Gammaproteobacteria	d__Bacteria;p__Pseudomonadota;c__Gammaproteobacteria;o__Burkholderiales	d__Bacteria;p__Pseudomonadota;c__Gammaproteobacteria;o__Burkholderiales;f__Rhodocyclaceae	d__Bacteria;p__Pseudomonadota;c__Gammaproteobacteria;o__Burkholderiales;f__Rhodocyclaceae;g__Azonexus	d__Bacteria;p__Pseudomonadota;c__Gammaproteobacteria;o__Burkholderiales;f__Rhodocyclaceae;g__Azonexus;s__	11.2	4.3	-2.6	yes	no	(p__Pseudomonadota) g__Azonexus	d__Bacteria;p__Pseudomonadota;c__Gammaproteobacteria;o__Burkholderiales;f__Rhodocyclaceae;g__Azonexus;s__	d__Bacteria;p__Proteobacteria;c__Betaproteobacteria;o__;f__;g__;s__
balikesir_balya.concoct.004	Turkey_1137	05_S201.concoct.004	balikesir_balya	Balikesir-Balya	85.4	0.75	0	3308091	447	72.5	d__Bacteria	p__Pseudomonadota	c__Alphaproteobacteria	o__Acetobacterales	f__Acetobacteraceae	g__Roseococcus	s__	d__Bacteria;p__Pseudomonadota	d__Bacteria;p__Pseudomonadota;c__Alphaproteobacteria	d__Bacteria;p__Pseudomonadota;c__Alphaproteobacteria;o__Acetobacterales	d__Bacteria;p__Pseudomonadota;c__Alphaproteobacteria;o__Acetobacterales;f__Acetobacteraceae	d__Bacteria;p__Pseudomonadota;c__Alphaproteobacteria;o__Acetobacterales;f__Acetobacteraceae;g__Roseococcus	d__Bacteria;p__Pseudomonadota;c__Alphaproteobacteria;o__Acetobacterales;f__Acetobacteraceae;g__Roseococcus;s__	83.15	82.4	81.65	yes	yes	(p__Pseudomonadota) g__Roseococcus	d__Bacteria;p__Pseudomonadota;c__Alphaproteobacteria;o__Acetobacterales;f__Acetobacteraceae;g__Roseococcus;s__	d__Bacteria;p__Proteobacteria;c__Alphaproteobacteria;o__Rhodospirillales;f__Acetobacteraceae;g__Rubritepida;s__
balikesir_balya.concoct.006_sub	Turkey_1136	05_S201.concoct.006_sub	balikesir_balya	Balikesir-Balya	6.9	1.72	100	5525243	650	58.7	Unclassified Bacteria	Unassigned	Unassigned	Unassigned	Unassigned	Unassigned	Unassigned	Unclassified Bacteria;Unassigned	Unclassified Bacteria;Unassigned;Unassigned	Unclassified Bacteria;Unassigned;Unassigned;Unassigned	Unclassified Bacteria;Unassigned;Unassigned;Unassigned;Unassigned	Unclassified Bacteria;Unassigned;Unassigned;Unassigned;Unassigned;Unassigned	Unclassified Bacteria;Unassigned;Unassigned;Unassigned;Unassigned;Unassigned;Unassigned	1.74	0.02	-1.7	yes	no	Unclassified Bacteria
balikesir_balya.concoct.016_sub	Turkey_1135	05_S201.concoct.016_sub	balikesir_balya	Balikesir-Balya	10.21	2.26	9.09	267122	108	41.3	d__Bacteria	p__Bacteroidota	c__Bacteroidia	o__Bacteroidales	f__	g__	s__	d__Bacteria;p__Bacteroidota	d__Bacteria;p__Bacteroidota;c__Bacteroidia	d__Bacteria;p__Bacteroidota;c__Bacteroidia;o__Bacteroidales	d__Bacteria;p__Bacteroidota;c__Bacteroidia;o__Bacteroidales;f__	d__Bacteria;p__Bacteroidota;c__Bacteroidia;o__Bacteroidales;f__;g__	d__Bacteria;p__Bacteroidota;c__Bacteroidia;o__Bacteroidales;f__;g__;s__	3.43	1.17	-1.09	yes	no	(p__Bacteroidota) o__Bacteroidales	d__Bacteria;p__Bacteroidota;c__Bacteroidia;o__Bacteroidales;f__;g__;s__	d__Bacteria;p__Bacteroidetes;c__Bacteroidia;o__Bacteroidales;f__;g__;s__
balikesir_balya.concoct.022_sub	Turkey_1134	05_S201.concoct.022_sub	balikesir_balya	Balikesir-Balya	2.04	0	0	241598	127	64.6	Unclassified Bacteria	Unassigned	Unassigned	Unassigned	Unassigned	Unassigned	Unassigned	Unclassified Bacteria;Unassigned	Unclassified Bacteria;Unassigned;Unassigned	Unclassified Bacteria;Unassigned;Unassigned;Unassigned	Unclassified Bacteria;Unassigned;Unassigned;Unassigned;Unassigned	Unclassified Bacteria;Unassigned;Unassigned;Unassigned;Unassigned;Unassigned	Unclassified Bacteria;Unassigned;Unassigned;Unassigned;Unassigned;Unassigned;Unassigned	2.04	2.04	2.04	yes	no	Unclassified Bacteria
balikesir_balya.concoct.023_sub	Turkey_1133	05_S201.concoct.023_sub	balikesir_balya	Balikesir-Balya	6.03	1.72	0	2387684	1047	62.3	Unclassified Bacteria	Unassigned	Unassigned	Unassigned	Unassigned	Unassigned	Unassigned	Unclassified Bacteria;Unassigned	Unclassified Bacteria;Unassigned;Unassigned	Unclassified Bacteria;Unassigned;Unassigned;Unassigned	Unclassified Bacteria;Unassigned;Unassigned;Unassigned;Unassigned	Unclassified Bacteria;Unassigned;Unassigned;Unassigned;Unassigned;Unassigned	Unclassified Bacteria;Unassigned;Unassigned;Unassigned;Unassigned;Unassigned;Unassigned	0.87	-0.85	-2.57	yes	no	Unclassified Bacteria
balikesir_balya.concoct.029	Turkey_1132	05_S201.concoct.029	balikesir_balya	Balikesir-Balya	39.62	6.58	33.33	1158527	493	38.1	d__Bacteria	p__Bacteroidota	c__Bacteroidia	o__Chitinophagales	f__Chitinophagaceae	g__Sediminibacterium	s__	d__Bacteria;p__Bacteroidota	d__Bacteria;p__Bacteroidota;c__Bacteroidia	d__Bacteria;p__Bacteroidota;c__Bacteroidia;o__Chitinophagales	d__Bacteria;p__Bacteroidota;c__Bacteroidia;o__Chitinophagales;f__Chitinophagaceae	d__Bacteria;p__Bacteroidota;c__Bacteroidia;o__Chitinophagales;f__Chitinophagaceae;g__Sediminibacterium	d__Bacteria;p__Bacteroidota;c__Bacteroidia;o__Chitinophagales;f__Chitinophagaceae;g__Sediminibacterium;s__	19.88	13.3	6.72	yes	no	(p__Bacteroidota) g__Sediminibacterium	d__Bacteria;p__Bacteroidota;c__Bacteroidia;o__Chitinophagales;f__Chitinophagaceae;g__Sediminibacterium;s__	d__Bacteria;p__Bacteroidetes;c__Chitinophagia;o__Chitinophagales;f__Chitinophagaceae;g__;s__
balikesir_balya.concoct.032_sub	Turkey_1131	05_S201.concoct.032_sub	balikesir_balya	Balikesir-Balya	2.07	0.86	0	553108	98	36.8	Unclassified Archaea	Unassigned	Unassigned	Unassigned	Unassigned	Unassigned	Unassigned	Unclassified Archaea;Unassigned	Unclassified Archaea;Unassigned;Unassigned	Unclassified Archaea;Unassigned;Unassigned;Unassigned	Unclassified Archaea;Unassigned;Unassigned;Unassigned;Unassigned	Unclassified Archaea;Unassigned;Unassigned;Unassigned;Unassigned;Unassigned	Unclassified Archaea;Unassigned;Unassigned;Unassigned;Unassigned;Unassigned;Unassigned	-0.51	-1.37	-2.23	yes	no	Unclassified Archaea
balikesir_balya.concoct.041_sub	Turkey_1130	05_S201.concoct.041_sub	balikesir_balya	Balikesir-Balya	23.9	0	0	1383279	412	68.6	d__Bacteria	p__Pseudomonadota	c__Gammaproteobacteria	o__Burkholderiales	f__Rhodocyclaceae	g__66-26	s__66-26 sp001897745	d__Bacteria;p__Pseudomonadota	d__Bacteria;p__Pseudomonadota;c__Gammaproteobacteria	d__Bacteria;p__Pseudomonadota;c__Gammaproteobacteria;o__Burkholderiales	d__Bacteria;p__Pseudomonadota;c__Gammaproteobacteria;o__Burkholderiales;f__Rhodocyclaceae	d__Bacteria;p__Pseudomonadota;c__Gammaproteobacteria;o__Burkholderiales;f__Rhodocyclaceae;g__66-26	d__Bacteria;p__Pseudomonadota;c__Gammaproteobacteria;o__Burkholderiales;f__Rhodocyclaceae;g__66-26;s__66-26 sp001897745	23.9	23.9	23.9	yes	no	(p__Pseudomonadota) s__66-26 sp001897745	d__Bacteria;p__Pseudomonadota;c__Gammaproteobacteria;o__Burkholderiales;f__Rhodocyclaceae;g__66-26;s__66-26 sp001897745	d__Bacteria;p__Proteobacteria;c__Betaproteobacteria;o__;f__;g__Candidatus Accumulibacter;s__
balikesir_balya.concoct.043	Turkey_1129	05_S201.concoct.043	balikesir_balya	Balikesir-Balya	0.63	0	0	17511	10	69.3	Unclassified Archaea	Unassigned	Unassigned	Unassigned	Unassigned	Unassigned	Unassigned	Unclassified Archaea;Unassigned	Unclassified Archaea;Unassigned;Unassigned	Unclassified Archaea;Unassigned;Unassigned;Unassigned	Unclassified Archaea;Unassigned;Unassigned;Unassigned;Unassigned	Unclassified Archaea;Unassigned;Unassigned;Unassigned;Unassigned;Unassigned	Unclassified Archaea;Unassigned;Unassigned;Unassigned;Unassigned;Unassigned;Unassigned	0.63	0.63	0.63	yes	no	Unclassified Archaea
balikesir_balya.concoct.046_sub	Turkey_1128	05_S201.concoct.046_sub	balikesir_balya	Balikesir-Balya	0	0	0	283135	121	65.5	Unclassified Bacteria	Unassigned	Unassigned	Unassigned	Unassigned	Unassigned	Unassigned	Unclassified Bacteria;Unassigned	Unclassified Bacteria;Unassigned;Unassigned	Unclassified Bacteria;Unassigned;Unassigned;Unassigned	Unclassified Bacteria;Unassigned;Unassigned;Unassigned;Unassigned	Unclassified Bacteria;Unassigned;Unassigned;Unassigned;Unassigned;Unassigned	Unclassified Bacteria;Unassigned;Unassigned;Unassigned;Unassigned;Unassigned;Unassigned	0	0	0	yes	no	Unclassified Bacteria
balikesir_balya.concoct.047_sub	Turkey_1127	05_S201.concoct.047_sub	balikesir_balya	Balikesir-Balya	29.22	2.75	65.22	1630860	247	62.3	d__Bacteria	p__Pseudomonadota	c__Gammaproteobacteria	o__Burkholderiales	f__Burkholderiaceae_B	g__Hylemonella	s__Hylemonella delicata	d__Bacteria;p__Pseudomonadota	d__Bacteria;p__Pseudomonadota;c__Gammaproteobacteria	d__Bacteria;p__Pseudomonadota;c__Gammaproteobacteria;o__Burkholderiales	d__Bacteria;p__Pseudomonadota;c__Gammaproteobacteria;o__Burkholderiales;f__Burkholderiaceae_B	d__Bacteria;p__Pseudomonadota;c__Gammaproteobacteria;o__Burkholderiales;f__Burkholderiaceae_B;g__Hylemonella	d__Bacteria;p__Pseudomonadota;c__Gammaproteobacteria;o__Burkholderiales;f__Burkholderiaceae_B;g__Hylemonella;s__Hylemonella delicata	20.97	18.22	15.47	yes	no	(p__Pseudomonadota) s__Hylemonella delicata	d__Bacteria;p__Pseudomonadota;c__Gammaproteobacteria;o__Burkholderiales;f__Burkholderiaceae_B;g__Hylemonella;s__Hylemonella delicata	d__Bacteria;p__Proteobacteria;c__Betaproteobacteria;o__Burkholderiales;f__Comamonadaceae;g__Curvibacter;s__Curvibacter delicatus
balikesir_balya.concoct.049_sub	Turkey_1126	05_S201.concoct.049_sub	balikesir_balya	Balikesir-Balya	0	0	0	176902	86	27.1	Unclassified Bacteria	Unassigned	Unassigned	Unassigned	Unassigned	Unassigned	Unassigned	Unclassified Bacteria;Unassigned	Unclassified Bacteria;Unassigned;Unassigned	Unclassified Bacteria;Unassigned;Unassigned;Unassigned	Unclassified Bacteria;Unassigned;Unassigned;Unassigned;Unassigned	Unclassified Bacteria;Unassigned;Unassigned;Unassigned;Unassigned;Unassigned	Unclassified Bacteria;Unassigned;Unassigned;Unassigned;Unassigned;Unassigned;Unassigned	0	0	0	yes	no	Unclassified Bacteria
balikesir_balya.concoct.055	Turkey_1125	05_S201.concoct.055	balikesir_balya	Balikesir-Balya	29.66	0	0	678326	331	52.2	d__Bacteria	p__Pseudomonadota	c__Alphaproteobacteria	o__Caedimonadales	f__UBA1908	g__JACESU01	s__	d__Bacteria;p__Pseudomonadota	d__Bacteria;p__Pseudomonadota;c__Alphaproteobacteria	d__Bacteria;p__Pseudomonadota;c__Alphaproteobacteria;o__Caedimonadales	d__Bacteria;p__Pseudomonadota;c__Alphaproteobacteria;o__Caedimonadales;f__UBA1908	d__Bacteria;p__Pseudomonadota;c__Alphaproteobacteria;o__Caedimonadales;f__UBA1908;g__JACESU01	d__Bacteria;p__Pseudomonadota;c__Alphaproteobacteria;o__Caedimonadales;f__UBA1908;g__JACESU01;s__	29.66	29.66	29.66	yes	no	(p__Pseudomonadota) g__JACESU01	d__Bacteria;p__Pseudomonadota;c__Alphaproteobacteria;o__Caedimonadales;f__UBA1908;g__JACESU01;s__	d__Bacteria;p__Proteobacteria;c__Alphaproteobacteria;o__;f__;g__Candidatus Puniceispirillum;s__
balikesir_balya.concoct.059_sub	Turkey_1124	05_S201.concoct.059_sub	balikesir_balya	Balikesir-Balya	4.6	0.17	50	202912	65	37.5	Unclassified Bacteria	Unassigned	Unassigned	Unassigned	Unassigned	Unassigned	Unassigned	Unclassified Bacteria;Unassigned	Unclassified Bacteria;Unassigned;Unassigned	Unclassified Bacteria;Unassigned;Unassigned;Unassigned	Unclassified Bacteria;Unassigned;Unassigned;Unassigned;Unassigned	Unclassified Bacteria;Unassigned;Unassigned;Unassigned;Unassigned;Unassigned	Unclassified Bacteria;Unassigned;Unassigned;Unassigned;Unassigned;Unassigned;Unassigned	4.09	3.92	3.75	no	no	Unclassified Bacteria
balikesir_balya.concoct.062	Turkey_1123	05_S201.concoct.062	balikesir_balya	Balikesir-Balya	30.81	1.11	0	1268059	469	44.8	d__Bacteria	p__Bacteroidota	c__Bacteroidia	o__Chitinophagales	f__Chitinophagaceae	g__Flavihumibacter	s__Flavihumibacter sp018993145	d__Bacteria;p__Bacteroidota	d__Bacteria;p__Bacteroidota;c__Bacteroidia	d__Bacteria;p__Bacteroidota;c__Bacteroidia;o__Chitinophagales	d__Bacteria;p__Bacteroidota;c__Bacteroidia;o__Chitinophagales;f__Chitinophagaceae	d__Bacteria;p__Bacteroidota;c__Bacteroidia;o__Chitinophagales;f__Chitinophagaceae;g__Flavihumibacter	d__Bacteria;p__Bacteroidota;c__Bacteroidia;o__Chitinophagales;f__Chitinophagaceae;g__Flavihumibacter;s__Flavihumibacter sp018993145	27.48	26.37	25.26	yes	no	(p__Bacteroidota) s__Flavihumibacter sp018993145	d__Bacteria;p__Bacteroidota;c__Bacteroidia;o__Chitinophagales;f__Chitinophagaceae;g__Flavihumibacter;s__Flavihumibacter sp018993145	d__Bacteria;p__Bacteroidetes;c__Chitinophagia;o__Chitinophagales;f__Chitinophagaceae;g__Flavihumibacter;s__
balikesir_balya.concoct.063_sub	Turkey_1122	05_S201.concoct.063_sub	balikesir_balya	Balikesir-Balya	34.66	8.62	20	2204423	941	66.4	d__Bacteria	p__Pseudomonadota	c__Gammaproteobacteria	o__Burkholderiales	f__Rhodocyclaceae	g__Methyloversatilis	s__	d__Bacteria;p__Pseudomonadota	d__Bacteria;p__Pseudomonadota;c__Gammaproteobacteria	d__Bacteria;p__Pseudomonadota;c__Gammaproteobacteria;o__Burkholderiales	d__Bacteria;p__Pseudomonadota;c__Gammaproteobacteria;o__Burkholderiales;f__Rhodocyclaceae	d__Bacteria;p__Pseudomonadota;c__Gammaproteobacteria;o__Burkholderiales;f__Rhodocyclaceae;g__Methyloversatilis	d__Bacteria;p__Pseudomonadota;c__Gammaproteobacteria;o__Burkholderiales;f__Rhodocyclaceae;g__Methyloversatilis;s__	8.8	0.18	-8.44	yes	no	(p__Pseudomonadota) g__Methyloversatilis	d__Bacteria;p__Pseudomonadota;c__Gammaproteobacteria;o__Burkholderiales;f__Rhodocyclaceae;g__Methyloversatilis;s__	d__Bacteria;p__Proteobacteria;c__Betaproteobacteria;o__Nitrosomonadales;f__Sterolibacteriaceae;g__Methyloversatilis;s__
balikesir_balya.concoct.068_sub	Turkey_1121	05_S201.concoct.068_sub	balikesir_balya	Balikesir-Balya	4.17	0	0	609700	178	39.1	Unclassified Bacteria	Unassigned	Unassigned	Unassigned	Unassigned	Unassigned	Unassigned	Unclassified Bacteria;Unassigned	Unclassified Bacteria;Unassigned;Unassigned	Unclassified Bacteria;Unassigned;Unassigned;Unassigned	Unclassified Bacteria;Unassigned;Unassigned;Unassigned;Unassigned	Unclassified Bacteria;Unassigned;Unassigned;Unassigned;Unassigned;Unassigned	Unclassified Bacteria;Unassigned;Unassigned;Unassigned;Unassigned;Unassigned;Unassigned	4.17	4.17	4.17	yes	no	Unclassified Bacteria
balikesir_balya.concoct.070_sub	Turkey_1120	05_S201.concoct.070_sub	balikesir_balya	Balikesir-Balya	0	0	0	66823	35	48.3	Unclassified	Unassigned	Unassigned	Unassigned	Unassigned	Unassigned	Unassigned	Unclassified;Unassigned	Unclassified;Unassigned;Unassigned	Unclassified;Unassigned;Unassigned;Unassigned	Unclassified;Unassigned;Unassigned;Unassigned;Unassigned	Unclassified;Unassigned;Unassigned;Unassigned;Unassigned;Unassigned	Unclassified;Unassigned;Unassigned;Unassigned;Unassigned;Unassigned;Unassigned	0	0	0	yes	no	Unclassified
balikesir_balya.concoct.073_sub	Turkey_1119	05_S201.concoct.073_sub	balikesir_balya	Balikesir-Balya	2.04	0	0	316812	151	63.9	Unclassified Bacteria	Unassigned	Unassigned	Unassigned	Unassigned	Unassigned	Unassigned	Unclassified Bacteria;Unassigned	Unclassified Bacteria;Unassigned;Unassigned	Unclassified Bacteria;Unassigned;Unassigned;Unassigned	Unclassified Bacteria;Unassigned;Unassigned;Unassigned;Unassigned	Unclassified Bacteria;Unassigned;Unassigned;Unassigned;Unassigned;Unassigned	Unclassified Bacteria;Unassigned;Unassigned;Unassigned;Unassigned;Unassigned;Unassigned	2.04	2.04	2.04	yes	no	Unclassified Bacteria
balikesir_balya.concoct.079	Turkey_1118	05_S201.concoct.079	balikesir_balya	Balikesir-Balya	84.54	2.02	0	3257752	382	33.7	d__Bacteria	p__Bacillota_A	c__Clostridia	o__Clostridiales	f__Caloramatoraceae	g__	s__	d__Bacteria;p__Bacillota_A	d__Bacteria;p__Bacillota_A;c__Clostridia	d__Bacteria;p__Bacillota_A;c__Clostridia;o__Clostridiales	d__Bacteria;p__Bacillota_A;c__Clostridia;o__Clostridiales;f__Caloramatoraceae	d__Bacteria;p__Bacillota_A;c__Clostridia;o__Clostridiales;f__Caloramatoraceae;g__	d__Bacteria;p__Bacillota_A;c__Clostridia;o__Clostridiales;f__Caloramatoraceae;g__;s__	78.48	76.46	74.44	yes	yes	(p__Bacillota_A) f__Caloramatoraceae	d__Bacteria;p__Bacillota_A;c__Clostridia;o__Clostridiales;f__Caloramatoraceae;g__;s__	d__Bacteria;p__Firmicutes;c__Clostridia;o__Eubacteriales;f__Clostridiaceae;g__;s__
balikesir_balya.concoct.091_sub	Turkey_1117	05_S201.concoct.091_sub	balikesir_balya	Balikesir-Balya	20.3	0	0	869800	190	66.7	d__Bacteria	p__Pseudomonadota	c__Gammaproteobacteria	o__Burkholderiales	f__Burkholderiaceae_B	g__Serpentinimonas	s__Serpentinimonas maccroryi	d__Bacteria;p__Pseudomonadota	d__Bacteria;p__Pseudomonadota;c__Gammaproteobacteria	d__Bacteria;p__Pseudomonadota;c__Gammaproteobacteria;o__Burkholderiales	d__Bacteria;p__Pseudomonadota;c__Gammaproteobacteria;o__Burkholderiales;f__Burkholderiaceae_B	d__Bacteria;p__Pseudomonadota;c__Gammaproteobacteria;o__Burkholderiales;f__Burkholderiaceae_B;g__Serpentinimonas	d__Bacteria;p__Pseudomonadota;c__Gammaproteobacteria;o__Burkholderiales;f__Burkholderiaceae_B;g__Serpentinimonas;s__Serpentinimonas maccroryi	20.3	20.3	20.3	yes	no	(p__Pseudomonadota) s__Serpentinimonas maccroryi	d__Bacteria;p__Pseudomonadota;c__Gammaproteobacteria;o__Burkholderiales;f__Burkholderiaceae_B;g__Serpentinimonas;s__Serpentinimonas maccroryi	d__Bacteria;p__Proteobacteria;c__Betaproteobacteria;o__Burkholderiales;f__Comamonadaceae;g__;s__
balikesir_balya.concoct.092_sub	Turkey_1116	05_S201.concoct.092_sub	balikesir_balya	Balikesir-Balya	0	0	0	419139	74	52.1	Unclassified Bacteria	Unassigned	Unassigned	Unassigned	Unassigned	Unassigned	Unassigned	Unclassified Bacteria;Unassigned	Unclassified Bacteria;Unassigned;Unassigned	Unclassified Bacteria;Unassigned;Unassigned;Unassigned	Unclassified Bacteria;Unassigned;Unassigned;Unassigned;Unassigned	Unclassified Bacteria;Unassigned;Unassigned;Unassigned;Unassigned;Unassigned	Unclassified Bacteria;Unassigned;Unassigned;Unassigned;Unassigned;Unassigned;Unassigned	0	0	0	yes	no	Unclassified Bacteria
balikesir_balya.concoct.098_sub	Turkey_1115	05_S201.concoct.098_sub	balikesir_balya	Balikesir-Balya	4.17	0	0	1209004	246	43.3	Unclassified Bacteria	Unassigned	Unassigned	Unassigned	Unassigned	Unassigned	Unassigned	Unclassified Bacteria;Unassigned	Unclassified Bacteria;Unassigned;Unassigned	Unclassified Bacteria;Unassigned;Unassigned;Unassigned	Unclassified Bacteria;Unassigned;Unassigned;Unassigned;Unassigned	Unclassified Bacteria;Unassigned;Unassigned;Unassigned;Unassigned;Unassigned	Unclassified Bacteria;Unassigned;Unassigned;Unassigned;Unassigned;Unassigned;Unassigned	4.17	4.17	4.17	yes	no	Unclassified Bacteria
balikesir_balya.concoct.099	Turkey_1114	05_S201.concoct.099	balikesir_balya	Balikesir-Balya	32.09	3.6	15.38	987105	280	45.4	d__Bacteria	p__Bacteroidota	c__Bacteroidia	o__Chitinophagales	f__Chitinophagaceae	g__Sediminibacterium	s__Sediminibacterium sp015999745	d__Bacteria;p__Bacteroidota	d__Bacteria;p__Bacteroidota;c__Bacteroidia	d__Bacteria;p__Bacteroidota;c__Bacteroidia;o__Chitinophagales	d__Bacteria;p__Bacteroidota;c__Bacteroidia;o__Chitinophagales;f__Chitinophagaceae	d__Bacteria;p__Bacteroidota;c__Bacteroidia;o__Chitinophagales;f__Chitinophagaceae;g__Sediminibacterium	d__Bacteria;p__Bacteroidota;c__Bacteroidia;o__Chitinophagales;f__Chitinophagaceae;g__Sediminibacterium;s__Sediminibacterium sp015999745	21.29	17.69	14.09	yes	no	(p__Bacteroidota) s__Sediminibacterium sp015999745	d__Bacteria;p__Bacteroidota;c__Bacteroidia;o__Chitinophagales;f__Chitinophagaceae;g__Sediminibacterium;s__Sediminibacterium sp015999745	d__Bacteria;p__Bacteroidetes;c__Sphingobacteriia;o__;f__;g__;s__
balikesir_balya.concoct.100_sub	Turkey_1113	05_S201.concoct.100_sub	balikesir_balya	Balikesir-Balya	1.91	0	0	176955	89	27.7	Unclassified Bacteria	Unassigned	Unassigned	Unassigned	Unassigned	Unassigned	Unassigned	Unclassified Bacteria;Unassigned	Unclassified Bacteria;Unassigned;Unassigned	Unclassified Bacteria;Unassigned;Unassigned;Unassigned	Unclassified Bacteria;Unassigned;Unassigned;Unassigned;Unassigned	Unclassified Bacteria;Unassigned;Unassigned;Unassigned;Unassigned;Unassigned	Unclassified Bacteria;Unassigned;Unassigned;Unassigned;Unassigned;Unassigned;Unassigned	1.91	1.91	1.91	yes	no	Unclassified Bacteria
balikesir_balya.concoct.101_sub	Turkey_1112	05_S201.concoct.101_sub	balikesir_balya	Balikesir-Balya	8.33	0	0	396693	200	52.4	Unclassified Bacteria	Unassigned	Unassigned	Unassigned	Unassigned	Unassigned	Unassigned	Unclassified Bacteria;Unassigned	Unclassified Bacteria;Unassigned;Unassigned	Unclassified Bacteria;Unassigned;Unassigned;Unassigned	Unclassified Bacteria;Unassigned;Unassigned;Unassigned;Unassigned	Unclassified Bacteria;Unassigned;Unassigned;Unassigned;Unassigned;Unassigned	Unclassified Bacteria;Unassigned;Unassigned;Unassigned;Unassigned;Unassigned;Unassigned	8.33	8.33	8.33	yes	no	Unclassified Bacteria
balikesir_balya.concoct.103	Turkey_1111	05_S201.concoct.103	balikesir_balya	Balikesir-Balya	33.71	0	0	621088	286	53.1	d__Bacteria	p__Pseudomonadota	c__Gammaproteobacteria	o__Enterobacterales	f__Enterobacteriaceae	g__BIGb0383	s__	d__Bacteria;p__Pseudomonadota	d__Bacteria;p__Pseudomonadota;c__Gammaproteobacteria	d__Bacteria;p__Pseudomonadota;c__Gammaproteobacteria;o__Enterobacterales	d__Bacteria;p__Pseudomonadota;c__Gammaproteobacteria;o__Enterobacterales;f__Enterobacteriaceae	d__Bacteria;p__Pseudomonadota;c__Gammaproteobacteria;o__Enterobacterales;f__Enterobacteriaceae;g__BIGb0383	d__Bacteria;p__Pseudomonadota;c__Gammaproteobacteria;o__Enterobacterales;f__Enterobacteriaceae;g__BIGb0383;s__	33.71	33.71	33.71	yes	no	(p__Pseudomonadota) g__BIGb0383	d__Bacteria;p__Pseudomonadota;c__Gammaproteobacteria;o__Enterobacterales;f__Enterobacteriaceae;g__BIGb0383;s__	d__Bacteria;p__Proteobacteria;c__Gammaproteobacteria;o__Enterobacterales;f__Enterobacteriaceae;g__Enterobacter;s__
balikesir_balya.concoct.106_sub	Turkey_1110	05_S201.concoct.106_sub	balikesir_balya	Balikesir-Balya	4.17	0	0	303066	116	65.3	Unclassified Bacteria	Unassigned	Unassigned	Unassigned	Unassigned	Unassigned	Unassigned	Unclassified Bacteria;Unassigned	Unclassified Bacteria;Unassigned;Unassigned	Unclassified Bacteria;Unassigned;Unassigned;Unassigned	Unclassified Bacteria;Unassigned;Unassigned;Unassigned;Unassigned	Unclassified Bacteria;Unassigned;Unassigned;Unassigned;Unassigned;Unassigned	Unclassified Bacteria;Unassigned;Unassigned;Unassigned;Unassigned;Unassigned;Unassigned	4.17	4.17	4.17	yes	no	Unclassified Bacteria
balikesir_balya.concoct.108_sub	Turkey_1109	05_S201.concoct.108_sub	balikesir_balya	Balikesir-Balya	8.62	0	0	592653	85	63.2	Unclassified Bacteria	Unassigned	Unassigned	Unassigned	Unassigned	Unassigned	Unassigned	Unclassified Bacteria;Unassigned	Unclassified Bacteria;Unassigned;Unassigned	Unclassified Bacteria;Unassigned;Unassigned;Unassigned	Unclassified Bacteria;Unassigned;Unassigned;Unassigned;Unassigned	Unclassified Bacteria;Unassigned;Unassigned;Unassigned;Unassigned;Unassigned	Unclassified Bacteria;Unassigned;Unassigned;Unassigned;Unassigned;Unassigned;Unassigned	8.62	8.62	8.62	yes	no	Unclassified Bacteria
balikesir_balya.metabat_sens.006_sub	Turkey_1079	05_S201.metabat_sens.006_sub	balikesir_balya	Balikesir-Balya	5.17	0	0	451152	166	43.7	Unclassified Bacteria	Unassigned	Unassigned	Unassigned	Unassigned	Unassigned	Unassigned	Unclassified Bacteria;Unassigned	Unclassified Bacteria;Unassigned;Unassigned	Unclassified Bacteria;Unassigned;Unassigned;Unassigned	Unclassified Bacteria;Unassigned;Unassigned;Unassigned;Unassigned	Unclassified Bacteria;Unassigned;Unassigned;Unassigned;Unassigned;Unassigned	Unclassified Bacteria;Unassigned;Unassigned;Unassigned;Unassigned;Unassigned;Unassigned	5.17	5.17	5.17	yes	no	Unclassified Bacteria
balikesir_balya.metabat_sens.008	Turkey_1078	05_S201.metabat_sens.008	balikesir_balya	Balikesir-Balya	52.06	0.61	100	1108543	268	66.9	d__Bacteria	p__Pseudomonadota	c__Gammaproteobacteria	o__Burkholderiales	f__Burkholderiaceae_B	g__Serpentinimonas	s__Serpentinimonas maccroryi	d__Bacteria;p__Pseudomonadota	d__Bacteria;p__Pseudomonadota;c__Gammaproteobacteria	d__Bacteria;p__Pseudomonadota;c__Gammaproteobacteria;o__Burkholderiales	d__Bacteria;p__Pseudomonadota;c__Gammaproteobacteria;o__Burkholderiales;f__Burkholderiaceae_B	d__Bacteria;p__Pseudomonadota;c__Gammaproteobacteria;o__Burkholderiales;f__Burkholderiaceae_B;g__Serpentinimonas	d__Bacteria;p__Pseudomonadota;c__Gammaproteobacteria;o__Burkholderiales;f__Burkholderiaceae_B;g__Serpentinimonas;s__Serpentinimonas maccroryi	50.23	49.62	49.01	yes	yes	(p__Pseudomonadota) s__Serpentinimonas maccroryi	d__Bacteria;p__Pseudomonadota;c__Gammaproteobacteria;o__Burkholderiales;f__Burkholderiaceae_B;g__Serpentinimonas;s__Serpentinimonas maccroryi	d__Bacteria;p__Proteobacteria;c__Betaproteobacteria;o__Burkholderiales;f__Comamonadaceae;g__;s__
balikesir_balya.metabat_sens.010_sub	Turkey_1077	05_S201.metabat_sens.010_sub	balikesir_balya	Balikesir-Balya	54.75	7.71	24	1015060	367	28.2	d__Bacteria	p__Campylobacterota	c__Campylobacteria	o__Campylobacterales	f__Arcobacteraceae	g__Aliarcobacter	s__	d__Bacteria;p__Campylobacterota	d__Bacteria;p__Campylobacterota;c__Campylobacteria	d__Bacteria;p__Campylobacterota;c__Campylobacteria;o__Campylobacterales	d__Bacteria;p__Campylobacterota;c__Campylobacteria;o__Campylobacterales;f__Arcobacteraceae	d__Bacteria;p__Campylobacterota;c__Campylobacteria;o__Campylobacterales;f__Arcobacteraceae;g__Aliarcobacter	d__Bacteria;p__Campylobacterota;c__Campylobacteria;o__Campylobacterales;f__Arcobacteraceae;g__Aliarcobacter;s__	31.62	23.91	16.2	yes	no	(p__Campylobacterota) g__Aliarcobacter	d__Bacteria;p__Campylobacterota;c__Campylobacteria;o__Campylobacterales;f__Arcobacteraceae;g__Aliarcobacter;s__	d__Bacteria;p__Proteobacteria;c__Epsilonproteobacteria;o__Campylobacterales;f__Arcobacteraceae;g__Aliarcobacter;s__
balikesir_balya.metabat_sens.031_sub	Turkey_1076	05_S201.metabat_sens.031_sub	balikesir_balya	Balikesir-Balya	2.7	0	0	33067	17	20.4	Unclassified	Unassigned	Unassigned	Unassigned	Unassigned	Unassigned	Unassigned	Unclassified;Unassigned	Unclassified;Unassigned;Unassigned	Unclassified;Unassigned;Unassigned;Unassigned	Unclassified;Unassigned;Unassigned;Unassigned;Unassigned	Unclassified;Unassigned;Unassigned;Unassigned;Unassigned;Unassigned	Unclassified;Unassigned;Unassigned;Unassigned;Unassigned;Unassigned;Unassigned	2.7	2.7	2.7	yes	no	Unclassified
balikesir_balya.metabat_sspec.003_sub	Turkey_1075	05_S201.metabat_sspec.003_sub	balikesir_balya	Balikesir-Balya	4.17	0	0	1185279	179	43.7	Unclassified Bacteria	Unassigned	Unassigned	Unassigned	Unassigned	Unassigned	Unassigned	Unclassified Bacteria;Unassigned	Unclassified Bacteria;Unassigned;Unassigned	Unclassified Bacteria;Unassigned;Unassigned;Unassigned	Unclassified Bacteria;Unassigned;Unassigned;Unassigned;Unassigned	Unclassified Bacteria;Unassigned;Unassigned;Unassigned;Unassigned;Unassigned	Unclassified Bacteria;Unassigned;Unassigned;Unassigned;Unassigned;Unassigned;Unassigned	4.17	4.17	4.17	yes	no	Unclassified Bacteria
balikesir_balya.metabat_sspec.008_sub	Turkey_1074	05_S201.metabat_sspec.008_sub	balikesir_balya	Balikesir-Balya	0	0	0	19328	9	67.1	Unclassified	Unassigned	Unassigned	Unassigned	Unassigned	Unassigned	Unassigned	Unclassified;Unassigned	Unclassified;Unassigned;Unassigned	Unclassified;Unassigned;Unassigned;Unassigned	Unclassified;Unassigned;Unassigned;Unassigned;Unassigned	Unclassified;Unassigned;Unassigned;Unassigned;Unassigned;Unassigned	Unclassified;Unassigned;Unassigned;Unassigned;Unassigned;Unassigned;Unassigned	0	0	0	yes	no	Unclassified
balikesir_balya.metabat_sspec.009_sub	Turkey_1073	05_S201.metabat_sspec.009_sub	balikesir_balya	Balikesir-Balya	13.87	4.57	56.25	1449074	285	59	d__Bacteria	p__Pseudomonadota	c__Gammaproteobacteria	o__Burkholderiales	f__Burkholderiaceae_B	g__Acidovorax	s__	d__Bacteria;p__Pseudomonadota	d__Bacteria;p__Pseudomonadota;c__Gammaproteobacteria	d__Bacteria;p__Pseudomonadota;c__Gammaproteobacteria;o__Burkholderiales	d__Bacteria;p__Pseudomonadota;c__Gammaproteobacteria;o__Burkholderiales;f__Burkholderiaceae_B	d__Bacteria;p__Pseudomonadota;c__Gammaproteobacteria;o__Burkholderiales;f__Burkholderiaceae_B;g__Acidovorax	d__Bacteria;p__Pseudomonadota;c__Gammaproteobacteria;o__Burkholderiales;f__Burkholderiaceae_B;g__Acidovorax;s__	0.16	-4.41	-8.98	yes	no	(p__Pseudomonadota) g__Acidovorax	d__Bacteria;p__Pseudomonadota;c__Gammaproteobacteria;o__Burkholderiales;f__Burkholderiaceae_B;g__Acidovorax;s__	d__Bacteria;p__Proteobacteria;c__Betaproteobacteria;o__Burkholderiales;f__Comamonadaceae;g__Acidovorax;s__
balikesir_balya.metabat_sspec.016_sub	Turkey_1072	05_S201.metabat_sspec.016_sub	balikesir_balya	Balikesir-Balya	18.71	0	0	630241	91	55.5	d__Bacteria	p__Pseudomonadota	c__Gammaproteobacteria	o__Burkholderiales	f__Rhodocyclaceae	g__Azonexus	s__	d__Bacteria;p__Pseudomonadota	d__Bacteria;p__Pseudomonadota;c__Gammaproteobacteria	d__Bacteria;p__Pseudomonadota;c__Gammaproteobacteria;o__Burkholderiales	d__Bacteria;p__Pseudomonadota;c__Gammaproteobacteria;o__Burkholderiales;f__Rhodocyclaceae	d__Bacteria;p__Pseudomonadota;c__Gammaproteobacteria;o__Burkholderiales;f__Rhodocyclaceae;g__Azonexus	d__Bacteria;p__Pseudomonadota;c__Gammaproteobacteria;o__Burkholderiales;f__Rhodocyclaceae;g__Azonexus;s__	18.71	18.71	18.71	yes	no	(p__Pseudomonadota) g__Azonexus	d__Bacteria;p__Pseudomonadota;c__Gammaproteobacteria;o__Burkholderiales;f__Rhodocyclaceae;g__Azonexus;s__	d__Bacteria;p__Proteobacteria;c__Betaproteobacteria;o__Rhodocyclales;f__Rhodocyclaceae;g__;s__
balikesir_balya.metabat_sspec.021_sub	Turkey_1071	05_S201.metabat_sspec.021_sub	balikesir_balya	Balikesir-Balya	7.99	0	0	598035	87	52	d__Bacteria	p__Pseudomonadota	c__Gammaproteobacteria	o__Burkholderiales	f__Thiobacillaceae	g__Thiobacillus	s__	d__Bacteria;p__Pseudomonadota	d__Bacteria;p__Pseudomonadota;c__Gammaproteobacteria	d__Bacteria;p__Pseudomonadota;c__Gammaproteobacteria;o__Burkholderiales	d__Bacteria;p__Pseudomonadota;c__Gammaproteobacteria;o__Burkholderiales;f__Thiobacillaceae	d__Bacteria;p__Pseudomonadota;c__Gammaproteobacteria;o__Burkholderiales;f__Thiobacillaceae;g__Thiobacillus	d__Bacteria;p__Pseudomonadota;c__Gammaproteobacteria;o__Burkholderiales;f__Thiobacillaceae;g__Thiobacillus;s__	7.99	7.99	7.99	yes	no	(p__Pseudomonadota) g__Thiobacillus	d__Bacteria;p__Pseudomonadota;c__Gammaproteobacteria;o__Burkholderiales;f__Thiobacillaceae;g__Thiobacillus;s__	d__Bacteria;p__Proteobacteria;c__Hydrogenophilalia;o__Hydrogenophilales;f__;g__;s__
balikesir_balya.metabat_sspec.022_sub	Turkey_1070	05_S201.metabat_sspec.022_sub	balikesir_balya	Balikesir-Balya	17.07	1.72	100	1403563	571	66.5	d__Bacteria	p__Pseudomonadota	c__Gammaproteobacteria	o__Burkholderiales	f__Rhodocyclaceae	g__Zoogloea	s__	d__Bacteria;p__Pseudomonadota	d__Bacteria;p__Pseudomonadota;c__Gammaproteobacteria	d__Bacteria;p__Pseudomonadota;c__Gammaproteobacteria;o__Burkholderiales	d__Bacteria;p__Pseudomonadota;c__Gammaproteobacteria;o__Burkholderiales;f__Rhodocyclaceae	d__Bacteria;p__Pseudomonadota;c__Gammaproteobacteria;o__Burkholderiales;f__Rhodocyclaceae;g__Zoogloea	d__Bacteria;p__Pseudomonadota;c__Gammaproteobacteria;o__Burkholderiales;f__Rhodocyclaceae;g__Zoogloea;s__	11.91	10.19	8.47	yes	no	(p__Pseudomonadota) g__Zoogloea	d__Bacteria;p__Pseudomonadota;c__Gammaproteobacteria;o__Burkholderiales;f__Rhodocyclaceae;g__Zoogloea;s__	d__Bacteria;p__Proteobacteria;c__Betaproteobacteria;o__Rhodocyclales;f__Zoogloeaceae;g__Zoogloea;s__
balikesir_balya.metabat_sspec.037_sub	Turkey_1069	05_S201.metabat_sspec.037_sub	balikesir_balya	Balikesir-Balya	35	0.86	100	1083909	403	65	d__Bacteria	p__Pseudomonadota	c__Alphaproteobacteria	o__Sphingomonadales	f__Sphingomonadaceae	g__Blastomonas	s__Blastomonas ursincola	d__Bacteria;p__Pseudomonadota	d__Bacteria;p__Pseudomonadota;c__Alphaproteobacteria	d__Bacteria;p__Pseudomonadota;c__Alphaproteobacteria;o__Sphingomonadales	d__Bacteria;p__Pseudomonadota;c__Alphaproteobacteria;o__Sphingomonadales;f__Sphingomonadaceae	d__Bacteria;p__Pseudomonadota;c__Alphaproteobacteria;o__Sphingomonadales;f__Sphingomonadaceae;g__Blastomonas	d__Bacteria;p__Pseudomonadota;c__Alphaproteobacteria;o__Sphingomonadales;f__Sphingomonadaceae;g__Blastomonas;s__Blastomonas ursincola	32.42	31.56	30.7	yes	no	(p__Pseudomonadota) s__Blastomonas ursincola	d__Bacteria;p__Pseudomonadota;c__Alphaproteobacteria;o__Sphingomonadales;f__Sphingomonadaceae;g__Blastomonas;s__Blastomonas ursincola	d__Bacteria;p__Proteobacteria;c__Alphaproteobacteria;o__Sphingomonadales;f__Sphingomonadaceae;g__;s__
balikesir_balya.metabat2_refined.002_sub	Turkey_1108	05_S201.metabat2_refined.002_sub	balikesir_balya	Balikesir-Balya	4.08	0	0	453811	93	62.6	Unclassified Bacteria	Unassigned	Unassigned	Unassigned	Unassigned	Unassigned	Unassigned	Unclassified Bacteria;Unassigned	Unclassified Bacteria;Unassigned;Unassigned	Unclassified Bacteria;Unassigned;Unassigned;Unassigned	Unclassified Bacteria;Unassigned;Unassigned;Unassigned;Unassigned	Unclassified Bacteria;Unassigned;Unassigned;Unassigned;Unassigned;Unassigned	Unclassified Bacteria;Unassigned;Unassigned;Unassigned;Unassigned;Unassigned;Unassigned	4.08	4.08	4.08	yes	no	Unclassified Bacteria
balikesir_balya.metabat2_refined.003_sub	Turkey_1107	05_S201.metabat2_refined.003_sub	balikesir_balya	Balikesir-Balya	4.17	0	0	306019	122	72.1	Unclassified Bacteria	Unassigned	Unassigned	Unassigned	Unassigned	Unassigned	Unassigned	Unclassified Bacteria;Unassigned	Unclassified Bacteria;Unassigned;Unassigned	Unclassified Bacteria;Unassigned;Unassigned;Unassigned	Unclassified Bacteria;Unassigned;Unassigned;Unassigned;Unassigned	Unclassified Bacteria;Unassigned;Unassigned;Unassigned;Unassigned;Unassigned	Unclassified Bacteria;Unassigned;Unassigned;Unassigned;Unassigned;Unassigned;Unassigned	4.17	4.17	4.17	yes	no	Unclassified Bacteria
balikesir_balya.metabat2_refined.005_sub	Turkey_1106	05_S201.metabat2_refined.005_sub	balikesir_balya	Balikesir-Balya	0	0	0	129599	46	55.8	Unclassified Bacteria	Unassigned	Unassigned	Unassigned	Unassigned	Unassigned	Unassigned	Unclassified Bacteria;Unassigned	Unclassified Bacteria;Unassigned;Unassigned	Unclassified Bacteria;Unassigned;Unassigned;Unassigned	Unclassified Bacteria;Unassigned;Unassigned;Unassigned;Unassigned	Unclassified Bacteria;Unassigned;Unassigned;Unassigned;Unassigned;Unassigned	Unclassified Bacteria;Unassigned;Unassigned;Unassigned;Unassigned;Unassigned;Unassigned	0	0	0	yes	no	Unclassified Bacteria
balikesir_balya.metabat2_refined.007_sub	Turkey_1105	05_S201.metabat2_refined.007_sub	balikesir_balya	Balikesir-Balya	6.03	1.72	0	496460	231	61.3	Unclassified Bacteria	Unassigned	Unassigned	Unassigned	Unassigned	Unassigned	Unassigned	Unclassified Bacteria;Unassigned	Unclassified Bacteria;Unassigned;Unassigned	Unclassified Bacteria;Unassigned;Unassigned;Unassigned	Unclassified Bacteria;Unassigned;Unassigned;Unassigned;Unassigned	Unclassified Bacteria;Unassigned;Unassigned;Unassigned;Unassigned;Unassigned	Unclassified Bacteria;Unassigned;Unassigned;Unassigned;Unassigned;Unassigned;Unassigned	0.87	-0.85	-2.57	yes	no	Unclassified Bacteria
balikesir_balya.metabat2_refined.008_sub	Turkey_1104	05_S201.metabat2_refined.008_sub	balikesir_balya	Balikesir-Balya	0	0	0	65900	30	64.2	Unclassified Bacteria	Unassigned	Unassigned	Unassigned	Unassigned	Unassigned	Unassigned	Unclassified Bacteria;Unassigned	Unclassified Bacteria;Unassigned;Unassigned	Unclassified Bacteria;Unassigned;Unassigned;Unassigned	Unclassified Bacteria;Unassigned;Unassigned;Unassigned;Unassigned	Unclassified Bacteria;Unassigned;Unassigned;Unassigned;Unassigned;Unassigned	Unclassified Bacteria;Unassigned;Unassigned;Unassigned;Unassigned;Unassigned;Unassigned	0	0	0	yes	no	Unclassified Bacteria
balikesir_balya.metabat2_refined.014_sub	Turkey_1103	05_S201.metabat2_refined.014_sub	balikesir_balya	Balikesir-Balya	9.95	0	0	697585	224	66.5	d__Bacteria	p__Pseudomonadota	c__Alphaproteobacteria	o__Sphingomonadales	f__Sphingomonadaceae	g__Erythrobacter	s__Erythrobacter sp019750455	d__Bacteria;p__Pseudomonadota	d__Bacteria;p__Pseudomonadota;c__Alphaproteobacteria	d__Bacteria;p__Pseudomonadota;c__Alphaproteobacteria;o__Sphingomonadales	d__Bacteria;p__Pseudomonadota;c__Alphaproteobacteria;o__Sphingomonadales;f__Sphingomonadaceae	d__Bacteria;p__Pseudomonadota;c__Alphaproteobacteria;o__Sphingomonadales;f__Sphingomonadaceae;g__Erythrobacter	d__Bacteria;p__Pseudomonadota;c__Alphaproteobacteria;o__Sphingomonadales;f__Sphingomonadaceae;g__Erythrobacter;s__Erythrobacter sp019750455	9.95	9.95	9.95	yes	no	(p__Pseudomonadota) s__Erythrobacter sp019750455	d__Bacteria;p__Pseudomonadota;c__Alphaproteobacteria;o__Sphingomonadales;f__Sphingomonadaceae;g__Erythrobacter;s__Erythrobacter sp019750455	d__Bacteria;p__Proteobacteria;c__Alphaproteobacteria;o__Sphingomonadales;f__;g__;s__
balikesir_balya.metabat2_refined.016_sub	Turkey_1102	05_S201.metabat2_refined.016_sub	balikesir_balya	Balikesir-Balya	21	1.72	0	2000458	649	62.8	d__Bacteria	p__Pseudomonadota	c__Alphaproteobacteria	o__Sphingomonadales	f__Sphingomonadaceae	g__Sphingobium	s__Sphingobium limneticum	d__Bacteria;p__Pseudomonadota	d__Bacteria;p__Pseudomonadota;c__Alphaproteobacteria	d__Bacteria;p__Pseudomonadota;c__Alphaproteobacteria;o__Sphingomonadales	d__Bacteria;p__Pseudomonadota;c__Alphaproteobacteria;o__Sphingomonadales;f__Sphingomonadaceae	d__Bacteria;p__Pseudomonadota;c__Alphaproteobacteria;o__Sphingomonadales;f__Sphingomonadaceae;g__Sphingobium	d__Bacteria;p__Pseudomonadota;c__Alphaproteobacteria;o__Sphingomonadales;f__Sphingomonadaceae;g__Sphingobium;s__Sphingobium limneticum	15.84	14.12	12.4	yes	no	(p__Pseudomonadota) s__Sphingobium limneticum	d__Bacteria;p__Pseudomonadota;c__Alphaproteobacteria;o__Sphingomonadales;f__Sphingomonadaceae;g__Sphingobium;s__Sphingobium limneticum	d__Bacteria;p__Proteobacteria;c__Alphaproteobacteria;o__Sphingomonadales;f__Sphingomonadaceae;g__Sphingobium;s__Sphingobium limneticum
balikesir_balya.metabat2_refined.019_sub	Turkey_1101	05_S201.metabat2_refined.019_sub	balikesir_balya	Balikesir-Balya	2.77	0	0	207730	90	19.7	Unclassified	Unassigned	Unassigned	Unassigned	Unassigned	Unassigned	Unassigned	Unclassified;Unassigned	Unclassified;Unassigned;Unassigned	Unclassified;Unassigned;Unassigned;Unassigned	Unclassified;Unassigned;Unassigned;Unassigned;Unassigned	Unclassified;Unassigned;Unassigned;Unassigned;Unassigned;Unassigned	Unclassified;Unassigned;Unassigned;Unassigned;Unassigned;Unassigned;Unassigned	2.77	2.77	2.77	yes	no	Unclassified
balikesir_balya.metabat2_refined.021_sub	Turkey_1100	05_S201.metabat2_refined.021_sub	balikesir_balya	Balikesir-Balya	17.15	3.92	47.06	177784	62	43.6	Unclassified Bacteria	Unassigned	Unassigned	Unassigned	Unassigned	Unassigned	Unassigned	Unclassified Bacteria;Unassigned	Unclassified Bacteria;Unassigned;Unassigned	Unclassified Bacteria;Unassigned;Unassigned;Unassigned	Unclassified Bacteria;Unassigned;Unassigned;Unassigned;Unassigned	Unclassified Bacteria;Unassigned;Unassigned;Unassigned;Unassigned;Unassigned	Unclassified Bacteria;Unassigned;Unassigned;Unassigned;Unassigned;Unassigned;Unassigned	5.39	1.47	-2.45	yes	no	Unclassified Bacteria
balikesir_balya.metabat2_refined.022_sub	Turkey_1099	05_S201.metabat2_refined.022_sub	balikesir_balya	Balikesir-Balya	2.66	0	0	203624	64	59.9	Unclassified Bacteria	Unassigned	Unassigned	Unassigned	Unassigned	Unassigned	Unassigned	Unclassified Bacteria;Unassigned	Unclassified Bacteria;Unassigned;Unassigned	Unclassified Bacteria;Unassigned;Unassigned;Unassigned	Unclassified Bacteria;Unassigned;Unassigned;Unassigned;Unassigned	Unclassified Bacteria;Unassigned;Unassigned;Unassigned;Unassigned;Unassigned	Unclassified Bacteria;Unassigned;Unassigned;Unassigned;Unassigned;Unassigned;Unassigned	2.66	2.66	2.66	yes	no	Unclassified Bacteria
balikesir_balya.metabat2_refined.024	Turkey_1098	05_S201.metabat2_refined.024	balikesir_balya	Balikesir-Balya	92.92	2.06	60	3841603	386	61.7	d__Bacteria	p__Pseudomonadota	c__Alphaproteobacteria	o__Sphingomonadales	f__Sphingomonadaceae	g__Novosphingobium	s__	d__Bacteria;p__Pseudomonadota	d__Bacteria;p__Pseudomonadota;c__Alphaproteobacteria	d__Bacteria;p__Pseudomonadota;c__Alphaproteobacteria;o__Sphingomonadales	d__Bacteria;p__Pseudomonadota;c__Alphaproteobacteria;o__Sphingomonadales;f__Sphingomonadaceae	d__Bacteria;p__Pseudomonadota;c__Alphaproteobacteria;o__Sphingomonadales;f__Sphingomonadaceae;g__Novosphingobium	d__Bacteria;p__Pseudomonadota;c__Alphaproteobacteria;o__Sphingomonadales;f__Sphingomonadaceae;g__Novosphingobium;s__	86.74	84.68	82.62	yes	yes	(p__Pseudomonadota) g__Novosphingobium	d__Bacteria;p__Pseudomonadota;c__Alphaproteobacteria;o__Sphingomonadales;f__Sphingomonadaceae;g__Novosphingobium;s__	d__Bacteria;p__Proteobacteria;c__Alphaproteobacteria;o__Sphingomonadales;f__Sphingomonadaceae;g__Novosphingobium;s__
balikesir_balya.metabat2_refined.027_sub	Turkey_1097	05_S201.metabat2_refined.027_sub	balikesir_balya	Balikesir-Balya	4.25	0.12	85.71	284119	66	63.8	d__Bacteria	p__Pseudomonadota	c__Alphaproteobacteria	o__Sphingomonadales	f__Sphingomonadaceae	g__Erythrobacter	s__	d__Bacteria;p__Pseudomonadota	d__Bacteria;p__Pseudomonadota;c__Alphaproteobacteria	d__Bacteria;p__Pseudomonadota;c__Alphaproteobacteria;o__Sphingomonadales	d__Bacteria;p__Pseudomonadota;c__Alphaproteobacteria;o__Sphingomonadales;f__Sphingomonadaceae	d__Bacteria;p__Pseudomonadota;c__Alphaproteobacteria;o__Sphingomonadales;f__Sphingomonadaceae;g__Erythrobacter	d__Bacteria;p__Pseudomonadota;c__Alphaproteobacteria;o__Sphingomonadales;f__Sphingomonadaceae;g__Erythrobacter;s__	3.89	3.77	3.65	yes	no	(p__Pseudomonadota) g__Erythrobacter	d__Bacteria;p__Pseudomonadota;c__Alphaproteobacteria;o__Sphingomonadales;f__Sphingomonadaceae;g__Erythrobacter;s__	d__Bacteria;p__Proteobacteria;c__Alphaproteobacteria;o__Sphingomonadales;f__;g__;s__
balikesir_balya.metabat2_refined.031_sub	Turkey_1096	05_S201.metabat2_refined.031_sub	balikesir_balya	Balikesir-Balya	49.14	0.86	100	2127110	474	64.4	d__Bacteria	p__Pseudomonadota	c__Gammaproteobacteria	o__Burkholderiales	f__Burkholderiaceae_B	g__Acidovorax	s__Acidovorax defluvii	d__Bacteria;p__Pseudomonadota	d__Bacteria;p__Pseudomonadota;c__Gammaproteobacteria	d__Bacteria;p__Pseudomonadota;c__Gammaproteobacteria;o__Burkholderiales	d__Bacteria;p__Pseudomonadota;c__Gammaproteobacteria;o__Burkholderiales;f__Burkholderiaceae_B	d__Bacteria;p__Pseudomonadota;c__Gammaproteobacteria;o__Burkholderiales;f__Burkholderiaceae_B;g__Acidovorax	d__Bacteria;p__Pseudomonadota;c__Gammaproteobacteria;o__Burkholderiales;f__Burkholderiaceae_B;g__Acidovorax;s__Acidovorax defluvii	46.56	45.7	44.84	yes	no	(p__Pseudomonadota) s__Acidovorax defluvii	d__Bacteria;p__Pseudomonadota;c__Gammaproteobacteria;o__Burkholderiales;f__Burkholderiaceae_B;g__Acidovorax;s__Acidovorax defluvii	d__Bacteria;p__Proteobacteria;c__Betaproteobacteria;o__Burkholderiales;f__Comamonadaceae;g__Acidovorax;s__
balikesir_balya.metabat2_refined.037_sub	Turkey_1095	05_S201.metabat2_refined.037_sub	balikesir_balya	Balikesir-Balya	3.45	0	0	1781926	951	64	Unclassified Bacteria	Unassigned	Unassigned	Unassigned	Unassigned	Unassigned	Unassigned	Unclassified Bacteria;Unassigned	Unclassified Bacteria;Unassigned;Unassigned	Unclassified Bacteria;Unassigned;Unassigned;Unassigned	Unclassified Bacteria;Unassigned;Unassigned;Unassigned;Unassigned	Unclassified Bacteria;Unassigned;Unassigned;Unassigned;Unassigned;Unassigned	Unclassified Bacteria;Unassigned;Unassigned;Unassigned;Unassigned;Unassigned;Unassigned	3.45	3.45	3.45	yes	no	Unclassified Bacteria
balikesir_balya.metabat2_refined.039_sub	Turkey_1094	05_S201.metabat2_refined.039_sub	balikesir_balya	Balikesir-Balya	0	0	0	352680	149	45.8	Unclassified Bacteria	Unassigned	Unassigned	Unassigned	Unassigned	Unassigned	Unassigned	Unclassified Bacteria;Unassigned	Unclassified Bacteria;Unassigned;Unassigned	Unclassified Bacteria;Unassigned;Unassigned;Unassigned	Unclassified Bacteria;Unassigned;Unassigned;Unassigned;Unassigned	Unclassified Bacteria;Unassigned;Unassigned;Unassigned;Unassigned;Unassigned	Unclassified Bacteria;Unassigned;Unassigned;Unassigned;Unassigned;Unassigned;Unassigned	0	0	0	yes	no	Unclassified Bacteria
balikesir_balya.metabat2_refined.053_sub	Turkey_1093	05_S201.metabat2_refined.053_sub	balikesir_balya	Balikesir-Balya	10.69	0	0	716849	311	39.3	Unclassified Bacteria	Unassigned	Unassigned	Unassigned	Unassigned	Unassigned	Unassigned	Unclassified Bacteria;Unassigned	Unclassified Bacteria;Unassigned;Unassigned	Unclassified Bacteria;Unassigned;Unassigned;Unassigned	Unclassified Bacteria;Unassigned;Unassigned;Unassigned;Unassigned	Unclassified Bacteria;Unassigned;Unassigned;Unassigned;Unassigned;Unassigned	Unclassified Bacteria;Unassigned;Unassigned;Unassigned;Unassigned;Unassigned;Unassigned	10.69	10.69	10.69	yes	no	Unclassified Bacteria
balikesir_balya.metabat2_refined.058_sub	Turkey_1092	05_S201.metabat2_refined.058_sub	balikesir_balya	Balikesir-Balya	4.47	0	0	195175	104	37.1	Unclassified Bacteria	Unassigned	Unassigned	Unassigned	Unassigned	Unassigned	Unassigned	Unclassified Bacteria;Unassigned	Unclassified Bacteria;Unassigned;Unassigned	Unclassified Bacteria;Unassigned;Unassigned;Unassigned	Unclassified Bacteria;Unassigned;Unassigned;Unassigned;Unassigned	Unclassified Bacteria;Unassigned;Unassigned;Unassigned;Unassigned;Unassigned	Unclassified Bacteria;Unassigned;Unassigned;Unassigned;Unassigned;Unassigned;Unassigned	4.47	4.47	4.47	yes	no	Unclassified Bacteria
balikesir_balya.metabat2_refined.059_sub	Turkey_1091	05_S201.metabat2_refined.059_sub	balikesir_balya	Balikesir-Balya	55.81	1.45	50	2452527	505	63.6	d__Bacteria	p__Pseudomonadota	c__Gammaproteobacteria	o__Burkholderiales	f__Rhodocyclaceae	g__Zoogloea	s__	d__Bacteria;p__Pseudomonadota	d__Bacteria;p__Pseudomonadota;c__Gammaproteobacteria	d__Bacteria;p__Pseudomonadota;c__Gammaproteobacteria;o__Burkholderiales	d__Bacteria;p__Pseudomonadota;c__Gammaproteobacteria;o__Burkholderiales;f__Rhodocyclaceae	d__Bacteria;p__Pseudomonadota;c__Gammaproteobacteria;o__Burkholderiales;f__Rhodocyclaceae;g__Zoogloea	d__Bacteria;p__Pseudomonadota;c__Gammaproteobacteria;o__Burkholderiales;f__Rhodocyclaceae;g__Zoogloea;s__	51.46	50.01	48.56	yes	yes	(p__Pseudomonadota) g__Zoogloea	d__Bacteria;p__Pseudomonadota;c__Gammaproteobacteria;o__Burkholderiales;f__Rhodocyclaceae;g__Zoogloea;s__	d__Bacteria;p__Proteobacteria;c__Betaproteobacteria;o__Rhodocyclales;f__Zoogloeaceae;g__Zoogloea;s__
balikesir_balya.metabat2_refined.060_sub	Turkey_1090	05_S201.metabat2_refined.060_sub	balikesir_balya	Balikesir-Balya	0	0	0	14200	6	68.7	Unclassified	Unassigned	Unassigned	Unassigned	Unassigned	Unassigned	Unassigned	Unclassified;Unassigned	Unclassified;Unassigned;Unassigned	Unclassified;Unassigned;Unassigned;Unassigned	Unclassified;Unassigned;Unassigned;Unassigned;Unassigned	Unclassified;Unassigned;Unassigned;Unassigned;Unassigned;Unassigned	Unclassified;Unassigned;Unassigned;Unassigned;Unassigned;Unassigned;Unassigned	0	0	0	yes	no	Unclassified
balikesir_balya.metabat2_refined.061_sub	Turkey_1089	05_S201.metabat2_refined.061_sub	balikesir_balya	Balikesir-Balya	0	0	0	73464	19	48.1	Unclassified	Unassigned	Unassigned	Unassigned	Unassigned	Unassigned	Unassigned	Unclassified;Unassigned	Unclassified;Unassigned;Unassigned	Unclassified;Unassigned;Unassigned;Unassigned	Unclassified;Unassigned;Unassigned;Unassigned;Unassigned	Unclassified;Unassigned;Unassigned;Unassigned;Unassigned;Unassigned	Unclassified;Unassigned;Unassigned;Unassigned;Unassigned;Unassigned;Unassigned	0	0	0	yes	no	Unclassified
balikesir_balya.metabat2_refined.098_sub	Turkey_1088	05_S201.metabat2_refined.098_sub	balikesir_balya	Balikesir-Balya	6.62	0.34	0	796785	108	62.5	Unclassified Bacteria	Unassigned	Unassigned	Unassigned	Unassigned	Unassigned	Unassigned	Unclassified Bacteria;Unassigned	Unclassified Bacteria;Unassigned;Unassigned	Unclassified Bacteria;Unassigned;Unassigned;Unassigned	Unclassified Bacteria;Unassigned;Unassigned;Unassigned;Unassigned	Unclassified Bacteria;Unassigned;Unassigned;Unassigned;Unassigned;Unassigned	Unclassified Bacteria;Unassigned;Unassigned;Unassigned;Unassigned;Unassigned;Unassigned	5.6	5.26	4.92	yes	no	Unclassified Bacteria
balikesir_balya.metabat2_refined.102_sub	Turkey_1087	05_S201.metabat2_refined.102_sub	balikesir_balya	Balikesir-Balya	18.97	1.72	100	417126	119	65.1	d__Bacteria	p__Pseudomonadota	c__Alphaproteobacteria	o__Sphingomonadales	f__Sphingomonadaceae	g__Blastomonas	s__Blastomonas ursincola	d__Bacteria;p__Pseudomonadota	d__Bacteria;p__Pseudomonadota;c__Alphaproteobacteria	d__Bacteria;p__Pseudomonadota;c__Alphaproteobacteria;o__Sphingomonadales	d__Bacteria;p__Pseudomonadota;c__Alphaproteobacteria;o__Sphingomonadales;f__Sphingomonadaceae	d__Bacteria;p__Pseudomonadota;c__Alphaproteobacteria;o__Sphingomonadales;f__Sphingomonadaceae;g__Blastomonas	d__Bacteria;p__Pseudomonadota;c__Alphaproteobacteria;o__Sphingomonadales;f__Sphingomonadaceae;g__Blastomonas;s__Blastomonas ursincola	13.81	12.09	10.37	yes	no	(p__Pseudomonadota) s__Blastomonas ursincola	d__Bacteria;p__Pseudomonadota;c__Alphaproteobacteria;o__Sphingomonadales;f__Sphingomonadaceae;g__Blastomonas;s__Blastomonas ursincola	d__Bacteria;p__Proteobacteria;c__Alphaproteobacteria;o__Sphingomonadales;f__Sphingomonadaceae;g__;s__
balikesir_balya.metabat2_refined.103_sub	Turkey_1086	05_S201.metabat2_refined.103_sub	balikesir_balya	Balikesir-Balya	55.08	8.88	52.5	2001013	258	61.2	d__Bacteria	p__Pseudomonadota	c__Gammaproteobacteria	o__Burkholderiales	f__Rhodocyclaceae	g__Azonexus	s__Azonexus sp008080565	d__Bacteria;p__Pseudomonadota	d__Bacteria;p__Pseudomonadota;c__Gammaproteobacteria	d__Bacteria;p__Pseudomonadota;c__Gammaproteobacteria;o__Burkholderiales	d__Bacteria;p__Pseudomonadota;c__Gammaproteobacteria;o__Burkholderiales;f__Rhodocyclaceae	d__Bacteria;p__Pseudomonadota;c__Gammaproteobacteria;o__Burkholderiales;f__Rhodocyclaceae;g__Azonexus	d__Bacteria;p__Pseudomonadota;c__Gammaproteobacteria;o__Burkholderiales;f__Rhodocyclaceae;g__Azonexus;s__Azonexus sp008080565	28.44	19.56	10.68	yes	no	(p__Pseudomonadota) s__Azonexus sp008080565	d__Bacteria;p__Pseudomonadota;c__Gammaproteobacteria;o__Burkholderiales;f__Rhodocyclaceae;g__Azonexus;s__Azonexus sp008080565	d__Bacteria;p__Proteobacteria;c__Betaproteobacteria;o__Rhodocyclales;f__Rhodocyclaceae;g__;s__
balikesir_balya.metabat2_refined.116_sub	Turkey_1085	05_S201.metabat2_refined.116_sub	balikesir_balya	Balikesir-Balya	2.51	0	0	39946	22	46.8	Unclassified Bacteria	Unassigned	Unassigned	Unassigned	Unassigned	Unassigned	Unassigned	Unclassified Bacteria;Unassigned	Unclassified Bacteria;Unassigned;Unassigned	Unclassified Bacteria;Unassigned;Unassigned;Unassigned	Unclassified Bacteria;Unassigned;Unassigned;Unassigned;Unassigned	Unclassified Bacteria;Unassigned;Unassigned;Unassigned;Unassigned;Unassigned	Unclassified Bacteria;Unassigned;Unassigned;Unassigned;Unassigned;Unassigned;Unassigned	2.51	2.51	2.51	yes	no	Unclassified Bacteria
balikesir_balya.metabat2_refined.122_sub	Turkey_1084	05_S201.metabat2_refined.122_sub	balikesir_balya	Balikesir-Balya	0.78	0	0	45134	17	61.1	Unclassified Archaea	Unassigned	Unassigned	Unassigned	Unassigned	Unassigned	Unassigned	Unclassified Archaea;Unassigned	Unclassified Archaea;Unassigned;Unassigned	Unclassified Archaea;Unassigned;Unassigned;Unassigned	Unclassified Archaea;Unassigned;Unassigned;Unassigned;Unassigned	Unclassified Archaea;Unassigned;Unassigned;Unassigned;Unassigned;Unassigned	Unclassified Archaea;Unassigned;Unassigned;Unassigned;Unassigned;Unassigned;Unassigned	0.78	0.78	0.78	yes	no	Unclassified Archaea
balikesir_balya.metabat2_refined.125_sub	Turkey_1083	05_S201.metabat2_refined.125_sub	balikesir_balya	Balikesir-Balya	21.3	0	0	228039	101	61.4	d__Bacteria	p__Pseudomonadota	c__Gammaproteobacteria	o__Burkholderiales	f__	g__	s__	d__Bacteria;p__Pseudomonadota	d__Bacteria;p__Pseudomonadota;c__Gammaproteobacteria	d__Bacteria;p__Pseudomonadota;c__Gammaproteobacteria;o__Burkholderiales	d__Bacteria;p__Pseudomonadota;c__Gammaproteobacteria;o__Burkholderiales;f__	d__Bacteria;p__Pseudomonadota;c__Gammaproteobacteria;o__Burkholderiales;f__;g__	d__Bacteria;p__Pseudomonadota;c__Gammaproteobacteria;o__Burkholderiales;f__;g__;s__	21.3	21.3	21.3	yes	no	(p__Pseudomonadota) o__Burkholderiales	d__Bacteria;p__Pseudomonadota;c__Gammaproteobacteria;o__Burkholderiales;f__;g__;s__	d__Bacteria;p__Proteobacteria;c__Betaproteobacteria;o__Burkholderiales;f__;g__;s__
balikesir_balya.metabat2_refined.126_sub	Turkey_1082	05_S201.metabat2_refined.126_sub	balikesir_balya	Balikesir-Balya	18.91	0	0	386124	191	64.4	d__Bacteria	p__Pseudomonadota	c__Gammaproteobacteria	o__Burkholderiales	f__Burkholderiaceae_B	g__	s__	d__Bacteria;p__Pseudomonadota	d__Bacteria;p__Pseudomonadota;c__Gammaproteobacteria	d__Bacteria;p__Pseudomonadota;c__Gammaproteobacteria;o__Burkholderiales	d__Bacteria;p__Pseudomonadota;c__Gammaproteobacteria;o__Burkholderiales;f__Burkholderiaceae_B	d__Bacteria;p__Pseudomonadota;c__Gammaproteobacteria;o__Burkholderiales;f__Burkholderiaceae_B;g__	d__Bacteria;p__Pseudomonadota;c__Gammaproteobacteria;o__Burkholderiales;f__Burkholderiaceae_B;g__;s__	18.91	18.91	18.91	yes	no	(p__Pseudomonadota) f__Burkholderiaceae_B	d__Bacteria;p__Pseudomonadota;c__Gammaproteobacteria;o__Burkholderiales;f__Burkholderiaceae_B;g__;s__	d__Bacteria;p__Proteobacteria;c__Betaproteobacteria;o__Burkholderiales;f__Sphaerotilaceae;g__;s__
balikesir_balya.metabat2_refined.130_sub	Turkey_1081	05_S201.metabat2_refined.130_sub	balikesir_balya	Balikesir-Balya	4.17	0	0	32440	15	64.9	Unclassified Bacteria	Unassigned	Unassigned	Unassigned	Unassigned	Unassigned	Unassigned	Unclassified Bacteria;Unassigned	Unclassified Bacteria;Unassigned;Unassigned	Unclassified Bacteria;Unassigned;Unassigned;Unassigned	Unclassified Bacteria;Unassigned;Unassigned;Unassigned;Unassigned	Unclassified Bacteria;Unassigned;Unassigned;Unassigned;Unassigned;Unassigned	Unclassified Bacteria;Unassigned;Unassigned;Unassigned;Unassigned;Unassigned;Unassigned	4.17	4.17	4.17	yes	no	Unclassified Bacteria
balikesir_balya.metabat2_refined.137_sub	Turkey_1080	05_S201.metabat2_refined.137_sub	balikesir_balya	Balikesir-Balya	0	0	0	33548	15	63.9	Unclassified Bacteria	Unassigned	Unassigned	Unassigned	Unassigned	Unassigned	Unassigned	Unclassified Bacteria;Unassigned	Unclassified Bacteria;Unassigned;Unassigned	Unclassified Bacteria;Unassigned;Unassigned;Unassigned	Unclassified Bacteria;Unassigned;Unassigned;Unassigned;Unassigned	Unclassified Bacteria;Unassigned;Unassigned;Unassigned;Unassigned;Unassigned	Unclassified Bacteria;Unassigned;Unassigned;Unassigned;Unassigned;Unassigned;Unassigned	0	0	0	yes	no	Unclassified Bacteria
balikesir_balya.rosella_refine.105_0	Turkey_1068	05_S201.rosella_refine.105_0	balikesir_balya	Balikesir-Balya	14.22	0.21	100	280914	73	45.2	d__Bacteria	p__Pseudomonadota	c__Gammaproteobacteria	o__Burkholderiales	f__Methylophilaceae	g__Methylophilus	s__	d__Bacteria;p__Pseudomonadota	d__Bacteria;p__Pseudomonadota;c__Gammaproteobacteria	d__Bacteria;p__Pseudomonadota;c__Gammaproteobacteria;o__Burkholderiales	d__Bacteria;p__Pseudomonadota;c__Gammaproteobacteria;o__Burkholderiales;f__Methylophilaceae	d__Bacteria;p__Pseudomonadota;c__Gammaproteobacteria;o__Burkholderiales;f__Methylophilaceae;g__Methylophilus	d__Bacteria;p__Pseudomonadota;c__Gammaproteobacteria;o__Burkholderiales;f__Methylophilaceae;g__Methylophilus;s__	13.59	13.38	13.17	yes	no	(p__Pseudomonadota) g__Methylophilus	d__Bacteria;p__Pseudomonadota;c__Gammaproteobacteria;o__Burkholderiales;f__Methylophilaceae;g__Methylophilus;s__	d__Bacteria;p__Proteobacteria;c__Betaproteobacteria;o__Nitrosomonadales;f__Methylophilaceae;g__Methylotenera;s__
balikesir_balya.rosella_refine.106_0	Turkey_1067	05_S201.rosella_refine.106_0	balikesir_balya	Balikesir-Balya	48.79	1.71	75	1181039	351	44.3	d__Bacteria	p__Pseudomonadota	c__Gammaproteobacteria	o__Burkholderiales	f__Methylophilaceae	g__Methylophilus	s__	d__Bacteria;p__Pseudomonadota	d__Bacteria;p__Pseudomonadota;c__Gammaproteobacteria	d__Bacteria;p__Pseudomonadota;c__Gammaproteobacteria;o__Burkholderiales	d__Bacteria;p__Pseudomonadota;c__Gammaproteobacteria;o__Burkholderiales;f__Methylophilaceae	d__Bacteria;p__Pseudomonadota;c__Gammaproteobacteria;o__Burkholderiales;f__Methylophilaceae;g__Methylophilus	d__Bacteria;p__Pseudomonadota;c__Gammaproteobacteria;o__Burkholderiales;f__Methylophilaceae;g__Methylophilus;s__	43.66	41.95	40.24	yes	no	(p__Pseudomonadota) g__Methylophilus	d__Bacteria;p__Pseudomonadota;c__Gammaproteobacteria;o__Burkholderiales;f__Methylophilaceae;g__Methylophilus;s__	d__Bacteria;p__Proteobacteria;c__Betaproteobacteria;o__;f__;g__;s__
balikesir_balya.rosella_refine.114_0	Turkey_1066	05_S201.rosella_refine.114_0	balikesir_balya	Balikesir-Balya	14.64	3.45	0	203566	87	59.7	Unclassified Bacteria	Unassigned	Unassigned	Unassigned	Unassigned	Unassigned	Unassigned	Unclassified Bacteria;Unassigned	Unclassified Bacteria;Unassigned;Unassigned	Unclassified Bacteria;Unassigned;Unassigned;Unassigned	Unclassified Bacteria;Unassigned;Unassigned;Unassigned;Unassigned	Unclassified Bacteria;Unassigned;Unassigned;Unassigned;Unassigned;Unassigned	Unclassified Bacteria;Unassigned;Unassigned;Unassigned;Unassigned;Unassigned;Unassigned	4.29	0.84	-2.61	yes	no	Unclassified Bacteria
balikesir_balya.rosella_refine.117_0	Turkey_1065	05_S201.rosella_refine.117_0	balikesir_balya	Balikesir-Balya	37.93	0	0	1756463	141	66.1	d__Bacteria	p__Pseudomonadota	c__Alphaproteobacteria	o__Sphingomonadales	f__Sphingomonadaceae	g__Erythrobacter	s__Erythrobacter sp019750455	d__Bacteria;p__Pseudomonadota	d__Bacteria;p__Pseudomonadota;c__Alphaproteobacteria	d__Bacteria;p__Pseudomonadota;c__Alphaproteobacteria;o__Sphingomonadales	d__Bacteria;p__Pseudomonadota;c__Alphaproteobacteria;o__Sphingomonadales;f__Sphingomonadaceae	d__Bacteria;p__Pseudomonadota;c__Alphaproteobacteria;o__Sphingomonadales;f__Sphingomonadaceae;g__Erythrobacter	d__Bacteria;p__Pseudomonadota;c__Alphaproteobacteria;o__Sphingomonadales;f__Sphingomonadaceae;g__Erythrobacter;s__Erythrobacter sp019750455	37.93	37.93	37.93	yes	no	(p__Pseudomonadota) s__Erythrobacter sp019750455	d__Bacteria;p__Pseudomonadota;c__Alphaproteobacteria;o__Sphingomonadales;f__Sphingomonadaceae;g__Erythrobacter;s__Erythrobacter sp019750455	d__Bacteria;p__Proteobacteria;c__Alphaproteobacteria;o__Sphingomonadales;f__;g__;s__
balikesir_balya.rosella_refine.118_0	Turkey_1064	05_S201.rosella_refine.118_0	balikesir_balya	Balikesir-Balya	88.39	5.7	22.58	3321379	207	63.1	d__Bacteria	p__Pseudomonadota	c__Alphaproteobacteria	o__Sphingomonadales	f__Sphingomonadaceae	g__Erythrobacter	s__	d__Bacteria;p__Pseudomonadota	d__Bacteria;p__Pseudomonadota;c__Alphaproteobacteria	d__Bacteria;p__Pseudomonadota;c__Alphaproteobacteria;o__Sphingomonadales	d__Bacteria;p__Pseudomonadota;c__Alphaproteobacteria;o__Sphingomonadales;f__Sphingomonadaceae	d__Bacteria;p__Pseudomonadota;c__Alphaproteobacteria;o__Sphingomonadales;f__Sphingomonadaceae;g__Erythrobacter	d__Bacteria;p__Pseudomonadota;c__Alphaproteobacteria;o__Sphingomonadales;f__Sphingomonadaceae;g__Erythrobacter;s__	71.29	65.59	59.89	yes	yes	(p__Pseudomonadota) g__Erythrobacter	d__Bacteria;p__Pseudomonadota;c__Alphaproteobacteria;o__Sphingomonadales;f__Sphingomonadaceae;g__Erythrobacter;s__	d__Bacteria;p__Proteobacteria;c__Alphaproteobacteria;o__Sphingomonadales;f__Erythrobacteraceae;g__Porphyrobacter;s__
balikesir_balya.rosella_refine.200_0	Turkey_1063	05_S201.rosella_refine.200_0	balikesir_balya	Balikesir-Balya	10.34	0	0	372945	10	59.3	d__Bacteria	p__Pseudomonadota	c__Gammaproteobacteria	o__Burkholderiales	f__Rhodocyclaceae	g__CAJBIL01	s__	d__Bacteria;p__Pseudomonadota	d__Bacteria;p__Pseudomonadota;c__Gammaproteobacteria	d__Bacteria;p__Pseudomonadota;c__Gammaproteobacteria;o__Burkholderiales	d__Bacteria;p__Pseudomonadota;c__Gammaproteobacteria;o__Burkholderiales;f__Rhodocyclaceae	d__Bacteria;p__Pseudomonadota;c__Gammaproteobacteria;o__Burkholderiales;f__Rhodocyclaceae;g__CAJBIL01	d__Bacteria;p__Pseudomonadota;c__Gammaproteobacteria;o__Burkholderiales;f__Rhodocyclaceae;g__CAJBIL01;s__	10.34	10.34	10.34	yes	no	(p__Pseudomonadota) g__CAJBIL01	d__Bacteria;p__Pseudomonadota;c__Gammaproteobacteria;o__Burkholderiales;f__Rhodocyclaceae;g__CAJBIL01;s__	d__Bacteria;p__Proteobacteria;c__Betaproteobacteria;o__;f__;g__;s__
balikesir_balya.rosella_refine.203_0	Turkey_1062	05_S201.rosella_refine.203_0	balikesir_balya	Balikesir-Balya	27.59	0	0	1318125	23	61.4	d__Bacteria	p__Pseudomonadota	c__Gammaproteobacteria	o__Burkholderiales	f__Rhodocyclaceae	g__CAJBIL01	s__	d__Bacteria;p__Pseudomonadota	d__Bacteria;p__Pseudomonadota;c__Gammaproteobacteria	d__Bacteria;p__Pseudomonadota;c__Gammaproteobacteria;o__Burkholderiales	d__Bacteria;p__Pseudomonadota;c__Gammaproteobacteria;o__Burkholderiales;f__Rhodocyclaceae	d__Bacteria;p__Pseudomonadota;c__Gammaproteobacteria;o__Burkholderiales;f__Rhodocyclaceae;g__CAJBIL01	d__Bacteria;p__Pseudomonadota;c__Gammaproteobacteria;o__Burkholderiales;f__Rhodocyclaceae;g__CAJBIL01;s__	27.59	27.59	27.59	yes	no	(p__Pseudomonadota) g__CAJBIL01	d__Bacteria;p__Pseudomonadota;c__Gammaproteobacteria;o__Burkholderiales;f__Rhodocyclaceae;g__CAJBIL01;s__	d__Bacteria;p__Proteobacteria;c__Betaproteobacteria;o__;f__;g__;s__
balikesir_balya.rosella_refine.206_0	Turkey_1061	05_S201.rosella_refine.206_0	balikesir_balya	Balikesir-Balya	0	0	0	219449	8	29.5	Unclassified Bacteria	Unassigned	Unassigned	Unassigned	Unassigned	Unassigned	Unassigned	Unclassified Bacteria;Unassigned	Unclassified Bacteria;Unassigned;Unassigned	Unclassified Bacteria;Unassigned;Unassigned;Unassigned	Unclassified Bacteria;Unassigned;Unassigned;Unassigned;Unassigned	Unclassified Bacteria;Unassigned;Unassigned;Unassigned;Unassigned;Unassigned	Unclassified Bacteria;Unassigned;Unassigned;Unassigned;Unassigned;Unassigned;Unassigned	0	0	0	yes	no	Unclassified Bacteria
balikesir_balya.rosella_refine.208_0	Turkey_1060	05_S201.rosella_refine.208_0	balikesir_balya	Balikesir-Balya	13.27	0	0	1285344	124	28.1	d__Bacteria	p__Pseudomonadota	c__Gammaproteobacteria	o__	f__	g__	s__	d__Bacteria;p__Pseudomonadota	d__Bacteria;p__Pseudomonadota;c__Gammaproteobacteria	d__Bacteria;p__Pseudomonadota;c__Gammaproteobacteria;o__	d__Bacteria;p__Pseudomonadota;c__Gammaproteobacteria;o__;f__	d__Bacteria;p__Pseudomonadota;c__Gammaproteobacteria;o__;f__;g__	d__Bacteria;p__Pseudomonadota;c__Gammaproteobacteria;o__;f__;g__;s__	13.27	13.27	13.27	yes	no	(p__Pseudomonadota) c__Gammaproteobacteria	d__Bacteria;p__Pseudomonadota;c__Gammaproteobacteria;o__;f__;g__;s__	d__Bacteria;p__Proteobacteria;c__Gammaproteobacteria;o__;f__;g__;s__
balikesir_balya.rosella_refine.210_0	Turkey_1059	05_S201.rosella_refine.210_0	balikesir_balya	Balikesir-Balya	18.1	5.17	33.33	1132358	49	64.2	d__Bacteria	p__Pseudomonadota	c__Alphaproteobacteria	o__Sphingomonadales	f__Sphingomonadaceae	g__Sphingobium	s__Sphingobium xenophagum	d__Bacteria;p__Pseudomonadota	d__Bacteria;p__Pseudomonadota;c__Alphaproteobacteria	d__Bacteria;p__Pseudomonadota;c__Alphaproteobacteria;o__Sphingomonadales	d__Bacteria;p__Pseudomonadota;c__Alphaproteobacteria;o__Sphingomonadales;f__Sphingomonadaceae	d__Bacteria;p__Pseudomonadota;c__Alphaproteobacteria;o__Sphingomonadales;f__Sphingomonadaceae;g__Sphingobium	d__Bacteria;p__Pseudomonadota;c__Alphaproteobacteria;o__Sphingomonadales;f__Sphingomonadaceae;g__Sphingobium;s__Sphingobium xenophagum	2.59	-2.58	-7.75	yes	no	(p__Pseudomonadota) s__Sphingobium xenophagum	d__Bacteria;p__Pseudomonadota;c__Alphaproteobacteria;o__Sphingomonadales;f__Sphingomonadaceae;g__Sphingobium;s__Sphingobium xenophagum	d__Bacteria;p__Proteobacteria;c__Alphaproteobacteria;o__Sphingomonadales;f__Sphingomonadaceae;g__Sphingobium;s__
balikesir_balya.rosella_refine.211_0	Turkey_1058	05_S201.rosella_refine.211_0	balikesir_balya	Balikesir-Balya	0	0	0	221237	16	64.1	Unclassified Bacteria	Unassigned	Unassigned	Unassigned	Unassigned	Unassigned	Unassigned	Unclassified Bacteria;Unassigned	Unclassified Bacteria;Unassigned;Unassigned	Unclassified Bacteria;Unassigned;Unassigned;Unassigned	Unclassified Bacteria;Unassigned;Unassigned;Unassigned;Unassigned	Unclassified Bacteria;Unassigned;Unassigned;Unassigned;Unassigned;Unassigned	Unclassified Bacteria;Unassigned;Unassigned;Unassigned;Unassigned;Unassigned;Unassigned	0	0	0	yes	no	Unclassified Bacteria
balikesir_balya.rosella_refine.212_0	Turkey_1057	05_S201.rosella_refine.212_0	balikesir_balya	Balikesir-Balya	12.93	0	0	377067	25	64.2	d__Bacteria	p__Pseudomonadota	c__Alphaproteobacteria	o__Sphingomonadales	f__Sphingomonadaceae	g__Sphingobium	s__	d__Bacteria;p__Pseudomonadota	d__Bacteria;p__Pseudomonadota;c__Alphaproteobacteria	d__Bacteria;p__Pseudomonadota;c__Alphaproteobacteria;o__Sphingomonadales	d__Bacteria;p__Pseudomonadota;c__Alphaproteobacteria;o__Sphingomonadales;f__Sphingomonadaceae	d__Bacteria;p__Pseudomonadota;c__Alphaproteobacteria;o__Sphingomonadales;f__Sphingomonadaceae;g__Sphingobium	d__Bacteria;p__Pseudomonadota;c__Alphaproteobacteria;o__Sphingomonadales;f__Sphingomonadaceae;g__Sphingobium;s__	12.93	12.93	12.93	yes	no	(p__Pseudomonadota) g__Sphingobium	d__Bacteria;p__Pseudomonadota;c__Alphaproteobacteria;o__Sphingomonadales;f__Sphingomonadaceae;g__Sphingobium;s__	d__Bacteria;p__Proteobacteria;c__Alphaproteobacteria;o__Sphingomonadales;f__Sphingomonadaceae;g__Sphingobium;s__
balikesir_balya.rosella_refine.213_0	Turkey_1056	05_S201.rosella_refine.213_0	balikesir_balya	Balikesir-Balya	11.21	1.72	100	507205	27	64	d__Bacteria	p__Pseudomonadota	c__Alphaproteobacteria	o__Sphingomonadales	f__Sphingomonadaceae	g__Sphingobium	s__	d__Bacteria;p__Pseudomonadota	d__Bacteria;p__Pseudomonadota;c__Alphaproteobacteria	d__Bacteria;p__Pseudomonadota;c__Alphaproteobacteria;o__Sphingomonadales	d__Bacteria;p__Pseudomonadota;c__Alphaproteobacteria;o__Sphingomonadales;f__Sphingomonadaceae	d__Bacteria;p__Pseudomonadota;c__Alphaproteobacteria;o__Sphingomonadales;f__Sphingomonadaceae;g__Sphingobium	d__Bacteria;p__Pseudomonadota;c__Alphaproteobacteria;o__Sphingomonadales;f__Sphingomonadaceae;g__Sphingobium;s__	6.05	4.33	2.61	yes	no	(p__Pseudomonadota) g__Sphingobium	d__Bacteria;p__Pseudomonadota;c__Alphaproteobacteria;o__Sphingomonadales;f__Sphingomonadaceae;g__Sphingobium;s__	d__Bacteria;p__Proteobacteria;c__Alphaproteobacteria;o__Sphingomonadales;f__Sphingomonadaceae;g__Sphingobium;s__
balikesir_balya.rosella_refine.215_0	Turkey_1055	05_S201.rosella_refine.215_0	balikesir_balya	Balikesir-Balya	0	0	0	1357434	180	64.3	Unclassified Bacteria	Unassigned	Unassigned	Unassigned	Unassigned	Unassigned	Unassigned	Unclassified Bacteria;Unassigned	Unclassified Bacteria;Unassigned;Unassigned	Unclassified Bacteria;Unassigned;Unassigned;Unassigned	Unclassified Bacteria;Unassigned;Unassigned;Unassigned;Unassigned	Unclassified Bacteria;Unassigned;Unassigned;Unassigned;Unassigned;Unassigned	Unclassified Bacteria;Unassigned;Unassigned;Unassigned;Unassigned;Unassigned;Unassigned	0	0	0	yes	no	Unclassified Bacteria
balikesir_balya.rosella_refine.216_0	Turkey_1054	05_S201.rosella_refine.216_0	balikesir_balya	Balikesir-Balya	51.72	0	0	1931079	157	66	d__Bacteria	p__Pseudomonadota	c__Gammaproteobacteria	o__Burkholderiales	f__Burkholderiaceae_B	g__Hydrogenophaga	s__	d__Bacteria;p__Pseudomonadota	d__Bacteria;p__Pseudomonadota;c__Gammaproteobacteria	d__Bacteria;p__Pseudomonadota;c__Gammaproteobacteria;o__Burkholderiales	d__Bacteria;p__Pseudomonadota;c__Gammaproteobacteria;o__Burkholderiales;f__Burkholderiaceae_B	d__Bacteria;p__Pseudomonadota;c__Gammaproteobacteria;o__Burkholderiales;f__Burkholderiaceae_B;g__Hydrogenophaga	d__Bacteria;p__Pseudomonadota;c__Gammaproteobacteria;o__Burkholderiales;f__Burkholderiaceae_B;g__Hydrogenophaga;s__	51.72	51.72	51.72	yes	yes	(p__Pseudomonadota) g__Hydrogenophaga	d__Bacteria;p__Pseudomonadota;c__Gammaproteobacteria;o__Burkholderiales;f__Burkholderiaceae_B;g__Hydrogenophaga;s__	d__Bacteria;p__Proteobacteria;c__Betaproteobacteria;o__Burkholderiales;f__Comamonadaceae;g__Hydrogenophaga;s__
balikesir_balya.rosella_refine.219_0	Turkey_1053	05_S201.rosella_refine.219_0	balikesir_balya	Balikesir-Balya	4.48	0	0	203327	104	48.5	Unclassified Bacteria	Unassigned	Unassigned	Unassigned	Unassigned	Unassigned	Unassigned	Unclassified Bacteria;Unassigned	Unclassified Bacteria;Unassigned;Unassigned	Unclassified Bacteria;Unassigned;Unassigned;Unassigned	Unclassified Bacteria;Unassigned;Unassigned;Unassigned;Unassigned	Unclassified Bacteria;Unassigned;Unassigned;Unassigned;Unassigned;Unassigned	Unclassified Bacteria;Unassigned;Unassigned;Unassigned;Unassigned;Unassigned;Unassigned	4.48	4.48	4.48	yes	no	Unclassified Bacteria
balikesir_balya.rosella_refine.221_0	Turkey_1052	05_S201.rosella_refine.221_0	balikesir_balya	Balikesir-Balya	4.17	4.17	100	430734	112	41.7	Unclassified Bacteria	Unassigned	Unassigned	Unassigned	Unassigned	Unassigned	Unassigned	Unclassified Bacteria;Unassigned	Unclassified Bacteria;Unassigned;Unassigned	Unclassified Bacteria;Unassigned;Unassigned;Unassigned	Unclassified Bacteria;Unassigned;Unassigned;Unassigned;Unassigned	Unclassified Bacteria;Unassigned;Unassigned;Unassigned;Unassigned;Unassigned	Unclassified Bacteria;Unassigned;Unassigned;Unassigned;Unassigned;Unassigned;Unassigned	-8.34	-12.51	-16.68	yes	no	Unclassified Bacteria
balikesir_balya.rosella_refine.223_0	Turkey_1051	05_S201.rosella_refine.223_0	balikesir_balya	Balikesir-Balya	28.6	5.89	60.61	2109858	485	60.2	d__Bacteria	p__Pseudomonadota	c__Gammaproteobacteria	o__Burkholderiales	f__Rhodocyclaceae	g__Azonexus	s__	d__Bacteria;p__Pseudomonadota	d__Bacteria;p__Pseudomonadota;c__Gammaproteobacteria	d__Bacteria;p__Pseudomonadota;c__Gammaproteobacteria;o__Burkholderiales	d__Bacteria;p__Pseudomonadota;c__Gammaproteobacteria;o__Burkholderiales;f__Rhodocyclaceae	d__Bacteria;p__Pseudomonadota;c__Gammaproteobacteria;o__Burkholderiales;f__Rhodocyclaceae;g__Azonexus	d__Bacteria;p__Pseudomonadota;c__Gammaproteobacteria;o__Burkholderiales;f__Rhodocyclaceae;g__Azonexus;s__	10.93	5.04	-0.85	yes	no	(p__Pseudomonadota) g__Azonexus	d__Bacteria;p__Pseudomonadota;c__Gammaproteobacteria;o__Burkholderiales;f__Rhodocyclaceae;g__Azonexus;s__	d__Bacteria;p__Proteobacteria;c__Betaproteobacteria;o__;f__;g__;s__
balikesir_balya.rosella_refine.25_2	Turkey_1050	05_S201.rosella_refine.25_2	balikesir_balya	Balikesir-Balya	1.72	0	0	230961	11	64.6	Unclassified Bacteria	Unassigned	Unassigned	Unassigned	Unassigned	Unassigned	Unassigned	Unclassified Bacteria;Unassigned	Unclassified Bacteria;Unassigned;Unassigned	Unclassified Bacteria;Unassigned;Unassigned;Unassigned	Unclassified Bacteria;Unassigned;Unassigned;Unassigned;Unassigned	Unclassified Bacteria;Unassigned;Unassigned;Unassigned;Unassigned;Unassigned	Unclassified Bacteria;Unassigned;Unassigned;Unassigned;Unassigned;Unassigned;Unassigned	1.72	1.72	1.72	yes	no	Unclassified Bacteria
balikesir_balya.rosella_refine.25_3	Turkey_1049	05_S201.rosella_refine.25_3	balikesir_balya	Balikesir-Balya	30.17	6.9	83.33	522431	19	64	d__Bacteria	p__Pseudomonadota	c__Alphaproteobacteria	o__Sphingomonadales	f__Sphingomonadaceae	g__Sphingobium	s__	d__Bacteria;p__Pseudomonadota	d__Bacteria;p__Pseudomonadota;c__Alphaproteobacteria	d__Bacteria;p__Pseudomonadota;c__Alphaproteobacteria;o__Sphingomonadales	d__Bacteria;p__Pseudomonadota;c__Alphaproteobacteria;o__Sphingomonadales;f__Sphingomonadaceae	d__Bacteria;p__Pseudomonadota;c__Alphaproteobacteria;o__Sphingomonadales;f__Sphingomonadaceae;g__Sphingobium	d__Bacteria;p__Pseudomonadota;c__Alphaproteobacteria;o__Sphingomonadales;f__Sphingomonadaceae;g__Sphingobium;s__	9.47	2.57	-4.33	yes	no	(p__Pseudomonadota) g__Sphingobium	d__Bacteria;p__Pseudomonadota;c__Alphaproteobacteria;o__Sphingomonadales;f__Sphingomonadaceae;g__Sphingobium;s__	d__Bacteria;p__Proteobacteria;c__Alphaproteobacteria;o__Sphingomonadales;f__Sphingomonadaceae;g__Sphingobium;s__
balikesir_balya.rosella_refine.26_3	Turkey_1048	05_S201.rosella_refine.26_3	balikesir_balya	Balikesir-Balya	0	0	0	356438	18	64.3	Unclassified Bacteria	Unassigned	Unassigned	Unassigned	Unassigned	Unassigned	Unassigned	Unclassified Bacteria;Unassigned	Unclassified Bacteria;Unassigned;Unassigned	Unclassified Bacteria;Unassigned;Unassigned;Unassigned	Unclassified Bacteria;Unassigned;Unassigned;Unassigned;Unassigned	Unclassified Bacteria;Unassigned;Unassigned;Unassigned;Unassigned;Unassigned	Unclassified Bacteria;Unassigned;Unassigned;Unassigned;Unassigned;Unassigned;Unassigned	0	0	0	yes	no	Unclassified Bacteria
balikesir_balya.rosella_refine.30_0	Turkey_1047	05_S201.rosella_refine.30_0	balikesir_balya	Balikesir-Balya	10.34	0	0	384336	61	68.9	Unclassified Bacteria	Unassigned	Unassigned	Unassigned	Unassigned	Unassigned	Unassigned	Unclassified Bacteria;Unassigned	Unclassified Bacteria;Unassigned;Unassigned	Unclassified Bacteria;Unassigned;Unassigned;Unassigned	Unclassified Bacteria;Unassigned;Unassigned;Unassigned;Unassigned	Unclassified Bacteria;Unassigned;Unassigned;Unassigned;Unassigned;Unassigned	Unclassified Bacteria;Unassigned;Unassigned;Unassigned;Unassigned;Unassigned;Unassigned	10.34	10.34	10.34	yes	no	Unclassified Bacteria
balikesir_balya.rosella_refine.43_0	Turkey_1046	05_S201.rosella_refine.43_0	balikesir_balya	Balikesir-Balya	4.17	0	0	220232	16	67.3	Unclassified Archaea	Unassigned	Unassigned	Unassigned	Unassigned	Unassigned	Unassigned	Unclassified Archaea;Unassigned	Unclassified Archaea;Unassigned;Unassigned	Unclassified Archaea;Unassigned;Unassigned;Unassigned	Unclassified Archaea;Unassigned;Unassigned;Unassigned;Unassigned	Unclassified Archaea;Unassigned;Unassigned;Unassigned;Unassigned;Unassigned	Unclassified Archaea;Unassigned;Unassigned;Unassigned;Unassigned;Unassigned;Unassigned	4.17	4.17	4.17	yes	no	Unclassified Archaea
balikesir_balya.rosella_refine.48_1	Turkey_1045	05_S201.rosella_refine.48_1	balikesir_balya	Balikesir-Balya	2.19	0	0	303397	17	60.8	Unclassified Bacteria	Unassigned	Unassigned	Unassigned	Unassigned	Unassigned	Unassigned	Unclassified Bacteria;Unassigned	Unclassified Bacteria;Unassigned;Unassigned	Unclassified Bacteria;Unassigned;Unassigned;Unassigned	Unclassified Bacteria;Unassigned;Unassigned;Unassigned;Unassigned	Unclassified Bacteria;Unassigned;Unassigned;Unassigned;Unassigned;Unassigned	Unclassified Bacteria;Unassigned;Unassigned;Unassigned;Unassigned;Unassigned;Unassigned	2.19	2.19	2.19	yes	no	Unclassified Bacteria
balikesir_balya.rosella_refine.52_1	Turkey_1044	05_S201.rosella_refine.52_1	balikesir_balya	Balikesir-Balya	4.17	0	0	972309	43	63.5	Unclassified Bacteria	Unassigned	Unassigned	Unassigned	Unassigned	Unassigned	Unassigned	Unclassified Bacteria;Unassigned	Unclassified Bacteria;Unassigned;Unassigned	Unclassified Bacteria;Unassigned;Unassigned;Unassigned	Unclassified Bacteria;Unassigned;Unassigned;Unassigned;Unassigned	Unclassified Bacteria;Unassigned;Unassigned;Unassigned;Unassigned;Unassigned	Unclassified Bacteria;Unassigned;Unassigned;Unassigned;Unassigned;Unassigned;Unassigned	4.17	4.17	4.17	yes	no	Unclassified Bacteria
balikesir_balya.rosella_refine.58_0	Turkey_1043	05_S201.rosella_refine.58_0	balikesir_balya	Balikesir-Balya	0	0	0	218093	9	66.2	Unclassified Bacteria	Unassigned	Unassigned	Unassigned	Unassigned	Unassigned	Unassigned	Unclassified Bacteria;Unassigned	Unclassified Bacteria;Unassigned;Unassigned	Unclassified Bacteria;Unassigned;Unassigned;Unassigned	Unclassified Bacteria;Unassigned;Unassigned;Unassigned;Unassigned	Unclassified Bacteria;Unassigned;Unassigned;Unassigned;Unassigned;Unassigned	Unclassified Bacteria;Unassigned;Unassigned;Unassigned;Unassigned;Unassigned;Unassigned	0	0	0	yes	no	Unclassified Bacteria
balikesir_balya.rosella_refine.61_0	Turkey_1042	05_S201.rosella_refine.61_0	balikesir_balya	Balikesir-Balya	13.32	0	0	328593	6	65.1	d__Bacteria	p__Pseudomonadota	c__Gammaproteobacteria	o__Burkholderiales	f__Burkholderiaceae_B	g__Hydrogenophaga	s__	d__Bacteria;p__Pseudomonadota	d__Bacteria;p__Pseudomonadota;c__Gammaproteobacteria	d__Bacteria;p__Pseudomonadota;c__Gammaproteobacteria;o__Burkholderiales	d__Bacteria;p__Pseudomonadota;c__Gammaproteobacteria;o__Burkholderiales;f__Burkholderiaceae_B	d__Bacteria;p__Pseudomonadota;c__Gammaproteobacteria;o__Burkholderiales;f__Burkholderiaceae_B;g__Hydrogenophaga	d__Bacteria;p__Pseudomonadota;c__Gammaproteobacteria;o__Burkholderiales;f__Burkholderiaceae_B;g__Hydrogenophaga;s__	13.32	13.32	13.32	yes	no	(p__Pseudomonadota) g__Hydrogenophaga	d__Bacteria;p__Pseudomonadota;c__Gammaproteobacteria;o__Burkholderiales;f__Burkholderiaceae_B;g__Hydrogenophaga;s__	d__Bacteria;p__Proteobacteria;c__Betaproteobacteria;o__Burkholderiales;f__Comamonadaceae;g__Polaromonas;s__
balikesir_balya.rosella_refine.66_0	Turkey_1041	05_S201.rosella_refine.66_0	balikesir_balya	Balikesir-Balya	0	0	0	341399	152	64.2	Unclassified Bacteria	Unassigned	Unassigned	Unassigned	Unassigned	Unassigned	Unassigned	Unclassified Bacteria;Unassigned	Unclassified Bacteria;Unassigned;Unassigned	Unclassified Bacteria;Unassigned;Unassigned;Unassigned	Unclassified Bacteria;Unassigned;Unassigned;Unassigned;Unassigned	Unclassified Bacteria;Unassigned;Unassigned;Unassigned;Unassigned;Unassigned	Unclassified Bacteria;Unassigned;Unassigned;Unassigned;Unassigned;Unassigned;Unassigned	0	0	0	yes	no	Unclassified Bacteria
balikesir_balya.rosella_refine.69_0	Turkey_1040	05_S201.rosella_refine.69_0	balikesir_balya	Balikesir-Balya	11.23	0.62	66.67	485364	76	65.6	d__Bacteria	p__Pseudomonadota	c__Gammaproteobacteria	o__Burkholderiales	f__Rhodocyclaceae	g__Methyloversatilis	s__	d__Bacteria;p__Pseudomonadota	d__Bacteria;p__Pseudomonadota;c__Gammaproteobacteria	d__Bacteria;p__Pseudomonadota;c__Gammaproteobacteria;o__Burkholderiales	d__Bacteria;p__Pseudomonadota;c__Gammaproteobacteria;o__Burkholderiales;f__Rhodocyclaceae	d__Bacteria;p__Pseudomonadota;c__Gammaproteobacteria;o__Burkholderiales;f__Rhodocyclaceae;g__Methyloversatilis	d__Bacteria;p__Pseudomonadota;c__Gammaproteobacteria;o__Burkholderiales;f__Rhodocyclaceae;g__Methyloversatilis;s__	9.37	8.75	8.13	yes	no	(p__Pseudomonadota) g__Methyloversatilis	d__Bacteria;p__Pseudomonadota;c__Gammaproteobacteria;o__Burkholderiales;f__Rhodocyclaceae;g__Methyloversatilis;s__	d__Bacteria;p__Proteobacteria;c__Betaproteobacteria;o__Nitrosomonadales;f__Sterolibacteriaceae;g__Methyloversatilis;s__
balikesir_balya.rosella_refine.71_0	Turkey_1039	05_S201.rosella_refine.71_0	balikesir_balya	Balikesir-Balya	88.73	0.41	0	3340129	45	66.4	d__Bacteria	p__Pseudomonadota	c__Gammaproteobacteria	o__Burkholderiales	f__Rhodocyclaceae	g__Methyloversatilis	s__	d__Bacteria;p__Pseudomonadota	d__Bacteria;p__Pseudomonadota;c__Gammaproteobacteria	d__Bacteria;p__Pseudomonadota;c__Gammaproteobacteria;o__Burkholderiales	d__Bacteria;p__Pseudomonadota;c__Gammaproteobacteria;o__Burkholderiales;f__Rhodocyclaceae	d__Bacteria;p__Pseudomonadota;c__Gammaproteobacteria;o__Burkholderiales;f__Rhodocyclaceae;g__Methyloversatilis	d__Bacteria;p__Pseudomonadota;c__Gammaproteobacteria;o__Burkholderiales;f__Rhodocyclaceae;g__Methyloversatilis;s__	87.5	87.09	86.68	yes	yes	(p__Pseudomonadota) g__Methyloversatilis	d__Bacteria;p__Pseudomonadota;c__Gammaproteobacteria;o__Burkholderiales;f__Rhodocyclaceae;g__Methyloversatilis;s__	d__Bacteria;p__Proteobacteria;c__Betaproteobacteria;o__Nitrosomonadales;f__Sterolibacteriaceae;g__Methyloversatilis;s__
balikesir_balya.rosella_refine.72_0	Turkey_1038	05_S201.rosella_refine.72_0	balikesir_balya	Balikesir-Balya	13.79	4.23	47.83	516575	31	66.4	Unclassified Bacteria	Unassigned	Unassigned	Unassigned	Unassigned	Unassigned	Unassigned	Unclassified Bacteria;Unassigned	Unclassified Bacteria;Unassigned;Unassigned	Unclassified Bacteria;Unassigned;Unassigned;Unassigned	Unclassified Bacteria;Unassigned;Unassigned;Unassigned;Unassigned	Unclassified Bacteria;Unassigned;Unassigned;Unassigned;Unassigned;Unassigned	Unclassified Bacteria;Unassigned;Unassigned;Unassigned;Unassigned;Unassigned;Unassigned	1.1	-3.13	-7.36	yes	no	Unclassified Bacteria
balikesir_balya.rosella_refine.75_0	Turkey_1037	05_S201.rosella_refine.75_0	balikesir_balya	Balikesir-Balya	0	0	0	3484995	330	61.4	Unclassified Bacteria	Unassigned	Unassigned	Unassigned	Unassigned	Unassigned	Unassigned	Unclassified Bacteria;Unassigned	Unclassified Bacteria;Unassigned;Unassigned	Unclassified Bacteria;Unassigned;Unassigned;Unassigned	Unclassified Bacteria;Unassigned;Unassigned;Unassigned;Unassigned	Unclassified Bacteria;Unassigned;Unassigned;Unassigned;Unassigned;Unassigned	Unclassified Bacteria;Unassigned;Unassigned;Unassigned;Unassigned;Unassigned;Unassigned	0	0	0	yes	no	Unclassified Bacteria
balikesir_balya.rosella_refined.008_sub	Turkey_1036	05_S201.rosella_refined.008_sub	balikesir_balya	Balikesir-Balya	56.37	0.51	66.67	1352128	148	66.7	d__Bacteria	p__Pseudomonadota	c__Gammaproteobacteria	o__Burkholderiales	f__Rhodocyclaceae	g__66-26	s__66-26 sp001897745	d__Bacteria;p__Pseudomonadota	d__Bacteria;p__Pseudomonadota;c__Gammaproteobacteria	d__Bacteria;p__Pseudomonadota;c__Gammaproteobacteria;o__Burkholderiales	d__Bacteria;p__Pseudomonadota;c__Gammaproteobacteria;o__Burkholderiales;f__Rhodocyclaceae	d__Bacteria;p__Pseudomonadota;c__Gammaproteobacteria;o__Burkholderiales;f__Rhodocyclaceae;g__66-26	d__Bacteria;p__Pseudomonadota;c__Gammaproteobacteria;o__Burkholderiales;f__Rhodocyclaceae;g__66-26;s__66-26 sp001897745	54.84	54.33	53.82	yes	yes	(p__Pseudomonadota) s__66-26 sp001897745	d__Bacteria;p__Pseudomonadota;c__Gammaproteobacteria;o__Burkholderiales;f__Rhodocyclaceae;g__66-26;s__66-26 sp001897745	d__Bacteria;p__Proteobacteria;c__Betaproteobacteria;o__;f__;g__Candidatus Accumulibacter;s__
balikesir_balya.rosella_refined.011	Turkey_1035	05_S201.rosella_refined.011	balikesir_balya	Balikesir-Balya	75.39	6.66	33.33	2625159	133	63.8	d__Bacteria	p__Pseudomonadota	c__Gammaproteobacteria	o__Burkholderiales	f__Burkholderiaceae_B	g__Hylemonella	s__Hylemonella delicata	d__Bacteria;p__Pseudomonadota	d__Bacteria;p__Pseudomonadota;c__Gammaproteobacteria	d__Bacteria;p__Pseudomonadota;c__Gammaproteobacteria;o__Burkholderiales	d__Bacteria;p__Pseudomonadota;c__Gammaproteobacteria;o__Burkholderiales;f__Burkholderiaceae_B	d__Bacteria;p__Pseudomonadota;c__Gammaproteobacteria;o__Burkholderiales;f__Burkholderiaceae_B;g__Hylemonella	d__Bacteria;p__Pseudomonadota;c__Gammaproteobacteria;o__Burkholderiales;f__Burkholderiaceae_B;g__Hylemonella;s__Hylemonella delicata	55.41	48.75	42.09	yes	yes	(p__Pseudomonadota) s__Hylemonella delicata	d__Bacteria;p__Pseudomonadota;c__Gammaproteobacteria;o__Burkholderiales;f__Burkholderiaceae_B;g__Hylemonella;s__Hylemonella delicata	d__Bacteria;p__Proteobacteria;c__Betaproteobacteria;o__Burkholderiales;f__Comamonadaceae;g__Curvibacter;s__Curvibacter delicatus
balikesir_balya.rosella_refined.017_sub	Turkey_1034	05_S201.rosella_refined.017_sub	balikesir_balya	Balikesir-Balya	9.81	2.44	66.67	1091503	131	57.3	d__Bacteria	p__Pseudomonadota	c__Gammaproteobacteria	o__Burkholderiales	f__Rhodocyclaceae	g__	s__	d__Bacteria;p__Pseudomonadota	d__Bacteria;p__Pseudomonadota;c__Gammaproteobacteria	d__Bacteria;p__Pseudomonadota;c__Gammaproteobacteria;o__Burkholderiales	d__Bacteria;p__Pseudomonadota;c__Gammaproteobacteria;o__Burkholderiales;f__Rhodocyclaceae	d__Bacteria;p__Pseudomonadota;c__Gammaproteobacteria;o__Burkholderiales;f__Rhodocyclaceae;g__	d__Bacteria;p__Pseudomonadota;c__Gammaproteobacteria;o__Burkholderiales;f__Rhodocyclaceae;g__;s__	2.49	0.05	-2.39	yes	no	(p__Pseudomonadota) f__Rhodocyclaceae	d__Bacteria;p__Pseudomonadota;c__Gammaproteobacteria;o__Burkholderiales;f__Rhodocyclaceae;g__;s__	d__Bacteria;p__Proteobacteria;c__Betaproteobacteria;o__Rhodocyclales;f__Zoogloeaceae;g__;s__
balikesir_balya.rosella_refined.020_sub	Turkey_1033	05_S201.rosella_refined.020_sub	balikesir_balya	Balikesir-Balya	10.53	0	0	2584482	407	54.4	Unclassified Bacteria	Unassigned	Unassigned	Unassigned	Unassigned	Unassigned	Unassigned	Unclassified Bacteria;Unassigned	Unclassified Bacteria;Unassigned;Unassigned	Unclassified Bacteria;Unassigned;Unassigned;Unassigned	Unclassified Bacteria;Unassigned;Unassigned;Unassigned;Unassigned	Unclassified Bacteria;Unassigned;Unassigned;Unassigned;Unassigned;Unassigned	Unclassified Bacteria;Unassigned;Unassigned;Unassigned;Unassigned;Unassigned;Unassigned	10.53	10.53	10.53	yes	no	Unclassified Bacteria
balikesir_balya.rosella_refined.031_sub	Turkey_1032	05_S201.rosella_refined.031_sub	balikesir_balya	Balikesir-Balya	2.19	0	0	11094	2	60.7	Unclassified Bacteria	Unassigned	Unassigned	Unassigned	Unassigned	Unassigned	Unassigned	Unclassified Bacteria;Unassigned	Unclassified Bacteria;Unassigned;Unassigned	Unclassified Bacteria;Unassigned;Unassigned;Unassigned	Unclassified Bacteria;Unassigned;Unassigned;Unassigned;Unassigned	Unclassified Bacteria;Unassigned;Unassigned;Unassigned;Unassigned;Unassigned	Unclassified Bacteria;Unassigned;Unassigned;Unassigned;Unassigned;Unassigned;Unassigned	2.19	2.19	2.19	yes	no	Unclassified Bacteria
balikesir_balya.rosella_refined.054_sub	Turkey_1031	05_S201.rosella_refined.054_sub	balikesir_balya	Balikesir-Balya	10.92	1.79	40	178848	25	32.5	d__Bacteria	p__Cyanobacteriota	c__Cyanobacteriia	o__Gloeomargaritales	f__	g__	s__	d__Bacteria;p__Cyanobacteriota	d__Bacteria;p__Cyanobacteriota;c__Cyanobacteriia	d__Bacteria;p__Cyanobacteriota;c__Cyanobacteriia;o__Gloeomargaritales	d__Bacteria;p__Cyanobacteriota;c__Cyanobacteriia;o__Gloeomargaritales;f__	d__Bacteria;p__Cyanobacteriota;c__Cyanobacteriia;o__Gloeomargaritales;f__;g__	d__Bacteria;p__Cyanobacteriota;c__Cyanobacteriia;o__Gloeomargaritales;f__;g__;s__	5.55	3.76	1.97	yes	no	(p__Cyanobacteriota) o__Gloeomargaritales	d__Bacteria;p__Cyanobacteriota;c__Cyanobacteriia;o__Gloeomargaritales;f__;g__;s__	d__Bacteria;p__Cyanobacteria;c__;o__Gloeomargaritales;f__;g__;s__
balikesir_balya.rosella_refined.076_sub	Turkey_1030	05_S201.rosella_refined.076_sub	balikesir_balya	Balikesir-Balya	8.29	2.12	35.71	363536	16	58.4	d__Bacteria	p__Pseudomonadota	c__Gammaproteobacteria	o__Burkholderiales	f__Rhodocyclaceae	g__CAJBIL01	s__	d__Bacteria;p__Pseudomonadota	d__Bacteria;p__Pseudomonadota;c__Gammaproteobacteria	d__Bacteria;p__Pseudomonadota;c__Gammaproteobacteria;o__Burkholderiales	d__Bacteria;p__Pseudomonadota;c__Gammaproteobacteria;o__Burkholderiales;f__Rhodocyclaceae	d__Bacteria;p__Pseudomonadota;c__Gammaproteobacteria;o__Burkholderiales;f__Rhodocyclaceae;g__CAJBIL01	d__Bacteria;p__Pseudomonadota;c__Gammaproteobacteria;o__Burkholderiales;f__Rhodocyclaceae;g__CAJBIL01;s__	1.93	-0.19	-2.31	yes	no	(p__Pseudomonadota) g__CAJBIL01	d__Bacteria;p__Pseudomonadota;c__Gammaproteobacteria;o__Burkholderiales;f__Rhodocyclaceae;g__CAJBIL01;s__	d__Bacteria;p__Proteobacteria;c__;o__;f__;g__;s__
balikesir_balya.rosella_refined.089_sub	Turkey_1029	05_S201.rosella_refined.089_sub	balikesir_balya	Balikesir-Balya	13.4	0	0	160623	11	63.9	d__Bacteria	p__Pseudomonadota	c__Alphaproteobacteria	o__Sphingomonadales	f__Sphingomonadaceae	g__Sphingobium	s__Sphingobium xenophagum	d__Bacteria;p__Pseudomonadota	d__Bacteria;p__Pseudomonadota;c__Alphaproteobacteria	d__Bacteria;p__Pseudomonadota;c__Alphaproteobacteria;o__Sphingomonadales	d__Bacteria;p__Pseudomonadota;c__Alphaproteobacteria;o__Sphingomonadales;f__Sphingomonadaceae	d__Bacteria;p__Pseudomonadota;c__Alphaproteobacteria;o__Sphingomonadales;f__Sphingomonadaceae;g__Sphingobium	d__Bacteria;p__Pseudomonadota;c__Alphaproteobacteria;o__Sphingomonadales;f__Sphingomonadaceae;g__Sphingobium;s__Sphingobium xenophagum	13.4	13.4	13.4	yes	no	(p__Pseudomonadota) s__Sphingobium xenophagum	d__Bacteria;p__Pseudomonadota;c__Alphaproteobacteria;o__Sphingomonadales;f__Sphingomonadaceae;g__Sphingobium;s__Sphingobium xenophagum	d__Bacteria;p__Proteobacteria;c__Alphaproteobacteria;o__Sphingomonadales;f__Sphingomonadaceae;g__Sphingobium;s__
balikesir_balya.rosella_refined.112_sub	Turkey_1028	05_S201.rosella_refined.112_sub	balikesir_balya	Balikesir-Balya	20.89	1.81	28	1359375	181	61.9	d__Bacteria	p__Pseudomonadota	c__Gammaproteobacteria	o__Burkholderiales	f__Rhodocyclaceae	g__Azonexus	s__	d__Bacteria;p__Pseudomonadota	d__Bacteria;p__Pseudomonadota;c__Gammaproteobacteria	d__Bacteria;p__Pseudomonadota;c__Gammaproteobacteria;o__Burkholderiales	d__Bacteria;p__Pseudomonadota;c__Gammaproteobacteria;o__Burkholderiales;f__Rhodocyclaceae	d__Bacteria;p__Pseudomonadota;c__Gammaproteobacteria;o__Burkholderiales;f__Rhodocyclaceae;g__Azonexus	d__Bacteria;p__Pseudomonadota;c__Gammaproteobacteria;o__Burkholderiales;f__Rhodocyclaceae;g__Azonexus;s__	15.46	13.65	11.84	yes	no	(p__Pseudomonadota) g__Azonexus	d__Bacteria;p__Pseudomonadota;c__Gammaproteobacteria;o__Burkholderiales;f__Rhodocyclaceae;g__Azonexus;s__	d__Bacteria;p__Proteobacteria;c__Betaproteobacteria;o__;f__;g__;s__
balikesir_balya.semibin_refined.002_sub	Turkey_1027	05_S201.semibin_refined.002_sub	balikesir_balya	Balikesir-Balya	0	0	0	85851	25	64	Unclassified Bacteria	Unassigned	Unassigned	Unassigned	Unassigned	Unassigned	Unassigned	Unclassified Bacteria;Unassigned	Unclassified Bacteria;Unassigned;Unassigned	Unclassified Bacteria;Unassigned;Unassigned;Unassigned	Unclassified Bacteria;Unassigned;Unassigned;Unassigned;Unassigned	Unclassified Bacteria;Unassigned;Unassigned;Unassigned;Unassigned;Unassigned	Unclassified Bacteria;Unassigned;Unassigned;Unassigned;Unassigned;Unassigned;Unassigned	0	0	0	yes	no	Unclassified Bacteria
balikesir_balya.semibin_refined.004_sub	Turkey_1026	05_S201.semibin_refined.004_sub	balikesir_balya	Balikesir-Balya	3.61	0	0	266558	77	61.3	Unclassified Bacteria	Unassigned	Unassigned	Unassigned	Unassigned	Unassigned	Unassigned	Unclassified Bacteria;Unassigned	Unclassified Bacteria;Unassigned;Unassigned	Unclassified Bacteria;Unassigned;Unassigned;Unassigned	Unclassified Bacteria;Unassigned;Unassigned;Unassigned;Unassigned	Unclassified Bacteria;Unassigned;Unassigned;Unassigned;Unassigned;Unassigned	Unclassified Bacteria;Unassigned;Unassigned;Unassigned;Unassigned;Unassigned;Unassigned	3.61	3.61	3.61	yes	no	Unclassified Bacteria
balikesir_balya.semibin_refined.005_sub	Turkey_1025	05_S201.semibin_refined.005_sub	balikesir_balya	Balikesir-Balya	71.95	3.06	14.29	3141684	677	39.3	d__Bacteria	p__Bacillota_C	c__Negativicutes	o__Propionisporales	f__DSM-13327	g__Pelosinus	s__	d__Bacteria;p__Bacillota_C	d__Bacteria;p__Bacillota_C;c__Negativicutes	d__Bacteria;p__Bacillota_C;c__Negativicutes;o__Propionisporales	d__Bacteria;p__Bacillota_C;c__Negativicutes;o__Propionisporales;f__DSM-13327	d__Bacteria;p__Bacillota_C;c__Negativicutes;o__Propionisporales;f__DSM-13327;g__Pelosinus	d__Bacteria;p__Bacillota_C;c__Negativicutes;o__Propionisporales;f__DSM-13327;g__Pelosinus;s__	62.77	59.71	56.65	yes	yes	(p__Bacillota_C) g__Pelosinus	d__Bacteria;p__Bacillota_C;c__Negativicutes;o__Propionisporales;f__DSM-13327;g__Pelosinus;s__	d__Bacteria;p__Firmicutes;c__Negativicutes;o__Selenomonadales;f__Sporomusaceae;g__Pelosinus;s__
balikesir_balya.semibin_refined.013_sub	Turkey_1024	05_S201.semibin_refined.013_sub	balikesir_balya	Balikesir-Balya	0	0	0	324976	102	65.6	Unclassified Bacteria	Unassigned	Unassigned	Unassigned	Unassigned	Unassigned	Unassigned	Unclassified Bacteria;Unassigned	Unclassified Bacteria;Unassigned;Unassigned	Unclassified Bacteria;Unassigned;Unassigned;Unassigned	Unclassified Bacteria;Unassigned;Unassigned;Unassigned;Unassigned	Unclassified Bacteria;Unassigned;Unassigned;Unassigned;Unassigned;Unassigned	Unclassified Bacteria;Unassigned;Unassigned;Unassigned;Unassigned;Unassigned;Unassigned	0	0	0	yes	no	Unclassified Bacteria
balikesir_balya.semibin_refined.016_sub	Turkey_1023	05_S201.semibin_refined.016_sub	balikesir_balya	Balikesir-Balya	13.79	0	0	606068	171	64.1	d__Bacteria	p__Pseudomonadota	c__Alphaproteobacteria	o__Sphingomonadales	f__Sphingomonadaceae	g__Sphingobium	s__Sphingobium limneticum	d__Bacteria;p__Pseudomonadota	d__Bacteria;p__Pseudomonadota;c__Alphaproteobacteria	d__Bacteria;p__Pseudomonadota;c__Alphaproteobacteria;o__Sphingomonadales	d__Bacteria;p__Pseudomonadota;c__Alphaproteobacteria;o__Sphingomonadales;f__Sphingomonadaceae	d__Bacteria;p__Pseudomonadota;c__Alphaproteobacteria;o__Sphingomonadales;f__Sphingomonadaceae;g__Sphingobium	d__Bacteria;p__Pseudomonadota;c__Alphaproteobacteria;o__Sphingomonadales;f__Sphingomonadaceae;g__Sphingobium;s__Sphingobium limneticum	13.79	13.79	13.79	yes	no	(p__Pseudomonadota) s__Sphingobium limneticum	d__Bacteria;p__Pseudomonadota;c__Alphaproteobacteria;o__Sphingomonadales;f__Sphingomonadaceae;g__Sphingobium;s__Sphingobium limneticum	d__Bacteria;p__Proteobacteria;c__Alphaproteobacteria;o__Sphingomonadales;f__Sphingomonadaceae;g__Sphingobium;s__Sphingobium limneticum
balikesir_balya.semibin_refined.027	Turkey_1022	05_S201.semibin_refined.027	balikesir_balya	Balikesir-Balya	88.14	2.49	0	2564109	147	63.9	d__Bacteria	p__Pseudomonadota	c__Gammaproteobacteria	o__Burkholderiales	f__Thiobacillaceae	g__Thiobacillus	s__	d__Bacteria;p__Pseudomonadota	d__Bacteria;p__Pseudomonadota;c__Gammaproteobacteria	d__Bacteria;p__Pseudomonadota;c__Gammaproteobacteria;o__Burkholderiales	d__Bacteria;p__Pseudomonadota;c__Gammaproteobacteria;o__Burkholderiales;f__Thiobacillaceae	d__Bacteria;p__Pseudomonadota;c__Gammaproteobacteria;o__Burkholderiales;f__Thiobacillaceae;g__Thiobacillus	d__Bacteria;p__Pseudomonadota;c__Gammaproteobacteria;o__Burkholderiales;f__Thiobacillaceae;g__Thiobacillus;s__	80.67	78.18	75.69	yes	yes	(p__Pseudomonadota) g__Thiobacillus	d__Bacteria;p__Pseudomonadota;c__Gammaproteobacteria;o__Burkholderiales;f__Thiobacillaceae;g__Thiobacillus;s__	d__Bacteria;p__Proteobacteria;c__Hydrogenophilalia;o__Hydrogenophilales;f__;g__;s__
balikesir_balya.semibin_refined.028_sub	Turkey_1021	05_S201.semibin_refined.028_sub	balikesir_balya	Balikesir-Balya	22.57	1.72	100	1391428	327	64.4	d__Bacteria	p__Pseudomonadota	c__Gammaproteobacteria	o__Burkholderiales	f__Burkholderiaceae_B	g__Acidovorax	s__	d__Bacteria;p__Pseudomonadota	d__Bacteria;p__Pseudomonadota;c__Gammaproteobacteria	d__Bacteria;p__Pseudomonadota;c__Gammaproteobacteria;o__Burkholderiales	d__Bacteria;p__Pseudomonadota;c__Gammaproteobacteria;o__Burkholderiales;f__Burkholderiaceae_B	d__Bacteria;p__Pseudomonadota;c__Gammaproteobacteria;o__Burkholderiales;f__Burkholderiaceae_B;g__Acidovorax	d__Bacteria;p__Pseudomonadota;c__Gammaproteobacteria;o__Burkholderiales;f__Burkholderiaceae_B;g__Acidovorax;s__	17.41	15.69	13.97	yes	no	(p__Pseudomonadota) g__Acidovorax	d__Bacteria;p__Pseudomonadota;c__Gammaproteobacteria;o__Burkholderiales;f__Burkholderiaceae_B;g__Acidovorax;s__	d__Bacteria;p__Proteobacteria;c__Betaproteobacteria;o__Burkholderiales;f__Comamonadaceae;g__Acidovorax;s__
balikesir_balya.semibin_refined.030_sub	Turkey_1020	05_S201.semibin_refined.030_sub	balikesir_balya	Balikesir-Balya	87.55	7.08	94.29	3437837	203	63.9	d__Bacteria	p__Pseudomonadota	c__Alphaproteobacteria	o__Sphingomonadales	f__Sphingomonadaceae	g__Novosphingobium	s__	d__Bacteria;p__Pseudomonadota	d__Bacteria;p__Pseudomonadota;c__Alphaproteobacteria	d__Bacteria;p__Pseudomonadota;c__Alphaproteobacteria;o__Sphingomonadales	d__Bacteria;p__Pseudomonadota;c__Alphaproteobacteria;o__Sphingomonadales;f__Sphingomonadaceae	d__Bacteria;p__Pseudomonadota;c__Alphaproteobacteria;o__Sphingomonadales;f__Sphingomonadaceae;g__Novosphingobium	d__Bacteria;p__Pseudomonadota;c__Alphaproteobacteria;o__Sphingomonadales;f__Sphingomonadaceae;g__Novosphingobium;s__	66.31	59.23	52.15	yes	yes	(p__Pseudomonadota) g__Novosphingobium	d__Bacteria;p__Pseudomonadota;c__Alphaproteobacteria;o__Sphingomonadales;f__Sphingomonadaceae;g__Novosphingobium;s__	d__Bacteria;p__Proteobacteria;c__Alphaproteobacteria;o__Sphingomonadales;f__Sphingomonadaceae;g__Novosphingobium;s__
balikesir_balya.semibin_refined.033_sub	Turkey_1019	05_S201.semibin_refined.033_sub	balikesir_balya	Balikesir-Balya	9.48	0	0	1255501	372	67.4	Unclassified Bacteria	Unassigned	Unassigned	Unassigned	Unassigned	Unassigned	Unassigned	Unclassified Bacteria;Unassigned	Unclassified Bacteria;Unassigned;Unassigned	Unclassified Bacteria;Unassigned;Unassigned;Unassigned	Unclassified Bacteria;Unassigned;Unassigned;Unassigned;Unassigned	Unclassified Bacteria;Unassigned;Unassigned;Unassigned;Unassigned;Unassigned	Unclassified Bacteria;Unassigned;Unassigned;Unassigned;Unassigned;Unassigned;Unassigned	9.48	9.48	9.48	yes	no	Unclassified Bacteria
balikesir_balya.semibin_refined.034_sub	Turkey_1018	05_S201.semibin_refined.034_sub	balikesir_balya	Balikesir-Balya	3.45	0	0	122071	38	65.1	Unclassified Bacteria	Unassigned	Unassigned	Unassigned	Unassigned	Unassigned	Unassigned	Unclassified Bacteria;Unassigned	Unclassified Bacteria;Unassigned;Unassigned	Unclassified Bacteria;Unassigned;Unassigned;Unassigned	Unclassified Bacteria;Unassigned;Unassigned;Unassigned;Unassigned	Unclassified Bacteria;Unassigned;Unassigned;Unassigned;Unassigned;Unassigned	Unclassified Bacteria;Unassigned;Unassigned;Unassigned;Unassigned;Unassigned;Unassigned	3.45	3.45	3.45	yes	no	Unclassified Bacteria
balikesir_balya.semibin_refined.035_sub	Turkey_1017	05_S201.semibin_refined.035_sub	balikesir_balya	Balikesir-Balya	0	0	0	6281	2	50.8	Unclassified	Unassigned	Unassigned	Unassigned	Unassigned	Unassigned	Unassigned	Unclassified;Unassigned	Unclassified;Unassigned;Unassigned	Unclassified;Unassigned;Unassigned;Unassigned	Unclassified;Unassigned;Unassigned;Unassigned;Unassigned	Unclassified;Unassigned;Unassigned;Unassigned;Unassigned;Unassigned	Unclassified;Unassigned;Unassigned;Unassigned;Unassigned;Unassigned;Unassigned	0	0	0	yes	no	Unclassified
balikesir_balya.semibin_refined.038_sub	Turkey_1016	05_S201.semibin_refined.038_sub	balikesir_balya	Balikesir-Balya	0.94	0	0	742087	59	61.7	Unclassified Bacteria	Unassigned	Unassigned	Unassigned	Unassigned	Unassigned	Unassigned	Unclassified Bacteria;Unassigned	Unclassified Bacteria;Unassigned;Unassigned	Unclassified Bacteria;Unassigned;Unassigned;Unassigned	Unclassified Bacteria;Unassigned;Unassigned;Unassigned;Unassigned	Unclassified Bacteria;Unassigned;Unassigned;Unassigned;Unassigned;Unassigned	Unclassified Bacteria;Unassigned;Unassigned;Unassigned;Unassigned;Unassigned;Unassigned	0.94	0.94	0.94	yes	no	Unclassified Bacteria
balikesir_balya.semibin_refined.039_sub	Turkey_1015	05_S201.semibin_refined.039_sub	balikesir_balya	Balikesir-Balya	3.61	0	0	307962	91	65.7	Unclassified Bacteria	Unassigned	Unassigned	Unassigned	Unassigned	Unassigned	Unassigned	Unclassified Bacteria;Unassigned	Unclassified Bacteria;Unassigned;Unassigned	Unclassified Bacteria;Unassigned;Unassigned;Unassigned	Unclassified Bacteria;Unassigned;Unassigned;Unassigned;Unassigned	Unclassified Bacteria;Unassigned;Unassigned;Unassigned;Unassigned;Unassigned	Unclassified Bacteria;Unassigned;Unassigned;Unassigned;Unassigned;Unassigned;Unassigned	3.61	3.61	3.61	yes	no	Unclassified Bacteria
balikesir_balya.semibin_refined.040_sub	Turkey_1014	05_S201.semibin_refined.040_sub	balikesir_balya	Balikesir-Balya	5.75	0	0	102853	30	36.3	Unclassified Bacteria	Unassigned	Unassigned	Unassigned	Unassigned	Unassigned	Unassigned	Unclassified Bacteria;Unassigned	Unclassified Bacteria;Unassigned;Unassigned	Unclassified Bacteria;Unassigned;Unassigned;Unassigned	Unclassified Bacteria;Unassigned;Unassigned;Unassigned;Unassigned	Unclassified Bacteria;Unassigned;Unassigned;Unassigned;Unassigned;Unassigned	Unclassified Bacteria;Unassigned;Unassigned;Unassigned;Unassigned;Unassigned;Unassigned	5.75	5.75	5.75	yes	no	Unclassified Bacteria
balikesir_balya.semibin_refined.041_sub	Turkey_1013	05_S201.semibin_refined.041_sub	balikesir_balya	Balikesir-Balya	3.72	0.83	0	786193	99	41	Unclassified Bacteria	Unassigned	Unassigned	Unassigned	Unassigned	Unassigned	Unassigned	Unclassified Bacteria;Unassigned	Unclassified Bacteria;Unassigned;Unassigned	Unclassified Bacteria;Unassigned;Unassigned;Unassigned	Unclassified Bacteria;Unassigned;Unassigned;Unassigned;Unassigned	Unclassified Bacteria;Unassigned;Unassigned;Unassigned;Unassigned;Unassigned	Unclassified Bacteria;Unassigned;Unassigned;Unassigned;Unassigned;Unassigned;Unassigned	1.23	0.4	-0.43	yes	no	Unclassified Bacteria
balikesir_balya.semibin_refined.042_sub	Turkey_1012	05_S201.semibin_refined.042_sub	balikesir_balya	Balikesir-Balya	0	0	0	82834	23	62.3	Unclassified Bacteria	Unassigned	Unassigned	Unassigned	Unassigned	Unassigned	Unassigned	Unclassified Bacteria;Unassigned	Unclassified Bacteria;Unassigned;Unassigned	Unclassified Bacteria;Unassigned;Unassigned;Unassigned	Unclassified Bacteria;Unassigned;Unassigned;Unassigned;Unassigned	Unclassified Bacteria;Unassigned;Unassigned;Unassigned;Unassigned;Unassigned	Unclassified Bacteria;Unassigned;Unassigned;Unassigned;Unassigned;Unassigned;Unassigned	0	0	0	yes	no	Unclassified Bacteria
balikesir_balya.semibin_refined.048	Turkey_1011	05_S201.semibin_refined.048	balikesir_balya	Balikesir-Balya	95.59	0.48	66.67	3465626	259	59.3	d__Bacteria	p__Pseudomonadota	c__Alphaproteobacteria	o__Sphingomonadales	f__Sphingomonadaceae	g__Novosphingobium	s__Novosphingobium sp020853995	d__Bacteria;p__Pseudomonadota	d__Bacteria;p__Pseudomonadota;c__Alphaproteobacteria	d__Bacteria;p__Pseudomonadota;c__Alphaproteobacteria;o__Sphingomonadales	d__Bacteria;p__Pseudomonadota;c__Alphaproteobacteria;o__Sphingomonadales;f__Sphingomonadaceae	d__Bacteria;p__Pseudomonadota;c__Alphaproteobacteria;o__Sphingomonadales;f__Sphingomonadaceae;g__Novosphingobium	d__Bacteria;p__Pseudomonadota;c__Alphaproteobacteria;o__Sphingomonadales;f__Sphingomonadaceae;g__Novosphingobium;s__Novosphingobium sp020853995	94.15	93.67	93.19	yes	yes	(p__Pseudomonadota) s__Novosphingobium sp020853995	d__Bacteria;p__Pseudomonadota;c__Alphaproteobacteria;o__Sphingomonadales;f__Sphingomonadaceae;g__Novosphingobium;s__Novosphingobium sp020853995	d__Bacteria;p__Proteobacteria;c__Alphaproteobacteria;o__Sphingomonadales;f__Sphingomonadaceae;g__Novosphingobium;s__
balikesir_balya.semibin_refined.049_sub	Turkey_1010	05_S201.semibin_refined.049_sub	balikesir_balya	Balikesir-Balya	98.58	4.35	4.35	4154857	220	62.5	d__Bacteria	p__Pseudomonadota	c__Gammaproteobacteria	o__Burkholderiales	f__Thiobacillaceae	g__Thiobacillus	s__	d__Bacteria;p__Pseudomonadota	d__Bacteria;p__Pseudomonadota;c__Gammaproteobacteria	d__Bacteria;p__Pseudomonadota;c__Gammaproteobacteria;o__Burkholderiales	d__Bacteria;p__Pseudomonadota;c__Gammaproteobacteria;o__Burkholderiales;f__Thiobacillaceae	d__Bacteria;p__Pseudomonadota;c__Gammaproteobacteria;o__Burkholderiales;f__Thiobacillaceae;g__Thiobacillus	d__Bacteria;p__Pseudomonadota;c__Gammaproteobacteria;o__Burkholderiales;f__Thiobacillaceae;g__Thiobacillus;s__	85.53	81.18	76.83	yes	yes	(p__Pseudomonadota) g__Thiobacillus	d__Bacteria;p__Pseudomonadota;c__Gammaproteobacteria;o__Burkholderiales;f__Thiobacillaceae;g__Thiobacillus;s__	d__Bacteria;p__Proteobacteria;c__Betaproteobacteria;o__Nitrosomonadales;f__Thiobacillaceae;g__Thiobacillus;s__
balikesir_balya.semibin_refined.050_sub	Turkey_1009	05_S201.semibin_refined.050_sub	balikesir_balya	Balikesir-Balya	29.94	0	0	951099	301	61.6	d__Bacteria	p__Pseudomonadota	c__Gammaproteobacteria	o__Burkholderiales	f__Burkholderiaceae_B	g__Macromonas	s__	d__Bacteria;p__Pseudomonadota	d__Bacteria;p__Pseudomonadota;c__Gammaproteobacteria	d__Bacteria;p__Pseudomonadota;c__Gammaproteobacteria;o__Burkholderiales	d__Bacteria;p__Pseudomonadota;c__Gammaproteobacteria;o__Burkholderiales;f__Burkholderiaceae_B	d__Bacteria;p__Pseudomonadota;c__Gammaproteobacteria;o__Burkholderiales;f__Burkholderiaceae_B;g__Macromonas	d__Bacteria;p__Pseudomonadota;c__Gammaproteobacteria;o__Burkholderiales;f__Burkholderiaceae_B;g__Macromonas;s__	29.94	29.94	29.94	yes	no	(p__Pseudomonadota) g__Macromonas	d__Bacteria;p__Pseudomonadota;c__Gammaproteobacteria;o__Burkholderiales;f__Burkholderiaceae_B;g__Macromonas;s__	d__Bacteria;p__Proteobacteria;c__Betaproteobacteria;o__Burkholderiales;f__Comamonadaceae;g__Macromonas;s__
balikesir_balya.semibin_refined.051_sub	Turkey_1008	05_S201.semibin_refined.051_sub	balikesir_balya	Balikesir-Balya	0.86	0	0	76411	28	64.1	Unclassified Bacteria	Unassigned	Unassigned	Unassigned	Unassigned	Unassigned	Unassigned	Unclassified Bacteria;Unassigned	Unclassified Bacteria;Unassigned;Unassigned	Unclassified Bacteria;Unassigned;Unassigned;Unassigned	Unclassified Bacteria;Unassigned;Unassigned;Unassigned;Unassigned	Unclassified Bacteria;Unassigned;Unassigned;Unassigned;Unassigned;Unassigned	Unclassified Bacteria;Unassigned;Unassigned;Unassigned;Unassigned;Unassigned;Unassigned	0.86	0.86	0.86	yes	no	Unclassified Bacteria
balikesir_balya.semibin_refined.054_sub	Turkey_1007	05_S201.semibin_refined.054_sub	balikesir_balya	Balikesir-Balya	6.03	0	0	356083	43	43.1	Unclassified Bacteria	Unassigned	Unassigned	Unassigned	Unassigned	Unassigned	Unassigned	Unclassified Bacteria;Unassigned	Unclassified Bacteria;Unassigned;Unassigned	Unclassified Bacteria;Unassigned;Unassigned;Unassigned	Unclassified Bacteria;Unassigned;Unassigned;Unassigned;Unassigned	Unclassified Bacteria;Unassigned;Unassigned;Unassigned;Unassigned;Unassigned	Unclassified Bacteria;Unassigned;Unassigned;Unassigned;Unassigned;Unassigned;Unassigned	6.03	6.03	6.03	yes	no	Unclassified Bacteria
balikesir_balya.semibin_refined.059_sub	Turkey_1006	05_S201.semibin_refined.059_sub	balikesir_balya	Balikesir-Balya	2.66	0	0	66552	15	58.2	Unclassified Bacteria	Unassigned	Unassigned	Unassigned	Unassigned	Unassigned	Unassigned	Unclassified Bacteria;Unassigned	Unclassified Bacteria;Unassigned;Unassigned	Unclassified Bacteria;Unassigned;Unassigned;Unassigned	Unclassified Bacteria;Unassigned;Unassigned;Unassigned;Unassigned	Unclassified Bacteria;Unassigned;Unassigned;Unassigned;Unassigned;Unassigned	Unclassified Bacteria;Unassigned;Unassigned;Unassigned;Unassigned;Unassigned;Unassigned	2.66	2.66	2.66	yes	no	Unclassified Bacteria
balikesir_balya.semibin_refined.062	Turkey_1005	05_S201.semibin_refined.062	balikesir_balya	Balikesir-Balya	93.19	0.03	100	1776080	201	46.5	d__Bacteria	p__Pseudomonadota	c__Gammaproteobacteria	o__Thiomicrospirales	f__Thiomicrospiraceae	g__GCA-002282575	s__GCA-002282575 sp002281095	d__Bacteria;p__Pseudomonadota	d__Bacteria;p__Pseudomonadota;c__Gammaproteobacteria	d__Bacteria;p__Pseudomonadota;c__Gammaproteobacteria;o__Thiomicrospirales	d__Bacteria;p__Pseudomonadota;c__Gammaproteobacteria;o__Thiomicrospirales;f__Thiomicrospiraceae	d__Bacteria;p__Pseudomonadota;c__Gammaproteobacteria;o__Thiomicrospirales;f__Thiomicrospiraceae;g__GCA-002282575	d__Bacteria;p__Pseudomonadota;c__Gammaproteobacteria;o__Thiomicrospirales;f__Thiomicrospiraceae;g__GCA-002282575;s__GCA-002282575 sp002281095	93.1	93.07	93.04	yes	yes	(p__Pseudomonadota) s__GCA-002282575 sp002281095	d__Bacteria;p__Pseudomonadota;c__Gammaproteobacteria;o__Thiomicrospirales;f__Thiomicrospiraceae;g__GCA-002282575;s__GCA-002282575 sp002281095	d__Bacteria;p__Proteobacteria;c__Gammaproteobacteria;o__Thiotrichales;f__;g__;s__
balikesir_balya.semibin_refined.063_sub	Turkey_1004	05_S201.semibin_refined.063_sub	balikesir_balya	Balikesir-Balya	5.17	0	0	117395	36	46	Unclassified Bacteria	Unassigned	Unassigned	Unassigned	Unassigned	Unassigned	Unassigned	Unclassified Bacteria;Unassigned	Unclassified Bacteria;Unassigned;Unassigned	Unclassified Bacteria;Unassigned;Unassigned;Unassigned	Unclassified Bacteria;Unassigned;Unassigned;Unassigned;Unassigned	Unclassified Bacteria;Unassigned;Unassigned;Unassigned;Unassigned;Unassigned	Unclassified Bacteria;Unassigned;Unassigned;Unassigned;Unassigned;Unassigned;Unassigned	5.17	5.17	5.17	yes	no	Unclassified Bacteria
balikesir_balya.semibin_refined.065_sub	Turkey_1003	05_S201.semibin_refined.065_sub	balikesir_balya	Balikesir-Balya	79.83	4.7	60.87	4062644	660	66.2	d__Bacteria	p__Pseudomonadota	c__Gammaproteobacteria	o__Burkholderiales	f__Rhodocyclaceae	g__Zoogloea	s__	d__Bacteria;p__Pseudomonadota	d__Bacteria;p__Pseudomonadota;c__Gammaproteobacteria	d__Bacteria;p__Pseudomonadota;c__Gammaproteobacteria;o__Burkholderiales	d__Bacteria;p__Pseudomonadota;c__Gammaproteobacteria;o__Burkholderiales;f__Rhodocyclaceae	d__Bacteria;p__Pseudomonadota;c__Gammaproteobacteria;o__Burkholderiales;f__Rhodocyclaceae;g__Zoogloea	d__Bacteria;p__Pseudomonadota;c__Gammaproteobacteria;o__Burkholderiales;f__Rhodocyclaceae;g__Zoogloea;s__	65.73	61.03	56.33	yes	yes	(p__Pseudomonadota) g__Zoogloea	d__Bacteria;p__Pseudomonadota;c__Gammaproteobacteria;o__Burkholderiales;f__Rhodocyclaceae;g__Zoogloea;s__	d__Bacteria;p__Proteobacteria;c__Betaproteobacteria;o__Rhodocyclales;f__Zoogloeaceae;g__Zoogloea;s__
balikesir_balya.semibin_refined.072_sub	Turkey_1002	05_S201.semibin_refined.072_sub	balikesir_balya	Balikesir-Balya	84.3	2.62	53.85	3276108	360	64.8	d__Bacteria	p__Pseudomonadota	c__Alphaproteobacteria	o__Sphingomonadales	f__Sphingomonadaceae	g__Blastomonas	s__Blastomonas fulva	d__Bacteria;p__Pseudomonadota	d__Bacteria;p__Pseudomonadota;c__Alphaproteobacteria	d__Bacteria;p__Pseudomonadota;c__Alphaproteobacteria;o__Sphingomonadales	d__Bacteria;p__Pseudomonadota;c__Alphaproteobacteria;o__Sphingomonadales;f__Sphingomonadaceae	d__Bacteria;p__Pseudomonadota;c__Alphaproteobacteria;o__Sphingomonadales;f__Sphingomonadaceae;g__Blastomonas	d__Bacteria;p__Pseudomonadota;c__Alphaproteobacteria;o__Sphingomonadales;f__Sphingomonadaceae;g__Blastomonas;s__Blastomonas fulva	76.44	73.82	71.2	yes	yes	(p__Pseudomonadota) s__Blastomonas fulva	d__Bacteria;p__Pseudomonadota;c__Alphaproteobacteria;o__Sphingomonadales;f__Sphingomonadaceae;g__Blastomonas;s__Blastomonas fulva	d__Bacteria;p__Proteobacteria;c__Alphaproteobacteria;o__Sphingomonadales;f__Sphingomonadaceae;g__Blastomonas;s__
balikesir_balya.semibin_refined.075_sub	Turkey_1001	05_S201.semibin_refined.075_sub	balikesir_balya	Balikesir-Balya	86.59	2.22	100	3432304	300	64.1	d__Bacteria	p__Pseudomonadota	c__Alphaproteobacteria	o__Sphingomonadales	f__Sphingomonadaceae	g__Novosphingobium	s__	d__Bacteria;p__Pseudomonadota	d__Bacteria;p__Pseudomonadota;c__Alphaproteobacteria	d__Bacteria;p__Pseudomonadota;c__Alphaproteobacteria;o__Sphingomonadales	d__Bacteria;p__Pseudomonadota;c__Alphaproteobacteria;o__Sphingomonadales;f__Sphingomonadaceae	d__Bacteria;p__Pseudomonadota;c__Alphaproteobacteria;o__Sphingomonadales;f__Sphingomonadaceae;g__Novosphingobium	d__Bacteria;p__Pseudomonadota;c__Alphaproteobacteria;o__Sphingomonadales;f__Sphingomonadaceae;g__Novosphingobium;s__	79.93	77.71	75.49	yes	yes	(p__Pseudomonadota) g__Novosphingobium	d__Bacteria;p__Pseudomonadota;c__Alphaproteobacteria;o__Sphingomonadales;f__Sphingomonadaceae;g__Novosphingobium;s__	d__Bacteria;p__Proteobacteria;c__Alphaproteobacteria;o__Sphingomonadales;f__Sphingomonadaceae;g__Novosphingobium;s__
balikesir_balya.semibin_refined.077_sub	Turkey_1000	05_S201.semibin_refined.077_sub	balikesir_balya	Balikesir-Balya	2.76	0	0	175809	26	61.2	d__Bacteria	p__Pseudomonadota	c__Gammaproteobacteria	o__Burkholderiales	f__Burkholderiaceae_B	g__Acidovorax	s__	d__Bacteria;p__Pseudomonadota	d__Bacteria;p__Pseudomonadota;c__Gammaproteobacteria	d__Bacteria;p__Pseudomonadota;c__Gammaproteobacteria;o__Burkholderiales	d__Bacteria;p__Pseudomonadota;c__Gammaproteobacteria;o__Burkholderiales;f__Burkholderiaceae_B	d__Bacteria;p__Pseudomonadota;c__Gammaproteobacteria;o__Burkholderiales;f__Burkholderiaceae_B;g__Acidovorax	d__Bacteria;p__Pseudomonadota;c__Gammaproteobacteria;o__Burkholderiales;f__Burkholderiaceae_B;g__Acidovorax;s__	2.76	2.76	2.76	yes	no	(p__Pseudomonadota) g__Acidovorax	d__Bacteria;p__Pseudomonadota;c__Gammaproteobacteria;o__Burkholderiales;f__Burkholderiaceae_B;g__Acidovorax;s__	d__Bacteria;p__Proteobacteria;c__Betaproteobacteria;o__Burkholderiales;f__Comamonadaceae;g__Acidovorax;s__
balikesir_balya.semibin_refined.081_sub	Turkey_999	05_S201.semibin_refined.081_sub	balikesir_balya	Balikesir-Balya	6.07	1.14	11.76	657203	108	59.2	d__Bacteria	p__Pseudomonadota	c__Gammaproteobacteria	o__Burkholderiales	f__Burkholderiaceae_B	g__	s__	d__Bacteria;p__Pseudomonadota	d__Bacteria;p__Pseudomonadota;c__Gammaproteobacteria	d__Bacteria;p__Pseudomonadota;c__Gammaproteobacteria;o__Burkholderiales	d__Bacteria;p__Pseudomonadota;c__Gammaproteobacteria;o__Burkholderiales;f__Burkholderiaceae_B	d__Bacteria;p__Pseudomonadota;c__Gammaproteobacteria;o__Burkholderiales;f__Burkholderiaceae_B;g__	d__Bacteria;p__Pseudomonadota;c__Gammaproteobacteria;o__Burkholderiales;f__Burkholderiaceae_B;g__;s__	2.65	1.51	0.37	yes	no	(p__Pseudomonadota) f__Burkholderiaceae_B	d__Bacteria;p__Pseudomonadota;c__Gammaproteobacteria;o__Burkholderiales;f__Burkholderiaceae_B;g__;s__	d__Bacteria;p__Proteobacteria;c__Betaproteobacteria;o__Burkholderiales;f__Comamonadaceae;g__;s__
balikesir_balya.semibin_refined.083	Turkey_998	05_S201.semibin_refined.083	balikesir_balya	Balikesir-Balya	69.83	0	0	3667981	474	68.2	d__Bacteria	p__Pseudomonadota	c__Gammaproteobacteria	o__Burkholderiales	f__Rhodocyclaceae	g__Zoogloea	s__Zoogloea ramigera	d__Bacteria;p__Pseudomonadota	d__Bacteria;p__Pseudomonadota;c__Gammaproteobacteria	d__Bacteria;p__Pseudomonadota;c__Gammaproteobacteria;o__Burkholderiales	d__Bacteria;p__Pseudomonadota;c__Gammaproteobacteria;o__Burkholderiales;f__Rhodocyclaceae	d__Bacteria;p__Pseudomonadota;c__Gammaproteobacteria;o__Burkholderiales;f__Rhodocyclaceae;g__Zoogloea	d__Bacteria;p__Pseudomonadota;c__Gammaproteobacteria;o__Burkholderiales;f__Rhodocyclaceae;g__Zoogloea;s__Zoogloea ramigera	69.83	69.83	69.83	yes	yes	(p__Pseudomonadota) s__Zoogloea ramigera	d__Bacteria;p__Pseudomonadota;c__Gammaproteobacteria;o__Burkholderiales;f__Rhodocyclaceae;g__Zoogloea;s__Zoogloea ramigera	d__Bacteria;p__Proteobacteria;c__Betaproteobacteria;o__Rhodocyclales;f__Zoogloeaceae;g__Zoogloea;s__
balikesir_balya.semibin_refined.087_sub	Turkey_997	05_S201.semibin_refined.087_sub	balikesir_balya	Balikesir-Balya	82.67	5.93	96.55	3572401	176	63.3	d__Bacteria	p__Pseudomonadota	c__Alphaproteobacteria	o__Sphingomonadales	f__Sphingomonadaceae	g__Novosphingobium	s__Novosphingobium sp900176395	d__Bacteria;p__Pseudomonadota	d__Bacteria;p__Pseudomonadota;c__Alphaproteobacteria	d__Bacteria;p__Pseudomonadota;c__Alphaproteobacteria;o__Sphingomonadales	d__Bacteria;p__Pseudomonadota;c__Alphaproteobacteria;o__Sphingomonadales;f__Sphingomonadaceae	d__Bacteria;p__Pseudomonadota;c__Alphaproteobacteria;o__Sphingomonadales;f__Sphingomonadaceae;g__Novosphingobium	d__Bacteria;p__Pseudomonadota;c__Alphaproteobacteria;o__Sphingomonadales;f__Sphingomonadaceae;g__Novosphingobium;s__Novosphingobium sp900176395	64.88	58.95	53.02	yes	yes	(p__Pseudomonadota) s__Novosphingobium sp900176395	d__Bacteria;p__Pseudomonadota;c__Alphaproteobacteria;o__Sphingomonadales;f__Sphingomonadaceae;g__Novosphingobium;s__Novosphingobium sp900176395	d__Bacteria;p__Proteobacteria;c__Alphaproteobacteria;o__Sphingomonadales;f__Sphingomonadaceae;g__Novosphingobium;s__
balikesir_balya.semibin_refined.089_sub	Turkey_996	05_S201.semibin_refined.089_sub	balikesir_balya	Balikesir-Balya	0	0	0	54071	14	55.3	Unclassified Bacteria	Unassigned	Unassigned	Unassigned	Unassigned	Unassigned	Unassigned	Unclassified Bacteria;Unassigned	Unclassified Bacteria;Unassigned;Unassigned	Unclassified Bacteria;Unassigned;Unassigned;Unassigned	Unclassified Bacteria;Unassigned;Unassigned;Unassigned;Unassigned	Unclassified Bacteria;Unassigned;Unassigned;Unassigned;Unassigned;Unassigned	Unclassified Bacteria;Unassigned;Unassigned;Unassigned;Unassigned;Unassigned;Unassigned	0	0	0	yes	no	Unclassified Bacteria
balikesir_balya.semibin_refined.090_sub	Turkey_995	05_S201.semibin_refined.090_sub	balikesir_balya	Balikesir-Balya	1.8	0	0	210464	31	57.4	Unclassified Bacteria	Unassigned	Unassigned	Unassigned	Unassigned	Unassigned	Unassigned	Unclassified Bacteria;Unassigned	Unclassified Bacteria;Unassigned;Unassigned	Unclassified Bacteria;Unassigned;Unassigned;Unassigned	Unclassified Bacteria;Unassigned;Unassigned;Unassigned;Unassigned	Unclassified Bacteria;Unassigned;Unassigned;Unassigned;Unassigned;Unassigned	Unclassified Bacteria;Unassigned;Unassigned;Unassigned;Unassigned;Unassigned;Unassigned	1.8	1.8	1.8	yes	no	Unclassified Bacteria
balikesir_balya.semibin_refined.094_sub	Turkey_994	05_S201.semibin_refined.094_sub	balikesir_balya	Balikesir-Balya	20.85	0	0	468491	106	64	d__Bacteria	p__Pseudomonadota	c__Gammaproteobacteria	o__Burkholderiales	f__Rhodocyclaceae	g__Azonexus	s__	d__Bacteria;p__Pseudomonadota	d__Bacteria;p__Pseudomonadota;c__Gammaproteobacteria	d__Bacteria;p__Pseudomonadota;c__Gammaproteobacteria;o__Burkholderiales	d__Bacteria;p__Pseudomonadota;c__Gammaproteobacteria;o__Burkholderiales;f__Rhodocyclaceae	d__Bacteria;p__Pseudomonadota;c__Gammaproteobacteria;o__Burkholderiales;f__Rhodocyclaceae;g__Azonexus	d__Bacteria;p__Pseudomonadota;c__Gammaproteobacteria;o__Burkholderiales;f__Rhodocyclaceae;g__Azonexus;s__	20.85	20.85	20.85	yes	no	(p__Pseudomonadota) g__Azonexus	d__Bacteria;p__Pseudomonadota;c__Gammaproteobacteria;o__Burkholderiales;f__Rhodocyclaceae;g__Azonexus;s__	d__Bacteria;p__Proteobacteria;c__Betaproteobacteria;o__Rhodocyclales;f__Azonexaceae;g__Dechloromonas;s__
balikesir_balya.semibin_refined.095	Turkey_993	05_S201.semibin_refined.095	balikesir_balya	Balikesir-Balya	65.43	1.32	60	2224420	428	52.5	d__Bacteria	p__Pseudomonadota	c__Gammaproteobacteria	o__Burkholderiales	f__Burkholderiaceae	g__Limnobacter	s__	d__Bacteria;p__Pseudomonadota	d__Bacteria;p__Pseudomonadota;c__Gammaproteobacteria	d__Bacteria;p__Pseudomonadota;c__Gammaproteobacteria;o__Burkholderiales	d__Bacteria;p__Pseudomonadota;c__Gammaproteobacteria;o__Burkholderiales;f__Burkholderiaceae	d__Bacteria;p__Pseudomonadota;c__Gammaproteobacteria;o__Burkholderiales;f__Burkholderiaceae;g__Limnobacter	d__Bacteria;p__Pseudomonadota;c__Gammaproteobacteria;o__Burkholderiales;f__Burkholderiaceae;g__Limnobacter;s__	61.47	60.15	58.83	yes	yes	(p__Pseudomonadota) g__Limnobacter	d__Bacteria;p__Pseudomonadota;c__Gammaproteobacteria;o__Burkholderiales;f__Burkholderiaceae;g__Limnobacter;s__	d__Bacteria;p__Proteobacteria;c__Betaproteobacteria;o__Burkholderiales;f__Burkholderiaceae;g__Limnobacter;s__
balikesir_balya.semibin_refined.101_sub	Turkey_992	05_S201.semibin_refined.101_sub	balikesir_balya	Balikesir-Balya	9.22	0	0	28822	7	31.8	Unclassified Bacteria	Unassigned	Unassigned	Unassigned	Unassigned	Unassigned	Unassigned	Unclassified Bacteria;Unassigned	Unclassified Bacteria;Unassigned;Unassigned	Unclassified Bacteria;Unassigned;Unassigned;Unassigned	Unclassified Bacteria;Unassigned;Unassigned;Unassigned;Unassigned	Unclassified Bacteria;Unassigned;Unassigned;Unassigned;Unassigned;Unassigned	Unclassified Bacteria;Unassigned;Unassigned;Unassigned;Unassigned;Unassigned;Unassigned	9.22	9.22	9.22	yes	no	Unclassified Bacteria
balikesir_balya.semibin_refined.107_sub	Turkey_991	05_S201.semibin_refined.107_sub	balikesir_balya	Balikesir-Balya	18.97	0	0	1318643	241	67.4	d__Bacteria	p__Pseudomonadota	c__Gammaproteobacteria	o__Burkholderiales	f__Rhodocyclaceae	g__Zoogloea	s__	d__Bacteria;p__Pseudomonadota	d__Bacteria;p__Pseudomonadota;c__Gammaproteobacteria	d__Bacteria;p__Pseudomonadota;c__Gammaproteobacteria;o__Burkholderiales	d__Bacteria;p__Pseudomonadota;c__Gammaproteobacteria;o__Burkholderiales;f__Rhodocyclaceae	d__Bacteria;p__Pseudomonadota;c__Gammaproteobacteria;o__Burkholderiales;f__Rhodocyclaceae;g__Zoogloea	d__Bacteria;p__Pseudomonadota;c__Gammaproteobacteria;o__Burkholderiales;f__Rhodocyclaceae;g__Zoogloea;s__	18.97	18.97	18.97	yes	no	(p__Pseudomonadota) g__Zoogloea	d__Bacteria;p__Pseudomonadota;c__Gammaproteobacteria;o__Burkholderiales;f__Rhodocyclaceae;g__Zoogloea;s__	d__Bacteria;p__Proteobacteria;c__Betaproteobacteria;o__Rhodocyclales;f__Zoogloeaceae;g__Zoogloea;s__
balikesir_balya.semibin_refined.110_sub	Turkey_990	05_S201.semibin_refined.110_sub	balikesir_balya	Balikesir-Balya	32.05	4.31	33.33	1742721	327	65.5	d__Bacteria	p__Pseudomonadota	c__Gammaproteobacteria	o__Burkholderiales	f__Burkholderiaceae_B	g__Acidovorax	s__Acidovorax sp002176815	d__Bacteria;p__Pseudomonadota	d__Bacteria;p__Pseudomonadota;c__Gammaproteobacteria	d__Bacteria;p__Pseudomonadota;c__Gammaproteobacteria;o__Burkholderiales	d__Bacteria;p__Pseudomonadota;c__Gammaproteobacteria;o__Burkholderiales;f__Burkholderiaceae_B	d__Bacteria;p__Pseudomonadota;c__Gammaproteobacteria;o__Burkholderiales;f__Burkholderiaceae_B;g__Acidovorax	d__Bacteria;p__Pseudomonadota;c__Gammaproteobacteria;o__Burkholderiales;f__Burkholderiaceae_B;g__Acidovorax;s__Acidovorax sp002176815	19.12	14.81	10.5	yes	no	(p__Pseudomonadota) s__Acidovorax sp002176815	d__Bacteria;p__Pseudomonadota;c__Gammaproteobacteria;o__Burkholderiales;f__Burkholderiaceae_B;g__Acidovorax;s__Acidovorax sp002176815	d__Bacteria;p__Proteobacteria;c__Betaproteobacteria;o__Burkholderiales;f__Comamonadaceae;g__Acidovorax;s__
balikesir_balya.semibin_refined.111	Turkey_989	05_S201.semibin_refined.111	balikesir_balya	Balikesir-Balya	49.42	1.07	28.57	1290932	271	61.5	d__Bacteria	p__Pseudomonadota	c__Gammaproteobacteria	o__Burkholderiales	f__Thiobacillaceae	g__Thiobacillus	s__Thiobacillus sp002279795	d__Bacteria;p__Pseudomonadota	d__Bacteria;p__Pseudomonadota;c__Gammaproteobacteria	d__Bacteria;p__Pseudomonadota;c__Gammaproteobacteria;o__Burkholderiales	d__Bacteria;p__Pseudomonadota;c__Gammaproteobacteria;o__Burkholderiales;f__Thiobacillaceae	d__Bacteria;p__Pseudomonadota;c__Gammaproteobacteria;o__Burkholderiales;f__Thiobacillaceae;g__Thiobacillus	d__Bacteria;p__Pseudomonadota;c__Gammaproteobacteria;o__Burkholderiales;f__Thiobacillaceae;g__Thiobacillus;s__Thiobacillus sp002279795	46.21	45.14	44.07	yes	no	(p__Pseudomonadota) s__Thiobacillus sp002279795	d__Bacteria;p__Pseudomonadota;c__Gammaproteobacteria;o__Burkholderiales;f__Thiobacillaceae;g__Thiobacillus;s__Thiobacillus sp002279795	d__Bacteria;p__Proteobacteria;c__Hydrogenophilalia;o__Hydrogenophilales;f__;g__;s__
balikesir_balya.semibin_refined.116	Turkey_988	05_S201.semibin_refined.116	balikesir_balya	Balikesir-Balya	73.72	1.58	75	2738400	481	65.8	d__Bacteria	p__Pseudomonadota	c__Alphaproteobacteria	o__Sphingomonadales	f__Sphingomonadaceae	g__Rhizorhabdus	s__Rhizorhabdus sp018006725	d__Bacteria;p__Pseudomonadota	d__Bacteria;p__Pseudomonadota;c__Alphaproteobacteria	d__Bacteria;p__Pseudomonadota;c__Alphaproteobacteria;o__Sphingomonadales	d__Bacteria;p__Pseudomonadota;c__Alphaproteobacteria;o__Sphingomonadales;f__Sphingomonadaceae	d__Bacteria;p__Pseudomonadota;c__Alphaproteobacteria;o__Sphingomonadales;f__Sphingomonadaceae;g__Rhizorhabdus	d__Bacteria;p__Pseudomonadota;c__Alphaproteobacteria;o__Sphingomonadales;f__Sphingomonadaceae;g__Rhizorhabdus;s__Rhizorhabdus sp018006725	68.98	67.4	65.82	yes	yes	(p__Pseudomonadota) s__Rhizorhabdus sp018006725	d__Bacteria;p__Pseudomonadota;c__Alphaproteobacteria;o__Sphingomonadales;f__Sphingomonadaceae;g__Rhizorhabdus;s__Rhizorhabdus sp018006725	d__Bacteria;p__Proteobacteria;c__Alphaproteobacteria;o__Sphingomonadales;f__Sphingomonadaceae;g__Rhizorhabdus;s__
balikesir_balya.semibin_refined.124_sub	Turkey_987	05_S201.semibin_refined.124_sub	balikesir_balya	Balikesir-Balya	21.05	8.56	10.87	336365	48	25.4	d__Bacteria	p__Cyanobacteriota	c__Cyanobacteriia	o__Gloeomargaritales	f__	g__	s__	d__Bacteria;p__Cyanobacteriota	d__Bacteria;p__Cyanobacteriota;c__Cyanobacteriia	d__Bacteria;p__Cyanobacteriota;c__Cyanobacteriia;o__Gloeomargaritales	d__Bacteria;p__Cyanobacteriota;c__Cyanobacteriia;o__Gloeomargaritales;f__	d__Bacteria;p__Cyanobacteriota;c__Cyanobacteriia;o__Gloeomargaritales;f__;g__	d__Bacteria;p__Cyanobacteriota;c__Cyanobacteriia;o__Gloeomargaritales;f__;g__;s__	-4.63	-13.19	-21.75	yes	no	(p__Cyanobacteriota) o__Gloeomargaritales	d__Bacteria;p__Cyanobacteriota;c__Cyanobacteriia;o__Gloeomargaritales;f__;g__;s__	d__Bacteria;p__Cyanobacteria;c__;o__Gloeomargaritales;f__;g__;s__
balikesir_balya.semibin_refined.126_sub	Turkey_986	05_S201.semibin_refined.126_sub	balikesir_balya	Balikesir-Balya	24.81	3.16	100	1645402	119	62.3	d__Bacteria	p__Pseudomonadota	c__Alphaproteobacteria	o__Sphingomonadales	f__Sphingomonadaceae	g__Sphingobium	s__	d__Bacteria;p__Pseudomonadota	d__Bacteria;p__Pseudomonadota;c__Alphaproteobacteria	d__Bacteria;p__Pseudomonadota;c__Alphaproteobacteria;o__Sphingomonadales	d__Bacteria;p__Pseudomonadota;c__Alphaproteobacteria;o__Sphingomonadales;f__Sphingomonadaceae	d__Bacteria;p__Pseudomonadota;c__Alphaproteobacteria;o__Sphingomonadales;f__Sphingomonadaceae;g__Sphingobium	d__Bacteria;p__Pseudomonadota;c__Alphaproteobacteria;o__Sphingomonadales;f__Sphingomonadaceae;g__Sphingobium;s__	15.33	12.17	9.01	yes	no	(p__Pseudomonadota) g__Sphingobium	d__Bacteria;p__Pseudomonadota;c__Alphaproteobacteria;o__Sphingomonadales;f__Sphingomonadaceae;g__Sphingobium;s__	d__Bacteria;p__Proteobacteria;c__Alphaproteobacteria;o__Sphingomonadales;f__Sphingomonadaceae;g__Sphingobium;s__
balikesir_balya.semibin_refined.133	Turkey_985	05_S201.semibin_refined.133	balikesir_balya	Balikesir-Balya	13.17	1.72	100	350433	13	62.4	d__Bacteria	p__Pseudomonadota	c__Alphaproteobacteria	o__Sphingomonadales	f__Sphingomonadaceae	g__Sphingobium	s__	d__Bacteria;p__Pseudomonadota	d__Bacteria;p__Pseudomonadota;c__Alphaproteobacteria	d__Bacteria;p__Pseudomonadota;c__Alphaproteobacteria;o__Sphingomonadales	d__Bacteria;p__Pseudomonadota;c__Alphaproteobacteria;o__Sphingomonadales;f__Sphingomonadaceae	d__Bacteria;p__Pseudomonadota;c__Alphaproteobacteria;o__Sphingomonadales;f__Sphingomonadaceae;g__Sphingobium	d__Bacteria;p__Pseudomonadota;c__Alphaproteobacteria;o__Sphingomonadales;f__Sphingomonadaceae;g__Sphingobium;s__	8.01	6.29	4.57	yes	no	(p__Pseudomonadota) g__Sphingobium	d__Bacteria;p__Pseudomonadota;c__Alphaproteobacteria;o__Sphingomonadales;f__Sphingomonadaceae;g__Sphingobium;s__	d__Bacteria;p__Proteobacteria;c__Alphaproteobacteria;o__Sphingomonadales;f__Sphingomonadaceae;g__Sphingobium;s__
balikesir_balya.semibin_refined.139	Turkey_984	05_S201.semibin_refined.139	balikesir_balya	Balikesir-Balya	13.95	3.45	50	404374	13	63.4	d__Bacteria	p__Pseudomonadota	c__Alphaproteobacteria	o__Sphingomonadales	f__Sphingomonadaceae	g__Sphingobium	s__Sphingobium xenophagum	d__Bacteria;p__Pseudomonadota	d__Bacteria;p__Pseudomonadota;c__Alphaproteobacteria	d__Bacteria;p__Pseudomonadota;c__Alphaproteobacteria;o__Sphingomonadales	d__Bacteria;p__Pseudomonadota;c__Alphaproteobacteria;o__Sphingomonadales;f__Sphingomonadaceae	d__Bacteria;p__Pseudomonadota;c__Alphaproteobacteria;o__Sphingomonadales;f__Sphingomonadaceae;g__Sphingobium	d__Bacteria;p__Pseudomonadota;c__Alphaproteobacteria;o__Sphingomonadales;f__Sphingomonadaceae;g__Sphingobium;s__Sphingobium xenophagum	3.6	0.15	-3.3	yes	no	(p__Pseudomonadota) s__Sphingobium xenophagum	d__Bacteria;p__Pseudomonadota;c__Alphaproteobacteria;o__Sphingomonadales;f__Sphingomonadaceae;g__Sphingobium;s__Sphingobium xenophagum	d__Bacteria;p__Proteobacteria;c__Alphaproteobacteria;o__Sphingomonadales;f__Sphingomonadaceae;g__Sphingobium;s__
balikesir_balya.semibin_refined.141_sub	Turkey_983	05_S201.semibin_refined.141_sub	balikesir_balya	Balikesir-Balya	5.17	0	0	292804	45	57.8	Unclassified Bacteria	Unassigned	Unassigned	Unassigned	Unassigned	Unassigned	Unassigned	Unclassified Bacteria;Unassigned	Unclassified Bacteria;Unassigned;Unassigned	Unclassified Bacteria;Unassigned;Unassigned;Unassigned	Unclassified Bacteria;Unassigned;Unassigned;Unassigned;Unassigned	Unclassified Bacteria;Unassigned;Unassigned;Unassigned;Unassigned;Unassigned	Unclassified Bacteria;Unassigned;Unassigned;Unassigned;Unassigned;Unassigned;Unassigned	5.17	5.17	5.17	yes	no	Unclassified Bacteria
balikesir_balya.vamb.007_sub	Turkey_982	05_S201.vamb.007_sub	balikesir_balya	Balikesir-Balya	3.45	0	0	302355	111	34.1	Unclassified Bacteria	Unassigned	Unassigned	Unassigned	Unassigned	Unassigned	Unassigned	Unclassified Bacteria;Unassigned	Unclassified Bacteria;Unassigned;Unassigned	Unclassified Bacteria;Unassigned;Unassigned;Unassigned	Unclassified Bacteria;Unassigned;Unassigned;Unassigned;Unassigned	Unclassified Bacteria;Unassigned;Unassigned;Unassigned;Unassigned;Unassigned	Unclassified Bacteria;Unassigned;Unassigned;Unassigned;Unassigned;Unassigned;Unassigned	3.45	3.45	3.45	yes	no	Unclassified Bacteria
balikesir_balya.vamb.021_sub	Turkey_981	05_S201.vamb.021_sub	balikesir_balya	Balikesir-Balya	0	0	0	227308	4	40	Unclassified Bacteria	Unassigned	Unassigned	Unassigned	Unassigned	Unassigned	Unassigned	Unclassified Bacteria;Unassigned	Unclassified Bacteria;Unassigned;Unassigned	Unclassified Bacteria;Unassigned;Unassigned;Unassigned	Unclassified Bacteria;Unassigned;Unassigned;Unassigned;Unassigned	Unclassified Bacteria;Unassigned;Unassigned;Unassigned;Unassigned;Unassigned	Unclassified Bacteria;Unassigned;Unassigned;Unassigned;Unassigned;Unassigned;Unassigned	0	0	0	yes	no	Unclassified Bacteria
balikesir_balya.vamb.040	Turkey_980	05_S201.vamb.040	balikesir_balya	Balikesir-Balya	97.16	0.95	0	2685532	15	65.4	d__Bacteria	p__Pseudomonadota	c__Gammaproteobacteria	o__Burkholderiales	f__Thiobacillaceae	g__Thiobacillus	s__	d__Bacteria;p__Pseudomonadota	d__Bacteria;p__Pseudomonadota;c__Gammaproteobacteria	d__Bacteria;p__Pseudomonadota;c__Gammaproteobacteria;o__Burkholderiales	d__Bacteria;p__Pseudomonadota;c__Gammaproteobacteria;o__Burkholderiales;f__Thiobacillaceae	d__Bacteria;p__Pseudomonadota;c__Gammaproteobacteria;o__Burkholderiales;f__Thiobacillaceae;g__Thiobacillus	d__Bacteria;p__Pseudomonadota;c__Gammaproteobacteria;o__Burkholderiales;f__Thiobacillaceae;g__Thiobacillus;s__	94.31	93.36	92.41	yes	yes	(p__Pseudomonadota) g__Thiobacillus	d__Bacteria;p__Pseudomonadota;c__Gammaproteobacteria;o__Burkholderiales;f__Thiobacillaceae;g__Thiobacillus;s__	d__Bacteria;p__Proteobacteria;c__;o__;f__;g__;s__
balikesir_gomec.concoct.012_sub	Turkey_979	02_S197.concoct.012_sub	balikesir_gomec	Balikesir-Gömec	5.96	0	0	73736	41	43.2	Unclassified Bacteria	Unassigned	Unassigned	Unassigned	Unassigned	Unassigned	Unassigned	Unclassified Bacteria;Unassigned	Unclassified Bacteria;Unassigned;Unassigned	Unclassified Bacteria;Unassigned;Unassigned;Unassigned	Unclassified Bacteria;Unassigned;Unassigned;Unassigned;Unassigned	Unclassified Bacteria;Unassigned;Unassigned;Unassigned;Unassigned;Unassigned	Unclassified Bacteria;Unassigned;Unassigned;Unassigned;Unassigned;Unassigned;Unassigned	5.96	5.96	5.96	yes	no	Unclassified Bacteria
balikesir_gomec.concoct.013_sub	Turkey_978	02_S197.concoct.013_sub	balikesir_gomec	Balikesir-Gömec	2.8	0	0	54379	28	39.6	Unclassified	Unassigned	Unassigned	Unassigned	Unassigned	Unassigned	Unassigned	Unclassified;Unassigned	Unclassified;Unassigned;Unassigned	Unclassified;Unassigned;Unassigned;Unassigned	Unclassified;Unassigned;Unassigned;Unassigned;Unassigned	Unclassified;Unassigned;Unassigned;Unassigned;Unassigned;Unassigned	Unclassified;Unassigned;Unassigned;Unassigned;Unassigned;Unassigned;Unassigned	2.8	2.8	2.8	yes	no	Unclassified
balikesir_gomec.concoct.014_sub	Turkey_977	02_S197.concoct.014_sub	balikesir_gomec	Balikesir-Gömec	0	0	0	2054050	797	57.8	Unclassified Archaea	Unassigned	Unassigned	Unassigned	Unassigned	Unassigned	Unassigned	Unclassified Archaea;Unassigned	Unclassified Archaea;Unassigned;Unassigned	Unclassified Archaea;Unassigned;Unassigned;Unassigned	Unclassified Archaea;Unassigned;Unassigned;Unassigned;Unassigned	Unclassified Archaea;Unassigned;Unassigned;Unassigned;Unassigned;Unassigned	Unclassified Archaea;Unassigned;Unassigned;Unassigned;Unassigned;Unassigned;Unassigned	0	0	0	yes	no	Unclassified Archaea
balikesir_gomec.concoct.016_sub	Turkey_976	02_S197.concoct.016_sub	balikesir_gomec	Balikesir-Gömec	3.35	0.32	100	214227	107	68.6	Unclassified Bacteria	Unassigned	Unassigned	Unassigned	Unassigned	Unassigned	Unassigned	Unclassified Bacteria;Unassigned	Unclassified Bacteria;Unassigned;Unassigned	Unclassified Bacteria;Unassigned;Unassigned;Unassigned	Unclassified Bacteria;Unassigned;Unassigned;Unassigned;Unassigned	Unclassified Bacteria;Unassigned;Unassigned;Unassigned;Unassigned;Unassigned	Unclassified Bacteria;Unassigned;Unassigned;Unassigned;Unassigned;Unassigned;Unassigned	2.39	2.07	1.75	yes	no	Unclassified Bacteria
balikesir_gomec.concoct.017	Turkey_975	02_S197.concoct.017	balikesir_gomec	Balikesir-Gömec	21.11	0.06	50	344205	173	42.4	d__Bacteria	p__Patescibacteria	c__Microgenomatia	o__UBA1400	f__PJMF01	g__WJLO01	s__	d__Bacteria;p__Patescibacteria	d__Bacteria;p__Patescibacteria;c__Microgenomatia	d__Bacteria;p__Patescibacteria;c__Microgenomatia;o__UBA1400	d__Bacteria;p__Patescibacteria;c__Microgenomatia;o__UBA1400;f__PJMF01	d__Bacteria;p__Patescibacteria;c__Microgenomatia;o__UBA1400;f__PJMF01;g__WJLO01	d__Bacteria;p__Patescibacteria;c__Microgenomatia;o__UBA1400;f__PJMF01;g__WJLO01;s__	20.93	20.87	20.81	yes	no	(p__Patescibacteria) g__WJLO01	d__Bacteria;p__Patescibacteria;c__Microgenomatia;o__UBA1400;f__PJMF01;g__WJLO01;s__	d__Bacteria;p__Candidatus Pacebacteria;c__;o__;f__;g__;s__
balikesir_gomec.concoct.018	Turkey_974	02_S197.concoct.018	balikesir_gomec	Balikesir-Gömec	12.76	0.31	0	86133	49	47	d__Archaea	p__Nanohaloarchaeota	c__Nanosalinia	o__Nanosalinales	f__Nanosalinaceae	g__B1-Br10-U2g21	s__	d__Archaea;p__Nanohaloarchaeota	d__Archaea;p__Nanohaloarchaeota;c__Nanosalinia	d__Archaea;p__Nanohaloarchaeota;c__Nanosalinia;o__Nanosalinales	d__Archaea;p__Nanohaloarchaeota;c__Nanosalinia;o__Nanosalinales;f__Nanosalinaceae	d__Archaea;p__Nanohaloarchaeota;c__Nanosalinia;o__Nanosalinales;f__Nanosalinaceae;g__B1-Br10-U2g21	d__Archaea;p__Nanohaloarchaeota;c__Nanosalinia;o__Nanosalinales;f__Nanosalinaceae;g__B1-Br10-U2g21;s__	11.83	11.52	11.21	yes	no	(p__Nanohaloarchaeota) g__B1-Br10-U2g21	d__Archaea;p__Nanohaloarchaeota;c__Nanosalinia;o__Nanosalinales;f__Nanosalinaceae;g__B1-Br10-U2g21;s__	d__Archaea;p__Euryarchaeota;c__Nanohaloarchaea;o__;f__;g__;s__
balikesir_gomec.concoct.019_sub	Turkey_973	02_S197.concoct.019_sub	balikesir_gomec	Balikesir-Gömec	18.5	2.76	0	638179	320	65.9	d__Bacteria	p__Gemmatimonadota	c__Gemmatimonadetes	o__Longimicrobiales	f__RSA9	g__	s__	d__Bacteria;p__Gemmatimonadota	d__Bacteria;p__Gemmatimonadota;c__Gemmatimonadetes	d__Bacteria;p__Gemmatimonadota;c__Gemmatimonadetes;o__Longimicrobiales	d__Bacteria;p__Gemmatimonadota;c__Gemmatimonadetes;o__Longimicrobiales;f__RSA9	d__Bacteria;p__Gemmatimonadota;c__Gemmatimonadetes;o__Longimicrobiales;f__RSA9;g__	d__Bacteria;p__Gemmatimonadota;c__Gemmatimonadetes;o__Longimicrobiales;f__RSA9;g__;s__	10.22	7.46	4.7	yes	no	(p__Gemmatimonadota) f__RSA9	d__Bacteria;p__Gemmatimonadota;c__Gemmatimonadetes;o__Longimicrobiales;f__RSA9;g__;s__	d__Bacteria;p__Gemmatimonadetes;c__;o__;f__;g__;s__
balikesir_gomec.concoct.021_sub	Turkey_972	02_S197.concoct.021_sub	balikesir_gomec	Balikesir-Gömec	0	0	0	15856	9	69	Unclassified Bacteria	Unassigned	Unassigned	Unassigned	Unassigned	Unassigned	Unassigned	Unclassified Bacteria;Unassigned	Unclassified Bacteria;Unassigned;Unassigned	Unclassified Bacteria;Unassigned;Unassigned;Unassigned	Unclassified Bacteria;Unassigned;Unassigned;Unassigned;Unassigned	Unclassified Bacteria;Unassigned;Unassigned;Unassigned;Unassigned;Unassigned	Unclassified Bacteria;Unassigned;Unassigned;Unassigned;Unassigned;Unassigned;Unassigned	0	0	0	yes	no	Unclassified Bacteria
balikesir_gomec.concoct.022_sub	Turkey_971	02_S197.concoct.022_sub	balikesir_gomec	Balikesir-Gömec	22.34	1.72	0	2030335	1099	45.8	d__Bacteria	p__Cyanobacteriota	c__Cyanobacteriia	o__Cyanobacteriales	f__Coleofasciculaceae	g__Coleofasciculus	s__	d__Bacteria;p__Cyanobacteriota	d__Bacteria;p__Cyanobacteriota;c__Cyanobacteriia	d__Bacteria;p__Cyanobacteriota;c__Cyanobacteriia;o__Cyanobacteriales	d__Bacteria;p__Cyanobacteriota;c__Cyanobacteriia;o__Cyanobacteriales;f__Coleofasciculaceae	d__Bacteria;p__Cyanobacteriota;c__Cyanobacteriia;o__Cyanobacteriales;f__Coleofasciculaceae;g__Coleofasciculus	d__Bacteria;p__Cyanobacteriota;c__Cyanobacteriia;o__Cyanobacteriales;f__Coleofasciculaceae;g__Coleofasciculus;s__	17.18	15.46	13.74	yes	no	(p__Cyanobacteriota) g__Coleofasciculus	d__Bacteria;p__Cyanobacteriota;c__Cyanobacteriia;o__Cyanobacteriales;f__Coleofasciculaceae;g__Coleofasciculus;s__	d__Bacteria;p__Cyanobacteria;c__;o__Oscillatoriales;f__Coleofasciculaceae;g__Coleofasciculus;s__
balikesir_gomec.concoct.024_sub	Turkey_970	02_S197.concoct.024_sub	balikesir_gomec	Balikesir-Gömec	0	0	0	212496	87	56	Unclassified Bacteria	Unassigned	Unassigned	Unassigned	Unassigned	Unassigned	Unassigned	Unclassified Bacteria;Unassigned	Unclassified Bacteria;Unassigned;Unassigned	Unclassified Bacteria;Unassigned;Unassigned;Unassigned	Unclassified Bacteria;Unassigned;Unassigned;Unassigned;Unassigned	Unclassified Bacteria;Unassigned;Unassigned;Unassigned;Unassigned;Unassigned	Unclassified Bacteria;Unassigned;Unassigned;Unassigned;Unassigned;Unassigned;Unassigned	0	0	0	yes	no	Unclassified Bacteria
balikesir_gomec.concoct.026_sub	Turkey_969	02_S197.concoct.026_sub	balikesir_gomec	Balikesir-Gömec	10.89	1.72	0	240121	91	67.7	d__Bacteria	p__Pseudomonadota	c__Alphaproteobacteria	o__Kiloniellales	f__Rhodovibrionaceae	g__Rhodovibrio	s__	d__Bacteria;p__Pseudomonadota	d__Bacteria;p__Pseudomonadota;c__Alphaproteobacteria	d__Bacteria;p__Pseudomonadota;c__Alphaproteobacteria;o__Kiloniellales	d__Bacteria;p__Pseudomonadota;c__Alphaproteobacteria;o__Kiloniellales;f__Rhodovibrionaceae	d__Bacteria;p__Pseudomonadota;c__Alphaproteobacteria;o__Kiloniellales;f__Rhodovibrionaceae;g__Rhodovibrio	d__Bacteria;p__Pseudomonadota;c__Alphaproteobacteria;o__Kiloniellales;f__Rhodovibrionaceae;g__Rhodovibrio;s__	5.73	4.01	2.29	yes	no	(p__Pseudomonadota) g__Rhodovibrio	d__Bacteria;p__Pseudomonadota;c__Alphaproteobacteria;o__Kiloniellales;f__Rhodovibrionaceae;g__Rhodovibrio;s__	d__Bacteria;p__Proteobacteria;c__Alphaproteobacteria;o__Hyphomicrobiales;f__Rhodovibrionaceae;g__Rhodovibrio;s__
balikesir_gomec.concoct.027_sub	Turkey_968	02_S197.concoct.027_sub	balikesir_gomec	Balikesir-Gömec	0	0	0	93852	24	54.2	Unclassified	Unassigned	Unassigned	Unassigned	Unassigned	Unassigned	Unassigned	Unclassified;Unassigned	Unclassified;Unassigned;Unassigned	Unclassified;Unassigned;Unassigned;Unassigned	Unclassified;Unassigned;Unassigned;Unassigned;Unassigned	Unclassified;Unassigned;Unassigned;Unassigned;Unassigned;Unassigned	Unclassified;Unassigned;Unassigned;Unassigned;Unassigned;Unassigned;Unassigned	0	0	0	yes	no	Unclassified
balikesir_gomec.concoct.028_sub	Turkey_967	02_S197.concoct.028_sub	balikesir_gomec	Balikesir-Gömec	3.74	0	0	204632	94	35.4	Unclassified Archaea	Unassigned	Unassigned	Unassigned	Unassigned	Unassigned	Unassigned	Unclassified Archaea;Unassigned	Unclassified Archaea;Unassigned;Unassigned	Unclassified Archaea;Unassigned;Unassigned;Unassigned	Unclassified Archaea;Unassigned;Unassigned;Unassigned;Unassigned	Unclassified Archaea;Unassigned;Unassigned;Unassigned;Unassigned;Unassigned	Unclassified Archaea;Unassigned;Unassigned;Unassigned;Unassigned;Unassigned;Unassigned	3.74	3.74	3.74	yes	no	Unclassified Archaea
balikesir_gomec.concoct.029_sub	Turkey_966	02_S197.concoct.029_sub	balikesir_gomec	Balikesir-Gömec	17.28	7.13	4.76	552477	272	44.7	d__Bacteria	p__Bacteroidota	c__Bacteroidia	o__	f__	g__	s__	d__Bacteria;p__Bacteroidota	d__Bacteria;p__Bacteroidota;c__Bacteroidia	d__Bacteria;p__Bacteroidota;c__Bacteroidia;o__	d__Bacteria;p__Bacteroidota;c__Bacteroidia;o__;f__	d__Bacteria;p__Bacteroidota;c__Bacteroidia;o__;f__;g__	d__Bacteria;p__Bacteroidota;c__Bacteroidia;o__;f__;g__;s__	-4.11	-11.24	-18.37	yes	no	(p__Bacteroidota) c__Bacteroidia	d__Bacteria;p__Bacteroidota;c__Bacteroidia;o__;f__;g__;s__	d__Bacteria;p__Bacteroidetes;c__;o__;f__;g__;s__
balikesir_gomec.concoct.039	Turkey_965	02_S197.concoct.039	balikesir_gomec	Balikesir-Gömec	34.76	6.22	0	970018	431	60	d__Bacteria	p__Spirochaetota	c__Spirochaetia	o__DSM-27196	f__SLST01	g__SLST01	s__	d__Bacteria;p__Spirochaetota	d__Bacteria;p__Spirochaetota;c__Spirochaetia	d__Bacteria;p__Spirochaetota;c__Spirochaetia;o__DSM-27196	d__Bacteria;p__Spirochaetota;c__Spirochaetia;o__DSM-27196;f__SLST01	d__Bacteria;p__Spirochaetota;c__Spirochaetia;o__DSM-27196;f__SLST01;g__SLST01	d__Bacteria;p__Spirochaetota;c__Spirochaetia;o__DSM-27196;f__SLST01;g__SLST01;s__	16.1	9.88	3.66	yes	no	(p__Spirochaetota) g__SLST01	d__Bacteria;p__Spirochaetota;c__Spirochaetia;o__DSM-27196;f__SLST01;g__SLST01;s__	d__Bacteria;p__Spirochaetes;c__Spirochaetia;o__Spirochaetales;f__Spirochaetaceae;g__;s__
balikesir_gomec.concoct.042	Turkey_964	02_S197.concoct.042	balikesir_gomec	Balikesir-Gömec	77.7	0.96	50	1595412	292	29.4	d__Bacteria	p__Bacillota_F	c__Halanaerobiia	o__Halanaerobiales	f__M55B127	g__M55B127	s__	d__Bacteria;p__Bacillota_F	d__Bacteria;p__Bacillota_F;c__Halanaerobiia	d__Bacteria;p__Bacillota_F;c__Halanaerobiia;o__Halanaerobiales	d__Bacteria;p__Bacillota_F;c__Halanaerobiia;o__Halanaerobiales;f__M55B127	d__Bacteria;p__Bacillota_F;c__Halanaerobiia;o__Halanaerobiales;f__M55B127;g__M55B127	d__Bacteria;p__Bacillota_F;c__Halanaerobiia;o__Halanaerobiales;f__M55B127;g__M55B127;s__	74.82	73.86	72.9	yes	yes	(p__Bacillota_F) g__M55B127	d__Bacteria;p__Bacillota_F;c__Halanaerobiia;o__Halanaerobiales;f__M55B127;g__M55B127;s__	d__Bacteria;p__Firmicutes;c__Clostridia;o__Halanaerobiales;f__;g__;s__
balikesir_gomec.concoct.047	Turkey_963	02_S197.concoct.047	balikesir_gomec	Balikesir-Gömec	2.82	0	0	13917	8	45.5	Unclassified Bacteria	Unassigned	Unassigned	Unassigned	Unassigned	Unassigned	Unassigned	Unclassified Bacteria;Unassigned	Unclassified Bacteria;Unassigned;Unassigned	Unclassified Bacteria;Unassigned;Unassigned;Unassigned	Unclassified Bacteria;Unassigned;Unassigned;Unassigned;Unassigned	Unclassified Bacteria;Unassigned;Unassigned;Unassigned;Unassigned;Unassigned	Unclassified Bacteria;Unassigned;Unassigned;Unassigned;Unassigned;Unassigned;Unassigned	2.82	2.82	2.82	yes	no	Unclassified Bacteria
balikesir_gomec.concoct.048_sub	Turkey_962	02_S197.concoct.048_sub	balikesir_gomec	Balikesir-Gömec	4.21	0	0	910935	487	67.5	Unclassified Archaea	Unassigned	Unassigned	Unassigned	Unassigned	Unassigned	Unassigned	Unclassified Archaea;Unassigned	Unclassified Archaea;Unassigned;Unassigned	Unclassified Archaea;Unassigned;Unassigned;Unassigned	Unclassified Archaea;Unassigned;Unassigned;Unassigned;Unassigned	Unclassified Archaea;Unassigned;Unassigned;Unassigned;Unassigned;Unassigned	Unclassified Archaea;Unassigned;Unassigned;Unassigned;Unassigned;Unassigned;Unassigned	4.21	4.21	4.21	yes	no	Unclassified Archaea
balikesir_gomec.concoct.051_sub	Turkey_961	02_S197.concoct.051_sub	balikesir_gomec	Balikesir-Gömec	27.63	8.41	27.27	7887196	4020	66.9	Unclassified Archaea	Unassigned	Unassigned	Unassigned	Unassigned	Unassigned	Unassigned	Unclassified Archaea;Unassigned	Unclassified Archaea;Unassigned;Unassigned	Unclassified Archaea;Unassigned;Unassigned;Unassigned	Unclassified Archaea;Unassigned;Unassigned;Unassigned;Unassigned	Unclassified Archaea;Unassigned;Unassigned;Unassigned;Unassigned;Unassigned	Unclassified Archaea;Unassigned;Unassigned;Unassigned;Unassigned;Unassigned;Unassigned	2.4	-6.01	-14.42	yes	no	Unclassified Archaea
balikesir_gomec.concoct.052_sub	Turkey_960	02_S197.concoct.052_sub	balikesir_gomec	Balikesir-Gömec	3.45	0	0	278541	146	46.2	Unclassified Bacteria	Unassigned	Unassigned	Unassigned	Unassigned	Unassigned	Unassigned	Unclassified Bacteria;Unassigned	Unclassified Bacteria;Unassigned;Unassigned	Unclassified Bacteria;Unassigned;Unassigned;Unassigned	Unclassified Bacteria;Unassigned;Unassigned;Unassigned;Unassigned	Unclassified Bacteria;Unassigned;Unassigned;Unassigned;Unassigned;Unassigned	Unclassified Bacteria;Unassigned;Unassigned;Unassigned;Unassigned;Unassigned;Unassigned	3.45	3.45	3.45	yes	no	Unclassified Bacteria
balikesir_gomec.concoct.053_sub	Turkey_959	02_S197.concoct.053_sub	balikesir_gomec	Balikesir-Gömec	24.93	0.25	0	691696	281	33.7	d__Bacteria	p__Bacillota_A	c__Clostridia	o__Peptostreptococcales	f__	g__	s__	d__Bacteria;p__Bacillota_A	d__Bacteria;p__Bacillota_A;c__Clostridia	d__Bacteria;p__Bacillota_A;c__Clostridia;o__Peptostreptococcales	d__Bacteria;p__Bacillota_A;c__Clostridia;o__Peptostreptococcales;f__	d__Bacteria;p__Bacillota_A;c__Clostridia;o__Peptostreptococcales;f__;g__	d__Bacteria;p__Bacillota_A;c__Clostridia;o__Peptostreptococcales;f__;g__;s__	24.18	23.93	23.68	yes	no	(p__Bacillota_A) o__Peptostreptococcales	d__Bacteria;p__Bacillota_A;c__Clostridia;o__Peptostreptococcales;f__;g__;s__	d__Bacteria;p__Firmicutes;c__Clostridia;o__;f__;g__;s__
balikesir_gomec.concoct.054_sub	Turkey_958	02_S197.concoct.054_sub	balikesir_gomec	Balikesir-Gömec	31.35	5.17	25	3507127	1737	61.1	d__Bacteria	p__Chloroflexota	c__Anaerolineae	o__Promineofilales	f__Promineofilaceae	g__JAAYYY01	s__	d__Bacteria;p__Chloroflexota	d__Bacteria;p__Chloroflexota;c__Anaerolineae	d__Bacteria;p__Chloroflexota;c__Anaerolineae;o__Promineofilales	d__Bacteria;p__Chloroflexota;c__Anaerolineae;o__Promineofilales;f__Promineofilaceae	d__Bacteria;p__Chloroflexota;c__Anaerolineae;o__Promineofilales;f__Promineofilaceae;g__JAAYYY01	d__Bacteria;p__Chloroflexota;c__Anaerolineae;o__Promineofilales;f__Promineofilaceae;g__JAAYYY01;s__	15.84	10.67	5.5	yes	no	(p__Chloroflexota) g__JAAYYY01	d__Bacteria;p__Chloroflexota;c__Anaerolineae;o__Promineofilales;f__Promineofilaceae;g__JAAYYY01;s__	d__Bacteria;p__Chloroflexi;c__;o__;f__;g__;s__
balikesir_gomec.concoct.057_sub	Turkey_957	02_S197.concoct.057_sub	balikesir_gomec	Balikesir-Gömec	19.98	2.97	7.69	403749	217	51	d__Bacteria	p__Bacteroidota	c__Rhodothermia	o__Balneolales	f__Balneolaceae	g__	s__	d__Bacteria;p__Bacteroidota	d__Bacteria;p__Bacteroidota;c__Rhodothermia	d__Bacteria;p__Bacteroidota;c__Rhodothermia;o__Balneolales	d__Bacteria;p__Bacteroidota;c__Rhodothermia;o__Balneolales;f__Balneolaceae	d__Bacteria;p__Bacteroidota;c__Rhodothermia;o__Balneolales;f__Balneolaceae;g__	d__Bacteria;p__Bacteroidota;c__Rhodothermia;o__Balneolales;f__Balneolaceae;g__;s__	11.07	8.1	5.13	yes	no	(p__Bacteroidota) f__Balneolaceae	d__Bacteria;p__Bacteroidota;c__Rhodothermia;o__Balneolales;f__Balneolaceae;g__;s__	d__Bacteria;p__Balneolaeota;c__Balneolia;o__Balneolales;f__Balneolaceae;g__;s__
balikesir_gomec.concoct.058	Turkey_956	02_S197.concoct.058	balikesir_gomec	Balikesir-Gömec	7.21	0	0	237169	103	47.9	Unclassified Bacteria	Unassigned	Unassigned	Unassigned	Unassigned	Unassigned	Unassigned	Unclassified Bacteria;Unassigned	Unclassified Bacteria;Unassigned;Unassigned	Unclassified Bacteria;Unassigned;Unassigned;Unassigned	Unclassified Bacteria;Unassigned;Unassigned;Unassigned;Unassigned	Unclassified Bacteria;Unassigned;Unassigned;Unassigned;Unassigned;Unassigned	Unclassified Bacteria;Unassigned;Unassigned;Unassigned;Unassigned;Unassigned;Unassigned	7.21	7.21	7.21	yes	no	Unclassified Bacteria
balikesir_gomec.concoct.060_sub	Turkey_955	02_S197.concoct.060_sub	balikesir_gomec	Balikesir-Gömec	0	0	0	136123	62	63.6	Unclassified Bacteria	Unassigned	Unassigned	Unassigned	Unassigned	Unassigned	Unassigned	Unclassified Bacteria;Unassigned	Unclassified Bacteria;Unassigned;Unassigned	Unclassified Bacteria;Unassigned;Unassigned;Unassigned	Unclassified Bacteria;Unassigned;Unassigned;Unassigned;Unassigned	Unclassified Bacteria;Unassigned;Unassigned;Unassigned;Unassigned;Unassigned	Unclassified Bacteria;Unassigned;Unassigned;Unassigned;Unassigned;Unassigned;Unassigned	0	0	0	yes	no	Unclassified Bacteria
balikesir_gomec.concoct.065_sub	Turkey_954	02_S197.concoct.065_sub	balikesir_gomec	Balikesir-Gömec	6.39	0	0	233139	101	36.5	Unclassified Archaea	Unassigned	Unassigned	Unassigned	Unassigned	Unassigned	Unassigned	Unclassified Archaea;Unassigned	Unclassified Archaea;Unassigned;Unassigned	Unclassified Archaea;Unassigned;Unassigned;Unassigned	Unclassified Archaea;Unassigned;Unassigned;Unassigned;Unassigned	Unclassified Archaea;Unassigned;Unassigned;Unassigned;Unassigned;Unassigned	Unclassified Archaea;Unassigned;Unassigned;Unassigned;Unassigned;Unassigned;Unassigned	6.39	6.39	6.39	yes	no	Unclassified Archaea
balikesir_gomec.concoct.068	Turkey_953	02_S197.concoct.068	balikesir_gomec	Balikesir-Gömec	4.01	0.35	25	253653	104	38.2	Unclassified Bacteria	Unassigned	Unassigned	Unassigned	Unassigned	Unassigned	Unassigned	Unclassified Bacteria;Unassigned	Unclassified Bacteria;Unassigned;Unassigned	Unclassified Bacteria;Unassigned;Unassigned;Unassigned	Unclassified Bacteria;Unassigned;Unassigned;Unassigned;Unassigned	Unclassified Bacteria;Unassigned;Unassigned;Unassigned;Unassigned;Unassigned	Unclassified Bacteria;Unassigned;Unassigned;Unassigned;Unassigned;Unassigned;Unassigned	2.96	2.61	2.26	no	no	Unclassified Bacteria
balikesir_gomec.concoct.069_sub	Turkey_952	02_S197.concoct.069_sub	balikesir_gomec	Balikesir-Gömec	12.46	0.16	100	154768	77	50.9	Unclassified Bacteria	Unassigned	Unassigned	Unassigned	Unassigned	Unassigned	Unassigned	Unclassified Bacteria;Unassigned	Unclassified Bacteria;Unassigned;Unassigned	Unclassified Bacteria;Unassigned;Unassigned;Unassigned	Unclassified Bacteria;Unassigned;Unassigned;Unassigned;Unassigned	Unclassified Bacteria;Unassigned;Unassigned;Unassigned;Unassigned;Unassigned	Unclassified Bacteria;Unassigned;Unassigned;Unassigned;Unassigned;Unassigned;Unassigned	11.98	11.82	11.66	yes	no	Unclassified Bacteria
balikesir_gomec.concoct.071_sub	Turkey_951	02_S197.concoct.071_sub	balikesir_gomec	Balikesir-Gömec	2.59	0	0	71353	36	60.7	Unclassified Bacteria	Unassigned	Unassigned	Unassigned	Unassigned	Unassigned	Unassigned	Unclassified Bacteria;Unassigned	Unclassified Bacteria;Unassigned;Unassigned	Unclassified Bacteria;Unassigned;Unassigned;Unassigned	Unclassified Bacteria;Unassigned;Unassigned;Unassigned;Unassigned	Unclassified Bacteria;Unassigned;Unassigned;Unassigned;Unassigned;Unassigned	Unclassified Bacteria;Unassigned;Unassigned;Unassigned;Unassigned;Unassigned;Unassigned	2.59	2.59	2.59	yes	no	Unclassified Bacteria
balikesir_gomec.concoct.073_sub	Turkey_950	02_S197.concoct.073_sub	balikesir_gomec	Balikesir-Gömec	3.7	1.19	0	215950	113	33.1	Unclassified Bacteria	Unassigned	Unassigned	Unassigned	Unassigned	Unassigned	Unassigned	Unclassified Bacteria;Unassigned	Unclassified Bacteria;Unassigned;Unassigned	Unclassified Bacteria;Unassigned;Unassigned;Unassigned	Unclassified Bacteria;Unassigned;Unassigned;Unassigned;Unassigned	Unclassified Bacteria;Unassigned;Unassigned;Unassigned;Unassigned;Unassigned	Unclassified Bacteria;Unassigned;Unassigned;Unassigned;Unassigned;Unassigned;Unassigned	0.13	-1.06	-2.25	yes	no	Unclassified Bacteria
balikesir_gomec.concoct.074_sub	Turkey_949	02_S197.concoct.074_sub	balikesir_gomec	Balikesir-Gömec	10.21	0	0	996202	473	56.5	Unclassified Bacteria	Unassigned	Unassigned	Unassigned	Unassigned	Unassigned	Unassigned	Unclassified Bacteria;Unassigned	Unclassified Bacteria;Unassigned;Unassigned	Unclassified Bacteria;Unassigned;Unassigned;Unassigned	Unclassified Bacteria;Unassigned;Unassigned;Unassigned;Unassigned	Unclassified Bacteria;Unassigned;Unassigned;Unassigned;Unassigned;Unassigned	Unclassified Bacteria;Unassigned;Unassigned;Unassigned;Unassigned;Unassigned;Unassigned	10.21	10.21	10.21	yes	no	Unclassified Bacteria
balikesir_gomec.concoct.075	Turkey_948	02_S197.concoct.075	balikesir_gomec	Balikesir-Gömec	0	0	0	237994	129	59.2	Unclassified Bacteria	Unassigned	Unassigned	Unassigned	Unassigned	Unassigned	Unassigned	Unclassified Bacteria;Unassigned	Unclassified Bacteria;Unassigned;Unassigned	Unclassified Bacteria;Unassigned;Unassigned;Unassigned	Unclassified Bacteria;Unassigned;Unassigned;Unassigned;Unassigned	Unclassified Bacteria;Unassigned;Unassigned;Unassigned;Unassigned;Unassigned	Unclassified Bacteria;Unassigned;Unassigned;Unassigned;Unassigned;Unassigned;Unassigned	0	0	0	yes	no	Unclassified Bacteria
balikesir_gomec.concoct.077_sub	Turkey_947	02_S197.concoct.077_sub	balikesir_gomec	Balikesir-Gömec	9.4	0	0	442498	117	68.7	Unclassified Bacteria	Unassigned	Unassigned	Unassigned	Unassigned	Unassigned	Unassigned	Unclassified Bacteria;Unassigned	Unclassified Bacteria;Unassigned;Unassigned	Unclassified Bacteria;Unassigned;Unassigned;Unassigned	Unclassified Bacteria;Unassigned;Unassigned;Unassigned;Unassigned	Unclassified Bacteria;Unassigned;Unassigned;Unassigned;Unassigned;Unassigned	Unclassified Bacteria;Unassigned;Unassigned;Unassigned;Unassigned;Unassigned;Unassigned	9.4	9.4	9.4	yes	no	Unclassified Bacteria
balikesir_gomec.concoct.081_sub	Turkey_946	02_S197.concoct.081_sub	balikesir_gomec	Balikesir-Gömec	4.65	0	0	1609670	779	67.5	Unclassified Bacteria	Unassigned	Unassigned	Unassigned	Unassigned	Unassigned	Unassigned	Unclassified Bacteria;Unassigned	Unclassified Bacteria;Unassigned;Unassigned	Unclassified Bacteria;Unassigned;Unassigned;Unassigned	Unclassified Bacteria;Unassigned;Unassigned;Unassigned;Unassigned	Unclassified Bacteria;Unassigned;Unassigned;Unassigned;Unassigned;Unassigned	Unclassified Bacteria;Unassigned;Unassigned;Unassigned;Unassigned;Unassigned;Unassigned	4.65	4.65	4.65	yes	no	Unclassified Bacteria
balikesir_gomec.concoct.085_sub	Turkey_945	02_S197.concoct.085_sub	balikesir_gomec	Balikesir-Gömec	29.06	5.04	0	2590791	1346	59.8	d__Bacteria	p__J088	c__	o__	f__	g__	s__	d__Bacteria;p__J088	d__Bacteria;p__J088;c__	d__Bacteria;p__J088;c__;o__	d__Bacteria;p__J088;c__;o__;f__	d__Bacteria;p__J088;c__;o__;f__;g__	d__Bacteria;p__J088;c__;o__;f__;g__;s__	13.94	8.9	3.86	yes	no	p__J088	d__Bacteria;p__J088;c__;o__;f__;g__;s__	d__Bacteria;p__Actinobacteria;c__;o__;f__;g__;s__
balikesir_gomec.concoct.088_sub	Turkey_944	02_S197.concoct.088_sub	balikesir_gomec	Balikesir-Gömec	30.24	7.99	0	1466368	798	62.2	d__Bacteria	p__Pseudomonadota	c__	o__	f__	g__	s__	d__Bacteria;p__Pseudomonadota	d__Bacteria;p__Pseudomonadota;c__	d__Bacteria;p__Pseudomonadota;c__;o__	d__Bacteria;p__Pseudomonadota;c__;o__;f__	d__Bacteria;p__Pseudomonadota;c__;o__;f__;g__	d__Bacteria;p__Pseudomonadota;c__;o__;f__;g__;s__	6.27	-1.72	-9.71	yes	no	p__Pseudomonadota	d__Bacteria;p__Pseudomonadota;c__;o__;f__;g__;s__	d__Bacteria;p__Proteobacteria;c__;o__;f__;g__;s__
balikesir_gomec.concoct.089_sub	Turkey_943	02_S197.concoct.089_sub	balikesir_gomec	Balikesir-Gömec	10.34	1.72	0	445592	216	70.2	Unclassified Bacteria	Unassigned	Unassigned	Unassigned	Unassigned	Unassigned	Unassigned	Unclassified Bacteria;Unassigned	Unclassified Bacteria;Unassigned;Unassigned	Unclassified Bacteria;Unassigned;Unassigned;Unassigned	Unclassified Bacteria;Unassigned;Unassigned;Unassigned;Unassigned	Unclassified Bacteria;Unassigned;Unassigned;Unassigned;Unassigned;Unassigned	Unclassified Bacteria;Unassigned;Unassigned;Unassigned;Unassigned;Unassigned;Unassigned	5.18	3.46	1.74	yes	no	Unclassified Bacteria
balikesir_gomec.concoct.093_sub	Turkey_942	02_S197.concoct.093_sub	balikesir_gomec	Balikesir-Gömec	4.17	0	0	188843	97	46.2	Unclassified Bacteria	Unassigned	Unassigned	Unassigned	Unassigned	Unassigned	Unassigned	Unclassified Bacteria;Unassigned	Unclassified Bacteria;Unassigned;Unassigned	Unclassified Bacteria;Unassigned;Unassigned;Unassigned	Unclassified Bacteria;Unassigned;Unassigned;Unassigned;Unassigned	Unclassified Bacteria;Unassigned;Unassigned;Unassigned;Unassigned;Unassigned	Unclassified Bacteria;Unassigned;Unassigned;Unassigned;Unassigned;Unassigned;Unassigned	4.17	4.17	4.17	yes	no	Unclassified Bacteria
balikesir_gomec.concoct.095_sub	Turkey_941	02_S197.concoct.095_sub	balikesir_gomec	Balikesir-Gömec	34.26	6.54	22.22	1335323	505	68.1	d__Archaea	p__Halobacteriota	c__Halobacteria	o__Halobacteriales	f__Haloferacaceae	g__Salinirubrum	s__	d__Archaea;p__Halobacteriota	d__Archaea;p__Halobacteriota;c__Halobacteria	d__Archaea;p__Halobacteriota;c__Halobacteria;o__Halobacteriales	d__Archaea;p__Halobacteriota;c__Halobacteria;o__Halobacteriales;f__Haloferacaceae	d__Archaea;p__Halobacteriota;c__Halobacteria;o__Halobacteriales;f__Haloferacaceae;g__Salinirubrum	d__Archaea;p__Halobacteriota;c__Halobacteria;o__Halobacteriales;f__Haloferacaceae;g__Salinirubrum;s__	14.64	8.1	1.56	yes	no	(p__Halobacteriota) g__Salinirubrum	d__Archaea;p__Halobacteriota;c__Halobacteria;o__Halobacteriales;f__Haloferacaceae;g__Salinirubrum;s__	d__Archaea;p__Euryarchaeota;c__Halobacteria;o__Halobacteriales;f__Halobacteriaceae;g__Salinirubrum;s__
balikesir_gomec.concoct.096_sub	Turkey_940	02_S197.concoct.096_sub	balikesir_gomec	Balikesir-Gömec	5.17	0	0	250765	72	48.2	Unclassified Bacteria	Unassigned	Unassigned	Unassigned	Unassigned	Unassigned	Unassigned	Unclassified Bacteria;Unassigned	Unclassified Bacteria;Unassigned;Unassigned	Unclassified Bacteria;Unassigned;Unassigned;Unassigned	Unclassified Bacteria;Unassigned;Unassigned;Unassigned;Unassigned	Unclassified Bacteria;Unassigned;Unassigned;Unassigned;Unassigned;Unassigned	Unclassified Bacteria;Unassigned;Unassigned;Unassigned;Unassigned;Unassigned;Unassigned	5.17	5.17	5.17	yes	no	Unclassified Bacteria
balikesir_gomec.concoct.099_sub	Turkey_939	02_S197.concoct.099_sub	balikesir_gomec	Balikesir-Gömec	19.14	4.48	80	557473	282	64.7	Unclassified Bacteria	Unassigned	Unassigned	Unassigned	Unassigned	Unassigned	Unassigned	Unclassified Bacteria;Unassigned	Unclassified Bacteria;Unassigned;Unassigned	Unclassified Bacteria;Unassigned;Unassigned;Unassigned	Unclassified Bacteria;Unassigned;Unassigned;Unassigned;Unassigned	Unclassified Bacteria;Unassigned;Unassigned;Unassigned;Unassigned;Unassigned	Unclassified Bacteria;Unassigned;Unassigned;Unassigned;Unassigned;Unassigned;Unassigned	5.7	1.22	-3.26	yes	no	Unclassified Bacteria
balikesir_gomec.concoct.100_sub	Turkey_938	02_S197.concoct.100_sub	balikesir_gomec	Balikesir-Gömec	13.51	0.84	0	1247425	674	55.2	d__Bacteria	p__Desulfobacterota	c__Desulfobacteria	o__Desulfobacterales	f__Desulfococcaceae	g__JAABSQ01	s__	d__Bacteria;p__Desulfobacterota	d__Bacteria;p__Desulfobacterota;c__Desulfobacteria	d__Bacteria;p__Desulfobacterota;c__Desulfobacteria;o__Desulfobacterales	d__Bacteria;p__Desulfobacterota;c__Desulfobacteria;o__Desulfobacterales;f__Desulfococcaceae	d__Bacteria;p__Desulfobacterota;c__Desulfobacteria;o__Desulfobacterales;f__Desulfococcaceae;g__JAABSQ01	d__Bacteria;p__Desulfobacterota;c__Desulfobacteria;o__Desulfobacterales;f__Desulfococcaceae;g__JAABSQ01;s__	10.99	10.15	9.31	yes	no	(p__Desulfobacterota) g__JAABSQ01	d__Bacteria;p__Desulfobacterota;c__Desulfobacteria;o__Desulfobacterales;f__Desulfococcaceae;g__JAABSQ01;s__	d__Bacteria;p__Proteobacteria;c__Deltaproteobacteria;o__Desulfobacterales;f__Desulfobacteraceae;g__;s__
balikesir_gomec.concoct.102_sub	Turkey_937	02_S197.concoct.102_sub	balikesir_gomec	Balikesir-Gömec	30.74	7.62	38.46	1517685	734	69.6	d__Bacteria	p__Pseudomonadota	c__Gammaproteobacteria	o__Thiohalorhabdales	f__Thiohalorhabdaceae	g__	s__	d__Bacteria;p__Pseudomonadota	d__Bacteria;p__Pseudomonadota;c__Gammaproteobacteria	d__Bacteria;p__Pseudomonadota;c__Gammaproteobacteria;o__Thiohalorhabdales	d__Bacteria;p__Pseudomonadota;c__Gammaproteobacteria;o__Thiohalorhabdales;f__Thiohalorhabdaceae	d__Bacteria;p__Pseudomonadota;c__Gammaproteobacteria;o__Thiohalorhabdales;f__Thiohalorhabdaceae;g__	d__Bacteria;p__Pseudomonadota;c__Gammaproteobacteria;o__Thiohalorhabdales;f__Thiohalorhabdaceae;g__;s__	7.88	0.26	-7.36	yes	no	(p__Pseudomonadota) f__Thiohalorhabdaceae	d__Bacteria;p__Pseudomonadota;c__Gammaproteobacteria;o__Thiohalorhabdales;f__Thiohalorhabdaceae;g__;s__	d__Bacteria;p__Proteobacteria;c__Gammaproteobacteria;o__;f__;g__;s__
balikesir_gomec.concoct.103	Turkey_936	02_S197.concoct.103	balikesir_gomec	Balikesir-Gömec	8.55	0	0	130820	72	52.2	d__Archaea	p__Nanohaloarchaeota	c__Nanosalinia	o__Nanosalinales	f__Nanosalinaceae	g__JALDAJ01	s__	d__Archaea;p__Nanohaloarchaeota	d__Archaea;p__Nanohaloarchaeota;c__Nanosalinia	d__Archaea;p__Nanohaloarchaeota;c__Nanosalinia;o__Nanosalinales	d__Archaea;p__Nanohaloarchaeota;c__Nanosalinia;o__Nanosalinales;f__Nanosalinaceae	d__Archaea;p__Nanohaloarchaeota;c__Nanosalinia;o__Nanosalinales;f__Nanosalinaceae;g__JALDAJ01	d__Archaea;p__Nanohaloarchaeota;c__Nanosalinia;o__Nanosalinales;f__Nanosalinaceae;g__JALDAJ01;s__	8.55	8.55	8.55	yes	no	(p__Nanohaloarchaeota) g__JALDAJ01	d__Archaea;p__Nanohaloarchaeota;c__Nanosalinia;o__Nanosalinales;f__Nanosalinaceae;g__JALDAJ01;s__	d__Archaea;p__Candidatus Nanohaloarchaeota;c__;o__;f__;g__;s__
balikesir_gomec.concoct.105_sub	Turkey_935	02_S197.concoct.105_sub	balikesir_gomec	Balikesir-Gömec	41.3	9.12	37.5	2670569	492	64.3	d__Archaea	p__Halobacteriota	c__Halobacteria	o__Halobacteriales	f__Haloferacaceae	g__Salinirubrum	s__	d__Archaea;p__Halobacteriota	d__Archaea;p__Halobacteriota;c__Halobacteria	d__Archaea;p__Halobacteriota;c__Halobacteria;o__Halobacteriales	d__Archaea;p__Halobacteriota;c__Halobacteria;o__Halobacteriales;f__Haloferacaceae	d__Archaea;p__Halobacteriota;c__Halobacteria;o__Halobacteriales;f__Haloferacaceae;g__Salinirubrum	d__Archaea;p__Halobacteriota;c__Halobacteria;o__Halobacteriales;f__Haloferacaceae;g__Salinirubrum;s__	13.94	4.82	-4.3	yes	no	(p__Halobacteriota) g__Salinirubrum	d__Archaea;p__Halobacteriota;c__Halobacteria;o__Halobacteriales;f__Haloferacaceae;g__Salinirubrum;s__	d__Archaea;p__Euryarchaeota;c__Halobacteria;o__Halobacteriales;f__Halobacteriaceae;g__Salinirubrum;s__
balikesir_gomec.concoct.108_sub	Turkey_934	02_S197.concoct.108_sub	balikesir_gomec	Balikesir-Gömec	7.33	0.44	0	1305698	258	56.5	d__Bacteria	p__Pseudomonadota	c__Gammaproteobacteria	o__Thiohalomonadales	f__Thiohalomonadaceae	g__	s__	d__Bacteria;p__Pseudomonadota	d__Bacteria;p__Pseudomonadota;c__Gammaproteobacteria	d__Bacteria;p__Pseudomonadota;c__Gammaproteobacteria;o__Thiohalomonadales	d__Bacteria;p__Pseudomonadota;c__Gammaproteobacteria;o__Thiohalomonadales;f__Thiohalomonadaceae	d__Bacteria;p__Pseudomonadota;c__Gammaproteobacteria;o__Thiohalomonadales;f__Thiohalomonadaceae;g__	d__Bacteria;p__Pseudomonadota;c__Gammaproteobacteria;o__Thiohalomonadales;f__Thiohalomonadaceae;g__;s__	6.01	5.57	5.13	yes	no	(p__Pseudomonadota) f__Thiohalomonadaceae	d__Bacteria;p__Pseudomonadota;c__Gammaproteobacteria;o__Thiohalomonadales;f__Thiohalomonadaceae;g__;s__	d__Bacteria;p__Proteobacteria;c__Gammaproteobacteria;o__Chromatiales;f__Ectothiorhodospiraceae;g__;s__
balikesir_gomec.concoct.111_sub	Turkey_933	02_S197.concoct.111_sub	balikesir_gomec	Balikesir-Gömec	18.06	3.45	0	2562372	1290	67.5	Unclassified Bacteria	Unassigned	Unassigned	Unassigned	Unassigned	Unassigned	Unassigned	Unclassified Bacteria;Unassigned	Unclassified Bacteria;Unassigned;Unassigned	Unclassified Bacteria;Unassigned;Unassigned;Unassigned	Unclassified Bacteria;Unassigned;Unassigned;Unassigned;Unassigned	Unclassified Bacteria;Unassigned;Unassigned;Unassigned;Unassigned;Unassigned	Unclassified Bacteria;Unassigned;Unassigned;Unassigned;Unassigned;Unassigned;Unassigned	7.71	4.26	0.81	yes	no	Unclassified Bacteria
balikesir_gomec.concoct.112_sub	Turkey_932	02_S197.concoct.112_sub	balikesir_gomec	Balikesir-Gömec	19.91	1.72	0	743931	365	71	d__Bacteria	p__Deinococcota	c__Deinococci	o__Deinococcales	f__Trueperaceae	g__SLSQ01	s__	d__Bacteria;p__Deinococcota	d__Bacteria;p__Deinococcota;c__Deinococci	d__Bacteria;p__Deinococcota;c__Deinococci;o__Deinococcales	d__Bacteria;p__Deinococcota;c__Deinococci;o__Deinococcales;f__Trueperaceae	d__Bacteria;p__Deinococcota;c__Deinococci;o__Deinococcales;f__Trueperaceae;g__SLSQ01	d__Bacteria;p__Deinococcota;c__Deinococci;o__Deinococcales;f__Trueperaceae;g__SLSQ01;s__	14.75	13.03	11.31	yes	no	(p__Deinococcota) g__SLSQ01	d__Bacteria;p__Deinococcota;c__Deinococci;o__Deinococcales;f__Trueperaceae;g__SLSQ01;s__	d__Bacteria;p__Deinococcus-Thermus;c__Deinococci;o__Trueperales;f__Trueperaceae;g__;s__
balikesir_gomec.concoct.113_sub	Turkey_931	02_S197.concoct.113_sub	balikesir_gomec	Balikesir-Gömec	0	0	0	37537	17	61.3	Unclassified Bacteria	Unassigned	Unassigned	Unassigned	Unassigned	Unassigned	Unassigned	Unclassified Bacteria;Unassigned	Unclassified Bacteria;Unassigned;Unassigned	Unclassified Bacteria;Unassigned;Unassigned;Unassigned	Unclassified Bacteria;Unassigned;Unassigned;Unassigned;Unassigned	Unclassified Bacteria;Unassigned;Unassigned;Unassigned;Unassigned;Unassigned	Unclassified Bacteria;Unassigned;Unassigned;Unassigned;Unassigned;Unassigned;Unassigned	0	0	0	yes	no	Unclassified Bacteria
balikesir_gomec.concoct.115	Turkey_930	02_S197.concoct.115	balikesir_gomec	Balikesir-Gömec	4.08	0	0	125282	68	43.9	Unclassified Bacteria	Unassigned	Unassigned	Unassigned	Unassigned	Unassigned	Unassigned	Unclassified Bacteria;Unassigned	Unclassified Bacteria;Unassigned;Unassigned	Unclassified Bacteria;Unassigned;Unassigned;Unassigned	Unclassified Bacteria;Unassigned;Unassigned;Unassigned;Unassigned	Unclassified Bacteria;Unassigned;Unassigned;Unassigned;Unassigned;Unassigned	Unclassified Bacteria;Unassigned;Unassigned;Unassigned;Unassigned;Unassigned;Unassigned	4.08	4.08	4.08	yes	no	Unclassified Bacteria
balikesir_gomec.concoct.116	Turkey_929	02_S197.concoct.116	balikesir_gomec	Balikesir-Gömec	25.16	1.36	0	873130	366	64.3	d__Bacteria	p__Chloroflexota	c__Anaerolineae	o__B4-G1	f__SLSP01	g__	s__	d__Bacteria;p__Chloroflexota	d__Bacteria;p__Chloroflexota;c__Anaerolineae	d__Bacteria;p__Chloroflexota;c__Anaerolineae;o__B4-G1	d__Bacteria;p__Chloroflexota;c__Anaerolineae;o__B4-G1;f__SLSP01	d__Bacteria;p__Chloroflexota;c__Anaerolineae;o__B4-G1;f__SLSP01;g__	d__Bacteria;p__Chloroflexota;c__Anaerolineae;o__B4-G1;f__SLSP01;g__;s__	21.08	19.72	18.36	yes	no	(p__Chloroflexota) f__SLSP01	d__Bacteria;p__Chloroflexota;c__Anaerolineae;o__B4-G1;f__SLSP01;g__;s__	d__Bacteria;p__Chloroflexi;c__;o__;f__;g__;s__
balikesir_gomec.concoct.117_sub	Turkey_928	02_S197.concoct.117_sub	balikesir_gomec	Balikesir-Gömec	20.63	1.14	0	930860	244	69.6	d__Archaea	p__Halobacteriota	c__Halobacteria	o__Halobacteriales	f__Haloarculaceae	g__	s__	d__Archaea;p__Halobacteriota	d__Archaea;p__Halobacteriota;c__Halobacteria	d__Archaea;p__Halobacteriota;c__Halobacteria;o__Halobacteriales	d__Archaea;p__Halobacteriota;c__Halobacteria;o__Halobacteriales;f__Haloarculaceae	d__Archaea;p__Halobacteriota;c__Halobacteria;o__Halobacteriales;f__Haloarculaceae;g__	d__Archaea;p__Halobacteriota;c__Halobacteria;o__Halobacteriales;f__Haloarculaceae;g__;s__	17.21	16.07	14.93	yes	no	(p__Halobacteriota) f__Haloarculaceae	d__Archaea;p__Halobacteriota;c__Halobacteria;o__Halobacteriales;f__Haloarculaceae;g__;s__	d__Archaea;p__Euryarchaeota;c__Halobacteria;o__Halobacteriales;f__Haloarculaceae;g__;s__
balikesir_gomec.metabat_sens.003_sub	Turkey_891	02_S197.metabat_sens.003_sub	balikesir_gomec	Balikesir-Gömec	11.37	0	0	594023	291	69.9	d__Bacteria	p__SAR324	c__SAR324	o__SAR324	f__JACQKK01	g__	s__	d__Bacteria;p__SAR324	d__Bacteria;p__SAR324;c__SAR324	d__Bacteria;p__SAR324;c__SAR324;o__SAR324	d__Bacteria;p__SAR324;c__SAR324;o__SAR324;f__JACQKK01	d__Bacteria;p__SAR324;c__SAR324;o__SAR324;f__JACQKK01;g__	d__Bacteria;p__SAR324;c__SAR324;o__SAR324;f__JACQKK01;g__;s__	11.37	11.37	11.37	yes	no	(p__SAR324) f__JACQKK01	d__Bacteria;p__SAR324;c__SAR324;o__SAR324;f__JACQKK01;g__;s__	d__Bacteria;p__Proteobacteria;c__Deltaproteobacteria;o__;f__;g__;s__
balikesir_gomec.metabat_sens.008_sub	Turkey_890	02_S197.metabat_sens.008_sub	balikesir_gomec	Balikesir-Gömec	23.64	1.36	80	1001214	476	66.3	d__Bacteria	p__Pseudomonadota	c__Gammaproteobacteria	o__UBA6522	f__UBA6522	g__	s__	d__Bacteria;p__Pseudomonadota	d__Bacteria;p__Pseudomonadota;c__Gammaproteobacteria	d__Bacteria;p__Pseudomonadota;c__Gammaproteobacteria;o__UBA6522	d__Bacteria;p__Pseudomonadota;c__Gammaproteobacteria;o__UBA6522;f__UBA6522	d__Bacteria;p__Pseudomonadota;c__Gammaproteobacteria;o__UBA6522;f__UBA6522;g__	d__Bacteria;p__Pseudomonadota;c__Gammaproteobacteria;o__UBA6522;f__UBA6522;g__;s__	19.56	18.2	16.84	yes	no	(p__Pseudomonadota) f__UBA6522	d__Bacteria;p__Pseudomonadota;c__Gammaproteobacteria;o__UBA6522;f__UBA6522;g__;s__	d__Bacteria;p__Proteobacteria;c__Gammaproteobacteria;o__;f__;g__;s__
balikesir_gomec.metabat_sens.011_sub	Turkey_889	02_S197.metabat_sens.011_sub	balikesir_gomec	Balikesir-Gömec	5.66	0	0	59692	22	64.7	Unclassified Archaea	Unassigned	Unassigned	Unassigned	Unassigned	Unassigned	Unassigned	Unclassified Archaea;Unassigned	Unclassified Archaea;Unassigned;Unassigned	Unclassified Archaea;Unassigned;Unassigned;Unassigned	Unclassified Archaea;Unassigned;Unassigned;Unassigned;Unassigned	Unclassified Archaea;Unassigned;Unassigned;Unassigned;Unassigned;Unassigned	Unclassified Archaea;Unassigned;Unassigned;Unassigned;Unassigned;Unassigned;Unassigned	5.66	5.66	5.66	yes	no	Unclassified Archaea
balikesir_gomec.metabat_sens.012_sub	Turkey_888	02_S197.metabat_sens.012_sub	balikesir_gomec	Balikesir-Gömec	13.6	2.03	33.33	243576	122	67.5	d__Bacteria	p__Pseudomonadota	c__Alphaproteobacteria	o__Rhodobacterales	f__	g__	s__	d__Bacteria;p__Pseudomonadota	d__Bacteria;p__Pseudomonadota;c__Alphaproteobacteria	d__Bacteria;p__Pseudomonadota;c__Alphaproteobacteria;o__Rhodobacterales	d__Bacteria;p__Pseudomonadota;c__Alphaproteobacteria;o__Rhodobacterales;f__	d__Bacteria;p__Pseudomonadota;c__Alphaproteobacteria;o__Rhodobacterales;f__;g__	d__Bacteria;p__Pseudomonadota;c__Alphaproteobacteria;o__Rhodobacterales;f__;g__;s__	7.51	5.48	3.45	yes	no	(p__Pseudomonadota) o__Rhodobacterales	d__Bacteria;p__Pseudomonadota;c__Alphaproteobacteria;o__Rhodobacterales;f__;g__;s__	d__Bacteria;p__Proteobacteria;c__Alphaproteobacteria;o__Rhodobacterales;f__;g__;s__
balikesir_gomec.metabat_spec.020_sub	Turkey_887	02_S197.metabat_spec.020_sub	balikesir_gomec	Balikesir-Gömec	47.54	5.64	6.25	1908563	917	69.1	d__Bacteria	p__Gemmatimonadota	c__Gemmatimonadetes	o__Longimicrobiales	f__	g__	s__	d__Bacteria;p__Gemmatimonadota	d__Bacteria;p__Gemmatimonadota;c__Gemmatimonadetes	d__Bacteria;p__Gemmatimonadota;c__Gemmatimonadetes;o__Longimicrobiales	d__Bacteria;p__Gemmatimonadota;c__Gemmatimonadetes;o__Longimicrobiales;f__	d__Bacteria;p__Gemmatimonadota;c__Gemmatimonadetes;o__Longimicrobiales;f__;g__	d__Bacteria;p__Gemmatimonadota;c__Gemmatimonadetes;o__Longimicrobiales;f__;g__;s__	30.62	24.98	19.34	yes	no	(p__Gemmatimonadota) o__Longimicrobiales	d__Bacteria;p__Gemmatimonadota;c__Gemmatimonadetes;o__Longimicrobiales;f__;g__;s__	d__Bacteria;p__Gemmatimonadetes;c__;o__;f__;g__;s__
balikesir_gomec.metabat_sspec.001_sub	Turkey_886	02_S197.metabat_sspec.001_sub	balikesir_gomec	Balikesir-Gömec	4.17	0	0	815971	392	40.7	Unclassified Bacteria	Unassigned	Unassigned	Unassigned	Unassigned	Unassigned	Unassigned	Unclassified Bacteria;Unassigned	Unclassified Bacteria;Unassigned;Unassigned	Unclassified Bacteria;Unassigned;Unassigned;Unassigned	Unclassified Bacteria;Unassigned;Unassigned;Unassigned;Unassigned	Unclassified Bacteria;Unassigned;Unassigned;Unassigned;Unassigned;Unassigned	Unclassified Bacteria;Unassigned;Unassigned;Unassigned;Unassigned;Unassigned;Unassigned	4.17	4.17	4.17	yes	no	Unclassified Bacteria
balikesir_gomec.metabat_sspec.002_sub	Turkey_885	02_S197.metabat_sspec.002_sub	balikesir_gomec	Balikesir-Gömec	12.5	0	0	797101	308	64.1	Unclassified Bacteria	Unassigned	Unassigned	Unassigned	Unassigned	Unassigned	Unassigned	Unclassified Bacteria;Unassigned	Unclassified Bacteria;Unassigned;Unassigned	Unclassified Bacteria;Unassigned;Unassigned;Unassigned	Unclassified Bacteria;Unassigned;Unassigned;Unassigned;Unassigned	Unclassified Bacteria;Unassigned;Unassigned;Unassigned;Unassigned;Unassigned	Unclassified Bacteria;Unassigned;Unassigned;Unassigned;Unassigned;Unassigned;Unassigned	12.5	12.5	12.5	yes	no	Unclassified Bacteria
balikesir_gomec.metabat_sspec.003_sub	Turkey_884	02_S197.metabat_sspec.003_sub	balikesir_gomec	Balikesir-Gömec	46.38	2.58	75	2890524	1126	61.3	d__Bacteria	p__Desulfobacterota	c__Desulfobacteria	o__Desulfobacterales	f__JAABSP01	g__JAABTD01	s__	d__Bacteria;p__Desulfobacterota	d__Bacteria;p__Desulfobacterota;c__Desulfobacteria	d__Bacteria;p__Desulfobacterota;c__Desulfobacteria;o__Desulfobacterales	d__Bacteria;p__Desulfobacterota;c__Desulfobacteria;o__Desulfobacterales;f__JAABSP01	d__Bacteria;p__Desulfobacterota;c__Desulfobacteria;o__Desulfobacterales;f__JAABSP01;g__JAABTD01	d__Bacteria;p__Desulfobacterota;c__Desulfobacteria;o__Desulfobacterales;f__JAABSP01;g__JAABTD01;s__	38.64	36.06	33.48	yes	no	(p__Desulfobacterota) g__JAABTD01	d__Bacteria;p__Desulfobacterota;c__Desulfobacteria;o__Desulfobacterales;f__JAABSP01;g__JAABTD01;s__	d__Bacteria;p__Proteobacteria;c__Deltaproteobacteria;o__Desulfobacterales;f__Desulfobacteraceae;g__;s__
balikesir_gomec.metabat_sspec.004_sub	Turkey_883	02_S197.metabat_sspec.004_sub	balikesir_gomec	Balikesir-Gömec	19.94	0.85	100	565470	281	65.2	d__Archaea	p__Halobacteriota	c__Halobacteria	o__Halobacteriales	f__Halobacteriaceae	g__Halodesulfurarchaeum	s__	d__Archaea;p__Halobacteriota	d__Archaea;p__Halobacteriota;c__Halobacteria	d__Archaea;p__Halobacteriota;c__Halobacteria;o__Halobacteriales	d__Archaea;p__Halobacteriota;c__Halobacteria;o__Halobacteriales;f__Halobacteriaceae	d__Archaea;p__Halobacteriota;c__Halobacteria;o__Halobacteriales;f__Halobacteriaceae;g__Halodesulfurarchaeum	d__Archaea;p__Halobacteriota;c__Halobacteria;o__Halobacteriales;f__Halobacteriaceae;g__Halodesulfurarchaeum;s__	17.39	16.54	15.69	yes	no	(p__Halobacteriota) g__Halodesulfurarchaeum	d__Archaea;p__Halobacteriota;c__Halobacteria;o__Halobacteriales;f__Halobacteriaceae;g__Halodesulfurarchaeum;s__	d__Archaea;p__Euryarchaeota;c__Halobacteria;o__Halobacteriales;f__Halobacteriaceae;g__Halodesulfurarchaeum;s__
balikesir_gomec.metabat_sspec.005_sub	Turkey_882	02_S197.metabat_sspec.005_sub	balikesir_gomec	Balikesir-Gömec	67.99	2.45	56.25	1876961	484	60.5	d__Bacteria	p__Pseudomonadota	c__Gammaproteobacteria	o__UBA4486	f__UBA4486	g__	s__	d__Bacteria;p__Pseudomonadota	d__Bacteria;p__Pseudomonadota;c__Gammaproteobacteria	d__Bacteria;p__Pseudomonadota;c__Gammaproteobacteria;o__UBA4486	d__Bacteria;p__Pseudomonadota;c__Gammaproteobacteria;o__UBA4486;f__UBA4486	d__Bacteria;p__Pseudomonadota;c__Gammaproteobacteria;o__UBA4486;f__UBA4486;g__	d__Bacteria;p__Pseudomonadota;c__Gammaproteobacteria;o__UBA4486;f__UBA4486;g__;s__	60.64	58.19	55.74	yes	yes	(p__Pseudomonadota) f__UBA4486	d__Bacteria;p__Pseudomonadota;c__Gammaproteobacteria;o__UBA4486;f__UBA4486;g__;s__	d__Bacteria;p__Proteobacteria;c__Gammaproteobacteria;o__Enterobacterales;f__Enterobacteriaceae;g__;s__
balikesir_gomec.metabat_sspec.007_sub	Turkey_881	02_S197.metabat_sspec.007_sub	balikesir_gomec	Balikesir-Gömec	1.72	0	0	33200	15	64	Unclassified Bacteria	Unassigned	Unassigned	Unassigned	Unassigned	Unassigned	Unassigned	Unclassified Bacteria;Unassigned	Unclassified Bacteria;Unassigned;Unassigned	Unclassified Bacteria;Unassigned;Unassigned;Unassigned	Unclassified Bacteria;Unassigned;Unassigned;Unassigned;Unassigned	Unclassified Bacteria;Unassigned;Unassigned;Unassigned;Unassigned;Unassigned	Unclassified Bacteria;Unassigned;Unassigned;Unassigned;Unassigned;Unassigned;Unassigned	1.72	1.72	1.72	yes	no	Unclassified Bacteria
balikesir_gomec.metabat_sspec.012_sub	Turkey_880	02_S197.metabat_sspec.012_sub	balikesir_gomec	Balikesir-Gömec	21.04	1.24	33.33	760194	322	69.2	d__Bacteria	p__Actinomycetota	c__Actinomycetia	o__Jiangellales	f__Jiangellaceae	g__	s__	d__Bacteria;p__Actinomycetota	d__Bacteria;p__Actinomycetota;c__Actinomycetia	d__Bacteria;p__Actinomycetota;c__Actinomycetia;o__Jiangellales	d__Bacteria;p__Actinomycetota;c__Actinomycetia;o__Jiangellales;f__Jiangellaceae	d__Bacteria;p__Actinomycetota;c__Actinomycetia;o__Jiangellales;f__Jiangellaceae;g__	d__Bacteria;p__Actinomycetota;c__Actinomycetia;o__Jiangellales;f__Jiangellaceae;g__;s__	17.32	16.08	14.84	yes	no	(p__Actinomycetota) f__Jiangellaceae	d__Bacteria;p__Actinomycetota;c__Actinomycetia;o__Jiangellales;f__Jiangellaceae;g__;s__	d__Bacteria;p__Actinobacteria;c__Actinomycetia;o__Jiangellales;f__Jiangellaceae;g__;s__
balikesir_gomec.metabat_sspec.016_sub	Turkey_879	02_S197.metabat_sspec.016_sub	balikesir_gomec	Balikesir-Gömec	25.21	0.63	16.67	744820	338	68.6	d__Archaea	p__Halobacteriota	c__Halobacteria	o__Halobacteriales	f__Haloarculaceae	g__Halosegnis	s__	d__Archaea;p__Halobacteriota	d__Archaea;p__Halobacteriota;c__Halobacteria	d__Archaea;p__Halobacteriota;c__Halobacteria;o__Halobacteriales	d__Archaea;p__Halobacteriota;c__Halobacteria;o__Halobacteriales;f__Haloarculaceae	d__Archaea;p__Halobacteriota;c__Halobacteria;o__Halobacteriales;f__Haloarculaceae;g__Halosegnis	d__Archaea;p__Halobacteriota;c__Halobacteria;o__Halobacteriales;f__Haloarculaceae;g__Halosegnis;s__	23.32	22.69	22.06	yes	no	(p__Halobacteriota) g__Halosegnis	d__Archaea;p__Halobacteriota;c__Halobacteria;o__Halobacteriales;f__Haloarculaceae;g__Halosegnis;s__	d__Archaea;p__Euryarchaeota;c__Halobacteria;o__Halobacteriales;f__;g__Salinirubellus;s__
balikesir_gomec.metabat_sspec.019	Turkey_878	02_S197.metabat_sspec.019	balikesir_gomec	Balikesir-Gömec	17.69	0	0	626324	285	55.7	d__Bacteria	p__Desulfobacterota	c__Desulfobacteria	o__Desulfobacterales	f__Desulfococcaceae	g__JAABSQ01	s__	d__Bacteria;p__Desulfobacterota	d__Bacteria;p__Desulfobacterota;c__Desulfobacteria	d__Bacteria;p__Desulfobacterota;c__Desulfobacteria;o__Desulfobacterales	d__Bacteria;p__Desulfobacterota;c__Desulfobacteria;o__Desulfobacterales;f__Desulfococcaceae	d__Bacteria;p__Desulfobacterota;c__Desulfobacteria;o__Desulfobacterales;f__Desulfococcaceae;g__JAABSQ01	d__Bacteria;p__Desulfobacterota;c__Desulfobacteria;o__Desulfobacterales;f__Desulfococcaceae;g__JAABSQ01;s__	17.69	17.69	17.69	yes	no	(p__Desulfobacterota) g__JAABSQ01	d__Bacteria;p__Desulfobacterota;c__Desulfobacteria;o__Desulfobacterales;f__Desulfococcaceae;g__JAABSQ01;s__	d__Bacteria;p__Proteobacteria;c__Deltaproteobacteria;o__Desulfobacterales;f__Desulfobacteraceae;g__;s__
balikesir_gomec.metabat_sspec.026_sub	Turkey_877	02_S197.metabat_sspec.026_sub	balikesir_gomec	Balikesir-Gömec	15.52	0	0	908121	385	38.7	d__Bacteria	p__Bacteroidota	c__Bacteroidia	o__Bacteroidales	f__Prolixibacteraceae	g__JAAYJR01	s__	d__Bacteria;p__Bacteroidota	d__Bacteria;p__Bacteroidota;c__Bacteroidia	d__Bacteria;p__Bacteroidota;c__Bacteroidia;o__Bacteroidales	d__Bacteria;p__Bacteroidota;c__Bacteroidia;o__Bacteroidales;f__Prolixibacteraceae	d__Bacteria;p__Bacteroidota;c__Bacteroidia;o__Bacteroidales;f__Prolixibacteraceae;g__JAAYJR01	d__Bacteria;p__Bacteroidota;c__Bacteroidia;o__Bacteroidales;f__Prolixibacteraceae;g__JAAYJR01;s__	15.52	15.52	15.52	yes	no	(p__Bacteroidota) g__JAAYJR01	d__Bacteria;p__Bacteroidota;c__Bacteroidia;o__Bacteroidales;f__Prolixibacteraceae;g__JAAYJR01;s__	d__Bacteria;p__Bacteroidetes;c__Bacteroidia;o__Bacteroidales;f__;g__;s__
balikesir_gomec.metabat_sspec.027_sub	Turkey_876	02_S197.metabat_sspec.027_sub	balikesir_gomec	Balikesir-Gömec	41.47	9.93	57.14	1877407	802	69.9	d__Bacteria	p__Gemmatimonadota	c__Gemmatimonadetes	o__Longimicrobiales	f__RSA9	g__JAHWKI01	s__	d__Bacteria;p__Gemmatimonadota	d__Bacteria;p__Gemmatimonadota;c__Gemmatimonadetes	d__Bacteria;p__Gemmatimonadota;c__Gemmatimonadetes;o__Longimicrobiales	d__Bacteria;p__Gemmatimonadota;c__Gemmatimonadetes;o__Longimicrobiales;f__RSA9	d__Bacteria;p__Gemmatimonadota;c__Gemmatimonadetes;o__Longimicrobiales;f__RSA9;g__JAHWKI01	d__Bacteria;p__Gemmatimonadota;c__Gemmatimonadetes;o__Longimicrobiales;f__RSA9;g__JAHWKI01;s__	11.68	1.75	-8.18	yes	no	(p__Gemmatimonadota) g__JAHWKI01	d__Bacteria;p__Gemmatimonadota;c__Gemmatimonadetes;o__Longimicrobiales;f__RSA9;g__JAHWKI01;s__	d__Bacteria;p__Gemmatimonadetes;c__;o__;f__;g__;s__
balikesir_gomec.metabat_sspec.028	Turkey_875	02_S197.metabat_sspec.028	balikesir_gomec	Balikesir-Gömec	89.65	0.24	40	5005888	1390	71.1	d__Bacteria	p__Acidobacteriota	c__Thermoanaerobaculia	o__UBA5704	f__JAIOJS01	g__	s__	d__Bacteria;p__Acidobacteriota	d__Bacteria;p__Acidobacteriota;c__Thermoanaerobaculia	d__Bacteria;p__Acidobacteriota;c__Thermoanaerobaculia;o__UBA5704	d__Bacteria;p__Acidobacteriota;c__Thermoanaerobaculia;o__UBA5704;f__JAIOJS01	d__Bacteria;p__Acidobacteriota;c__Thermoanaerobaculia;o__UBA5704;f__JAIOJS01;g__	d__Bacteria;p__Acidobacteriota;c__Thermoanaerobaculia;o__UBA5704;f__JAIOJS01;g__;s__	88.93	88.69	88.45	yes	yes	(p__Acidobacteriota) f__JAIOJS01	d__Bacteria;p__Acidobacteriota;c__Thermoanaerobaculia;o__UBA5704;f__JAIOJS01;g__;s__	d__Bacteria;p__Acidobacteria;c__Thermoanaerobaculia;o__;f__;g__;s__
balikesir_gomec.metabat_sspec.029_sub	Turkey_874	02_S197.metabat_sspec.029_sub	balikesir_gomec	Balikesir-Gömec	21.28	0.93	100	1228928	588	63.2	d__Bacteria	p__Actinomycetota	c__Acidimicrobiia	o__UBA5794	f__ZC4RG35	g__JAHWLC01	s__	d__Bacteria;p__Actinomycetota	d__Bacteria;p__Actinomycetota;c__Acidimicrobiia	d__Bacteria;p__Actinomycetota;c__Acidimicrobiia;o__UBA5794	d__Bacteria;p__Actinomycetota;c__Acidimicrobiia;o__UBA5794;f__ZC4RG35	d__Bacteria;p__Actinomycetota;c__Acidimicrobiia;o__UBA5794;f__ZC4RG35;g__JAHWLC01	d__Bacteria;p__Actinomycetota;c__Acidimicrobiia;o__UBA5794;f__ZC4RG35;g__JAHWLC01;s__	18.49	17.56	16.63	yes	no	(p__Actinomycetota) g__JAHWLC01	d__Bacteria;p__Actinomycetota;c__Acidimicrobiia;o__UBA5794;f__ZC4RG35;g__JAHWLC01;s__	d__Bacteria;p__Actinobacteria;c__;o__;f__;g__;s__
balikesir_gomec.metabat_sspec.030	Turkey_873	02_S197.metabat_sspec.030	balikesir_gomec	Balikesir-Gömec	68.81	5.54	66.67	4586415	1512	62	d__Bacteria	p__Chloroflexota	c__Anaerolineae	o__Promineofilales	f__Promineofilaceae	g__JAAYYY01	s__	d__Bacteria;p__Chloroflexota	d__Bacteria;p__Chloroflexota;c__Anaerolineae	d__Bacteria;p__Chloroflexota;c__Anaerolineae;o__Promineofilales	d__Bacteria;p__Chloroflexota;c__Anaerolineae;o__Promineofilales;f__Promineofilaceae	d__Bacteria;p__Chloroflexota;c__Anaerolineae;o__Promineofilales;f__Promineofilaceae;g__JAAYYY01	d__Bacteria;p__Chloroflexota;c__Anaerolineae;o__Promineofilales;f__Promineofilaceae;g__JAAYYY01;s__	52.19	46.65	41.11	yes	yes	(p__Chloroflexota) g__JAAYYY01	d__Bacteria;p__Chloroflexota;c__Anaerolineae;o__Promineofilales;f__Promineofilaceae;g__JAAYYY01;s__	d__Bacteria;p__Chloroflexi;c__;o__;f__;g__;s__
balikesir_gomec.metabat_sspec.031_sub	Turkey_872	02_S197.metabat_sspec.031_sub	balikesir_gomec	Balikesir-Gömec	6.58	0	0	33632	17	68.7	Unclassified Bacteria	Unassigned	Unassigned	Unassigned	Unassigned	Unassigned	Unassigned	Unclassified Bacteria;Unassigned	Unclassified Bacteria;Unassigned;Unassigned	Unclassified Bacteria;Unassigned;Unassigned;Unassigned	Unclassified Bacteria;Unassigned;Unassigned;Unassigned;Unassigned	Unclassified Bacteria;Unassigned;Unassigned;Unassigned;Unassigned;Unassigned	Unclassified Bacteria;Unassigned;Unassigned;Unassigned;Unassigned;Unassigned;Unassigned	6.58	6.58	6.58	yes	no	Unclassified Bacteria
balikesir_gomec.metabat2_refined.005_sub	Turkey_927	02_S197.metabat2_refined.005_sub	balikesir_gomec	Balikesir-Gömec	0	0	0	122629	69	59.1	Unclassified Bacteria	Unassigned	Unassigned	Unassigned	Unassigned	Unassigned	Unassigned	Unclassified Bacteria;Unassigned	Unclassified Bacteria;Unassigned;Unassigned	Unclassified Bacteria;Unassigned;Unassigned;Unassigned	Unclassified Bacteria;Unassigned;Unassigned;Unassigned;Unassigned	Unclassified Bacteria;Unassigned;Unassigned;Unassigned;Unassigned;Unassigned	Unclassified Bacteria;Unassigned;Unassigned;Unassigned;Unassigned;Unassigned;Unassigned	0	0	0	yes	no	Unclassified Bacteria
balikesir_gomec.metabat2_refined.006_sub	Turkey_926	02_S197.metabat2_refined.006_sub	balikesir_gomec	Balikesir-Gömec	31.18	0	0	1449537	681	59.2	d__Bacteria	p__Spirochaetota	c__Spirochaetia	o__DSM-27196	f__SLST01	g__	s__	d__Bacteria;p__Spirochaetota	d__Bacteria;p__Spirochaetota;c__Spirochaetia	d__Bacteria;p__Spirochaetota;c__Spirochaetia;o__DSM-27196	d__Bacteria;p__Spirochaetota;c__Spirochaetia;o__DSM-27196;f__SLST01	d__Bacteria;p__Spirochaetota;c__Spirochaetia;o__DSM-27196;f__SLST01;g__	d__Bacteria;p__Spirochaetota;c__Spirochaetia;o__DSM-27196;f__SLST01;g__;s__	31.18	31.18	31.18	yes	no	(p__Spirochaetota) f__SLST01	d__Bacteria;p__Spirochaetota;c__Spirochaetia;o__DSM-27196;f__SLST01;g__;s__	d__Bacteria;p__Spirochaetes;c__Spirochaetia;o__Spirochaetales;f__Spirochaetaceae;g__;s__
balikesir_gomec.metabat2_refined.007	Turkey_925	02_S197.metabat2_refined.007	balikesir_gomec	Balikesir-Gömec	87.1	4.84	0	4673109	939	68.7	d__Bacteria	p__Planctomycetota	c__UBA11346	o__UBA11346	f__UBA11346	g__SLQH01	s__	d__Bacteria;p__Planctomycetota	d__Bacteria;p__Planctomycetota;c__UBA11346	d__Bacteria;p__Planctomycetota;c__UBA11346;o__UBA11346	d__Bacteria;p__Planctomycetota;c__UBA11346;o__UBA11346;f__UBA11346	d__Bacteria;p__Planctomycetota;c__UBA11346;o__UBA11346;f__UBA11346;g__SLQH01	d__Bacteria;p__Planctomycetota;c__UBA11346;o__UBA11346;f__UBA11346;g__SLQH01;s__	72.58	67.74	62.9	yes	yes	(p__Planctomycetota) g__SLQH01	d__Bacteria;p__Planctomycetota;c__UBA11346;o__UBA11346;f__UBA11346;g__SLQH01;s__	d__Bacteria;p__Planctomycetes;c__;o__;f__;g__;s__
balikesir_gomec.metabat2_refined.008_sub	Turkey_924	02_S197.metabat2_refined.008_sub	balikesir_gomec	Balikesir-Gömec	8.33	0	0	124519	54	65.3	Unclassified Bacteria	Unassigned	Unassigned	Unassigned	Unassigned	Unassigned	Unassigned	Unclassified Bacteria;Unassigned	Unclassified Bacteria;Unassigned;Unassigned	Unclassified Bacteria;Unassigned;Unassigned;Unassigned	Unclassified Bacteria;Unassigned;Unassigned;Unassigned;Unassigned	Unclassified Bacteria;Unassigned;Unassigned;Unassigned;Unassigned;Unassigned	Unclassified Bacteria;Unassigned;Unassigned;Unassigned;Unassigned;Unassigned;Unassigned	8.33	8.33	8.33	yes	no	Unclassified Bacteria
balikesir_gomec.metabat2_refined.009_sub	Turkey_923	02_S197.metabat2_refined.009_sub	balikesir_gomec	Balikesir-Gömec	41.3	1.72	0	2411171	1060	52.9	d__Bacteria	p__Fibrobacterota	c__Chitinivibrionia	o__Chitinivibrionales	f__	g__	s__	d__Bacteria;p__Fibrobacterota	d__Bacteria;p__Fibrobacterota;c__Chitinivibrionia	d__Bacteria;p__Fibrobacterota;c__Chitinivibrionia;o__Chitinivibrionales	d__Bacteria;p__Fibrobacterota;c__Chitinivibrionia;o__Chitinivibrionales;f__	d__Bacteria;p__Fibrobacterota;c__Chitinivibrionia;o__Chitinivibrionales;f__;g__	d__Bacteria;p__Fibrobacterota;c__Chitinivibrionia;o__Chitinivibrionales;f__;g__;s__	36.14	34.42	32.7	yes	no	(p__Fibrobacterota) o__Chitinivibrionales	d__Bacteria;p__Fibrobacterota;c__Chitinivibrionia;o__Chitinivibrionales;f__;g__;s__	d__Bacteria;p__Fibrobacteres;c__Chitinivibrionia;o__Chitinivibrionales;f__;g__;s__
balikesir_gomec.metabat2_refined.011_sub	Turkey_922	02_S197.metabat2_refined.011_sub	balikesir_gomec	Balikesir-Gömec	0	0	0	432007	218	61.7	Unclassified Bacteria	Unassigned	Unassigned	Unassigned	Unassigned	Unassigned	Unassigned	Unclassified Bacteria;Unassigned	Unclassified Bacteria;Unassigned;Unassigned	Unclassified Bacteria;Unassigned;Unassigned;Unassigned	Unclassified Bacteria;Unassigned;Unassigned;Unassigned;Unassigned	Unclassified Bacteria;Unassigned;Unassigned;Unassigned;Unassigned;Unassigned	Unclassified Bacteria;Unassigned;Unassigned;Unassigned;Unassigned;Unassigned;Unassigned	0	0	0	yes	no	Unclassified Bacteria
balikesir_gomec.metabat2_refined.012_sub	Turkey_921	02_S197.metabat2_refined.012_sub	balikesir_gomec	Balikesir-Gömec	2.01	0	0	82258	39	62.3	Unclassified Archaea	Unassigned	Unassigned	Unassigned	Unassigned	Unassigned	Unassigned	Unclassified Archaea;Unassigned	Unclassified Archaea;Unassigned;Unassigned	Unclassified Archaea;Unassigned;Unassigned;Unassigned	Unclassified Archaea;Unassigned;Unassigned;Unassigned;Unassigned	Unclassified Archaea;Unassigned;Unassigned;Unassigned;Unassigned;Unassigned	Unclassified Archaea;Unassigned;Unassigned;Unassigned;Unassigned;Unassigned;Unassigned	2.01	2.01	2.01	yes	no	Unclassified Archaea
balikesir_gomec.metabat2_refined.015_sub	Turkey_920	02_S197.metabat2_refined.015_sub	balikesir_gomec	Balikesir-Gömec	24.48	3.45	66.67	4379239	2204	66	d__Bacteria	p__Pseudomonadota	c__Gammaproteobacteria	o__Competibacterales	f__Competibacteraceae	g__	s__	d__Bacteria;p__Pseudomonadota	d__Bacteria;p__Pseudomonadota;c__Gammaproteobacteria	d__Bacteria;p__Pseudomonadota;c__Gammaproteobacteria;o__Competibacterales	d__Bacteria;p__Pseudomonadota;c__Gammaproteobacteria;o__Competibacterales;f__Competibacteraceae	d__Bacteria;p__Pseudomonadota;c__Gammaproteobacteria;o__Competibacterales;f__Competibacteraceae;g__	d__Bacteria;p__Pseudomonadota;c__Gammaproteobacteria;o__Competibacterales;f__Competibacteraceae;g__;s__	14.13	10.68	7.23	yes	no	(p__Pseudomonadota) f__Competibacteraceae	d__Bacteria;p__Pseudomonadota;c__Gammaproteobacteria;o__Competibacterales;f__Competibacteraceae;g__;s__	d__Bacteria;p__Proteobacteria;c__Gammaproteobacteria;o__;f__Candidatus Competibacteraceae;g__;s__
balikesir_gomec.metabat2_refined.017_sub	Turkey_919	02_S197.metabat2_refined.017_sub	balikesir_gomec	Balikesir-Gömec	15.91	0	0	776399	304	45.9	d__Bacteria	p__Bacteroidota	c__Rhodothermia	o__Balneolales	f__Balneolaceae	g__	s__	d__Bacteria;p__Bacteroidota	d__Bacteria;p__Bacteroidota;c__Rhodothermia	d__Bacteria;p__Bacteroidota;c__Rhodothermia;o__Balneolales	d__Bacteria;p__Bacteroidota;c__Rhodothermia;o__Balneolales;f__Balneolaceae	d__Bacteria;p__Bacteroidota;c__Rhodothermia;o__Balneolales;f__Balneolaceae;g__	d__Bacteria;p__Bacteroidota;c__Rhodothermia;o__Balneolales;f__Balneolaceae;g__;s__	15.91	15.91	15.91	yes	no	(p__Bacteroidota) f__Balneolaceae	d__Bacteria;p__Bacteroidota;c__Rhodothermia;o__Balneolales;f__Balneolaceae;g__;s__	d__Bacteria;p__Balneolaeota;c__Balneolia;o__Balneolales;f__Balneolaceae;g__;s__
balikesir_gomec.metabat2_refined.018_sub	Turkey_918	02_S197.metabat2_refined.018_sub	balikesir_gomec	Balikesir-Gömec	0	0	0	127312	66	71.8	Unclassified	Unassigned	Unassigned	Unassigned	Unassigned	Unassigned	Unassigned	Unclassified;Unassigned	Unclassified;Unassigned;Unassigned	Unclassified;Unassigned;Unassigned;Unassigned	Unclassified;Unassigned;Unassigned;Unassigned;Unassigned	Unclassified;Unassigned;Unassigned;Unassigned;Unassigned;Unassigned	Unclassified;Unassigned;Unassigned;Unassigned;Unassigned;Unassigned;Unassigned	0	0	0	yes	no	Unclassified
balikesir_gomec.metabat2_refined.021	Turkey_917	02_S197.metabat2_refined.021	balikesir_gomec	Balikesir-Gömec	85.3	1.94	66.67	4597166	981	56.6	d__Bacteria	p__Desulfobacterota	c__Desulfobacteria	o__Desulfobacterales	f__Desulfococcaceae	g__JAABSQ01	s__	d__Bacteria;p__Desulfobacterota	d__Bacteria;p__Desulfobacterota;c__Desulfobacteria	d__Bacteria;p__Desulfobacterota;c__Desulfobacteria;o__Desulfobacterales	d__Bacteria;p__Desulfobacterota;c__Desulfobacteria;o__Desulfobacterales;f__Desulfococcaceae	d__Bacteria;p__Desulfobacterota;c__Desulfobacteria;o__Desulfobacterales;f__Desulfococcaceae;g__JAABSQ01	d__Bacteria;p__Desulfobacterota;c__Desulfobacteria;o__Desulfobacterales;f__Desulfococcaceae;g__JAABSQ01;s__	79.48	77.54	75.6	yes	yes	(p__Desulfobacterota) g__JAABSQ01	d__Bacteria;p__Desulfobacterota;c__Desulfobacteria;o__Desulfobacterales;f__Desulfococcaceae;g__JAABSQ01;s__	d__Bacteria;p__Proteobacteria;c__Deltaproteobacteria;o__Desulfobacterales;f__Desulfobacteraceae;g__;s__
balikesir_gomec.metabat2_refined.022_sub	Turkey_916	02_S197.metabat2_refined.022_sub	balikesir_gomec	Balikesir-Gömec	7.01	0	0	931437	373	68.5	Unclassified Archaea	Unassigned	Unassigned	Unassigned	Unassigned	Unassigned	Unassigned	Unclassified Archaea;Unassigned	Unclassified Archaea;Unassigned;Unassigned	Unclassified Archaea;Unassigned;Unassigned;Unassigned	Unclassified Archaea;Unassigned;Unassigned;Unassigned;Unassigned	Unclassified Archaea;Unassigned;Unassigned;Unassigned;Unassigned;Unassigned	Unclassified Archaea;Unassigned;Unassigned;Unassigned;Unassigned;Unassigned;Unassigned	7.01	7.01	7.01	yes	no	Unclassified Archaea
balikesir_gomec.metabat2_refined.023_sub	Turkey_915	02_S197.metabat2_refined.023_sub	balikesir_gomec	Balikesir-Gömec	6.02	0	0	291558	148	56.8	Unclassified Bacteria	Unassigned	Unassigned	Unassigned	Unassigned	Unassigned	Unassigned	Unclassified Bacteria;Unassigned	Unclassified Bacteria;Unassigned;Unassigned	Unclassified Bacteria;Unassigned;Unassigned;Unassigned	Unclassified Bacteria;Unassigned;Unassigned;Unassigned;Unassigned	Unclassified Bacteria;Unassigned;Unassigned;Unassigned;Unassigned;Unassigned	Unclassified Bacteria;Unassigned;Unassigned;Unassigned;Unassigned;Unassigned;Unassigned	6.02	6.02	6.02	yes	no	Unclassified Bacteria
balikesir_gomec.metabat2_refined.024_sub	Turkey_914	02_S197.metabat2_refined.024_sub	balikesir_gomec	Balikesir-Gömec	8.33	0	0	319623	133	40.9	Unclassified Bacteria	Unassigned	Unassigned	Unassigned	Unassigned	Unassigned	Unassigned	Unclassified Bacteria;Unassigned	Unclassified Bacteria;Unassigned;Unassigned	Unclassified Bacteria;Unassigned;Unassigned;Unassigned	Unclassified Bacteria;Unassigned;Unassigned;Unassigned;Unassigned	Unclassified Bacteria;Unassigned;Unassigned;Unassigned;Unassigned;Unassigned	Unclassified Bacteria;Unassigned;Unassigned;Unassigned;Unassigned;Unassigned;Unassigned	8.33	8.33	8.33	yes	no	Unclassified Bacteria
balikesir_gomec.metabat2_refined.028_sub	Turkey_913	02_S197.metabat2_refined.028_sub	balikesir_gomec	Balikesir-Gömec	0	0	0	15688	8	41	Unclassified Bacteria	Unassigned	Unassigned	Unassigned	Unassigned	Unassigned	Unassigned	Unclassified Bacteria;Unassigned	Unclassified Bacteria;Unassigned;Unassigned	Unclassified Bacteria;Unassigned;Unassigned;Unassigned	Unclassified Bacteria;Unassigned;Unassigned;Unassigned;Unassigned	Unclassified Bacteria;Unassigned;Unassigned;Unassigned;Unassigned;Unassigned	Unclassified Bacteria;Unassigned;Unassigned;Unassigned;Unassigned;Unassigned;Unassigned	0	0	0	yes	no	Unclassified Bacteria
balikesir_gomec.metabat2_refined.029	Turkey_912	02_S197.metabat2_refined.029	balikesir_gomec	Balikesir-Gömec	78.32	0.56	50	1170892	355	34.5	d__Archaea	p__Thermoproteota	c__Nitrososphaeria	o__Nitrososphaerales	f__Nitrosopumilaceae	g__	s__	d__Archaea;p__Thermoproteota	d__Archaea;p__Thermoproteota;c__Nitrososphaeria	d__Archaea;p__Thermoproteota;c__Nitrososphaeria;o__Nitrososphaerales	d__Archaea;p__Thermoproteota;c__Nitrososphaeria;o__Nitrososphaerales;f__Nitrosopumilaceae	d__Archaea;p__Thermoproteota;c__Nitrososphaeria;o__Nitrososphaerales;f__Nitrosopumilaceae;g__	d__Archaea;p__Thermoproteota;c__Nitrososphaeria;o__Nitrososphaerales;f__Nitrosopumilaceae;g__;s__	76.64	76.08	75.52	yes	yes	(p__Thermoproteota) f__Nitrosopumilaceae	d__Archaea;p__Thermoproteota;c__Nitrososphaeria;o__Nitrososphaerales;f__Nitrosopumilaceae;g__;s__	d__Archaea;p__Thaumarchaeota;c__;o__Nitrosopumilales;f__Nitrosopumilaceae;g__;s__
balikesir_gomec.metabat2_refined.032_sub	Turkey_911	02_S197.metabat2_refined.032_sub	balikesir_gomec	Balikesir-Gömec	10.69	0	0	275599	127	51.8	Unclassified Bacteria	Unassigned	Unassigned	Unassigned	Unassigned	Unassigned	Unassigned	Unclassified Bacteria;Unassigned	Unclassified Bacteria;Unassigned;Unassigned	Unclassified Bacteria;Unassigned;Unassigned;Unassigned	Unclassified Bacteria;Unassigned;Unassigned;Unassigned;Unassigned	Unclassified Bacteria;Unassigned;Unassigned;Unassigned;Unassigned;Unassigned	Unclassified Bacteria;Unassigned;Unassigned;Unassigned;Unassigned;Unassigned;Unassigned	10.69	10.69	10.69	yes	no	Unclassified Bacteria
balikesir_gomec.metabat2_refined.039_sub	Turkey_910	02_S197.metabat2_refined.039_sub	balikesir_gomec	Balikesir-Gömec	31.98	6.44	0	1621685	671	70.9	d__Archaea	p__Halobacteriota	c__Halobacteria	o__Halobacteriales	f__	g__	s__	d__Archaea;p__Halobacteriota	d__Archaea;p__Halobacteriota;c__Halobacteria	d__Archaea;p__Halobacteriota;c__Halobacteria;o__Halobacteriales	d__Archaea;p__Halobacteriota;c__Halobacteria;o__Halobacteriales;f__	d__Archaea;p__Halobacteriota;c__Halobacteria;o__Halobacteriales;f__;g__	d__Archaea;p__Halobacteriota;c__Halobacteria;o__Halobacteriales;f__;g__;s__	12.66	6.22	-0.22	yes	no	(p__Halobacteriota) o__Halobacteriales	d__Archaea;p__Halobacteriota;c__Halobacteria;o__Halobacteriales;f__;g__;s__	d__Archaea;p__Euryarchaeota;c__Halobacteria;o__;f__;g__;s__
balikesir_gomec.metabat2_refined.044_sub	Turkey_909	02_S197.metabat2_refined.044_sub	balikesir_gomec	Balikesir-Gömec	56.37	1.49	33.33	1566913	626	48	d__Bacteria	p__Bacteroidota	c__Bacteroidia	o__Chitinophagales	f__Saprospiraceae	g__	s__	d__Bacteria;p__Bacteroidota	d__Bacteria;p__Bacteroidota;c__Bacteroidia	d__Bacteria;p__Bacteroidota;c__Bacteroidia;o__Chitinophagales	d__Bacteria;p__Bacteroidota;c__Bacteroidia;o__Chitinophagales;f__Saprospiraceae	d__Bacteria;p__Bacteroidota;c__Bacteroidia;o__Chitinophagales;f__Saprospiraceae;g__	d__Bacteria;p__Bacteroidota;c__Bacteroidia;o__Chitinophagales;f__Saprospiraceae;g__;s__	51.9	50.41	48.92	yes	yes	(p__Bacteroidota) f__Saprospiraceae	d__Bacteria;p__Bacteroidota;c__Bacteroidia;o__Chitinophagales;f__Saprospiraceae;g__;s__	d__Bacteria;p__Bacteroidetes;c__Saprospiria;o__Saprospirales;f__Saprospiraceae;g__;s__
balikesir_gomec.metabat2_refined.045_sub	Turkey_908	02_S197.metabat2_refined.045_sub	balikesir_gomec	Balikesir-Gömec	71.39	7.97	40	4308932	1411	70.4	d__Bacteria	p__Acidobacteriota	c__Thermoanaerobaculia	o__UBA5704	f__UBA5704	g__	s__	d__Bacteria;p__Acidobacteriota	d__Bacteria;p__Acidobacteriota;c__Thermoanaerobaculia	d__Bacteria;p__Acidobacteriota;c__Thermoanaerobaculia;o__UBA5704	d__Bacteria;p__Acidobacteriota;c__Thermoanaerobaculia;o__UBA5704;f__UBA5704	d__Bacteria;p__Acidobacteriota;c__Thermoanaerobaculia;o__UBA5704;f__UBA5704;g__	d__Bacteria;p__Acidobacteriota;c__Thermoanaerobaculia;o__UBA5704;f__UBA5704;g__;s__	47.48	39.51	31.54	yes	no	(p__Acidobacteriota) f__UBA5704	d__Bacteria;p__Acidobacteriota;c__Thermoanaerobaculia;o__UBA5704;f__UBA5704;g__;s__	d__Bacteria;p__Acidobacteria;c__;o__;f__;g__;s__
balikesir_gomec.metabat2_refined.046_sub	Turkey_907	02_S197.metabat2_refined.046_sub	balikesir_gomec	Balikesir-Gömec	18.97	3.45	0	1210204	567	61.4	d__Bacteria	p__Pseudomonadota	c__Gammaproteobacteria	o__UBA4486	f__UBA4486	g__	s__	d__Bacteria;p__Pseudomonadota	d__Bacteria;p__Pseudomonadota;c__Gammaproteobacteria	d__Bacteria;p__Pseudomonadota;c__Gammaproteobacteria;o__UBA4486	d__Bacteria;p__Pseudomonadota;c__Gammaproteobacteria;o__UBA4486;f__UBA4486	d__Bacteria;p__Pseudomonadota;c__Gammaproteobacteria;o__UBA4486;f__UBA4486;g__	d__Bacteria;p__Pseudomonadota;c__Gammaproteobacteria;o__UBA4486;f__UBA4486;g__;s__	8.62	5.17	1.72	yes	no	(p__Pseudomonadota) f__UBA4486	d__Bacteria;p__Pseudomonadota;c__Gammaproteobacteria;o__UBA4486;f__UBA4486;g__;s__	d__Bacteria;p__Proteobacteria;c__Gammaproteobacteria;o__;f__;g__;s__
balikesir_gomec.metabat2_refined.047_sub	Turkey_906	02_S197.metabat2_refined.047_sub	balikesir_gomec	Balikesir-Gömec	38.68	4.4	0	3093629	606	68.7	d__Bacteria	p__Gemmatimonadota	c__Gemmatimonadetes	o__Longimicrobiales	f__UBA6960	g__	s__	d__Bacteria;p__Gemmatimonadota	d__Bacteria;p__Gemmatimonadota;c__Gemmatimonadetes	d__Bacteria;p__Gemmatimonadota;c__Gemmatimonadetes;o__Longimicrobiales	d__Bacteria;p__Gemmatimonadota;c__Gemmatimonadetes;o__Longimicrobiales;f__UBA6960	d__Bacteria;p__Gemmatimonadota;c__Gemmatimonadetes;o__Longimicrobiales;f__UBA6960;g__	d__Bacteria;p__Gemmatimonadota;c__Gemmatimonadetes;o__Longimicrobiales;f__UBA6960;g__;s__	25.48	21.08	16.68	yes	no	(p__Gemmatimonadota) f__UBA6960	d__Bacteria;p__Gemmatimonadota;c__Gemmatimonadetes;o__Longimicrobiales;f__UBA6960;g__;s__	d__Bacteria;p__Gemmatimonadetes;c__;o__;f__;g__;s__
balikesir_gomec.metabat2_refined.048_sub	Turkey_905	02_S197.metabat2_refined.048_sub	balikesir_gomec	Balikesir-Gömec	4.14	0	0	343416	144	60.4	Unclassified Bacteria	Unassigned	Unassigned	Unassigned	Unassigned	Unassigned	Unassigned	Unclassified Bacteria;Unassigned	Unclassified Bacteria;Unassigned;Unassigned	Unclassified Bacteria;Unassigned;Unassigned;Unassigned	Unclassified Bacteria;Unassigned;Unassigned;Unassigned;Unassigned	Unclassified Bacteria;Unassigned;Unassigned;Unassigned;Unassigned;Unassigned	Unclassified Bacteria;Unassigned;Unassigned;Unassigned;Unassigned;Unassigned;Unassigned	4.14	4.14	4.14	yes	no	Unclassified Bacteria
balikesir_gomec.metabat2_refined.049_sub	Turkey_904	02_S197.metabat2_refined.049_sub	balikesir_gomec	Balikesir-Gömec	0	0	0	103749	55	55.8	Unclassified Bacteria	Unassigned	Unassigned	Unassigned	Unassigned	Unassigned	Unassigned	Unclassified Bacteria;Unassigned	Unclassified Bacteria;Unassigned;Unassigned	Unclassified Bacteria;Unassigned;Unassigned;Unassigned	Unclassified Bacteria;Unassigned;Unassigned;Unassigned;Unassigned	Unclassified Bacteria;Unassigned;Unassigned;Unassigned;Unassigned;Unassigned	Unclassified Bacteria;Unassigned;Unassigned;Unassigned;Unassigned;Unassigned;Unassigned	0	0	0	yes	no	Unclassified Bacteria
balikesir_gomec.metabat2_refined.051_sub	Turkey_903	02_S197.metabat2_refined.051_sub	balikesir_gomec	Balikesir-Gömec	11.38	1.72	0	876638	444	46.6	Unclassified Bacteria	Unassigned	Unassigned	Unassigned	Unassigned	Unassigned	Unassigned	Unclassified Bacteria;Unassigned	Unclassified Bacteria;Unassigned;Unassigned	Unclassified Bacteria;Unassigned;Unassigned;Unassigned	Unclassified Bacteria;Unassigned;Unassigned;Unassigned;Unassigned	Unclassified Bacteria;Unassigned;Unassigned;Unassigned;Unassigned;Unassigned	Unclassified Bacteria;Unassigned;Unassigned;Unassigned;Unassigned;Unassigned;Unassigned	6.22	4.5	2.78	yes	no	Unclassified Bacteria
balikesir_gomec.metabat2_refined.052_sub	Turkey_902	02_S197.metabat2_refined.052_sub	balikesir_gomec	Balikesir-Gömec	0	0	0	244583	151	67.1	Unclassified Bacteria	Unassigned	Unassigned	Unassigned	Unassigned	Unassigned	Unassigned	Unclassified Bacteria;Unassigned	Unclassified Bacteria;Unassigned;Unassigned	Unclassified Bacteria;Unassigned;Unassigned;Unassigned	Unclassified Bacteria;Unassigned;Unassigned;Unassigned;Unassigned	Unclassified Bacteria;Unassigned;Unassigned;Unassigned;Unassigned;Unassigned	Unclassified Bacteria;Unassigned;Unassigned;Unassigned;Unassigned;Unassigned;Unassigned	0	0	0	yes	no	Unclassified Bacteria
balikesir_gomec.metabat2_refined.053_sub	Turkey_901	02_S197.metabat2_refined.053_sub	balikesir_gomec	Balikesir-Gömec	2.08	0	0	47234	23	55.6	Unclassified Bacteria	Unassigned	Unassigned	Unassigned	Unassigned	Unassigned	Unassigned	Unclassified Bacteria;Unassigned	Unclassified Bacteria;Unassigned;Unassigned	Unclassified Bacteria;Unassigned;Unassigned;Unassigned	Unclassified Bacteria;Unassigned;Unassigned;Unassigned;Unassigned	Unclassified Bacteria;Unassigned;Unassigned;Unassigned;Unassigned;Unassigned	Unclassified Bacteria;Unassigned;Unassigned;Unassigned;Unassigned;Unassigned;Unassigned	2.08	2.08	2.08	yes	no	Unclassified Bacteria
balikesir_gomec.metabat2_refined.054_sub	Turkey_900	02_S197.metabat2_refined.054_sub	balikesir_gomec	Balikesir-Gömec	0	0	0	252925	128	43.5	Unclassified Bacteria	Unassigned	Unassigned	Unassigned	Unassigned	Unassigned	Unassigned	Unclassified Bacteria;Unassigned	Unclassified Bacteria;Unassigned;Unassigned	Unclassified Bacteria;Unassigned;Unassigned;Unassigned	Unclassified Bacteria;Unassigned;Unassigned;Unassigned;Unassigned	Unclassified Bacteria;Unassigned;Unassigned;Unassigned;Unassigned;Unassigned	Unclassified Bacteria;Unassigned;Unassigned;Unassigned;Unassigned;Unassigned;Unassigned	0	0	0	yes	no	Unclassified Bacteria
balikesir_gomec.metabat2_refined.058_sub	Turkey_899	02_S197.metabat2_refined.058_sub	balikesir_gomec	Balikesir-Gömec	11.6	0	0	732271	422	68.9	d__Bacteria	p__SAR324	c__SAR324	o__SAR324	f__JACQKK01	g__	s__	d__Bacteria;p__SAR324	d__Bacteria;p__SAR324;c__SAR324	d__Bacteria;p__SAR324;c__SAR324;o__SAR324	d__Bacteria;p__SAR324;c__SAR324;o__SAR324;f__JACQKK01	d__Bacteria;p__SAR324;c__SAR324;o__SAR324;f__JACQKK01;g__	d__Bacteria;p__SAR324;c__SAR324;o__SAR324;f__JACQKK01;g__;s__	11.6	11.6	11.6	yes	no	(p__SAR324) f__JACQKK01	d__Bacteria;p__SAR324;c__SAR324;o__SAR324;f__JACQKK01;g__;s__	d__Bacteria;p__Proteobacteria;c__Deltaproteobacteria;o__;f__;g__;s__
balikesir_gomec.metabat2_refined.059_sub	Turkey_898	02_S197.metabat2_refined.059_sub	balikesir_gomec	Balikesir-Gömec	25.72	0.88	33.33	1132939	413	60.7	d__Bacteria	p__Pseudomonadota	c__Gammaproteobacteria	o__21-64-14	f__21-64-14	g__	s__	d__Bacteria;p__Pseudomonadota	d__Bacteria;p__Pseudomonadota;c__Gammaproteobacteria	d__Bacteria;p__Pseudomonadota;c__Gammaproteobacteria;o__21-64-14	d__Bacteria;p__Pseudomonadota;c__Gammaproteobacteria;o__21-64-14;f__21-64-14	d__Bacteria;p__Pseudomonadota;c__Gammaproteobacteria;o__21-64-14;f__21-64-14;g__	d__Bacteria;p__Pseudomonadota;c__Gammaproteobacteria;o__21-64-14;f__21-64-14;g__;s__	23.08	22.2	21.32	yes	no	(p__Pseudomonadota) f__21-64-14	d__Bacteria;p__Pseudomonadota;c__Gammaproteobacteria;o__21-64-14;f__21-64-14;g__;s__	d__Bacteria;p__Proteobacteria;c__Gammaproteobacteria;o__Chromatiales;f__;g__;s__
balikesir_gomec.metabat2_refined.060_sub	Turkey_897	02_S197.metabat2_refined.060_sub	balikesir_gomec	Balikesir-Gömec	4.17	0	0	392953	183	51.8	Unclassified Bacteria	Unassigned	Unassigned	Unassigned	Unassigned	Unassigned	Unassigned	Unclassified Bacteria;Unassigned	Unclassified Bacteria;Unassigned;Unassigned	Unclassified Bacteria;Unassigned;Unassigned;Unassigned	Unclassified Bacteria;Unassigned;Unassigned;Unassigned;Unassigned	Unclassified Bacteria;Unassigned;Unassigned;Unassigned;Unassigned;Unassigned	Unclassified Bacteria;Unassigned;Unassigned;Unassigned;Unassigned;Unassigned;Unassigned	4.17	4.17	4.17	yes	no	Unclassified Bacteria
balikesir_gomec.metabat2_refined.062_sub	Turkey_896	02_S197.metabat2_refined.062_sub	balikesir_gomec	Balikesir-Gömec	8.62	0	0	228442	120	34.1	Unclassified Bacteria	Unassigned	Unassigned	Unassigned	Unassigned	Unassigned	Unassigned	Unclassified Bacteria;Unassigned	Unclassified Bacteria;Unassigned;Unassigned	Unclassified Bacteria;Unassigned;Unassigned;Unassigned	Unclassified Bacteria;Unassigned;Unassigned;Unassigned;Unassigned	Unclassified Bacteria;Unassigned;Unassigned;Unassigned;Unassigned;Unassigned	Unclassified Bacteria;Unassigned;Unassigned;Unassigned;Unassigned;Unassigned;Unassigned	8.62	8.62	8.62	yes	no	Unclassified Bacteria
balikesir_gomec.metabat2_refined.063_sub	Turkey_895	02_S197.metabat2_refined.063_sub	balikesir_gomec	Balikesir-Gömec	16.71	2.08	0	349792	166	62.3	d__Bacteria	p__Pseudomonadota	c__	o__	f__	g__	s__	d__Bacteria;p__Pseudomonadota	d__Bacteria;p__Pseudomonadota;c__	d__Bacteria;p__Pseudomonadota;c__;o__	d__Bacteria;p__Pseudomonadota;c__;o__;f__	d__Bacteria;p__Pseudomonadota;c__;o__;f__;g__	d__Bacteria;p__Pseudomonadota;c__;o__;f__;g__;s__	10.47	8.39	6.31	yes	no	p__Pseudomonadota	d__Bacteria;p__Pseudomonadota;c__;o__;f__;g__;s__	d__Bacteria;p__Proteobacteria;c__;o__;f__;g__;s__
balikesir_gomec.metabat2_refined.066_sub	Turkey_894	02_S197.metabat2_refined.066_sub	balikesir_gomec	Balikesir-Gömec	1.04	0	0	238295	131	63.2	Unclassified Bacteria	Unassigned	Unassigned	Unassigned	Unassigned	Unassigned	Unassigned	Unclassified Bacteria;Unassigned	Unclassified Bacteria;Unassigned;Unassigned	Unclassified Bacteria;Unassigned;Unassigned;Unassigned	Unclassified Bacteria;Unassigned;Unassigned;Unassigned;Unassigned	Unclassified Bacteria;Unassigned;Unassigned;Unassigned;Unassigned;Unassigned	Unclassified Bacteria;Unassigned;Unassigned;Unassigned;Unassigned;Unassigned;Unassigned	1.04	1.04	1.04	yes	no	Unclassified Bacteria
balikesir_gomec.metabat2_refined.067_sub	Turkey_893	02_S197.metabat2_refined.067_sub	balikesir_gomec	Balikesir-Gömec	3.45	0	0	382526	204	43	Unclassified Bacteria	Unassigned	Unassigned	Unassigned	Unassigned	Unassigned	Unassigned	Unclassified Bacteria;Unassigned	Unclassified Bacteria;Unassigned;Unassigned	Unclassified Bacteria;Unassigned;Unassigned;Unassigned	Unclassified Bacteria;Unassigned;Unassigned;Unassigned;Unassigned	Unclassified Bacteria;Unassigned;Unassigned;Unassigned;Unassigned;Unassigned	Unclassified Bacteria;Unassigned;Unassigned;Unassigned;Unassigned;Unassigned;Unassigned	3.45	3.45	3.45	yes	no	Unclassified Bacteria
balikesir_gomec.metabat2_refined.068_sub	Turkey_892	02_S197.metabat2_refined.068_sub	balikesir_gomec	Balikesir-Gömec	0	0	0	140205	68	56.3	Unclassified Bacteria	Unassigned	Unassigned	Unassigned	Unassigned	Unassigned	Unassigned	Unclassified Bacteria;Unassigned	Unclassified Bacteria;Unassigned;Unassigned	Unclassified Bacteria;Unassigned;Unassigned;Unassigned	Unclassified Bacteria;Unassigned;Unassigned;Unassigned;Unassigned	Unclassified Bacteria;Unassigned;Unassigned;Unassigned;Unassigned;Unassigned	Unclassified Bacteria;Unassigned;Unassigned;Unassigned;Unassigned;Unassigned;Unassigned	0	0	0	yes	no	Unclassified Bacteria
balikesir_gomec.rosella_refined.009_sub	Turkey_871	02_S197.rosella_refined.009_sub	balikesir_gomec	Balikesir-Gömec	7.57	0.55	100	677458	188	52.7	d__Bacteria	p__Bacteroidota	c__Rhodothermia	o__Balneolales	f__Balneolaceae	g__	s__	d__Bacteria;p__Bacteroidota	d__Bacteria;p__Bacteroidota;c__Rhodothermia	d__Bacteria;p__Bacteroidota;c__Rhodothermia;o__Balneolales	d__Bacteria;p__Bacteroidota;c__Rhodothermia;o__Balneolales;f__Balneolaceae	d__Bacteria;p__Bacteroidota;c__Rhodothermia;o__Balneolales;f__Balneolaceae;g__	d__Bacteria;p__Bacteroidota;c__Rhodothermia;o__Balneolales;f__Balneolaceae;g__;s__	5.92	5.37	4.82	yes	no	(p__Bacteroidota) f__Balneolaceae	d__Bacteria;p__Bacteroidota;c__Rhodothermia;o__Balneolales;f__Balneolaceae;g__;s__	d__Bacteria;p__Balneolaeota;c__Balneolia;o__Balneolales;f__Balneolaceae;g__;s__
balikesir_gomec.rosella_refined.012_sub	Turkey_870	02_S197.rosella_refined.012_sub	balikesir_gomec	Balikesir-Gömec	48.28	6.03	40	1764068	290	70.2	d__Bacteria	p__Gemmatimonadota	c__Gemmatimonadetes	o__Longimicrobiales	f__UBA6960	g__	s__	d__Bacteria;p__Gemmatimonadota	d__Bacteria;p__Gemmatimonadota;c__Gemmatimonadetes	d__Bacteria;p__Gemmatimonadota;c__Gemmatimonadetes;o__Longimicrobiales	d__Bacteria;p__Gemmatimonadota;c__Gemmatimonadetes;o__Longimicrobiales;f__UBA6960	d__Bacteria;p__Gemmatimonadota;c__Gemmatimonadetes;o__Longimicrobiales;f__UBA6960;g__	d__Bacteria;p__Gemmatimonadota;c__Gemmatimonadetes;o__Longimicrobiales;f__UBA6960;g__;s__	30.19	24.16	18.13	yes	no	(p__Gemmatimonadota) f__UBA6960	d__Bacteria;p__Gemmatimonadota;c__Gemmatimonadetes;o__Longimicrobiales;f__UBA6960;g__;s__	d__Bacteria;p__Gemmatimonadetes;c__;o__;f__;g__;s__
balikesir_gomec.rosella_refined.015_sub	Turkey_869	02_S197.rosella_refined.015_sub	balikesir_gomec	Balikesir-Gömec	38.36	6.24	0	2098089	436	70.3	d__Bacteria	p__Actinomycetota	c__Actinomycetia	o__Nitriliruptorales	f__	g__	s__	d__Bacteria;p__Actinomycetota	d__Bacteria;p__Actinomycetota;c__Actinomycetia	d__Bacteria;p__Actinomycetota;c__Actinomycetia;o__Nitriliruptorales	d__Bacteria;p__Actinomycetota;c__Actinomycetia;o__Nitriliruptorales;f__	d__Bacteria;p__Actinomycetota;c__Actinomycetia;o__Nitriliruptorales;f__;g__	d__Bacteria;p__Actinomycetota;c__Actinomycetia;o__Nitriliruptorales;f__;g__;s__	19.64	13.4	7.16	yes	no	(p__Actinomycetota) o__Nitriliruptorales	d__Bacteria;p__Actinomycetota;c__Actinomycetia;o__Nitriliruptorales;f__;g__;s__	d__Bacteria;p__Actinobacteria;c__Nitriliruptoria;o__Nitriliruptorales;f__;g__;s__
balikesir_gomec.rosella_refined.023_sub	Turkey_868	02_S197.rosella_refined.023_sub	balikesir_gomec	Balikesir-Gömec	8.72	0	0	254492	72	46	d__Bacteria	p__Marinisomatota	c__JAANXI01	o__JAANXI01	f__JAANXI01	g__	s__	d__Bacteria;p__Marinisomatota	d__Bacteria;p__Marinisomatota;c__JAANXI01	d__Bacteria;p__Marinisomatota;c__JAANXI01;o__JAANXI01	d__Bacteria;p__Marinisomatota;c__JAANXI01;o__JAANXI01;f__JAANXI01	d__Bacteria;p__Marinisomatota;c__JAANXI01;o__JAANXI01;f__JAANXI01;g__	d__Bacteria;p__Marinisomatota;c__JAANXI01;o__JAANXI01;f__JAANXI01;g__;s__	8.72	8.72	8.72	yes	no	(p__Marinisomatota) f__JAANXI01	d__Bacteria;p__Marinisomatota;c__JAANXI01;o__JAANXI01;f__JAANXI01;g__;s__	d__Bacteria;p__Candidatus Marinimicrobia;c__;o__;f__;g__;s__
balikesir_gomec.rosella_refined.027_sub	Turkey_867	02_S197.rosella_refined.027_sub	balikesir_gomec	Balikesir-Gömec	53.98	1.72	16.67	1880766	393	42.8	d__Bacteria	p__Bacteroidota	c__Bacteroidia	o__Bacteroidales	f__Prolixibacteraceae	g__Tangfeifania	s__	d__Bacteria;p__Bacteroidota	d__Bacteria;p__Bacteroidota;c__Bacteroidia	d__Bacteria;p__Bacteroidota;c__Bacteroidia;o__Bacteroidales	d__Bacteria;p__Bacteroidota;c__Bacteroidia;o__Bacteroidales;f__Prolixibacteraceae	d__Bacteria;p__Bacteroidota;c__Bacteroidia;o__Bacteroidales;f__Prolixibacteraceae;g__Tangfeifania	d__Bacteria;p__Bacteroidota;c__Bacteroidia;o__Bacteroidales;f__Prolixibacteraceae;g__Tangfeifania;s__	48.82	47.1	45.38	yes	no	(p__Bacteroidota) g__Tangfeifania	d__Bacteria;p__Bacteroidota;c__Bacteroidia;o__Bacteroidales;f__Prolixibacteraceae;g__Tangfeifania;s__	d__Bacteria;p__Bacteroidetes;c__Bacteroidia;o__Marinilabiliales;f__Prolixibacteraceae;g__Tangfeifania;s__
balikesir_gomec.rosella_refined.028_sub	Turkey_866	02_S197.rosella_refined.028_sub	balikesir_gomec	Balikesir-Gömec	7.37	0	0	841954	225	39.9	Unclassified Bacteria	Unassigned	Unassigned	Unassigned	Unassigned	Unassigned	Unassigned	Unclassified Bacteria;Unassigned	Unclassified Bacteria;Unassigned;Unassigned	Unclassified Bacteria;Unassigned;Unassigned;Unassigned	Unclassified Bacteria;Unassigned;Unassigned;Unassigned;Unassigned	Unclassified Bacteria;Unassigned;Unassigned;Unassigned;Unassigned;Unassigned	Unclassified Bacteria;Unassigned;Unassigned;Unassigned;Unassigned;Unassigned;Unassigned	7.37	7.37	7.37	yes	no	Unclassified Bacteria
balikesir_gomec.rosella_refined.029_sub	Turkey_865	02_S197.rosella_refined.029_sub	balikesir_gomec	Balikesir-Gömec	31.24	4.05	18.75	1711598	370	40.7	d__Bacteria	p__Bacteroidota	c__Bacteroidia	o__Bacteroidales	f__Prolixibacteraceae	g__Tangfeifania	s__	d__Bacteria;p__Bacteroidota	d__Bacteria;p__Bacteroidota;c__Bacteroidia	d__Bacteria;p__Bacteroidota;c__Bacteroidia;o__Bacteroidales	d__Bacteria;p__Bacteroidota;c__Bacteroidia;o__Bacteroidales;f__Prolixibacteraceae	d__Bacteria;p__Bacteroidota;c__Bacteroidia;o__Bacteroidales;f__Prolixibacteraceae;g__Tangfeifania	d__Bacteria;p__Bacteroidota;c__Bacteroidia;o__Bacteroidales;f__Prolixibacteraceae;g__Tangfeifania;s__	19.09	15.04	10.99	yes	no	(p__Bacteroidota) g__Tangfeifania	d__Bacteria;p__Bacteroidota;c__Bacteroidia;o__Bacteroidales;f__Prolixibacteraceae;g__Tangfeifania;s__	d__Bacteria;p__Bacteroidetes;c__Bacteroidia;o__Marinilabiliales;f__Prolixibacteraceae;g__Tangfeifania;s__
balikesir_gomec.rosella_refined.035_sub	Turkey_864	02_S197.rosella_refined.035_sub	balikesir_gomec	Balikesir-Gömec	0	0	0	37049	8	34.3	Unclassified Archaea	Unassigned	Unassigned	Unassigned	Unassigned	Unassigned	Unassigned	Unclassified Archaea;Unassigned	Unclassified Archaea;Unassigned;Unassigned	Unclassified Archaea;Unassigned;Unassigned;Unassigned	Unclassified Archaea;Unassigned;Unassigned;Unassigned;Unassigned	Unclassified Archaea;Unassigned;Unassigned;Unassigned;Unassigned;Unassigned	Unclassified Archaea;Unassigned;Unassigned;Unassigned;Unassigned;Unassigned;Unassigned	0	0	0	yes	no	Unclassified Archaea
balikesir_gomec.rosella_refined.039_sub	Turkey_863	02_S197.rosella_refined.039_sub	balikesir_gomec	Balikesir-Gömec	13.64	0	0	733074	190	44.3	d__Bacteria	p__Bacteroidota	c__Rhodothermia	o__	f__	g__	s__	d__Bacteria;p__Bacteroidota	d__Bacteria;p__Bacteroidota;c__Rhodothermia	d__Bacteria;p__Bacteroidota;c__Rhodothermia;o__	d__Bacteria;p__Bacteroidota;c__Rhodothermia;o__;f__	d__Bacteria;p__Bacteroidota;c__Rhodothermia;o__;f__;g__	d__Bacteria;p__Bacteroidota;c__Rhodothermia;o__;f__;g__;s__	13.64	13.64	13.64	yes	no	(p__Bacteroidota) c__Rhodothermia	d__Bacteria;p__Bacteroidota;c__Rhodothermia;o__;f__;g__;s__	d__Bacteria;p__Balneolaeota;c__Balneolia;o__;f__;g__;s__
balikesir_gomec.rosella_refined.041_sub	Turkey_862	02_S197.rosella_refined.041_sub	balikesir_gomec	Balikesir-Gömec	12.89	0.84	0	1097873	244	65.1	d__Bacteria	p__Pseudomonadota	c__Alphaproteobacteria	o__UBA8366	f__	g__	s__	d__Bacteria;p__Pseudomonadota	d__Bacteria;p__Pseudomonadota;c__Alphaproteobacteria	d__Bacteria;p__Pseudomonadota;c__Alphaproteobacteria;o__UBA8366	d__Bacteria;p__Pseudomonadota;c__Alphaproteobacteria;o__UBA8366;f__	d__Bacteria;p__Pseudomonadota;c__Alphaproteobacteria;o__UBA8366;f__;g__	d__Bacteria;p__Pseudomonadota;c__Alphaproteobacteria;o__UBA8366;f__;g__;s__	10.37	9.53	8.69	yes	no	(p__Pseudomonadota) o__UBA8366	d__Bacteria;p__Pseudomonadota;c__Alphaproteobacteria;o__UBA8366;f__;g__;s__	d__Bacteria;p__Proteobacteria;c__Alphaproteobacteria;o__Rhodospirillales;f__;g__;s__
balikesir_gomec.rosella_refined.047	Turkey_861	02_S197.rosella_refined.047	balikesir_gomec	Balikesir-Gömec	5.81	0.35	0	813191	191	65.6	d__Bacteria	p__Pseudomonadota	c__Gammaproteobacteria	o__UBA6522	f__UBA6522	g__FEN-1219	s__	d__Bacteria;p__Pseudomonadota	d__Bacteria;p__Pseudomonadota;c__Gammaproteobacteria	d__Bacteria;p__Pseudomonadota;c__Gammaproteobacteria;o__UBA6522	d__Bacteria;p__Pseudomonadota;c__Gammaproteobacteria;o__UBA6522;f__UBA6522	d__Bacteria;p__Pseudomonadota;c__Gammaproteobacteria;o__UBA6522;f__UBA6522;g__FEN-1219	d__Bacteria;p__Pseudomonadota;c__Gammaproteobacteria;o__UBA6522;f__UBA6522;g__FEN-1219;s__	4.76	4.41	4.06	yes	no	(p__Pseudomonadota) g__FEN-1219	d__Bacteria;p__Pseudomonadota;c__Gammaproteobacteria;o__UBA6522;f__UBA6522;g__FEN-1219;s__	d__Bacteria;p__Proteobacteria;c__Gammaproteobacteria;o__;f__;g__;s__
balikesir_gomec.rosella_refined.050_sub	Turkey_860	02_S197.rosella_refined.050_sub	balikesir_gomec	Balikesir-Gömec	10.34	0	0	809936	211	61.3	Unclassified Bacteria	Unassigned	Unassigned	Unassigned	Unassigned	Unassigned	Unassigned	Unclassified Bacteria;Unassigned	Unclassified Bacteria;Unassigned;Unassigned	Unclassified Bacteria;Unassigned;Unassigned;Unassigned	Unclassified Bacteria;Unassigned;Unassigned;Unassigned;Unassigned	Unclassified Bacteria;Unassigned;Unassigned;Unassigned;Unassigned;Unassigned	Unclassified Bacteria;Unassigned;Unassigned;Unassigned;Unassigned;Unassigned;Unassigned	10.34	10.34	10.34	yes	no	Unclassified Bacteria
balikesir_gomec.rosella_refined.054_sub	Turkey_859	02_S197.rosella_refined.054_sub	balikesir_gomec	Balikesir-Gömec	32.99	3.91	10	1238230	299	63.5	d__Bacteria	p__Pseudomonadota	c__Gammaproteobacteria	o__UBA4486	f__UBA4486	g__	s__	d__Bacteria;p__Pseudomonadota	d__Bacteria;p__Pseudomonadota;c__Gammaproteobacteria	d__Bacteria;p__Pseudomonadota;c__Gammaproteobacteria;o__UBA4486	d__Bacteria;p__Pseudomonadota;c__Gammaproteobacteria;o__UBA4486;f__UBA4486	d__Bacteria;p__Pseudomonadota;c__Gammaproteobacteria;o__UBA4486;f__UBA4486;g__	d__Bacteria;p__Pseudomonadota;c__Gammaproteobacteria;o__UBA4486;f__UBA4486;g__;s__	21.26	17.35	13.44	yes	no	(p__Pseudomonadota) f__UBA4486	d__Bacteria;p__Pseudomonadota;c__Gammaproteobacteria;o__UBA4486;f__UBA4486;g__;s__	d__Bacteria;p__Proteobacteria;c__Gammaproteobacteria;o__Enterobacterales;f__Enterobacteriaceae;g__;s__
balikesir_gomec.rosella_refined.065_sub	Turkey_858	02_S197.rosella_refined.065_sub	balikesir_gomec	Balikesir-Gömec	24.49	2	0	1118991	150	69.8	d__Archaea	p__Halobacteriota	c__Halobacteria	o__Halobacteriales	f__Haloarculaceae	g__	s__	d__Archaea;p__Halobacteriota	d__Archaea;p__Halobacteriota;c__Halobacteria	d__Archaea;p__Halobacteriota;c__Halobacteria;o__Halobacteriales	d__Archaea;p__Halobacteriota;c__Halobacteria;o__Halobacteriales;f__Haloarculaceae	d__Archaea;p__Halobacteriota;c__Halobacteria;o__Halobacteriales;f__Haloarculaceae;g__	d__Archaea;p__Halobacteriota;c__Halobacteria;o__Halobacteriales;f__Haloarculaceae;g__;s__	18.49	16.49	14.49	yes	no	(p__Halobacteriota) f__Haloarculaceae	d__Archaea;p__Halobacteriota;c__Halobacteria;o__Halobacteriales;f__Haloarculaceae;g__;s__	d__Archaea;p__Euryarchaeota;c__Halobacteria;o__Halobacteriales;f__Haloarculaceae;g__;s__
balikesir_gomec.semibin_refined.001	Turkey_857	02_S197.semibin_refined.001	balikesir_gomec	Balikesir-Gömec	97.31	2.19	16.67	3648045	157	68.4	d__Archaea	p__Halobacteriota	c__Halobacteria	o__Halobacteriales	f__Haloferacaceae	g__Salinigranum	s__	d__Archaea;p__Halobacteriota	d__Archaea;p__Halobacteriota;c__Halobacteria	d__Archaea;p__Halobacteriota;c__Halobacteria;o__Halobacteriales	d__Archaea;p__Halobacteriota;c__Halobacteria;o__Halobacteriales;f__Haloferacaceae	d__Archaea;p__Halobacteriota;c__Halobacteria;o__Halobacteriales;f__Haloferacaceae;g__Salinigranum	d__Archaea;p__Halobacteriota;c__Halobacteria;o__Halobacteriales;f__Haloferacaceae;g__Salinigranum;s__	90.74	88.55	86.36	yes	yes	(p__Halobacteriota) g__Salinigranum	d__Archaea;p__Halobacteriota;c__Halobacteria;o__Halobacteriales;f__Haloferacaceae;g__Salinigranum;s__	d__Archaea;p__Euryarchaeota;c__Halobacteria;o__Haloferacales;f__Halorubraceae;g__Salinigranum;s__
balikesir_gomec.semibin_refined.005	Turkey_856	02_S197.semibin_refined.005	balikesir_gomec	Balikesir-Gömec	45.18	0.54	50	2585496	804	37.2	d__Archaea	p__Asgardarchaeota	c__Heimdallarchaeia	o__UBA460	f__Kariarchaeaceae	g__	s__	d__Archaea;p__Asgardarchaeota	d__Archaea;p__Asgardarchaeota;c__Heimdallarchaeia	d__Archaea;p__Asgardarchaeota;c__Heimdallarchaeia;o__UBA460	d__Archaea;p__Asgardarchaeota;c__Heimdallarchaeia;o__UBA460;f__Kariarchaeaceae	d__Archaea;p__Asgardarchaeota;c__Heimdallarchaeia;o__UBA460;f__Kariarchaeaceae;g__	d__Archaea;p__Asgardarchaeota;c__Heimdallarchaeia;o__UBA460;f__Kariarchaeaceae;g__;s__	43.56	43.02	42.48	yes	no	(p__Asgardarchaeota) f__Kariarchaeaceae	d__Archaea;p__Asgardarchaeota;c__Heimdallarchaeia;o__UBA460;f__Kariarchaeaceae;g__;s__	d__Archaea;p__;c__;o__;f__;g__;s__
balikesir_gomec.semibin_refined.007_sub	Turkey_855	02_S197.semibin_refined.007_sub	balikesir_gomec	Balikesir-Gömec	41.25	0.82	33.33	1341861	351	64.3	d__Bacteria	p__Pseudomonadota	c__Alphaproteobacteria	o__Rhizobiales	f__Rhodomicrobiaceae	g__Dichotomicrobium	s__	d__Bacteria;p__Pseudomonadota	d__Bacteria;p__Pseudomonadota;c__Alphaproteobacteria	d__Bacteria;p__Pseudomonadota;c__Alphaproteobacteria;o__Rhizobiales	d__Bacteria;p__Pseudomonadota;c__Alphaproteobacteria;o__Rhizobiales;f__Rhodomicrobiaceae	d__Bacteria;p__Pseudomonadota;c__Alphaproteobacteria;o__Rhizobiales;f__Rhodomicrobiaceae;g__Dichotomicrobium	d__Bacteria;p__Pseudomonadota;c__Alphaproteobacteria;o__Rhizobiales;f__Rhodomicrobiaceae;g__Dichotomicrobium;s__	38.79	37.97	37.15	yes	no	(p__Pseudomonadota) g__Dichotomicrobium	d__Bacteria;p__Pseudomonadota;c__Alphaproteobacteria;o__Rhizobiales;f__Rhodomicrobiaceae;g__Dichotomicrobium;s__	d__Bacteria;p__Proteobacteria;c__Alphaproteobacteria;o__Hyphomicrobiales;f__Hyphomicrobiaceae;g__Dichotomicrobium;s__
balikesir_gomec.semibin_refined.009	Turkey_854	02_S197.semibin_refined.009	balikesir_gomec	Balikesir-Gömec	45.35	4.2	61.54	1415752	379	70.6	d__Bacteria	p__Gemmatimonadota	c__Gemmatimonadetes	o__Longimicrobiales	f__RSA9	g__JAHWKI01	s__	d__Bacteria;p__Gemmatimonadota	d__Bacteria;p__Gemmatimonadota;c__Gemmatimonadetes	d__Bacteria;p__Gemmatimonadota;c__Gemmatimonadetes;o__Longimicrobiales	d__Bacteria;p__Gemmatimonadota;c__Gemmatimonadetes;o__Longimicrobiales;f__RSA9	d__Bacteria;p__Gemmatimonadota;c__Gemmatimonadetes;o__Longimicrobiales;f__RSA9;g__JAHWKI01	d__Bacteria;p__Gemmatimonadota;c__Gemmatimonadetes;o__Longimicrobiales;f__RSA9;g__JAHWKI01;s__	32.75	28.55	24.35	yes	no	(p__Gemmatimonadota) g__JAHWKI01	d__Bacteria;p__Gemmatimonadota;c__Gemmatimonadetes;o__Longimicrobiales;f__RSA9;g__JAHWKI01;s__	d__Bacteria;p__Gemmatimonadetes;c__;o__;f__;g__;s__
balikesir_gomec.semibin_refined.011_sub	Turkey_853	02_S197.semibin_refined.011_sub	balikesir_gomec	Balikesir-Gömec	0	0	0	111088	31	69.9	Unclassified	Unassigned	Unassigned	Unassigned	Unassigned	Unassigned	Unassigned	Unclassified;Unassigned	Unclassified;Unassigned;Unassigned	Unclassified;Unassigned;Unassigned;Unassigned	Unclassified;Unassigned;Unassigned;Unassigned;Unassigned	Unclassified;Unassigned;Unassigned;Unassigned;Unassigned;Unassigned	Unclassified;Unassigned;Unassigned;Unassigned;Unassigned;Unassigned;Unassigned	0	0	0	yes	no	Unclassified
balikesir_gomec.semibin_refined.012_sub	Turkey_852	02_S197.semibin_refined.012_sub	balikesir_gomec	Balikesir-Gömec	4.17	0	0	722102	242	68.3	Unclassified Bacteria	Unassigned	Unassigned	Unassigned	Unassigned	Unassigned	Unassigned	Unclassified Bacteria;Unassigned	Unclassified Bacteria;Unassigned;Unassigned	Unclassified Bacteria;Unassigned;Unassigned;Unassigned	Unclassified Bacteria;Unassigned;Unassigned;Unassigned;Unassigned	Unclassified Bacteria;Unassigned;Unassigned;Unassigned;Unassigned;Unassigned	Unclassified Bacteria;Unassigned;Unassigned;Unassigned;Unassigned;Unassigned;Unassigned	4.17	4.17	4.17	yes	no	Unclassified Bacteria
balikesir_gomec.semibin_refined.016_sub	Turkey_851	02_S197.semibin_refined.016_sub	balikesir_gomec	Balikesir-Gömec	4.62	0	0	102418	38	63.5	Unclassified Bacteria	Unassigned	Unassigned	Unassigned	Unassigned	Unassigned	Unassigned	Unclassified Bacteria;Unassigned	Unclassified Bacteria;Unassigned;Unassigned	Unclassified Bacteria;Unassigned;Unassigned;Unassigned	Unclassified Bacteria;Unassigned;Unassigned;Unassigned;Unassigned	Unclassified Bacteria;Unassigned;Unassigned;Unassigned;Unassigned;Unassigned	Unclassified Bacteria;Unassigned;Unassigned;Unassigned;Unassigned;Unassigned;Unassigned	4.62	4.62	4.62	yes	no	Unclassified Bacteria
balikesir_gomec.semibin_refined.017	Turkey_850	02_S197.semibin_refined.017	balikesir_gomec	Balikesir-Gömec	39.63	0.56	33.33	2443383	705	45.8	d__Bacteria	p__Cyanobacteriota	c__Cyanobacteriia	o__Cyanobacteriales	f__Coleofasciculaceae	g__Coleofasciculus	s__	d__Bacteria;p__Cyanobacteriota	d__Bacteria;p__Cyanobacteriota;c__Cyanobacteriia	d__Bacteria;p__Cyanobacteriota;c__Cyanobacteriia;o__Cyanobacteriales	d__Bacteria;p__Cyanobacteriota;c__Cyanobacteriia;o__Cyanobacteriales;f__Coleofasciculaceae	d__Bacteria;p__Cyanobacteriota;c__Cyanobacteriia;o__Cyanobacteriales;f__Coleofasciculaceae;g__Coleofasciculus	d__Bacteria;p__Cyanobacteriota;c__Cyanobacteriia;o__Cyanobacteriales;f__Coleofasciculaceae;g__Coleofasciculus;s__	37.95	37.39	36.83	yes	no	(p__Cyanobacteriota) g__Coleofasciculus	d__Bacteria;p__Cyanobacteriota;c__Cyanobacteriia;o__Cyanobacteriales;f__Coleofasciculaceae;g__Coleofasciculus;s__	d__Bacteria;p__Cyanobacteria;c__;o__Oscillatoriales;f__Coleofasciculaceae;g__Coleofasciculus;s__
balikesir_gomec.semibin_refined.018_sub	Turkey_849	02_S197.semibin_refined.018_sub	balikesir_gomec	Balikesir-Gömec	12.62	0.93	0	836813	258	70.5	d__Archaea	p__Halobacteriota	c__Halobacteria	o__Halobacteriales	f__	g__	s__	d__Archaea;p__Halobacteriota	d__Archaea;p__Halobacteriota;c__Halobacteria	d__Archaea;p__Halobacteriota;c__Halobacteria;o__Halobacteriales	d__Archaea;p__Halobacteriota;c__Halobacteria;o__Halobacteriales;f__	d__Archaea;p__Halobacteriota;c__Halobacteria;o__Halobacteriales;f__;g__	d__Archaea;p__Halobacteriota;c__Halobacteria;o__Halobacteriales;f__;g__;s__	9.83	8.9	7.97	yes	no	(p__Halobacteriota) o__Halobacteriales	d__Archaea;p__Halobacteriota;c__Halobacteria;o__Halobacteriales;f__;g__;s__	d__Archaea;p__Euryarchaeota;c__Halobacteria;o__;f__;g__;s__
balikesir_gomec.semibin_refined.021_sub	Turkey_848	02_S197.semibin_refined.021_sub	balikesir_gomec	Balikesir-Gömec	23.2	0	0	1059831	323	42.4	d__Bacteria	p__Bacteroidota	c__Bacteroidia	o__Bacteroidales	f__JAIPAH01	g__JAIPAH01	s__	d__Bacteria;p__Bacteroidota	d__Bacteria;p__Bacteroidota;c__Bacteroidia	d__Bacteria;p__Bacteroidota;c__Bacteroidia;o__Bacteroidales	d__Bacteria;p__Bacteroidota;c__Bacteroidia;o__Bacteroidales;f__JAIPAH01	d__Bacteria;p__Bacteroidota;c__Bacteroidia;o__Bacteroidales;f__JAIPAH01;g__JAIPAH01	d__Bacteria;p__Bacteroidota;c__Bacteroidia;o__Bacteroidales;f__JAIPAH01;g__JAIPAH01;s__	23.2	23.2	23.2	yes	no	(p__Bacteroidota) g__JAIPAH01	d__Bacteria;p__Bacteroidota;c__Bacteroidia;o__Bacteroidales;f__JAIPAH01;g__JAIPAH01;s__	d__Bacteria;p__Bacteroidetes;c__;o__;f__;g__;s__
balikesir_gomec.semibin_refined.022_sub	Turkey_847	02_S197.semibin_refined.022_sub	balikesir_gomec	Balikesir-Gömec	5.75	0	0	209998	67	62.7	Unclassified Bacteria	Unassigned	Unassigned	Unassigned	Unassigned	Unassigned	Unassigned	Unclassified Bacteria;Unassigned	Unclassified Bacteria;Unassigned;Unassigned	Unclassified Bacteria;Unassigned;Unassigned;Unassigned	Unclassified Bacteria;Unassigned;Unassigned;Unassigned;Unassigned	Unclassified Bacteria;Unassigned;Unassigned;Unassigned;Unassigned;Unassigned	Unclassified Bacteria;Unassigned;Unassigned;Unassigned;Unassigned;Unassigned;Unassigned	5.75	5.75	5.75	yes	no	Unclassified Bacteria
balikesir_gomec.semibin_refined.023_sub	Turkey_846	02_S197.semibin_refined.023_sub	balikesir_gomec	Balikesir-Gömec	3.29	1.25	0	194834	64	60.9	Unclassified Bacteria	Unassigned	Unassigned	Unassigned	Unassigned	Unassigned	Unassigned	Unclassified Bacteria;Unassigned	Unclassified Bacteria;Unassigned;Unassigned	Unclassified Bacteria;Unassigned;Unassigned;Unassigned	Unclassified Bacteria;Unassigned;Unassigned;Unassigned;Unassigned	Unclassified Bacteria;Unassigned;Unassigned;Unassigned;Unassigned;Unassigned	Unclassified Bacteria;Unassigned;Unassigned;Unassigned;Unassigned;Unassigned;Unassigned	-0.46	-1.71	-2.96	yes	no	Unclassified Bacteria
balikesir_gomec.semibin_refined.026_sub	Turkey_845	02_S197.semibin_refined.026_sub	balikesir_gomec	Balikesir-Gömec	0.94	0	0	92235	27	60.2	Unclassified Bacteria	Unassigned	Unassigned	Unassigned	Unassigned	Unassigned	Unassigned	Unclassified Bacteria;Unassigned	Unclassified Bacteria;Unassigned;Unassigned	Unclassified Bacteria;Unassigned;Unassigned;Unassigned	Unclassified Bacteria;Unassigned;Unassigned;Unassigned;Unassigned	Unclassified Bacteria;Unassigned;Unassigned;Unassigned;Unassigned;Unassigned	Unclassified Bacteria;Unassigned;Unassigned;Unassigned;Unassigned;Unassigned;Unassigned	0.94	0.94	0.94	yes	no	Unclassified Bacteria
balikesir_gomec.semibin_refined.028_sub	Turkey_844	02_S197.semibin_refined.028_sub	balikesir_gomec	Balikesir-Gömec	17.84	0.63	0	1046145	349	60.8	d__Bacteria	p__Pseudomonadota	c__Alphaproteobacteria	o__UBA8366	f__	g__	s__	d__Bacteria;p__Pseudomonadota	d__Bacteria;p__Pseudomonadota;c__Alphaproteobacteria	d__Bacteria;p__Pseudomonadota;c__Alphaproteobacteria;o__UBA8366	d__Bacteria;p__Pseudomonadota;c__Alphaproteobacteria;o__UBA8366;f__	d__Bacteria;p__Pseudomonadota;c__Alphaproteobacteria;o__UBA8366;f__;g__	d__Bacteria;p__Pseudomonadota;c__Alphaproteobacteria;o__UBA8366;f__;g__;s__	15.95	15.32	14.69	yes	no	(p__Pseudomonadota) o__UBA8366	d__Bacteria;p__Pseudomonadota;c__Alphaproteobacteria;o__UBA8366;f__;g__;s__	d__Bacteria;p__Proteobacteria;c__Alphaproteobacteria;o__Rhodospirillales;f__;g__;s__
balikesir_gomec.semibin_refined.029	Turkey_843	02_S197.semibin_refined.029	balikesir_gomec	Balikesir-Gömec	71.83	1.93	37.5	2976597	493	69.4	d__Archaea	p__Halobacteriota	c__Halobacteria	o__Halobacteriales	f__Haloarculaceae	g__QS-5-70-15	s__	d__Archaea;p__Halobacteriota	d__Archaea;p__Halobacteriota;c__Halobacteria	d__Archaea;p__Halobacteriota;c__Halobacteria;o__Halobacteriales	d__Archaea;p__Halobacteriota;c__Halobacteria;o__Halobacteriales;f__Haloarculaceae	d__Archaea;p__Halobacteriota;c__Halobacteria;o__Halobacteriales;f__Haloarculaceae;g__QS-5-70-15	d__Archaea;p__Halobacteriota;c__Halobacteria;o__Halobacteriales;f__Haloarculaceae;g__QS-5-70-15;s__	66.04	64.11	62.18	yes	yes	(p__Halobacteriota) g__QS-5-70-15	d__Archaea;p__Halobacteriota;c__Halobacteria;o__Halobacteriales;f__Haloarculaceae;g__QS-5-70-15;s__	d__Archaea;p__Euryarchaeota;c__Halobacteria;o__Halobacteriales;f__;g__;s__
balikesir_gomec.semibin_refined.030_sub	Turkey_842	02_S197.semibin_refined.030_sub	balikesir_gomec	Balikesir-Gömec	0	0	0	36476	13	52.8	Unclassified	Unassigned	Unassigned	Unassigned	Unassigned	Unassigned	Unassigned	Unclassified;Unassigned	Unclassified;Unassigned;Unassigned	Unclassified;Unassigned;Unassigned;Unassigned	Unclassified;Unassigned;Unassigned;Unassigned;Unassigned	Unclassified;Unassigned;Unassigned;Unassigned;Unassigned;Unassigned	Unclassified;Unassigned;Unassigned;Unassigned;Unassigned;Unassigned;Unassigned	0	0	0	yes	no	Unclassified
balikesir_gomec.semibin_refined.031_sub	Turkey_841	02_S197.semibin_refined.031_sub	balikesir_gomec	Balikesir-Gömec	3.27	0	0	203378	78	70.9	Unclassified Archaea	Unassigned	Unassigned	Unassigned	Unassigned	Unassigned	Unassigned	Unclassified Archaea;Unassigned	Unclassified Archaea;Unassigned;Unassigned	Unclassified Archaea;Unassigned;Unassigned;Unassigned	Unclassified Archaea;Unassigned;Unassigned;Unassigned;Unassigned	Unclassified Archaea;Unassigned;Unassigned;Unassigned;Unassigned;Unassigned	Unclassified Archaea;Unassigned;Unassigned;Unassigned;Unassigned;Unassigned;Unassigned	3.27	3.27	3.27	yes	no	Unclassified Archaea
balikesir_gomec.semibin_refined.032_sub	Turkey_840	02_S197.semibin_refined.032_sub	balikesir_gomec	Balikesir-Gömec	39.59	0.27	0	1605705	490	39.8	d__Bacteria	p__Bacteroidota	c__Bacteroidia	o__Bacteroidales	f__JAIOZK01	g__	s__	d__Bacteria;p__Bacteroidota	d__Bacteria;p__Bacteroidota;c__Bacteroidia	d__Bacteria;p__Bacteroidota;c__Bacteroidia;o__Bacteroidales	d__Bacteria;p__Bacteroidota;c__Bacteroidia;o__Bacteroidales;f__JAIOZK01	d__Bacteria;p__Bacteroidota;c__Bacteroidia;o__Bacteroidales;f__JAIOZK01;g__	d__Bacteria;p__Bacteroidota;c__Bacteroidia;o__Bacteroidales;f__JAIOZK01;g__;s__	38.78	38.51	38.24	yes	no	(p__Bacteroidota) f__JAIOZK01	d__Bacteria;p__Bacteroidota;c__Bacteroidia;o__Bacteroidales;f__JAIOZK01;g__;s__	d__Bacteria;p__Bacteroidetes;c__Bacteroidia;o__Bacteroidales;f__;g__;s__
balikesir_gomec.semibin_refined.035_sub	Turkey_839	02_S197.semibin_refined.035_sub	balikesir_gomec	Balikesir-Gömec	19.9	0.05	100	642014	200	71.9	d__Bacteria	p__Acidobacteriota	c__Thermoanaerobaculia	o__Thermoanaerobaculales	f__	g__	s__	d__Bacteria;p__Acidobacteriota	d__Bacteria;p__Acidobacteriota;c__Thermoanaerobaculia	d__Bacteria;p__Acidobacteriota;c__Thermoanaerobaculia;o__Thermoanaerobaculales	d__Bacteria;p__Acidobacteriota;c__Thermoanaerobaculia;o__Thermoanaerobaculales;f__	d__Bacteria;p__Acidobacteriota;c__Thermoanaerobaculia;o__Thermoanaerobaculales;f__;g__	d__Bacteria;p__Acidobacteriota;c__Thermoanaerobaculia;o__Thermoanaerobaculales;f__;g__;s__	19.75	19.7	19.65	yes	no	(p__Acidobacteriota) o__Thermoanaerobaculales	d__Bacteria;p__Acidobacteriota;c__Thermoanaerobaculia;o__Thermoanaerobaculales;f__;g__;s__	d__Bacteria;p__Acidobacteria;c__;o__;f__;g__;s__
balikesir_gomec.semibin_refined.037	Turkey_838	02_S197.semibin_refined.037	balikesir_gomec	Balikesir-Gömec	71.4	3.78	44.44	2439707	504	43	d__Bacteria	p__Bacteroidota	c__Bacteroidia	o__Bacteroidales	f__PWNQ01	g__PWNQ01	s__	d__Bacteria;p__Bacteroidota	d__Bacteria;p__Bacteroidota;c__Bacteroidia	d__Bacteria;p__Bacteroidota;c__Bacteroidia;o__Bacteroidales	d__Bacteria;p__Bacteroidota;c__Bacteroidia;o__Bacteroidales;f__PWNQ01	d__Bacteria;p__Bacteroidota;c__Bacteroidia;o__Bacteroidales;f__PWNQ01;g__PWNQ01	d__Bacteria;p__Bacteroidota;c__Bacteroidia;o__Bacteroidales;f__PWNQ01;g__PWNQ01;s__	60.06	56.28	52.5	yes	yes	(p__Bacteroidota) g__PWNQ01	d__Bacteria;p__Bacteroidota;c__Bacteroidia;o__Bacteroidales;f__PWNQ01;g__PWNQ01;s__	d__Bacteria;p__Bacteroidetes;c__Bacteroidia;o__Bacteroidales;f__;g__;s__
balikesir_gomec.semibin_refined.040_sub	Turkey_837	02_S197.semibin_refined.040_sub	balikesir_gomec	Balikesir-Gömec	9.25	0	0	307798	98	67.9	Unclassified Bacteria	Unassigned	Unassigned	Unassigned	Unassigned	Unassigned	Unassigned	Unclassified Bacteria;Unassigned	Unclassified Bacteria;Unassigned;Unassigned	Unclassified Bacteria;Unassigned;Unassigned;Unassigned	Unclassified Bacteria;Unassigned;Unassigned;Unassigned;Unassigned	Unclassified Bacteria;Unassigned;Unassigned;Unassigned;Unassigned;Unassigned	Unclassified Bacteria;Unassigned;Unassigned;Unassigned;Unassigned;Unassigned;Unassigned	9.25	9.25	9.25	yes	no	Unclassified Bacteria
balikesir_gomec.semibin_refined.041_sub	Turkey_836	02_S197.semibin_refined.041_sub	balikesir_gomec	Balikesir-Gömec	6.68	0	0	274689	91	65.5	Unclassified Archaea	Unassigned	Unassigned	Unassigned	Unassigned	Unassigned	Unassigned	Unclassified Archaea;Unassigned	Unclassified Archaea;Unassigned;Unassigned	Unclassified Archaea;Unassigned;Unassigned;Unassigned	Unclassified Archaea;Unassigned;Unassigned;Unassigned;Unassigned	Unclassified Archaea;Unassigned;Unassigned;Unassigned;Unassigned;Unassigned	Unclassified Archaea;Unassigned;Unassigned;Unassigned;Unassigned;Unassigned;Unassigned	6.68	6.68	6.68	yes	no	Unclassified Archaea
balikesir_gomec.semibin_refined.042	Turkey_835	02_S197.semibin_refined.042	balikesir_gomec	Balikesir-Gömec	28.84	2.44	0	1552691	459	71.7	d__Bacteria	p__Planctomycetota	c__UBA1135	o__UBA1135	f__GCA-002686595	g__RBC036	s__	d__Bacteria;p__Planctomycetota	d__Bacteria;p__Planctomycetota;c__UBA1135	d__Bacteria;p__Planctomycetota;c__UBA1135;o__UBA1135	d__Bacteria;p__Planctomycetota;c__UBA1135;o__UBA1135;f__GCA-002686595	d__Bacteria;p__Planctomycetota;c__UBA1135;o__UBA1135;f__GCA-002686595;g__RBC036	d__Bacteria;p__Planctomycetota;c__UBA1135;o__UBA1135;f__GCA-002686595;g__RBC036;s__	21.52	19.08	16.64	yes	no	(p__Planctomycetota) g__RBC036	d__Bacteria;p__Planctomycetota;c__UBA1135;o__UBA1135;f__GCA-002686595;g__RBC036;s__	d__Bacteria;p__;c__;o__;f__;g__;s__
balikesir_gomec.semibin_refined.044	Turkey_834	02_S197.semibin_refined.044	balikesir_gomec	Balikesir-Gömec	85.19	0.89	100	2581404	394	51.5	d__Bacteria	p__Desulfobacterota	c__Desulfobulbia	o__Desulfobulbales	f__Desulfurivibrionaceae	g__Desulfobia	s__	d__Bacteria;p__Desulfobacterota	d__Bacteria;p__Desulfobacterota;c__Desulfobulbia	d__Bacteria;p__Desulfobacterota;c__Desulfobulbia;o__Desulfobulbales	d__Bacteria;p__Desulfobacterota;c__Desulfobulbia;o__Desulfobulbales;f__Desulfurivibrionaceae	d__Bacteria;p__Desulfobacterota;c__Desulfobulbia;o__Desulfobulbales;f__Desulfurivibrionaceae;g__Desulfobia	d__Bacteria;p__Desulfobacterota;c__Desulfobulbia;o__Desulfobulbales;f__Desulfurivibrionaceae;g__Desulfobia;s__	82.52	81.63	80.74	yes	yes	(p__Desulfobacterota) g__Desulfobia	d__Bacteria;p__Desulfobacterota;c__Desulfobulbia;o__Desulfobulbales;f__Desulfurivibrionaceae;g__Desulfobia;s__	d__Bacteria;p__Proteobacteria;c__Deltaproteobacteria;o__Desulfobacterales;f__Desulfobulbaceae;g__Candidatus Desulfobia;s__
balikesir_gomec.semibin_refined.045_sub	Turkey_833	02_S197.semibin_refined.045_sub	balikesir_gomec	Balikesir-Gömec	1.75	0	0	270562	110	68.3	Unclassified Bacteria	Unassigned	Unassigned	Unassigned	Unassigned	Unassigned	Unassigned	Unclassified Bacteria;Unassigned	Unclassified Bacteria;Unassigned;Unassigned	Unclassified Bacteria;Unassigned;Unassigned;Unassigned	Unclassified Bacteria;Unassigned;Unassigned;Unassigned;Unassigned	Unclassified Bacteria;Unassigned;Unassigned;Unassigned;Unassigned;Unassigned	Unclassified Bacteria;Unassigned;Unassigned;Unassigned;Unassigned;Unassigned;Unassigned	1.75	1.75	1.75	yes	no	Unclassified Bacteria
balikesir_gomec.semibin_refined.046_sub	Turkey_832	02_S197.semibin_refined.046_sub	balikesir_gomec	Balikesir-Gömec	19.39	0	0	365788	88	69.3	Unclassified Archaea	Unassigned	Unassigned	Unassigned	Unassigned	Unassigned	Unassigned	Unclassified Archaea;Unassigned	Unclassified Archaea;Unassigned;Unassigned	Unclassified Archaea;Unassigned;Unassigned;Unassigned	Unclassified Archaea;Unassigned;Unassigned;Unassigned;Unassigned	Unclassified Archaea;Unassigned;Unassigned;Unassigned;Unassigned;Unassigned	Unclassified Archaea;Unassigned;Unassigned;Unassigned;Unassigned;Unassigned;Unassigned	19.39	19.39	19.39	yes	no	Unclassified Archaea
balikesir_gomec.semibin_refined.047_sub	Turkey_831	02_S197.semibin_refined.047_sub	balikesir_gomec	Balikesir-Gömec	6.27	0	0	964930	336	68.1	Unclassified Bacteria	Unassigned	Unassigned	Unassigned	Unassigned	Unassigned	Unassigned	Unclassified Bacteria;Unassigned	Unclassified Bacteria;Unassigned;Unassigned	Unclassified Bacteria;Unassigned;Unassigned;Unassigned	Unclassified Bacteria;Unassigned;Unassigned;Unassigned;Unassigned	Unclassified Bacteria;Unassigned;Unassigned;Unassigned;Unassigned;Unassigned	Unclassified Bacteria;Unassigned;Unassigned;Unassigned;Unassigned;Unassigned;Unassigned	6.27	6.27	6.27	yes	no	Unclassified Bacteria
balikesir_gomec.semibin_refined.049_sub	Turkey_830	02_S197.semibin_refined.049_sub	balikesir_gomec	Balikesir-Gömec	1.72	0	0	185218	68	51.3	Unclassified Bacteria	Unassigned	Unassigned	Unassigned	Unassigned	Unassigned	Unassigned	Unclassified Bacteria;Unassigned	Unclassified Bacteria;Unassigned;Unassigned	Unclassified Bacteria;Unassigned;Unassigned;Unassigned	Unclassified Bacteria;Unassigned;Unassigned;Unassigned;Unassigned	Unclassified Bacteria;Unassigned;Unassigned;Unassigned;Unassigned;Unassigned	Unclassified Bacteria;Unassigned;Unassigned;Unassigned;Unassigned;Unassigned;Unassigned	1.72	1.72	1.72	yes	no	Unclassified Bacteria
balikesir_gomec.semibin_refined.052_sub	Turkey_829	02_S197.semibin_refined.052_sub	balikesir_gomec	Balikesir-Gömec	27.17	0.39	0	1295465	412	70.5	d__Bacteria	p__Gemmatimonadota	c__Gemmatimonadetes	o__Longimicrobiales	f__UBA6960	g__	s__	d__Bacteria;p__Gemmatimonadota	d__Bacteria;p__Gemmatimonadota;c__Gemmatimonadetes	d__Bacteria;p__Gemmatimonadota;c__Gemmatimonadetes;o__Longimicrobiales	d__Bacteria;p__Gemmatimonadota;c__Gemmatimonadetes;o__Longimicrobiales;f__UBA6960	d__Bacteria;p__Gemmatimonadota;c__Gemmatimonadetes;o__Longimicrobiales;f__UBA6960;g__	d__Bacteria;p__Gemmatimonadota;c__Gemmatimonadetes;o__Longimicrobiales;f__UBA6960;g__;s__	26	25.61	25.22	yes	no	(p__Gemmatimonadota) f__UBA6960	d__Bacteria;p__Gemmatimonadota;c__Gemmatimonadetes;o__Longimicrobiales;f__UBA6960;g__;s__	d__Bacteria;p__Gemmatimonadetes;c__;o__;f__;g__;s__
balikesir_gomec.semibin_refined.055_sub	Turkey_828	02_S197.semibin_refined.055_sub	balikesir_gomec	Balikesir-Gömec	17.24	0	0	785411	256	43.6	d__Bacteria	p__Marinisomatota	c__JAANXI01	o__JAANXI01	f__JAANXI01	g__	s__	d__Bacteria;p__Marinisomatota	d__Bacteria;p__Marinisomatota;c__JAANXI01	d__Bacteria;p__Marinisomatota;c__JAANXI01;o__JAANXI01	d__Bacteria;p__Marinisomatota;c__JAANXI01;o__JAANXI01;f__JAANXI01	d__Bacteria;p__Marinisomatota;c__JAANXI01;o__JAANXI01;f__JAANXI01;g__	d__Bacteria;p__Marinisomatota;c__JAANXI01;o__JAANXI01;f__JAANXI01;g__;s__	17.24	17.24	17.24	yes	no	(p__Marinisomatota) f__JAANXI01	d__Bacteria;p__Marinisomatota;c__JAANXI01;o__JAANXI01;f__JAANXI01;g__;s__	d__Bacteria;p__Candidatus Marinimicrobia;c__;o__;f__;g__;s__
balikesir_gomec.semibin_refined.057_sub	Turkey_827	02_S197.semibin_refined.057_sub	balikesir_gomec	Balikesir-Gömec	27.74	0.86	0	901794	292	66.8	d__Bacteria	p__Pseudomonadota	c__Gammaproteobacteria	o__Xanthomonadales	f__	g__	s__	d__Bacteria;p__Pseudomonadota	d__Bacteria;p__Pseudomonadota;c__Gammaproteobacteria	d__Bacteria;p__Pseudomonadota;c__Gammaproteobacteria;o__Xanthomonadales	d__Bacteria;p__Pseudomonadota;c__Gammaproteobacteria;o__Xanthomonadales;f__	d__Bacteria;p__Pseudomonadota;c__Gammaproteobacteria;o__Xanthomonadales;f__;g__	d__Bacteria;p__Pseudomonadota;c__Gammaproteobacteria;o__Xanthomonadales;f__;g__;s__	25.16	24.3	23.44	yes	no	(p__Pseudomonadota) o__Xanthomonadales	d__Bacteria;p__Pseudomonadota;c__Gammaproteobacteria;o__Xanthomonadales;f__;g__;s__	d__Bacteria;p__Proteobacteria;c__Gammaproteobacteria;o__Xanthomonadales;f__;g__;s__
balikesir_gomec.semibin_refined.059_sub	Turkey_826	02_S197.semibin_refined.059_sub	balikesir_gomec	Balikesir-Gömec	8.33	0	0	221251	78	62.7	Unclassified Bacteria	Unassigned	Unassigned	Unassigned	Unassigned	Unassigned	Unassigned	Unclassified Bacteria;Unassigned	Unclassified Bacteria;Unassigned;Unassigned	Unclassified Bacteria;Unassigned;Unassigned;Unassigned	Unclassified Bacteria;Unassigned;Unassigned;Unassigned;Unassigned	Unclassified Bacteria;Unassigned;Unassigned;Unassigned;Unassigned;Unassigned	Unclassified Bacteria;Unassigned;Unassigned;Unassigned;Unassigned;Unassigned;Unassigned	8.33	8.33	8.33	yes	no	Unclassified Bacteria
balikesir_gomec.semibin_refined.062_sub	Turkey_825	02_S197.semibin_refined.062_sub	balikesir_gomec	Balikesir-Gömec	0	0	0	41537	13	69.8	Unclassified	Unassigned	Unassigned	Unassigned	Unassigned	Unassigned	Unassigned	Unclassified;Unassigned	Unclassified;Unassigned;Unassigned	Unclassified;Unassigned;Unassigned;Unassigned	Unclassified;Unassigned;Unassigned;Unassigned;Unassigned	Unclassified;Unassigned;Unassigned;Unassigned;Unassigned;Unassigned	Unclassified;Unassigned;Unassigned;Unassigned;Unassigned;Unassigned;Unassigned	0	0	0	yes	no	Unclassified
balikesir_gomec.semibin_refined.064_sub	Turkey_824	02_S197.semibin_refined.064_sub	balikesir_gomec	Balikesir-Gömec	0	0	0	103692	43	44.9	Unclassified Bacteria	Unassigned	Unassigned	Unassigned	Unassigned	Unassigned	Unassigned	Unclassified Bacteria;Unassigned	Unclassified Bacteria;Unassigned;Unassigned	Unclassified Bacteria;Unassigned;Unassigned;Unassigned	Unclassified Bacteria;Unassigned;Unassigned;Unassigned;Unassigned	Unclassified Bacteria;Unassigned;Unassigned;Unassigned;Unassigned;Unassigned	Unclassified Bacteria;Unassigned;Unassigned;Unassigned;Unassigned;Unassigned;Unassigned	0	0	0	yes	no	Unclassified Bacteria
balikesir_gomec.semibin_refined.065_sub	Turkey_823	02_S197.semibin_refined.065_sub	balikesir_gomec	Balikesir-Gömec	26.25	0	0	554692	191	48.6	d__Bacteria	p__Omnitrophota	c__Koll11	o__Zapsychrales	f__Zapsychraceae	g__	s__	d__Bacteria;p__Omnitrophota	d__Bacteria;p__Omnitrophota;c__Koll11	d__Bacteria;p__Omnitrophota;c__Koll11;o__Zapsychrales	d__Bacteria;p__Omnitrophota;c__Koll11;o__Zapsychrales;f__Zapsychraceae	d__Bacteria;p__Omnitrophota;c__Koll11;o__Zapsychrales;f__Zapsychraceae;g__	d__Bacteria;p__Omnitrophota;c__Koll11;o__Zapsychrales;f__Zapsychraceae;g__;s__	26.25	26.25	26.25	yes	no	(p__Omnitrophota) f__Zapsychraceae	d__Bacteria;p__Omnitrophota;c__Koll11;o__Zapsychrales;f__Zapsychraceae;g__;s__	d__Bacteria;p__Candidatus Omnitrophica;c__;o__;f__;g__;s__
balikesir_gomec.semibin_refined.068	Turkey_822	02_S197.semibin_refined.068	balikesir_gomec	Balikesir-Gömec	11.19	0	0	268204	78	64.4	d__Archaea	p__Halobacteriota	c__Halobacteria	o__Halobacteriales	f__Haloferacaceae	g__Halogranum	s__	d__Archaea;p__Halobacteriota	d__Archaea;p__Halobacteriota;c__Halobacteria	d__Archaea;p__Halobacteriota;c__Halobacteria;o__Halobacteriales	d__Archaea;p__Halobacteriota;c__Halobacteria;o__Halobacteriales;f__Haloferacaceae	d__Archaea;p__Halobacteriota;c__Halobacteria;o__Halobacteriales;f__Haloferacaceae;g__Halogranum	d__Archaea;p__Halobacteriota;c__Halobacteria;o__Halobacteriales;f__Haloferacaceae;g__Halogranum;s__	11.19	11.19	11.19	yes	no	(p__Halobacteriota) g__Halogranum	d__Archaea;p__Halobacteriota;c__Halobacteria;o__Halobacteriales;f__Haloferacaceae;g__Halogranum;s__	d__Archaea;p__Euryarchaeota;c__Halobacteria;o__Haloferacales;f__Haloferacaceae;g__Halogranum;s__
balikesir_gomec.semibin_refined.069_sub	Turkey_821	02_S197.semibin_refined.069_sub	balikesir_gomec	Balikesir-Gömec	2.83	0	0	55989	19	68.2	Unclassified Bacteria	Unassigned	Unassigned	Unassigned	Unassigned	Unassigned	Unassigned	Unclassified Bacteria;Unassigned	Unclassified Bacteria;Unassigned;Unassigned	Unclassified Bacteria;Unassigned;Unassigned;Unassigned	Unclassified Bacteria;Unassigned;Unassigned;Unassigned;Unassigned	Unclassified Bacteria;Unassigned;Unassigned;Unassigned;Unassigned;Unassigned	Unclassified Bacteria;Unassigned;Unassigned;Unassigned;Unassigned;Unassigned;Unassigned	2.83	2.83	2.83	yes	no	Unclassified Bacteria
balikesir_gomec.semibin_refined.070	Turkey_820	02_S197.semibin_refined.070	balikesir_gomec	Balikesir-Gömec	72.75	0.55	0	3169578	408	44.7	d__Bacteria	p__Bacteroidota	c__Rhodothermia	o__Balneolales	f__Balneolaceae	g__	s__	d__Bacteria;p__Bacteroidota	d__Bacteria;p__Bacteroidota;c__Rhodothermia	d__Bacteria;p__Bacteroidota;c__Rhodothermia;o__Balneolales	d__Bacteria;p__Bacteroidota;c__Rhodothermia;o__Balneolales;f__Balneolaceae	d__Bacteria;p__Bacteroidota;c__Rhodothermia;o__Balneolales;f__Balneolaceae;g__	d__Bacteria;p__Bacteroidota;c__Rhodothermia;o__Balneolales;f__Balneolaceae;g__;s__	71.1	70.55	70	yes	yes	(p__Bacteroidota) f__Balneolaceae	d__Bacteria;p__Bacteroidota;c__Rhodothermia;o__Balneolales;f__Balneolaceae;g__;s__	d__Bacteria;p__Balneolaeota;c__Balneolia;o__Balneolales;f__Balneolaceae;g__;s__
balikesir_gomec.semibin_refined.074_sub	Turkey_819	02_S197.semibin_refined.074_sub	balikesir_gomec	Balikesir-Gömec	65.13	5.17	33.33	3300303	476	69.7	d__Bacteria	p__Gemmatimonadota	c__Gemmatimonadetes	o__Longimicrobiales	f__RSA9	g__SLCC01	s__	d__Bacteria;p__Gemmatimonadota	d__Bacteria;p__Gemmatimonadota;c__Gemmatimonadetes	d__Bacteria;p__Gemmatimonadota;c__Gemmatimonadetes;o__Longimicrobiales	d__Bacteria;p__Gemmatimonadota;c__Gemmatimonadetes;o__Longimicrobiales;f__RSA9	d__Bacteria;p__Gemmatimonadota;c__Gemmatimonadetes;o__Longimicrobiales;f__RSA9;g__SLCC01	d__Bacteria;p__Gemmatimonadota;c__Gemmatimonadetes;o__Longimicrobiales;f__RSA9;g__SLCC01;s__	49.62	44.45	39.28	yes	no	(p__Gemmatimonadota) g__SLCC01	d__Bacteria;p__Gemmatimonadota;c__Gemmatimonadetes;o__Longimicrobiales;f__RSA9;g__SLCC01;s__	d__Bacteria;p__Gemmatimonadetes;c__;o__;f__;g__;s__
balikesir_gomec.semibin_refined.075	Turkey_818	02_S197.semibin_refined.075	balikesir_gomec	Balikesir-Gömec	95.1	3.83	33.33	3767038	253	67.5	d__Archaea	p__Halobacteriota	c__Halobacteria	o__Halobacteriales	f__Haloferacaceae	g__Salinigranum	s__	d__Archaea;p__Halobacteriota	d__Archaea;p__Halobacteriota;c__Halobacteria	d__Archaea;p__Halobacteriota;c__Halobacteria;o__Halobacteriales	d__Archaea;p__Halobacteriota;c__Halobacteria;o__Halobacteriales;f__Haloferacaceae	d__Archaea;p__Halobacteriota;c__Halobacteria;o__Halobacteriales;f__Haloferacaceae;g__Salinigranum	d__Archaea;p__Halobacteriota;c__Halobacteria;o__Halobacteriales;f__Haloferacaceae;g__Salinigranum;s__	83.61	79.78	75.95	yes	yes	(p__Halobacteriota) g__Salinigranum	d__Archaea;p__Halobacteriota;c__Halobacteria;o__Halobacteriales;f__Haloferacaceae;g__Salinigranum;s__	d__Archaea;p__Euryarchaeota;c__Halobacteria;o__Haloferacales;f__Halorubraceae;g__Salinigranum;s__
balikesir_gomec.semibin_refined.076_sub	Turkey_817	02_S197.semibin_refined.076_sub	balikesir_gomec	Balikesir-Gömec	3.51	0	0	215208	79	55.3	Unclassified Bacteria	Unassigned	Unassigned	Unassigned	Unassigned	Unassigned	Unassigned	Unclassified Bacteria;Unassigned	Unclassified Bacteria;Unassigned;Unassigned	Unclassified Bacteria;Unassigned;Unassigned;Unassigned	Unclassified Bacteria;Unassigned;Unassigned;Unassigned;Unassigned	Unclassified Bacteria;Unassigned;Unassigned;Unassigned;Unassigned;Unassigned	Unclassified Bacteria;Unassigned;Unassigned;Unassigned;Unassigned;Unassigned;Unassigned	3.51	3.51	3.51	yes	no	Unclassified Bacteria
balikesir_gomec.semibin_refined.077_sub	Turkey_816	02_S197.semibin_refined.077_sub	balikesir_gomec	Balikesir-Gömec	0	0	0	90582	31	70	Unclassified Archaea	Unassigned	Unassigned	Unassigned	Unassigned	Unassigned	Unassigned	Unclassified Archaea;Unassigned	Unclassified Archaea;Unassigned;Unassigned	Unclassified Archaea;Unassigned;Unassigned;Unassigned	Unclassified Archaea;Unassigned;Unassigned;Unassigned;Unassigned	Unclassified Archaea;Unassigned;Unassigned;Unassigned;Unassigned;Unassigned	Unclassified Archaea;Unassigned;Unassigned;Unassigned;Unassigned;Unassigned;Unassigned	0	0	0	yes	no	Unclassified Archaea
balikesir_gomec.semibin_refined.079_sub	Turkey_815	02_S197.semibin_refined.079_sub	balikesir_gomec	Balikesir-Gömec	4.48	0	0	334364	137	52.5	Unclassified Bacteria	Unassigned	Unassigned	Unassigned	Unassigned	Unassigned	Unassigned	Unclassified Bacteria;Unassigned	Unclassified Bacteria;Unassigned;Unassigned	Unclassified Bacteria;Unassigned;Unassigned;Unassigned	Unclassified Bacteria;Unassigned;Unassigned;Unassigned;Unassigned	Unclassified Bacteria;Unassigned;Unassigned;Unassigned;Unassigned;Unassigned	Unclassified Bacteria;Unassigned;Unassigned;Unassigned;Unassigned;Unassigned;Unassigned	4.48	4.48	4.48	yes	no	Unclassified Bacteria
balikesir_gomec.semibin_refined.083_sub	Turkey_814	02_S197.semibin_refined.083_sub	balikesir_gomec	Balikesir-Gömec	3.69	0	0	200148	76	56.9	Unclassified Bacteria	Unassigned	Unassigned	Unassigned	Unassigned	Unassigned	Unassigned	Unclassified Bacteria;Unassigned	Unclassified Bacteria;Unassigned;Unassigned	Unclassified Bacteria;Unassigned;Unassigned;Unassigned	Unclassified Bacteria;Unassigned;Unassigned;Unassigned;Unassigned	Unclassified Bacteria;Unassigned;Unassigned;Unassigned;Unassigned;Unassigned	Unclassified Bacteria;Unassigned;Unassigned;Unassigned;Unassigned;Unassigned;Unassigned	3.69	3.69	3.69	yes	no	Unclassified Bacteria
balikesir_gomec.semibin_refined.084_sub	Turkey_813	02_S197.semibin_refined.084_sub	balikesir_gomec	Balikesir-Gömec	2.8	0	0	179023	62	67.8	Unclassified Archaea	Unassigned	Unassigned	Unassigned	Unassigned	Unassigned	Unassigned	Unclassified Archaea;Unassigned	Unclassified Archaea;Unassigned;Unassigned	Unclassified Archaea;Unassigned;Unassigned;Unassigned	Unclassified Archaea;Unassigned;Unassigned;Unassigned;Unassigned	Unclassified Archaea;Unassigned;Unassigned;Unassigned;Unassigned;Unassigned	Unclassified Archaea;Unassigned;Unassigned;Unassigned;Unassigned;Unassigned;Unassigned	2.8	2.8	2.8	yes	no	Unclassified Archaea
balikesir_gomec.semibin_refined.085_sub	Turkey_812	02_S197.semibin_refined.085_sub	balikesir_gomec	Balikesir-Gömec	19.15	4.16	3.85	634691	217	65.7	d__Bacteria	p__Pseudomonadota	c__Alphaproteobacteria	o__UBA8366	f__	g__	s__	d__Bacteria;p__Pseudomonadota	d__Bacteria;p__Pseudomonadota;c__Alphaproteobacteria	d__Bacteria;p__Pseudomonadota;c__Alphaproteobacteria;o__UBA8366	d__Bacteria;p__Pseudomonadota;c__Alphaproteobacteria;o__UBA8366;f__	d__Bacteria;p__Pseudomonadota;c__Alphaproteobacteria;o__UBA8366;f__;g__	d__Bacteria;p__Pseudomonadota;c__Alphaproteobacteria;o__UBA8366;f__;g__;s__	6.67	2.51	-1.65	yes	no	(p__Pseudomonadota) o__UBA8366	d__Bacteria;p__Pseudomonadota;c__Alphaproteobacteria;o__UBA8366;f__;g__;s__	d__Bacteria;p__Proteobacteria;c__Alphaproteobacteria;o__Rhodospirillales;f__;g__;s__
balikesir_gomec.semibin_refined.086_sub	Turkey_811	02_S197.semibin_refined.086_sub	balikesir_gomec	Balikesir-Gömec	14.4	0.7	0	544428	201	57.3	d__Bacteria	p__Pseudomonadota	c__Gammaproteobacteria	o__Thiohalomonadales	f__Thiohalomonadaceae	g__	s__	d__Bacteria;p__Pseudomonadota	d__Bacteria;p__Pseudomonadota;c__Gammaproteobacteria	d__Bacteria;p__Pseudomonadota;c__Gammaproteobacteria;o__Thiohalomonadales	d__Bacteria;p__Pseudomonadota;c__Gammaproteobacteria;o__Thiohalomonadales;f__Thiohalomonadaceae	d__Bacteria;p__Pseudomonadota;c__Gammaproteobacteria;o__Thiohalomonadales;f__Thiohalomonadaceae;g__	d__Bacteria;p__Pseudomonadota;c__Gammaproteobacteria;o__Thiohalomonadales;f__Thiohalomonadaceae;g__;s__	12.3	11.6	10.9	yes	no	(p__Pseudomonadota) f__Thiohalomonadaceae	d__Bacteria;p__Pseudomonadota;c__Gammaproteobacteria;o__Thiohalomonadales;f__Thiohalomonadaceae;g__;s__	d__Bacteria;p__Proteobacteria;c__Gammaproteobacteria;o__Chromatiales;f__Ectothiorhodospiraceae;g__;s__
balikesir_gomec.semibin_refined.089_sub	Turkey_810	02_S197.semibin_refined.089_sub	balikesir_gomec	Balikesir-Gömec	0	0	0	288889	102	67.7	Unclassified Archaea	Unassigned	Unassigned	Unassigned	Unassigned	Unassigned	Unassigned	Unclassified Archaea;Unassigned	Unclassified Archaea;Unassigned;Unassigned	Unclassified Archaea;Unassigned;Unassigned;Unassigned	Unclassified Archaea;Unassigned;Unassigned;Unassigned;Unassigned	Unclassified Archaea;Unassigned;Unassigned;Unassigned;Unassigned;Unassigned	Unclassified Archaea;Unassigned;Unassigned;Unassigned;Unassigned;Unassigned;Unassigned	0	0	0	yes	no	Unclassified Archaea
balikesir_gomec.semibin_refined.090_sub	Turkey_809	02_S197.semibin_refined.090_sub	balikesir_gomec	Balikesir-Gömec	3.45	0	0	453336	178	51.4	Unclassified Bacteria	Unassigned	Unassigned	Unassigned	Unassigned	Unassigned	Unassigned	Unclassified Bacteria;Unassigned	Unclassified Bacteria;Unassigned;Unassigned	Unclassified Bacteria;Unassigned;Unassigned;Unassigned	Unclassified Bacteria;Unassigned;Unassigned;Unassigned;Unassigned	Unclassified Bacteria;Unassigned;Unassigned;Unassigned;Unassigned;Unassigned	Unclassified Bacteria;Unassigned;Unassigned;Unassigned;Unassigned;Unassigned;Unassigned	3.45	3.45	3.45	yes	no	Unclassified Bacteria
balikesir_gomec.semibin_refined.091	Turkey_808	02_S197.semibin_refined.091	balikesir_gomec	Balikesir-Gömec	79.09	1.51	50	2253085	359	56.5	d__Bacteria	p__Pseudomonadota	c__Gammaproteobacteria	o__Thiohalomonadales	f__Thiohalomonadaceae	g__	s__	d__Bacteria;p__Pseudomonadota	d__Bacteria;p__Pseudomonadota;c__Gammaproteobacteria	d__Bacteria;p__Pseudomonadota;c__Gammaproteobacteria;o__Thiohalomonadales	d__Bacteria;p__Pseudomonadota;c__Gammaproteobacteria;o__Thiohalomonadales;f__Thiohalomonadaceae	d__Bacteria;p__Pseudomonadota;c__Gammaproteobacteria;o__Thiohalomonadales;f__Thiohalomonadaceae;g__	d__Bacteria;p__Pseudomonadota;c__Gammaproteobacteria;o__Thiohalomonadales;f__Thiohalomonadaceae;g__;s__	74.56	73.05	71.54	yes	yes	(p__Pseudomonadota) f__Thiohalomonadaceae	d__Bacteria;p__Pseudomonadota;c__Gammaproteobacteria;o__Thiohalomonadales;f__Thiohalomonadaceae;g__;s__	d__Bacteria;p__Proteobacteria;c__Gammaproteobacteria;o__Chromatiales;f__Ectothiorhodospiraceae;g__;s__
balikesir_gomec.semibin_refined.092_sub	Turkey_807	02_S197.semibin_refined.092_sub	balikesir_gomec	Balikesir-Gömec	23.65	0.72	0	914881	331	63.8	d__Bacteria	p__Pseudomonadota	c__Alphaproteobacteria	o__Rhizobiales	f__Methyloligellaceae	g__Methyloceanibacter	s__	d__Bacteria;p__Pseudomonadota	d__Bacteria;p__Pseudomonadota;c__Alphaproteobacteria	d__Bacteria;p__Pseudomonadota;c__Alphaproteobacteria;o__Rhizobiales	d__Bacteria;p__Pseudomonadota;c__Alphaproteobacteria;o__Rhizobiales;f__Methyloligellaceae	d__Bacteria;p__Pseudomonadota;c__Alphaproteobacteria;o__Rhizobiales;f__Methyloligellaceae;g__Methyloceanibacter	d__Bacteria;p__Pseudomonadota;c__Alphaproteobacteria;o__Rhizobiales;f__Methyloligellaceae;g__Methyloceanibacter;s__	21.49	20.77	20.05	yes	no	(p__Pseudomonadota) g__Methyloceanibacter	d__Bacteria;p__Pseudomonadota;c__Alphaproteobacteria;o__Rhizobiales;f__Methyloligellaceae;g__Methyloceanibacter;s__	d__Bacteria;p__Proteobacteria;c__Alphaproteobacteria;o__Hyphomicrobiales;f__Hyphomicrobiaceae;g__;s__
balikesir_gomec.semibin_refined.093_sub	Turkey_806	02_S197.semibin_refined.093_sub	balikesir_gomec	Balikesir-Gömec	2.98	0	0	895970	354	62.8	Unclassified Bacteria	Unassigned	Unassigned	Unassigned	Unassigned	Unassigned	Unassigned	Unclassified Bacteria;Unassigned	Unclassified Bacteria;Unassigned;Unassigned	Unclassified Bacteria;Unassigned;Unassigned;Unassigned	Unclassified Bacteria;Unassigned;Unassigned;Unassigned;Unassigned	Unclassified Bacteria;Unassigned;Unassigned;Unassigned;Unassigned;Unassigned	Unclassified Bacteria;Unassigned;Unassigned;Unassigned;Unassigned;Unassigned;Unassigned	2.98	2.98	2.98	yes	no	Unclassified Bacteria
balikesir_gomec.semibin_refined.094_sub	Turkey_805	02_S197.semibin_refined.094_sub	balikesir_gomec	Balikesir-Gömec	0	0	0	166182	58	38.4	Unclassified	Unassigned	Unassigned	Unassigned	Unassigned	Unassigned	Unassigned	Unclassified;Unassigned	Unclassified;Unassigned;Unassigned	Unclassified;Unassigned;Unassigned;Unassigned	Unclassified;Unassigned;Unassigned;Unassigned;Unassigned	Unclassified;Unassigned;Unassigned;Unassigned;Unassigned;Unassigned	Unclassified;Unassigned;Unassigned;Unassigned;Unassigned;Unassigned;Unassigned	0	0	0	yes	no	Unclassified
balikesir_gomec.semibin_refined.096_sub	Turkey_804	02_S197.semibin_refined.096_sub	balikesir_gomec	Balikesir-Gömec	0	0	0	97020	35	67.8	Unclassified	Unassigned	Unassigned	Unassigned	Unassigned	Unassigned	Unassigned	Unclassified;Unassigned	Unclassified;Unassigned;Unassigned	Unclassified;Unassigned;Unassigned;Unassigned	Unclassified;Unassigned;Unassigned;Unassigned;Unassigned	Unclassified;Unassigned;Unassigned;Unassigned;Unassigned;Unassigned	Unclassified;Unassigned;Unassigned;Unassigned;Unassigned;Unassigned;Unassigned	0	0	0	yes	no	Unclassified
balikesir_gomec.semibin_refined.098_sub	Turkey_803	02_S197.semibin_refined.098_sub	balikesir_gomec	Balikesir-Gömec	6.9	0	0	455248	155	69.5	Unclassified Bacteria	Unassigned	Unassigned	Unassigned	Unassigned	Unassigned	Unassigned	Unclassified Bacteria;Unassigned	Unclassified Bacteria;Unassigned;Unassigned	Unclassified Bacteria;Unassigned;Unassigned;Unassigned	Unclassified Bacteria;Unassigned;Unassigned;Unassigned;Unassigned	Unclassified Bacteria;Unassigned;Unassigned;Unassigned;Unassigned;Unassigned	Unclassified Bacteria;Unassigned;Unassigned;Unassigned;Unassigned;Unassigned;Unassigned	6.9	6.9	6.9	yes	no	Unclassified Bacteria
balikesir_gomec.semibin_refined.101_sub	Turkey_802	02_S197.semibin_refined.101_sub	balikesir_gomec	Balikesir-Gömec	0	0	0	163083	71	55.4	Unclassified Bacteria	Unassigned	Unassigned	Unassigned	Unassigned	Unassigned	Unassigned	Unclassified Bacteria;Unassigned	Unclassified Bacteria;Unassigned;Unassigned	Unclassified Bacteria;Unassigned;Unassigned;Unassigned	Unclassified Bacteria;Unassigned;Unassigned;Unassigned;Unassigned	Unclassified Bacteria;Unassigned;Unassigned;Unassigned;Unassigned;Unassigned	Unclassified Bacteria;Unassigned;Unassigned;Unassigned;Unassigned;Unassigned;Unassigned	0	0	0	yes	no	Unclassified Bacteria
balikesir_gomec.semibin_refined.102_sub	Turkey_801	02_S197.semibin_refined.102_sub	balikesir_gomec	Balikesir-Gömec	0	0	0	40278	16	42.6	Unclassified	Unassigned	Unassigned	Unassigned	Unassigned	Unassigned	Unassigned	Unclassified;Unassigned	Unclassified;Unassigned;Unassigned	Unclassified;Unassigned;Unassigned;Unassigned	Unclassified;Unassigned;Unassigned;Unassigned;Unassigned	Unclassified;Unassigned;Unassigned;Unassigned;Unassigned;Unassigned	Unclassified;Unassigned;Unassigned;Unassigned;Unassigned;Unassigned;Unassigned	0	0	0	yes	no	Unclassified
balikesir_gomec.semibin_refined.104_sub	Turkey_800	02_S197.semibin_refined.104_sub	balikesir_gomec	Balikesir-Gömec	0	0	0	271239	108	48.3	Unclassified Bacteria	Unassigned	Unassigned	Unassigned	Unassigned	Unassigned	Unassigned	Unclassified Bacteria;Unassigned	Unclassified Bacteria;Unassigned;Unassigned	Unclassified Bacteria;Unassigned;Unassigned;Unassigned	Unclassified Bacteria;Unassigned;Unassigned;Unassigned;Unassigned	Unclassified Bacteria;Unassigned;Unassigned;Unassigned;Unassigned;Unassigned	Unclassified Bacteria;Unassigned;Unassigned;Unassigned;Unassigned;Unassigned;Unassigned	0	0	0	yes	no	Unclassified Bacteria
balikesir_gomec.semibin_refined.105_sub	Turkey_799	02_S197.semibin_refined.105_sub	balikesir_gomec	Balikesir-Gömec	63.46	5.49	20	3350541	592	69.5	d__Bacteria	p__Gemmatimonadota	c__Gemmatimonadetes	o__Longimicrobiales	f__UBA6960	g__UBA2589	s__	d__Bacteria;p__Gemmatimonadota	d__Bacteria;p__Gemmatimonadota;c__Gemmatimonadetes	d__Bacteria;p__Gemmatimonadota;c__Gemmatimonadetes;o__Longimicrobiales	d__Bacteria;p__Gemmatimonadota;c__Gemmatimonadetes;o__Longimicrobiales;f__UBA6960	d__Bacteria;p__Gemmatimonadota;c__Gemmatimonadetes;o__Longimicrobiales;f__UBA6960;g__UBA2589	d__Bacteria;p__Gemmatimonadota;c__Gemmatimonadetes;o__Longimicrobiales;f__UBA6960;g__UBA2589;s__	46.99	41.5	36.01	yes	no	(p__Gemmatimonadota) g__UBA2589	d__Bacteria;p__Gemmatimonadota;c__Gemmatimonadetes;o__Longimicrobiales;f__UBA6960;g__UBA2589;s__	d__Bacteria;p__Gemmatimonadetes;c__;o__;f__;g__;s__
balikesir_gomec.semibin_refined.107_sub	Turkey_798	02_S197.semibin_refined.107_sub	balikesir_gomec	Balikesir-Gömec	4.55	0	0	441613	159	56.5	Unclassified Bacteria	Unassigned	Unassigned	Unassigned	Unassigned	Unassigned	Unassigned	Unclassified Bacteria;Unassigned	Unclassified Bacteria;Unassigned;Unassigned	Unclassified Bacteria;Unassigned;Unassigned;Unassigned	Unclassified Bacteria;Unassigned;Unassigned;Unassigned;Unassigned	Unclassified Bacteria;Unassigned;Unassigned;Unassigned;Unassigned;Unassigned	Unclassified Bacteria;Unassigned;Unassigned;Unassigned;Unassigned;Unassigned;Unassigned	4.55	4.55	4.55	yes	no	Unclassified Bacteria
balikesir_gomec.semibin_refined.109_sub	Turkey_797	02_S197.semibin_refined.109_sub	balikesir_gomec	Balikesir-Gömec	4.47	0	0	535349	200	66.4	Unclassified Bacteria	Unassigned	Unassigned	Unassigned	Unassigned	Unassigned	Unassigned	Unclassified Bacteria;Unassigned	Unclassified Bacteria;Unassigned;Unassigned	Unclassified Bacteria;Unassigned;Unassigned;Unassigned	Unclassified Bacteria;Unassigned;Unassigned;Unassigned;Unassigned	Unclassified Bacteria;Unassigned;Unassigned;Unassigned;Unassigned;Unassigned	Unclassified Bacteria;Unassigned;Unassigned;Unassigned;Unassigned;Unassigned;Unassigned	4.47	4.47	4.47	yes	no	Unclassified Bacteria
balikesir_gomec.semibin_refined.117_sub	Turkey_796	02_S197.semibin_refined.117_sub	balikesir_gomec	Balikesir-Gömec	64.93	2.17	40	2522079	473	65.1	d__Bacteria	p__Pseudomonadota	c__Gammaproteobacteria	o__Arenicellales	f__JAANXG01	g__JAANXG01	s__	d__Bacteria;p__Pseudomonadota	d__Bacteria;p__Pseudomonadota;c__Gammaproteobacteria	d__Bacteria;p__Pseudomonadota;c__Gammaproteobacteria;o__Arenicellales	d__Bacteria;p__Pseudomonadota;c__Gammaproteobacteria;o__Arenicellales;f__JAANXG01	d__Bacteria;p__Pseudomonadota;c__Gammaproteobacteria;o__Arenicellales;f__JAANXG01;g__JAANXG01	d__Bacteria;p__Pseudomonadota;c__Gammaproteobacteria;o__Arenicellales;f__JAANXG01;g__JAANXG01;s__	58.42	56.25	54.08	yes	yes	(p__Pseudomonadota) g__JAANXG01	d__Bacteria;p__Pseudomonadota;c__Gammaproteobacteria;o__Arenicellales;f__JAANXG01;g__JAANXG01;s__	d__Bacteria;p__Proteobacteria;c__Gammaproteobacteria;o__;f__;g__;s__
balikesir_gomec.semibin_refined.118_sub	Turkey_795	02_S197.semibin_refined.118_sub	balikesir_gomec	Balikesir-Gömec	64.57	6.07	12.5	3701860	854	34	d__Archaea	p__Asgardarchaeota	c__Heimdallarchaeia	o__UBA460	f__Kariarchaeaceae	g__	s__	d__Archaea;p__Asgardarchaeota	d__Archaea;p__Asgardarchaeota;c__Heimdallarchaeia	d__Archaea;p__Asgardarchaeota;c__Heimdallarchaeia;o__UBA460	d__Archaea;p__Asgardarchaeota;c__Heimdallarchaeia;o__UBA460;f__Kariarchaeaceae	d__Archaea;p__Asgardarchaeota;c__Heimdallarchaeia;o__UBA460;f__Kariarchaeaceae;g__	d__Archaea;p__Asgardarchaeota;c__Heimdallarchaeia;o__UBA460;f__Kariarchaeaceae;g__;s__	46.36	40.29	34.22	yes	no	(p__Asgardarchaeota) f__Kariarchaeaceae	d__Archaea;p__Asgardarchaeota;c__Heimdallarchaeia;o__UBA460;f__Kariarchaeaceae;g__;s__	d__Archaea;p__;c__;o__;f__;g__;s__
balikesir_gomec.semibin_refined.119_sub	Turkey_794	02_S197.semibin_refined.119_sub	balikesir_gomec	Balikesir-Gömec	56.11	0.8	50	2288354	487	69.8	d__Bacteria	p__Pseudomonadota	c__Alphaproteobacteria	o__Rhodobacterales	f__Rhodobacteraceae	g__Thermohalobaculum	s__	d__Bacteria;p__Pseudomonadota	d__Bacteria;p__Pseudomonadota;c__Alphaproteobacteria	d__Bacteria;p__Pseudomonadota;c__Alphaproteobacteria;o__Rhodobacterales	d__Bacteria;p__Pseudomonadota;c__Alphaproteobacteria;o__Rhodobacterales;f__Rhodobacteraceae	d__Bacteria;p__Pseudomonadota;c__Alphaproteobacteria;o__Rhodobacterales;f__Rhodobacteraceae;g__Thermohalobaculum	d__Bacteria;p__Pseudomonadota;c__Alphaproteobacteria;o__Rhodobacterales;f__Rhodobacteraceae;g__Thermohalobaculum;s__	53.71	52.91	52.11	yes	yes	(p__Pseudomonadota) g__Thermohalobaculum	d__Bacteria;p__Pseudomonadota;c__Alphaproteobacteria;o__Rhodobacterales;f__Rhodobacteraceae;g__Thermohalobaculum;s__	d__Bacteria;p__Proteobacteria;c__;o__;f__;g__;s__
balikesir_gomec.semibin_refined.120_sub	Turkey_793	02_S197.semibin_refined.120_sub	balikesir_gomec	Balikesir-Gömec	61.46	3.64	11.11	3028573	725	45.7	d__Bacteria	p__Bacteroidota	c__Rhodothermia	o__Balneolales	f__Balneolaceae	g__UBA2664	s__	d__Bacteria;p__Bacteroidota	d__Bacteria;p__Bacteroidota;c__Rhodothermia	d__Bacteria;p__Bacteroidota;c__Rhodothermia;o__Balneolales	d__Bacteria;p__Bacteroidota;c__Rhodothermia;o__Balneolales;f__Balneolaceae	d__Bacteria;p__Bacteroidota;c__Rhodothermia;o__Balneolales;f__Balneolaceae;g__UBA2664	d__Bacteria;p__Bacteroidota;c__Rhodothermia;o__Balneolales;f__Balneolaceae;g__UBA2664;s__	50.54	46.9	43.26	yes	yes	(p__Bacteroidota) g__UBA2664	d__Bacteria;p__Bacteroidota;c__Rhodothermia;o__Balneolales;f__Balneolaceae;g__UBA2664;s__	d__Bacteria;p__Balneolaeota;c__Balneolia;o__Balneolales;f__Balneolaceae;g__Rhodohalobacter;s__
balikesir_gomec.semibin_refined.121_sub	Turkey_792	02_S197.semibin_refined.121_sub	balikesir_gomec	Balikesir-Gömec	76.98	4.4	25	3167332	741	45.2	d__Bacteria	p__Marinisomatota	c__JAANXI01	o__JAANXI01	f__JAANXI01	g__	s__	d__Bacteria;p__Marinisomatota	d__Bacteria;p__Marinisomatota;c__JAANXI01	d__Bacteria;p__Marinisomatota;c__JAANXI01;o__JAANXI01	d__Bacteria;p__Marinisomatota;c__JAANXI01;o__JAANXI01;f__JAANXI01	d__Bacteria;p__Marinisomatota;c__JAANXI01;o__JAANXI01;f__JAANXI01;g__	d__Bacteria;p__Marinisomatota;c__JAANXI01;o__JAANXI01;f__JAANXI01;g__;s__	63.78	59.38	54.98	yes	yes	(p__Marinisomatota) f__JAANXI01	d__Bacteria;p__Marinisomatota;c__JAANXI01;o__JAANXI01;f__JAANXI01;g__;s__	d__Bacteria;p__Candidatus Marinimicrobia;c__;o__;f__;g__;s__
balikesir_gomec.semibin_refined.122_sub	Turkey_791	02_S197.semibin_refined.122_sub	balikesir_gomec	Balikesir-Gömec	49.7	3.82	96.3	1508215	391	57.3	d__Bacteria	p__Pseudomonadota	c__Gammaproteobacteria	o__UBA6429	f__UBA6429	g__Thiohalophilus	s__	d__Bacteria;p__Pseudomonadota	d__Bacteria;p__Pseudomonadota;c__Gammaproteobacteria	d__Bacteria;p__Pseudomonadota;c__Gammaproteobacteria;o__UBA6429	d__Bacteria;p__Pseudomonadota;c__Gammaproteobacteria;o__UBA6429;f__UBA6429	d__Bacteria;p__Pseudomonadota;c__Gammaproteobacteria;o__UBA6429;f__UBA6429;g__Thiohalophilus	d__Bacteria;p__Pseudomonadota;c__Gammaproteobacteria;o__UBA6429;f__UBA6429;g__Thiohalophilus;s__	38.24	34.42	30.6	yes	no	(p__Pseudomonadota) g__Thiohalophilus	d__Bacteria;p__Pseudomonadota;c__Gammaproteobacteria;o__UBA6429;f__UBA6429;g__Thiohalophilus;s__	d__Bacteria;p__Proteobacteria;c__Gammaproteobacteria;o__Chromatiales;f__Thioalkalispiraceae;g__Thiohalophilus;s__
balikesir_gomec.semibin_refined.126_sub	Turkey_790	02_S197.semibin_refined.126_sub	balikesir_gomec	Balikesir-Gömec	14.1	1.24	10	311697	105	66.2	d__Archaea	p__Halobacteriota	c__Halobacteria	o__Halobacteriales	f__Haloferacaceae	g__Halolamina	s__	d__Archaea;p__Halobacteriota	d__Archaea;p__Halobacteriota;c__Halobacteria	d__Archaea;p__Halobacteriota;c__Halobacteria;o__Halobacteriales	d__Archaea;p__Halobacteriota;c__Halobacteria;o__Halobacteriales;f__Haloferacaceae	d__Archaea;p__Halobacteriota;c__Halobacteria;o__Halobacteriales;f__Haloferacaceae;g__Halolamina	d__Archaea;p__Halobacteriota;c__Halobacteria;o__Halobacteriales;f__Haloferacaceae;g__Halolamina;s__	10.38	9.14	7.9	yes	no	(p__Halobacteriota) g__Halolamina	d__Archaea;p__Halobacteriota;c__Halobacteria;o__Halobacteriales;f__Haloferacaceae;g__Halolamina;s__	d__Archaea;p__Euryarchaeota;c__Halobacteria;o__Haloferacales;f__Halorubraceae;g__Halolamina;s__
balikesir_gomec.semibin_refined.127_sub	Turkey_789	02_S197.semibin_refined.127_sub	balikesir_gomec	Balikesir-Gömec	84.09	1.3	50	2023939	478	33.2	d__Bacteria	p__Bacillota_F	c__Halanaerobiia	o__Halanaerobiales	f__Halanaerobiaceae	g__Halanaerobium	s__	d__Bacteria;p__Bacillota_F	d__Bacteria;p__Bacillota_F;c__Halanaerobiia	d__Bacteria;p__Bacillota_F;c__Halanaerobiia;o__Halanaerobiales	d__Bacteria;p__Bacillota_F;c__Halanaerobiia;o__Halanaerobiales;f__Halanaerobiaceae	d__Bacteria;p__Bacillota_F;c__Halanaerobiia;o__Halanaerobiales;f__Halanaerobiaceae;g__Halanaerobium	d__Bacteria;p__Bacillota_F;c__Halanaerobiia;o__Halanaerobiales;f__Halanaerobiaceae;g__Halanaerobium;s__	80.19	78.89	77.59	yes	yes	(p__Bacillota_F) g__Halanaerobium	d__Bacteria;p__Bacillota_F;c__Halanaerobiia;o__Halanaerobiales;f__Halanaerobiaceae;g__Halanaerobium;s__	d__Bacteria;p__Firmicutes;c__Clostridia;o__Halanaerobiales;f__Halanaerobiaceae;g__Halanaerobium;s__
balikesir_gomec.semibin_refined.131_sub	Turkey_788	02_S197.semibin_refined.131_sub	balikesir_gomec	Balikesir-Gömec	39.86	1.11	16.67	1768265	417	66.4	d__Bacteria	p__Pseudomonadota	c__Gammaproteobacteria	o__Arenicellales	f__JAANXG01	g__JAANXG01	s__	d__Bacteria;p__Pseudomonadota	d__Bacteria;p__Pseudomonadota;c__Gammaproteobacteria	d__Bacteria;p__Pseudomonadota;c__Gammaproteobacteria;o__Arenicellales	d__Bacteria;p__Pseudomonadota;c__Gammaproteobacteria;o__Arenicellales;f__JAANXG01	d__Bacteria;p__Pseudomonadota;c__Gammaproteobacteria;o__Arenicellales;f__JAANXG01;g__JAANXG01	d__Bacteria;p__Pseudomonadota;c__Gammaproteobacteria;o__Arenicellales;f__JAANXG01;g__JAANXG01;s__	36.53	35.42	34.31	yes	no	(p__Pseudomonadota) g__JAANXG01	d__Bacteria;p__Pseudomonadota;c__Gammaproteobacteria;o__Arenicellales;f__JAANXG01;g__JAANXG01;s__	d__Bacteria;p__Proteobacteria;c__Gammaproteobacteria;o__;f__;g__;s__
balikesir_gomec.semibin_refined.133_sub	Turkey_787	02_S197.semibin_refined.133_sub	balikesir_gomec	Balikesir-Gömec	2.35	0	0	110002	37	38.8	Unclassified Archaea	Unassigned	Unassigned	Unassigned	Unassigned	Unassigned	Unassigned	Unclassified Archaea;Unassigned	Unclassified Archaea;Unassigned;Unassigned	Unclassified Archaea;Unassigned;Unassigned;Unassigned	Unclassified Archaea;Unassigned;Unassigned;Unassigned;Unassigned	Unclassified Archaea;Unassigned;Unassigned;Unassigned;Unassigned;Unassigned	Unclassified Archaea;Unassigned;Unassigned;Unassigned;Unassigned;Unassigned;Unassigned	2.35	2.35	2.35	yes	no	Unclassified Archaea
balikesir_gomec.semibin_refined.134	Turkey_786	02_S197.semibin_refined.134	balikesir_gomec	Balikesir-Gömec	88.76	2.76	58.33	3903844	397	67	d__Archaea	p__Halobacteriota	c__Halobacteria	o__Halobacteriales	f__Haloferacaceae	g__Salinigranum	s__	d__Archaea;p__Halobacteriota	d__Archaea;p__Halobacteriota;c__Halobacteria	d__Archaea;p__Halobacteriota;c__Halobacteria;o__Halobacteriales	d__Archaea;p__Halobacteriota;c__Halobacteria;o__Halobacteriales;f__Haloferacaceae	d__Archaea;p__Halobacteriota;c__Halobacteria;o__Halobacteriales;f__Haloferacaceae;g__Salinigranum	d__Archaea;p__Halobacteriota;c__Halobacteria;o__Halobacteriales;f__Haloferacaceae;g__Salinigranum;s__	80.48	77.72	74.96	yes	yes	(p__Halobacteriota) g__Salinigranum	d__Archaea;p__Halobacteriota;c__Halobacteria;o__Halobacteriales;f__Haloferacaceae;g__Salinigranum;s__	d__Archaea;p__Euryarchaeota;c__Halobacteria;o__Haloferacales;f__Halorubraceae;g__Salinigranum;s__
balikesir_gomec.semibin_refined.135_sub	Turkey_785	02_S197.semibin_refined.135_sub	balikesir_gomec	Balikesir-Gömec	10.69	0.25	72.73	290939	61	68.6	d__Archaea	p__Halobacteriota	c__Halobacteria	o__Halobacteriales	f__Haloarculaceae	g__QS-5-70-15	s__	d__Archaea;p__Halobacteriota	d__Archaea;p__Halobacteriota;c__Halobacteria	d__Archaea;p__Halobacteriota;c__Halobacteria;o__Halobacteriales	d__Archaea;p__Halobacteriota;c__Halobacteria;o__Halobacteriales;f__Haloarculaceae	d__Archaea;p__Halobacteriota;c__Halobacteria;o__Halobacteriales;f__Haloarculaceae;g__QS-5-70-15	d__Archaea;p__Halobacteriota;c__Halobacteria;o__Halobacteriales;f__Haloarculaceae;g__QS-5-70-15;s__	9.94	9.69	9.44	yes	no	(p__Halobacteriota) g__QS-5-70-15	d__Archaea;p__Halobacteriota;c__Halobacteria;o__Halobacteriales;f__Haloarculaceae;g__QS-5-70-15;s__	d__Archaea;p__Euryarchaeota;c__Halobacteria;o__Halobacteriales;f__;g__;s__
balikesir_gomec.semibin_refined.138	Turkey_784	02_S197.semibin_refined.138	balikesir_gomec	Balikesir-Gömec	59.38	0.99	33.33	1674585	388	64.7	d__Archaea	p__Halobacteriota	c__Halobacteria	o__Halobacteriales	f__Halobacteriaceae	g__Halodesulfurarchaeum	s__	d__Archaea;p__Halobacteriota	d__Archaea;p__Halobacteriota;c__Halobacteria	d__Archaea;p__Halobacteriota;c__Halobacteria;o__Halobacteriales	d__Archaea;p__Halobacteriota;c__Halobacteria;o__Halobacteriales;f__Halobacteriaceae	d__Archaea;p__Halobacteriota;c__Halobacteria;o__Halobacteriales;f__Halobacteriaceae;g__Halodesulfurarchaeum	d__Archaea;p__Halobacteriota;c__Halobacteria;o__Halobacteriales;f__Halobacteriaceae;g__Halodesulfurarchaeum;s__	56.41	55.42	54.43	yes	yes	(p__Halobacteriota) g__Halodesulfurarchaeum	d__Archaea;p__Halobacteriota;c__Halobacteria;o__Halobacteriales;f__Halobacteriaceae;g__Halodesulfurarchaeum;s__	d__Archaea;p__Euryarchaeota;c__Halobacteria;o__Halobacteriales;f__Halobacteriaceae;g__Halodesulfurarchaeum;s__
balikesir_gomec.semibin_refined.140_sub	Turkey_783	02_S197.semibin_refined.140_sub	balikesir_gomec	Balikesir-Gömec	25.37	0	0	1131768	265	69.7	d__Archaea	p__Halobacteriota	c__Halobacteria	o__Halobacteriales	f__Haloarculaceae	g__QS-5-70-15	s__	d__Archaea;p__Halobacteriota	d__Archaea;p__Halobacteriota;c__Halobacteria	d__Archaea;p__Halobacteriota;c__Halobacteria;o__Halobacteriales	d__Archaea;p__Halobacteriota;c__Halobacteria;o__Halobacteriales;f__Haloarculaceae	d__Archaea;p__Halobacteriota;c__Halobacteria;o__Halobacteriales;f__Haloarculaceae;g__QS-5-70-15	d__Archaea;p__Halobacteriota;c__Halobacteria;o__Halobacteriales;f__Haloarculaceae;g__QS-5-70-15;s__	25.37	25.37	25.37	yes	no	(p__Halobacteriota) g__QS-5-70-15	d__Archaea;p__Halobacteriota;c__Halobacteria;o__Halobacteriales;f__Haloarculaceae;g__QS-5-70-15;s__	d__Archaea;p__Euryarchaeota;c__Halobacteria;o__Halobacteriales;f__;g__;s__
balikesir_gomec.semibin_refined.141_sub	Turkey_782	02_S197.semibin_refined.141_sub	balikesir_gomec	Balikesir-Gömec	8.62	0	0	544169	178	67.3	Unclassified Bacteria	Unassigned	Unassigned	Unassigned	Unassigned	Unassigned	Unassigned	Unclassified Bacteria;Unassigned	Unclassified Bacteria;Unassigned;Unassigned	Unclassified Bacteria;Unassigned;Unassigned;Unassigned	Unclassified Bacteria;Unassigned;Unassigned;Unassigned;Unassigned	Unclassified Bacteria;Unassigned;Unassigned;Unassigned;Unassigned;Unassigned	Unclassified Bacteria;Unassigned;Unassigned;Unassigned;Unassigned;Unassigned;Unassigned	8.62	8.62	8.62	yes	no	Unclassified Bacteria
balikesir_gomec.semibin_refined.147	Turkey_781	02_S197.semibin_refined.147	balikesir_gomec	Balikesir-Gömec	70.66	8.49	10.53	3229029	794	53.3	d__Bacteria	p__Bacteroidota	c__Rhodothermia	o__Balneolales	f__Balneolaceae	g__	s__	d__Bacteria;p__Bacteroidota	d__Bacteria;p__Bacteroidota;c__Rhodothermia	d__Bacteria;p__Bacteroidota;c__Rhodothermia;o__Balneolales	d__Bacteria;p__Bacteroidota;c__Rhodothermia;o__Balneolales;f__Balneolaceae	d__Bacteria;p__Bacteroidota;c__Rhodothermia;o__Balneolales;f__Balneolaceae;g__	d__Bacteria;p__Bacteroidota;c__Rhodothermia;o__Balneolales;f__Balneolaceae;g__;s__	45.19	36.7	28.21	yes	no	(p__Bacteroidota) f__Balneolaceae	d__Bacteria;p__Bacteroidota;c__Rhodothermia;o__Balneolales;f__Balneolaceae;g__;s__	d__Bacteria;p__Balneolaeota;c__Balneolia;o__Balneolales;f__Balneolaceae;g__;s__
balikesir_gomec.semibin_refined.151_sub	Turkey_780	02_S197.semibin_refined.151_sub	balikesir_gomec	Balikesir-Gömec	12.07	0	0	552881	195	65.3	d__Bacteria	p__Pseudomonadota	c__Alphaproteobacteria	o__Rhizobiales	f__Afifellaceae	g__	s__	d__Bacteria;p__Pseudomonadota	d__Bacteria;p__Pseudomonadota;c__Alphaproteobacteria	d__Bacteria;p__Pseudomonadota;c__Alphaproteobacteria;o__Rhizobiales	d__Bacteria;p__Pseudomonadota;c__Alphaproteobacteria;o__Rhizobiales;f__Afifellaceae	d__Bacteria;p__Pseudomonadota;c__Alphaproteobacteria;o__Rhizobiales;f__Afifellaceae;g__	d__Bacteria;p__Pseudomonadota;c__Alphaproteobacteria;o__Rhizobiales;f__Afifellaceae;g__;s__	12.07	12.07	12.07	yes	no	(p__Pseudomonadota) f__Afifellaceae	d__Bacteria;p__Pseudomonadota;c__Alphaproteobacteria;o__Rhizobiales;f__Afifellaceae;g__;s__	d__Bacteria;p__Proteobacteria;c__Alphaproteobacteria;o__Hyphomicrobiales;f__;g__;s__
balikesir_gomec.semibin_refined.153	Turkey_779	02_S197.semibin_refined.153	balikesir_gomec	Balikesir-Gömec	90.05	5.49	20	4241090	613	52.2	d__Bacteria	p__Fibrobacterota	c__Chitinivibrionia	o__Chitinivibrionales	f__	g__	s__	d__Bacteria;p__Fibrobacterota	d__Bacteria;p__Fibrobacterota;c__Chitinivibrionia	d__Bacteria;p__Fibrobacterota;c__Chitinivibrionia;o__Chitinivibrionales	d__Bacteria;p__Fibrobacterota;c__Chitinivibrionia;o__Chitinivibrionales;f__	d__Bacteria;p__Fibrobacterota;c__Chitinivibrionia;o__Chitinivibrionales;f__;g__	d__Bacteria;p__Fibrobacterota;c__Chitinivibrionia;o__Chitinivibrionales;f__;g__;s__	73.58	68.09	62.6	yes	yes	(p__Fibrobacterota) o__Chitinivibrionales	d__Bacteria;p__Fibrobacterota;c__Chitinivibrionia;o__Chitinivibrionales;f__;g__;s__	d__Bacteria;p__Fibrobacteres;c__Chitinivibrionia;o__Chitinivibrionales;f__;g__;s__
balikesir_gomec.semibin_refined.154_sub	Turkey_778	02_S197.semibin_refined.154_sub	balikesir_gomec	Balikesir-Gömec	19.78	0.93	0	519824	163	64.9	d__Archaea	p__Halobacteriota	c__Halobacteria	o__Halobacteriales	f__Haloferacaceae	g__Halogranum	s__	d__Archaea;p__Halobacteriota	d__Archaea;p__Halobacteriota;c__Halobacteria	d__Archaea;p__Halobacteriota;c__Halobacteria;o__Halobacteriales	d__Archaea;p__Halobacteriota;c__Halobacteria;o__Halobacteriales;f__Haloferacaceae	d__Archaea;p__Halobacteriota;c__Halobacteria;o__Halobacteriales;f__Haloferacaceae;g__Halogranum	d__Archaea;p__Halobacteriota;c__Halobacteria;o__Halobacteriales;f__Haloferacaceae;g__Halogranum;s__	16.99	16.06	15.13	yes	no	(p__Halobacteriota) g__Halogranum	d__Archaea;p__Halobacteriota;c__Halobacteria;o__Halobacteriales;f__Haloferacaceae;g__Halogranum;s__	d__Archaea;p__Euryarchaeota;c__Halobacteria;o__Haloferacales;f__Haloferacaceae;g__Halogranum;s__
balikesir_gomec.semibin_refined.157	Turkey_777	02_S197.semibin_refined.157	balikesir_gomec	Balikesir-Gömec	58.93	4.27	50	2811490	640	70.2	d__Bacteria	p__SAR324	c__SAR324	o__SAR324	f__JACQKK01	g__	s__	d__Bacteria;p__SAR324	d__Bacteria;p__SAR324;c__SAR324	d__Bacteria;p__SAR324;c__SAR324;o__SAR324	d__Bacteria;p__SAR324;c__SAR324;o__SAR324;f__JACQKK01	d__Bacteria;p__SAR324;c__SAR324;o__SAR324;f__JACQKK01;g__	d__Bacteria;p__SAR324;c__SAR324;o__SAR324;f__JACQKK01;g__;s__	46.12	41.85	37.58	yes	no	(p__SAR324) f__JACQKK01	d__Bacteria;p__SAR324;c__SAR324;o__SAR324;f__JACQKK01;g__;s__	d__Bacteria;p__Proteobacteria;c__Deltaproteobacteria;o__;f__;g__;s__
balikesir_gomec.semibin_refined.161_sub	Turkey_776	02_S197.semibin_refined.161_sub	balikesir_gomec	Balikesir-Gömec	32.82	0	0	2363822	626	70.6	d__Bacteria	p__Acidobacteriota	c__UBA890	o__UBA890	f__WLXD01	g__	s__	d__Bacteria;p__Acidobacteriota	d__Bacteria;p__Acidobacteriota;c__UBA890	d__Bacteria;p__Acidobacteriota;c__UBA890;o__UBA890	d__Bacteria;p__Acidobacteriota;c__UBA890;o__UBA890;f__WLXD01	d__Bacteria;p__Acidobacteriota;c__UBA890;o__UBA890;f__WLXD01;g__	d__Bacteria;p__Acidobacteriota;c__UBA890;o__UBA890;f__WLXD01;g__;s__	32.82	32.82	32.82	yes	no	(p__Acidobacteriota) f__WLXD01	d__Bacteria;p__Acidobacteriota;c__UBA890;o__UBA890;f__WLXD01;g__;s__	d__Bacteria;p__Acidobacteria;c__;o__;f__;g__;s__
balikesir_gomec.semibin_refined.163	Turkey_775	02_S197.semibin_refined.163	balikesir_gomec	Balikesir-Gömec	86.57	2.87	62.5	4464360	654	39	d__Bacteria	p__Bacteroidota	c__Bacteroidia	o__Bacteroidales	f__	g__	s__	d__Bacteria;p__Bacteroidota	d__Bacteria;p__Bacteroidota;c__Bacteroidia	d__Bacteria;p__Bacteroidota;c__Bacteroidia;o__Bacteroidales	d__Bacteria;p__Bacteroidota;c__Bacteroidia;o__Bacteroidales;f__	d__Bacteria;p__Bacteroidota;c__Bacteroidia;o__Bacteroidales;f__;g__	d__Bacteria;p__Bacteroidota;c__Bacteroidia;o__Bacteroidales;f__;g__;s__	77.96	75.09	72.22	yes	yes	(p__Bacteroidota) o__Bacteroidales	d__Bacteria;p__Bacteroidota;c__Bacteroidia;o__Bacteroidales;f__;g__;s__	d__Bacteria;p__Bacteroidetes;c__Bacteroidia;o__Bacteroidales;f__;g__;s__
balikesir_gomec.semibin_refined.164_sub	Turkey_774	02_S197.semibin_refined.164_sub	balikesir_gomec	Balikesir-Gömec	4.49	0	0	226360	63	54	Unclassified Bacteria	Unassigned	Unassigned	Unassigned	Unassigned	Unassigned	Unassigned	Unclassified Bacteria;Unassigned	Unclassified Bacteria;Unassigned;Unassigned	Unclassified Bacteria;Unassigned;Unassigned;Unassigned	Unclassified Bacteria;Unassigned;Unassigned;Unassigned;Unassigned	Unclassified Bacteria;Unassigned;Unassigned;Unassigned;Unassigned;Unassigned	Unclassified Bacteria;Unassigned;Unassigned;Unassigned;Unassigned;Unassigned;Unassigned	4.49	4.49	4.49	yes	no	Unclassified Bacteria
balikesir_gomec.semibin_refined.165_sub	Turkey_773	02_S197.semibin_refined.165_sub	balikesir_gomec	Balikesir-Gömec	39.31	0	0	1296894	315	61.4	d__Bacteria	p__Bacteroidota	c__Rhodothermia	o__Balneolales	f__Balneolaceae	g__	s__	d__Bacteria;p__Bacteroidota	d__Bacteria;p__Bacteroidota;c__Rhodothermia	d__Bacteria;p__Bacteroidota;c__Rhodothermia;o__Balneolales	d__Bacteria;p__Bacteroidota;c__Rhodothermia;o__Balneolales;f__Balneolaceae	d__Bacteria;p__Bacteroidota;c__Rhodothermia;o__Balneolales;f__Balneolaceae;g__	d__Bacteria;p__Bacteroidota;c__Rhodothermia;o__Balneolales;f__Balneolaceae;g__;s__	39.31	39.31	39.31	yes	no	(p__Bacteroidota) f__Balneolaceae	d__Bacteria;p__Bacteroidota;c__Rhodothermia;o__Balneolales;f__Balneolaceae;g__;s__	d__Bacteria;p__Balneolaeota;c__Balneolia;o__Balneolales;f__Balneolaceae;g__;s__
balikesir_gomec.semibin_refined.167_sub	Turkey_772	02_S197.semibin_refined.167_sub	balikesir_gomec	Balikesir-Gömec	46.79	8.78	92.31	1648608	410	40.8	d__Bacteria	p__Bacteroidota	c__Bacteroidia	o__Bacteroidales	f__Prolixibacteraceae	g__	s__	d__Bacteria;p__Bacteroidota	d__Bacteria;p__Bacteroidota;c__Bacteroidia	d__Bacteria;p__Bacteroidota;c__Bacteroidia;o__Bacteroidales	d__Bacteria;p__Bacteroidota;c__Bacteroidia;o__Bacteroidales;f__Prolixibacteraceae	d__Bacteria;p__Bacteroidota;c__Bacteroidia;o__Bacteroidales;f__Prolixibacteraceae;g__	d__Bacteria;p__Bacteroidota;c__Bacteroidia;o__Bacteroidales;f__Prolixibacteraceae;g__;s__	20.45	11.67	2.89	yes	no	(p__Bacteroidota) f__Prolixibacteraceae	d__Bacteria;p__Bacteroidota;c__Bacteroidia;o__Bacteroidales;f__Prolixibacteraceae;g__;s__	d__Bacteria;p__Bacteroidetes;c__Bacteroidia;o__Marinilabiliales;f__Prolixibacteraceae;g__;s__
balikesir_gomec.semibin_refined.168_sub	Turkey_771	02_S197.semibin_refined.168_sub	balikesir_gomec	Balikesir-Gömec	45.14	8.97	33.33	2295231	597	70.4	d__Bacteria	p__Gemmatimonadota	c__Gemmatimonadetes	o__Longimicrobiales	f__RSA9	g__JAHWKI01	s__	d__Bacteria;p__Gemmatimonadota	d__Bacteria;p__Gemmatimonadota;c__Gemmatimonadetes	d__Bacteria;p__Gemmatimonadota;c__Gemmatimonadetes;o__Longimicrobiales	d__Bacteria;p__Gemmatimonadota;c__Gemmatimonadetes;o__Longimicrobiales;f__RSA9	d__Bacteria;p__Gemmatimonadota;c__Gemmatimonadetes;o__Longimicrobiales;f__RSA9;g__JAHWKI01	d__Bacteria;p__Gemmatimonadota;c__Gemmatimonadetes;o__Longimicrobiales;f__RSA9;g__JAHWKI01;s__	18.23	9.26	0.29	yes	no	(p__Gemmatimonadota) g__JAHWKI01	d__Bacteria;p__Gemmatimonadota;c__Gemmatimonadetes;o__Longimicrobiales;f__RSA9;g__JAHWKI01;s__	d__Bacteria;p__Gemmatimonadetes;c__;o__;f__;g__;s__
balikesir_gomec.semibin_refined.169	Turkey_770	02_S197.semibin_refined.169	balikesir_gomec	Balikesir-Gömec	47.47	1.19	0	2452288	654	37.7	d__Bacteria	p__Bacteroidota	c__Bacteroidia	o__Cytophagales	f__Cyclobacteriaceae	g__CAJXNP01	s__	d__Bacteria;p__Bacteroidota	d__Bacteria;p__Bacteroidota;c__Bacteroidia	d__Bacteria;p__Bacteroidota;c__Bacteroidia;o__Cytophagales	d__Bacteria;p__Bacteroidota;c__Bacteroidia;o__Cytophagales;f__Cyclobacteriaceae	d__Bacteria;p__Bacteroidota;c__Bacteroidia;o__Cytophagales;f__Cyclobacteriaceae;g__CAJXNP01	d__Bacteria;p__Bacteroidota;c__Bacteroidia;o__Cytophagales;f__Cyclobacteriaceae;g__CAJXNP01;s__	43.9	42.71	41.52	yes	no	(p__Bacteroidota) g__CAJXNP01	d__Bacteria;p__Bacteroidota;c__Bacteroidia;o__Cytophagales;f__Cyclobacteriaceae;g__CAJXNP01;s__	d__Bacteria;p__Bacteroidetes;c__Sphingobacteriia;o__Sphingobacteriales;f__;g__;s__
balikesir_gomec.semibin_refined.171	Turkey_769	02_S197.semibin_refined.171	balikesir_gomec	Balikesir-Gömec	68.37	3.36	0	1396614	356	43.1	d__Bacteria	p__Desulfobacterota_D	c__UBA1144	o__	f__	g__	s__	d__Bacteria;p__Desulfobacterota_D	d__Bacteria;p__Desulfobacterota_D;c__UBA1144	d__Bacteria;p__Desulfobacterota_D;c__UBA1144;o__	d__Bacteria;p__Desulfobacterota_D;c__UBA1144;o__;f__	d__Bacteria;p__Desulfobacterota_D;c__UBA1144;o__;f__;g__	d__Bacteria;p__Desulfobacterota_D;c__UBA1144;o__;f__;g__;s__	58.29	54.93	51.57	yes	yes	(p__Desulfobacterota_D) c__UBA1144	d__Bacteria;p__Desulfobacterota_D;c__UBA1144;o__;f__;g__;s__	d__Bacteria;p__Candidatus Dadabacteria;c__;o__;f__;g__;s__
balikesir_gomec.semibin_refined.175_sub	Turkey_768	02_S197.semibin_refined.175_sub	balikesir_gomec	Balikesir-Gömec	43.77	7.57	0	2970622	1027	39.9	d__Bacteria	p__Bacteroidota	c__Bacteroidia	o__Cytophagales	f__Cyclobacteriaceae	g__	s__	d__Bacteria;p__Bacteroidota	d__Bacteria;p__Bacteroidota;c__Bacteroidia	d__Bacteria;p__Bacteroidota;c__Bacteroidia;o__Cytophagales	d__Bacteria;p__Bacteroidota;c__Bacteroidia;o__Cytophagales;f__Cyclobacteriaceae	d__Bacteria;p__Bacteroidota;c__Bacteroidia;o__Cytophagales;f__Cyclobacteriaceae;g__	d__Bacteria;p__Bacteroidota;c__Bacteroidia;o__Cytophagales;f__Cyclobacteriaceae;g__;s__	21.06	13.49	5.92	yes	no	(p__Bacteroidota) f__Cyclobacteriaceae	d__Bacteria;p__Bacteroidota;c__Bacteroidia;o__Cytophagales;f__Cyclobacteriaceae;g__;s__	d__Bacteria;p__Bacteroidetes;c__;o__;f__;g__;s__
balikesir_gomec.semibin_refined.183_sub	Turkey_767	02_S197.semibin_refined.183_sub	balikesir_gomec	Balikesir-Gömec	17.89	2.2	0	863230	227	69	d__Bacteria	p__Gemmatimonadota	c__Gemmatimonadetes	o__Longimicrobiales	f__UBA6960	g__	s__	d__Bacteria;p__Gemmatimonadota	d__Bacteria;p__Gemmatimonadota;c__Gemmatimonadetes	d__Bacteria;p__Gemmatimonadota;c__Gemmatimonadetes;o__Longimicrobiales	d__Bacteria;p__Gemmatimonadota;c__Gemmatimonadetes;o__Longimicrobiales;f__UBA6960	d__Bacteria;p__Gemmatimonadota;c__Gemmatimonadetes;o__Longimicrobiales;f__UBA6960;g__	d__Bacteria;p__Gemmatimonadota;c__Gemmatimonadetes;o__Longimicrobiales;f__UBA6960;g__;s__	11.29	9.09	6.89	yes	no	(p__Gemmatimonadota) f__UBA6960	d__Bacteria;p__Gemmatimonadota;c__Gemmatimonadetes;o__Longimicrobiales;f__UBA6960;g__;s__	d__Bacteria;p__Gemmatimonadetes;c__;o__;f__;g__;s__
balikesir_gomec.semibin_refined.185_sub	Turkey_766	02_S197.semibin_refined.185_sub	balikesir_gomec	Balikesir-Gömec	9.59	0.2	50	118620	38	68.8	d__Bacteria	p__Gemmatimonadota	c__Gemmatimonadetes	o__Longimicrobiales	f__RSA9	g__JAHWKI01	s__	d__Bacteria;p__Gemmatimonadota	d__Bacteria;p__Gemmatimonadota;c__Gemmatimonadetes	d__Bacteria;p__Gemmatimonadota;c__Gemmatimonadetes;o__Longimicrobiales	d__Bacteria;p__Gemmatimonadota;c__Gemmatimonadetes;o__Longimicrobiales;f__RSA9	d__Bacteria;p__Gemmatimonadota;c__Gemmatimonadetes;o__Longimicrobiales;f__RSA9;g__JAHWKI01	d__Bacteria;p__Gemmatimonadota;c__Gemmatimonadetes;o__Longimicrobiales;f__RSA9;g__JAHWKI01;s__	8.99	8.79	8.59	yes	no	(p__Gemmatimonadota) g__JAHWKI01	d__Bacteria;p__Gemmatimonadota;c__Gemmatimonadetes;o__Longimicrobiales;f__RSA9;g__JAHWKI01;s__	d__Bacteria;p__Gemmatimonadetes;c__;o__;f__;g__;s__
balikesir_gomec.semibin_refined.187_sub	Turkey_765	02_S197.semibin_refined.187_sub	balikesir_gomec	Balikesir-Gömec	22.58	0	0	888061	281	59.1	d__Bacteria	p__Chloroflexota	c__Anaerolineae	o__Promineofilales	f__Promineofilaceae	g__JAAYYY01	s__	d__Bacteria;p__Chloroflexota	d__Bacteria;p__Chloroflexota;c__Anaerolineae	d__Bacteria;p__Chloroflexota;c__Anaerolineae;o__Promineofilales	d__Bacteria;p__Chloroflexota;c__Anaerolineae;o__Promineofilales;f__Promineofilaceae	d__Bacteria;p__Chloroflexota;c__Anaerolineae;o__Promineofilales;f__Promineofilaceae;g__JAAYYY01	d__Bacteria;p__Chloroflexota;c__Anaerolineae;o__Promineofilales;f__Promineofilaceae;g__JAAYYY01;s__	22.58	22.58	22.58	yes	no	(p__Chloroflexota) g__JAAYYY01	d__Bacteria;p__Chloroflexota;c__Anaerolineae;o__Promineofilales;f__Promineofilaceae;g__JAAYYY01;s__	d__Bacteria;p__Chloroflexi;c__;o__;f__;g__;s__
balikesir_gomec.vamb.003_sub	Turkey_764	02_S197.vamb.003_sub	balikesir_gomec	Balikesir-Gömec	43.69	0.17	0	534597	208	53	d__Bacteria	p__Patescibacteria	c__Saccharimonadia	o__Saccharimonadales	f__AMD01	g__	s__	d__Bacteria;p__Patescibacteria	d__Bacteria;p__Patescibacteria;c__Saccharimonadia	d__Bacteria;p__Patescibacteria;c__Saccharimonadia;o__Saccharimonadales	d__Bacteria;p__Patescibacteria;c__Saccharimonadia;o__Saccharimonadales;f__AMD01	d__Bacteria;p__Patescibacteria;c__Saccharimonadia;o__Saccharimonadales;f__AMD01;g__	d__Bacteria;p__Patescibacteria;c__Saccharimonadia;o__Saccharimonadales;f__AMD01;g__;s__	43.18	43.01	42.84	yes	no	(p__Patescibacteria) f__AMD01	d__Bacteria;p__Patescibacteria;c__Saccharimonadia;o__Saccharimonadales;f__AMD01;g__;s__	d__Bacteria;p__Candidatus Saccharibacteria;c__Candidatus Saccharimonadia;o__Candidatus Saccharimonadales;f__Candidatus Saccharimonadaceae;g__;s__
balikesir_hisaralan.concoct.005_sub	Turkey_763	03V1_S199.concoct.005_sub	balikesir_hisaralan	Balikesir-Hisaralan	22.41	1.72	0	1001438	194	65.4	d__Bacteria	p__Chloroflexota	c__Chloroflexia	o__Thermomicrobiales	f__Thermomicrobiaceae	g__Thermomicrobium	s__	d__Bacteria;p__Chloroflexota	d__Bacteria;p__Chloroflexota;c__Chloroflexia	d__Bacteria;p__Chloroflexota;c__Chloroflexia;o__Thermomicrobiales	d__Bacteria;p__Chloroflexota;c__Chloroflexia;o__Thermomicrobiales;f__Thermomicrobiaceae	d__Bacteria;p__Chloroflexota;c__Chloroflexia;o__Thermomicrobiales;f__Thermomicrobiaceae;g__Thermomicrobium	d__Bacteria;p__Chloroflexota;c__Chloroflexia;o__Thermomicrobiales;f__Thermomicrobiaceae;g__Thermomicrobium;s__	17.25	15.53	13.81	yes	no	(p__Chloroflexota) g__Thermomicrobium	d__Bacteria;p__Chloroflexota;c__Chloroflexia;o__Thermomicrobiales;f__Thermomicrobiaceae;g__Thermomicrobium;s__	d__Bacteria;p__Chloroflexi;c__Thermomicrobia;o__Thermomicrobiales;f__Thermomicrobiaceae;g__Thermomicrobium;s__
balikesir_hisaralan.concoct.011_sub	Turkey_762	03V1_S199.concoct.011_sub	balikesir_hisaralan	Balikesir-Hisaralan	20.82	1.72	0	1131357	531	65.1	d__Bacteria	p__Deinococcota	c__Deinococci	o__Deinococcales	f__Thermaceae	g__	s__	d__Bacteria;p__Deinococcota	d__Bacteria;p__Deinococcota;c__Deinococci	d__Bacteria;p__Deinococcota;c__Deinococci;o__Deinococcales	d__Bacteria;p__Deinococcota;c__Deinococci;o__Deinococcales;f__Thermaceae	d__Bacteria;p__Deinococcota;c__Deinococci;o__Deinococcales;f__Thermaceae;g__	d__Bacteria;p__Deinococcota;c__Deinococci;o__Deinococcales;f__Thermaceae;g__;s__	15.66	13.94	12.22	yes	no	(p__Deinococcota) f__Thermaceae	d__Bacteria;p__Deinococcota;c__Deinococci;o__Deinococcales;f__Thermaceae;g__;s__	d__Bacteria;p__Deinococcus-Thermus;c__Deinococci;o__Thermales;f__Thermaceae;g__;s__
balikesir_hisaralan.concoct.014_sub	Turkey_761	03V1_S199.concoct.014_sub	balikesir_hisaralan	Balikesir-Hisaralan	9.54	2.93	0	395749	161	36.1	Unclassified Bacteria	Unassigned	Unassigned	Unassigned	Unassigned	Unassigned	Unassigned	Unclassified Bacteria;Unassigned	Unclassified Bacteria;Unassigned;Unassigned	Unclassified Bacteria;Unassigned;Unassigned;Unassigned	Unclassified Bacteria;Unassigned;Unassigned;Unassigned;Unassigned	Unclassified Bacteria;Unassigned;Unassigned;Unassigned;Unassigned;Unassigned	Unclassified Bacteria;Unassigned;Unassigned;Unassigned;Unassigned;Unassigned;Unassigned	0.75	-2.18	-5.11	yes	no	Unclassified Bacteria
balikesir_hisaralan.concoct.016	Turkey_760	03V1_S199.concoct.016	balikesir_hisaralan	Balikesir-Hisaralan	97.52	0.66	0	2328126	43	63.4	d__Bacteria	p__Bacteroidota	c__Rhodothermia	o__JANXDC01	f__JANXDC01	g__JANXDC01	s__	d__Bacteria;p__Bacteroidota	d__Bacteria;p__Bacteroidota;c__Rhodothermia	d__Bacteria;p__Bacteroidota;c__Rhodothermia;o__JANXDC01	d__Bacteria;p__Bacteroidota;c__Rhodothermia;o__JANXDC01;f__JANXDC01	d__Bacteria;p__Bacteroidota;c__Rhodothermia;o__JANXDC01;f__JANXDC01;g__JANXDC01	d__Bacteria;p__Bacteroidota;c__Rhodothermia;o__JANXDC01;f__JANXDC01;g__JANXDC01;s__	95.54	94.88	94.22	yes	yes	(p__Bacteroidota) g__JANXDC01	d__Bacteria;p__Bacteroidota;c__Rhodothermia;o__JANXDC01;f__JANXDC01;g__JANXDC01;s__	d__Bacteria;p__Rhodothermaeota;c__Rhodothermia;o__;f__;g__;s__
balikesir_hisaralan.concoct.020_sub	Turkey_759	03V1_S199.concoct.020_sub	balikesir_hisaralan	Balikesir-Hisaralan	3.76	0	0	49199	24	60.2	Unclassified Bacteria	Unassigned	Unassigned	Unassigned	Unassigned	Unassigned	Unassigned	Unclassified Bacteria;Unassigned	Unclassified Bacteria;Unassigned;Unassigned	Unclassified Bacteria;Unassigned;Unassigned;Unassigned	Unclassified Bacteria;Unassigned;Unassigned;Unassigned;Unassigned	Unclassified Bacteria;Unassigned;Unassigned;Unassigned;Unassigned;Unassigned	Unclassified Bacteria;Unassigned;Unassigned;Unassigned;Unassigned;Unassigned;Unassigned	3.76	3.76	3.76	yes	no	Unclassified Bacteria
balikesir_hisaralan.concoct.023_sub	Turkey_758	03V1_S199.concoct.023_sub	balikesir_hisaralan	Balikesir-Hisaralan	0	0	0	242561	140	70.8	Unclassified Bacteria	Unassigned	Unassigned	Unassigned	Unassigned	Unassigned	Unassigned	Unclassified Bacteria;Unassigned	Unclassified Bacteria;Unassigned;Unassigned	Unclassified Bacteria;Unassigned;Unassigned;Unassigned	Unclassified Bacteria;Unassigned;Unassigned;Unassigned;Unassigned	Unclassified Bacteria;Unassigned;Unassigned;Unassigned;Unassigned;Unassigned	Unclassified Bacteria;Unassigned;Unassigned;Unassigned;Unassigned;Unassigned;Unassigned	0	0	0	yes	no	Unclassified Bacteria
balikesir_hisaralan.concoct.024_sub	Turkey_757	03V1_S199.concoct.024_sub	balikesir_hisaralan	Balikesir-Hisaralan	51.65	4.78	30	1115044	567	45.4	d__Archaea	p__Thermoproteota	c__Thermoprotei_A	o__Sulfolobales	f__AG1	g__AG1	s__AG1 sp003116855	d__Archaea;p__Thermoproteota	d__Archaea;p__Thermoproteota;c__Thermoprotei_A	d__Archaea;p__Thermoproteota;c__Thermoprotei_A;o__Sulfolobales	d__Archaea;p__Thermoproteota;c__Thermoprotei_A;o__Sulfolobales;f__AG1	d__Archaea;p__Thermoproteota;c__Thermoprotei_A;o__Sulfolobales;f__AG1;g__AG1	d__Archaea;p__Thermoproteota;c__Thermoprotei_A;o__Sulfolobales;f__AG1;g__AG1;s__AG1 sp003116855	37.31	32.53	27.75	yes	no	(p__Thermoproteota) s__AG1 sp003116855	d__Archaea;p__Thermoproteota;c__Thermoprotei_A;o__Sulfolobales;f__AG1;g__AG1;s__AG1 sp003116855	d__Archaea;p__Crenarchaeota;c__Thermoprotei;o__Desulfurococcales;f__Desulfurococcaceae;g__;s__
balikesir_hisaralan.concoct.025_sub	Turkey_756	03V1_S199.concoct.025_sub	balikesir_hisaralan	Balikesir-Hisaralan	8.33	0	0	855294	430	74.1	Unclassified Bacteria	Unassigned	Unassigned	Unassigned	Unassigned	Unassigned	Unassigned	Unclassified Bacteria;Unassigned	Unclassified Bacteria;Unassigned;Unassigned	Unclassified Bacteria;Unassigned;Unassigned;Unassigned	Unclassified Bacteria;Unassigned;Unassigned;Unassigned;Unassigned	Unclassified Bacteria;Unassigned;Unassigned;Unassigned;Unassigned;Unassigned	Unclassified Bacteria;Unassigned;Unassigned;Unassigned;Unassigned;Unassigned;Unassigned	8.33	8.33	8.33	yes	no	Unclassified Bacteria
balikesir_hisaralan.concoct.026_sub	Turkey_755	03V1_S199.concoct.026_sub	balikesir_hisaralan	Balikesir-Hisaralan	7.32	0.28	0	505393	229	39.9	Unclassified Bacteria	Unassigned	Unassigned	Unassigned	Unassigned	Unassigned	Unassigned	Unclassified Bacteria;Unassigned	Unclassified Bacteria;Unassigned;Unassigned	Unclassified Bacteria;Unassigned;Unassigned;Unassigned	Unclassified Bacteria;Unassigned;Unassigned;Unassigned;Unassigned	Unclassified Bacteria;Unassigned;Unassigned;Unassigned;Unassigned;Unassigned	Unclassified Bacteria;Unassigned;Unassigned;Unassigned;Unassigned;Unassigned;Unassigned	6.48	6.2	5.92	yes	no	Unclassified Bacteria
balikesir_hisaralan.concoct.028_sub	Turkey_754	03V1_S199.concoct.028_sub	balikesir_hisaralan	Balikesir-Hisaralan	4.17	0	0	230855	93	52.2	Unclassified Bacteria	Unassigned	Unassigned	Unassigned	Unassigned	Unassigned	Unassigned	Unclassified Bacteria;Unassigned	Unclassified Bacteria;Unassigned;Unassigned	Unclassified Bacteria;Unassigned;Unassigned;Unassigned	Unclassified Bacteria;Unassigned;Unassigned;Unassigned;Unassigned	Unclassified Bacteria;Unassigned;Unassigned;Unassigned;Unassigned;Unassigned	Unclassified Bacteria;Unassigned;Unassigned;Unassigned;Unassigned;Unassigned;Unassigned	4.17	4.17	4.17	yes	no	Unclassified Bacteria
balikesir_hisaralan.concoct.029_sub	Turkey_753	03V1_S199.concoct.029_sub	balikesir_hisaralan	Balikesir-Hisaralan	9.56	0.16	0	338357	112	57.6	Unclassified Bacteria	Unassigned	Unassigned	Unassigned	Unassigned	Unassigned	Unassigned	Unclassified Bacteria;Unassigned	Unclassified Bacteria;Unassigned;Unassigned	Unclassified Bacteria;Unassigned;Unassigned;Unassigned	Unclassified Bacteria;Unassigned;Unassigned;Unassigned;Unassigned	Unclassified Bacteria;Unassigned;Unassigned;Unassigned;Unassigned;Unassigned	Unclassified Bacteria;Unassigned;Unassigned;Unassigned;Unassigned;Unassigned;Unassigned	9.08	8.92	8.76	yes	no	Unclassified Bacteria
balikesir_hisaralan.concoct.031	Turkey_752	03V1_S199.concoct.031	balikesir_hisaralan	Balikesir-Hisaralan	90.67	2.29	33.33	4455933	525	59.7	d__Bacteria	p__Chloroflexota	c__Chloroflexia	o__Chloroflexales	f__Roseiflexaceae	g__Roseiflexus	s__	d__Bacteria;p__Chloroflexota	d__Bacteria;p__Chloroflexota;c__Chloroflexia	d__Bacteria;p__Chloroflexota;c__Chloroflexia;o__Chloroflexales	d__Bacteria;p__Chloroflexota;c__Chloroflexia;o__Chloroflexales;f__Roseiflexaceae	d__Bacteria;p__Chloroflexota;c__Chloroflexia;o__Chloroflexales;f__Roseiflexaceae;g__Roseiflexus	d__Bacteria;p__Chloroflexota;c__Chloroflexia;o__Chloroflexales;f__Roseiflexaceae;g__Roseiflexus;s__	83.8	81.51	79.22	yes	yes	(p__Chloroflexota) g__Roseiflexus	d__Bacteria;p__Chloroflexota;c__Chloroflexia;o__Chloroflexales;f__Roseiflexaceae;g__Roseiflexus;s__	d__Bacteria;p__Chloroflexi;c__Chloroflexia;o__Chloroflexales;f__Roseiflexaceae;g__Roseiflexus;s__
balikesir_hisaralan.concoct.032_sub	Turkey_751	03V1_S199.concoct.032_sub	balikesir_hisaralan	Balikesir-Hisaralan	7.21	0	0	148948	88	60.5	Unclassified Bacteria	Unassigned	Unassigned	Unassigned	Unassigned	Unassigned	Unassigned	Unclassified Bacteria;Unassigned	Unclassified Bacteria;Unassigned;Unassigned	Unclassified Bacteria;Unassigned;Unassigned;Unassigned	Unclassified Bacteria;Unassigned;Unassigned;Unassigned;Unassigned	Unclassified Bacteria;Unassigned;Unassigned;Unassigned;Unassigned;Unassigned	Unclassified Bacteria;Unassigned;Unassigned;Unassigned;Unassigned;Unassigned;Unassigned	7.21	7.21	7.21	yes	no	Unclassified Bacteria
balikesir_hisaralan.concoct.036_sub	Turkey_750	03V1_S199.concoct.036_sub	balikesir_hisaralan	Balikesir-Hisaralan	9.87	1.72	100	493807	113	62.5	Unclassified Bacteria	Unassigned	Unassigned	Unassigned	Unassigned	Unassigned	Unassigned	Unclassified Bacteria;Unassigned	Unclassified Bacteria;Unassigned;Unassigned	Unclassified Bacteria;Unassigned;Unassigned;Unassigned	Unclassified Bacteria;Unassigned;Unassigned;Unassigned;Unassigned	Unclassified Bacteria;Unassigned;Unassigned;Unassigned;Unassigned;Unassigned	Unclassified Bacteria;Unassigned;Unassigned;Unassigned;Unassigned;Unassigned;Unassigned	4.71	2.99	1.27	yes	no	Unclassified Bacteria
balikesir_hisaralan.concoct.037_sub	Turkey_749	03V1_S199.concoct.037_sub	balikesir_hisaralan	Balikesir-Hisaralan	16.87	3	0	704849	368	63.9	d__Bacteria	p__Deinococcota	c__	o__	f__	g__	s__	d__Bacteria;p__Deinococcota	d__Bacteria;p__Deinococcota;c__	d__Bacteria;p__Deinococcota;c__;o__	d__Bacteria;p__Deinococcota;c__;o__;f__	d__Bacteria;p__Deinococcota;c__;o__;f__;g__	d__Bacteria;p__Deinococcota;c__;o__;f__;g__;s__	7.87	4.87	1.87	yes	no	p__Deinococcota	d__Bacteria;p__Deinococcota;c__;o__;f__;g__;s__	d__Bacteria;p__Deinococcus-Thermus;c__;o__;f__;g__;s__
balikesir_hisaralan.concoct.040_sub	Turkey_748	03V1_S199.concoct.040_sub	balikesir_hisaralan	Balikesir-Hisaralan	21.04	0	0	1070430	497	35.3	d__Bacteria	p__Deferribacterota	c__Deferribacteres	o__	f__	g__	s__	d__Bacteria;p__Deferribacterota	d__Bacteria;p__Deferribacterota;c__Deferribacteres	d__Bacteria;p__Deferribacterota;c__Deferribacteres;o__	d__Bacteria;p__Deferribacterota;c__Deferribacteres;o__;f__	d__Bacteria;p__Deferribacterota;c__Deferribacteres;o__;f__;g__	d__Bacteria;p__Deferribacterota;c__Deferribacteres;o__;f__;g__;s__	21.04	21.04	21.04	yes	no	(p__Deferribacterota) c__Deferribacteres	d__Bacteria;p__Deferribacterota;c__Deferribacteres;o__;f__;g__;s__	d__Bacteria;p__Deferribacteres;c__Deferribacteres;o__;f__;g__;s__
balikesir_hisaralan.concoct.041_sub	Turkey_747	03V1_S199.concoct.041_sub	balikesir_hisaralan	Balikesir-Hisaralan	10.89	0.16	0	229553	115	68.9	d__Bacteria	p__Pseudomonadota	c__Alphaproteobacteria	o__Geminicoccales	f__Geminicoccaceae	g__JANXAZ01	s__	d__Bacteria;p__Pseudomonadota	d__Bacteria;p__Pseudomonadota;c__Alphaproteobacteria	d__Bacteria;p__Pseudomonadota;c__Alphaproteobacteria;o__Geminicoccales	d__Bacteria;p__Pseudomonadota;c__Alphaproteobacteria;o__Geminicoccales;f__Geminicoccaceae	d__Bacteria;p__Pseudomonadota;c__Alphaproteobacteria;o__Geminicoccales;f__Geminicoccaceae;g__JANXAZ01	d__Bacteria;p__Pseudomonadota;c__Alphaproteobacteria;o__Geminicoccales;f__Geminicoccaceae;g__JANXAZ01;s__	10.41	10.25	10.09	yes	no	(p__Pseudomonadota) g__JANXAZ01	d__Bacteria;p__Pseudomonadota;c__Alphaproteobacteria;o__Geminicoccales;f__Geminicoccaceae;g__JANXAZ01;s__	d__Bacteria;p__Proteobacteria;c__Alphaproteobacteria;o__Rhodospirillales;f__Geminicoccaceae;g__;s__
balikesir_hisaralan.concoct.042_sub	Turkey_746	03V1_S199.concoct.042_sub	balikesir_hisaralan	Balikesir-Hisaralan	2.35	0	0	418918	131	55.1	Unclassified Bacteria	Unassigned	Unassigned	Unassigned	Unassigned	Unassigned	Unassigned	Unclassified Bacteria;Unassigned	Unclassified Bacteria;Unassigned;Unassigned	Unclassified Bacteria;Unassigned;Unassigned;Unassigned	Unclassified Bacteria;Unassigned;Unassigned;Unassigned;Unassigned	Unclassified Bacteria;Unassigned;Unassigned;Unassigned;Unassigned;Unassigned	Unclassified Bacteria;Unassigned;Unassigned;Unassigned;Unassigned;Unassigned;Unassigned	2.35	2.35	2.35	yes	no	Unclassified Bacteria
balikesir_hisaralan.concoct.043_sub	Turkey_745	03V1_S199.concoct.043_sub	balikesir_hisaralan	Balikesir-Hisaralan	1.79	0	0	113984	46	25.9	Unclassified Archaea	Unassigned	Unassigned	Unassigned	Unassigned	Unassigned	Unassigned	Unclassified Archaea;Unassigned	Unclassified Archaea;Unassigned;Unassigned	Unclassified Archaea;Unassigned;Unassigned;Unassigned	Unclassified Archaea;Unassigned;Unassigned;Unassigned;Unassigned	Unclassified Archaea;Unassigned;Unassigned;Unassigned;Unassigned;Unassigned	Unclassified Archaea;Unassigned;Unassigned;Unassigned;Unassigned;Unassigned;Unassigned	1.79	1.79	1.79	yes	no	Unclassified Archaea
balikesir_hisaralan.concoct.044	Turkey_744	03V1_S199.concoct.044	balikesir_hisaralan	Balikesir-Hisaralan	0	0	0	63283	23	45.8	Unclassified Archaea	Unassigned	Unassigned	Unassigned	Unassigned	Unassigned	Unassigned	Unclassified Archaea;Unassigned	Unclassified Archaea;Unassigned;Unassigned	Unclassified Archaea;Unassigned;Unassigned;Unassigned	Unclassified Archaea;Unassigned;Unassigned;Unassigned;Unassigned	Unclassified Archaea;Unassigned;Unassigned;Unassigned;Unassigned;Unassigned	Unclassified Archaea;Unassigned;Unassigned;Unassigned;Unassigned;Unassigned;Unassigned	0	0	0	yes	no	Unclassified Archaea
balikesir_hisaralan.concoct.047_sub	Turkey_743	03V1_S199.concoct.047_sub	balikesir_hisaralan	Balikesir-Hisaralan	27.24	7.14	0	653731	253	39.5	d__Bacteria	p__Aquificota	c__Aquificae	o__Aquificales	f__Aquificaceae	g__JANWVD01	s__	d__Bacteria;p__Aquificota	d__Bacteria;p__Aquificota;c__Aquificae	d__Bacteria;p__Aquificota;c__Aquificae;o__Aquificales	d__Bacteria;p__Aquificota;c__Aquificae;o__Aquificales;f__Aquificaceae	d__Bacteria;p__Aquificota;c__Aquificae;o__Aquificales;f__Aquificaceae;g__JANWVD01	d__Bacteria;p__Aquificota;c__Aquificae;o__Aquificales;f__Aquificaceae;g__JANWVD01;s__	5.82	-1.32	-8.46	yes	no	(p__Aquificota) g__JANWVD01	d__Bacteria;p__Aquificota;c__Aquificae;o__Aquificales;f__Aquificaceae;g__JANWVD01;s__	d__Bacteria;p__Aquificae;c__Aquificae;o__Aquificales;f__Aquificaceae;g__;s__
balikesir_hisaralan.concoct.054_sub	Turkey_742	03V1_S199.concoct.054_sub	balikesir_hisaralan	Balikesir-Hisaralan	30.22	6.79	0	1538202	578	47.9	d__Bacteria	p__Bacillota	c__Bacilli	o__Thermoactinomycetales	f__DSM-45169	g__Desmospora	s__	d__Bacteria;p__Bacillota	d__Bacteria;p__Bacillota;c__Bacilli	d__Bacteria;p__Bacillota;c__Bacilli;o__Thermoactinomycetales	d__Bacteria;p__Bacillota;c__Bacilli;o__Thermoactinomycetales;f__DSM-45169	d__Bacteria;p__Bacillota;c__Bacilli;o__Thermoactinomycetales;f__DSM-45169;g__Desmospora	d__Bacteria;p__Bacillota;c__Bacilli;o__Thermoactinomycetales;f__DSM-45169;g__Desmospora;s__	9.85	3.06	-3.73	yes	no	(p__Bacillota) g__Desmospora	d__Bacteria;p__Bacillota;c__Bacilli;o__Thermoactinomycetales;f__DSM-45169;g__Desmospora;s__	d__Bacteria;p__Firmicutes;c__Bacilli;o__Bacillales;f__Thermoactinomycetaceae;g__Desmospora;s__
balikesir_hisaralan.concoct.055_sub	Turkey_741	03V1_S199.concoct.055_sub	balikesir_hisaralan	Balikesir-Hisaralan	18.57	0	0	1056132	437	41.4	Unclassified Bacteria	Unassigned	Unassigned	Unassigned	Unassigned	Unassigned	Unassigned	Unclassified Bacteria;Unassigned	Unclassified Bacteria;Unassigned;Unassigned	Unclassified Bacteria;Unassigned;Unassigned;Unassigned	Unclassified Bacteria;Unassigned;Unassigned;Unassigned;Unassigned	Unclassified Bacteria;Unassigned;Unassigned;Unassigned;Unassigned;Unassigned	Unclassified Bacteria;Unassigned;Unassigned;Unassigned;Unassigned;Unassigned;Unassigned	18.57	18.57	18.57	yes	no	Unclassified Bacteria
balikesir_hisaralan.concoct.056_sub	Turkey_740	03V1_S199.concoct.056_sub	balikesir_hisaralan	Balikesir-Hisaralan	7.66	0	0	177275	85	69.2	Unclassified Bacteria	Unassigned	Unassigned	Unassigned	Unassigned	Unassigned	Unassigned	Unclassified Bacteria;Unassigned	Unclassified Bacteria;Unassigned;Unassigned	Unclassified Bacteria;Unassigned;Unassigned;Unassigned	Unclassified Bacteria;Unassigned;Unassigned;Unassigned;Unassigned	Unclassified Bacteria;Unassigned;Unassigned;Unassigned;Unassigned;Unassigned	Unclassified Bacteria;Unassigned;Unassigned;Unassigned;Unassigned;Unassigned;Unassigned	7.66	7.66	7.66	yes	no	Unclassified Bacteria
balikesir_hisaralan.concoct.058_sub	Turkey_739	03V1_S199.concoct.058_sub	balikesir_hisaralan	Balikesir-Hisaralan	38.09	0.61	0	1042553	472	70.8	d__Bacteria	p__Pseudomonadota	c__Gammaproteobacteria	o__Burkholderiales	f__SG8-39	g__	s__	d__Bacteria;p__Pseudomonadota	d__Bacteria;p__Pseudomonadota;c__Gammaproteobacteria	d__Bacteria;p__Pseudomonadota;c__Gammaproteobacteria;o__Burkholderiales	d__Bacteria;p__Pseudomonadota;c__Gammaproteobacteria;o__Burkholderiales;f__SG8-39	d__Bacteria;p__Pseudomonadota;c__Gammaproteobacteria;o__Burkholderiales;f__SG8-39;g__	d__Bacteria;p__Pseudomonadota;c__Gammaproteobacteria;o__Burkholderiales;f__SG8-39;g__;s__	36.26	35.65	35.04	yes	no	(p__Pseudomonadota) f__SG8-39	d__Bacteria;p__Pseudomonadota;c__Gammaproteobacteria;o__Burkholderiales;f__SG8-39;g__;s__	d__Bacteria;p__Proteobacteria;c__Betaproteobacteria;o__;f__;g__;s__
balikesir_hisaralan.concoct.060_sub	Turkey_738	03V1_S199.concoct.060_sub	balikesir_hisaralan	Balikesir-Hisaralan	8.41	0	0	640917	344	44.7	d__Bacteria	p__Spirochaetota	c__Spirochaetia	o__DTKZ01	f__DTKZ01	g__DTKZ01	s__	d__Bacteria;p__Spirochaetota	d__Bacteria;p__Spirochaetota;c__Spirochaetia	d__Bacteria;p__Spirochaetota;c__Spirochaetia;o__DTKZ01	d__Bacteria;p__Spirochaetota;c__Spirochaetia;o__DTKZ01;f__DTKZ01	d__Bacteria;p__Spirochaetota;c__Spirochaetia;o__DTKZ01;f__DTKZ01;g__DTKZ01	d__Bacteria;p__Spirochaetota;c__Spirochaetia;o__DTKZ01;f__DTKZ01;g__DTKZ01;s__	8.41	8.41	8.41	yes	no	(p__Spirochaetota) g__DTKZ01	d__Bacteria;p__Spirochaetota;c__Spirochaetia;o__DTKZ01;f__DTKZ01;g__DTKZ01;s__	d__Bacteria;p__Spirochaetes;c__Spirochaetia;o__Spirochaetales;f__;g__;s__
balikesir_hisaralan.concoct.062_sub	Turkey_737	03V1_S199.concoct.062_sub	balikesir_hisaralan	Balikesir-Hisaralan	27.99	1.31	0	1584092	865	59.4	d__Bacteria	p__Chloroflexota	c__Chloroflexia	o__Thermomicrobiales	f__Thermomicrobiaceae	g__Thermomicrobium	s__	d__Bacteria;p__Chloroflexota	d__Bacteria;p__Chloroflexota;c__Chloroflexia	d__Bacteria;p__Chloroflexota;c__Chloroflexia;o__Thermomicrobiales	d__Bacteria;p__Chloroflexota;c__Chloroflexia;o__Thermomicrobiales;f__Thermomicrobiaceae	d__Bacteria;p__Chloroflexota;c__Chloroflexia;o__Thermomicrobiales;f__Thermomicrobiaceae;g__Thermomicrobium	d__Bacteria;p__Chloroflexota;c__Chloroflexia;o__Thermomicrobiales;f__Thermomicrobiaceae;g__Thermomicrobium;s__	24.06	22.75	21.44	yes	no	(p__Chloroflexota) g__Thermomicrobium	d__Bacteria;p__Chloroflexota;c__Chloroflexia;o__Thermomicrobiales;f__Thermomicrobiaceae;g__Thermomicrobium;s__	d__Bacteria;p__Chloroflexi;c__Thermomicrobia;o__Thermomicrobiales;f__Thermomicrobiaceae;g__Thermomicrobium;s__
balikesir_hisaralan.concoct.064_sub	Turkey_736	03V1_S199.concoct.064_sub	balikesir_hisaralan	Balikesir-Hisaralan	19.32	3.15	84.62	1068548	307	65.1	d__Bacteria	p__Deinococcota	c__Deinococci	o__Deinococcales	f__Thermaceae	g__Thermus	s__	d__Bacteria;p__Deinococcota	d__Bacteria;p__Deinococcota;c__Deinococci	d__Bacteria;p__Deinococcota;c__Deinococci;o__Deinococcales	d__Bacteria;p__Deinococcota;c__Deinococci;o__Deinococcales;f__Thermaceae	d__Bacteria;p__Deinococcota;c__Deinococci;o__Deinococcales;f__Thermaceae;g__Thermus	d__Bacteria;p__Deinococcota;c__Deinococci;o__Deinococcales;f__Thermaceae;g__Thermus;s__	9.87	6.72	3.57	yes	no	(p__Deinococcota) g__Thermus	d__Bacteria;p__Deinococcota;c__Deinococci;o__Deinococcales;f__Thermaceae;g__Thermus;s__	d__Bacteria;p__Deinococcus-Thermus;c__Deinococci;o__Thermales;f__Thermaceae;g__Thermus;s__
balikesir_hisaralan.concoct.066_sub	Turkey_735	03V1_S199.concoct.066_sub	balikesir_hisaralan	Balikesir-Hisaralan	6.28	1.9	12.5	233988	95	54.1	Unclassified Bacteria	Unassigned	Unassigned	Unassigned	Unassigned	Unassigned	Unassigned	Unclassified Bacteria;Unassigned	Unclassified Bacteria;Unassigned;Unassigned	Unclassified Bacteria;Unassigned;Unassigned;Unassigned	Unclassified Bacteria;Unassigned;Unassigned;Unassigned;Unassigned	Unclassified Bacteria;Unassigned;Unassigned;Unassigned;Unassigned;Unassigned	Unclassified Bacteria;Unassigned;Unassigned;Unassigned;Unassigned;Unassigned;Unassigned	0.58	-1.32	-3.22	yes	no	Unclassified Bacteria
balikesir_hisaralan.concoct.068	Turkey_734	03V1_S199.concoct.068	balikesir_hisaralan	Balikesir-Hisaralan	57.12	0.59	60	1312751	502	44.9	d__Bacteria	p__Cyanobacteriota	c__Cyanobacteriia	o__Pseudanabaenales	f__Pseudanabaenaceae	g__M5B4	s__	d__Bacteria;p__Cyanobacteriota	d__Bacteria;p__Cyanobacteriota;c__Cyanobacteriia	d__Bacteria;p__Cyanobacteriota;c__Cyanobacteriia;o__Pseudanabaenales	d__Bacteria;p__Cyanobacteriota;c__Cyanobacteriia;o__Pseudanabaenales;f__Pseudanabaenaceae	d__Bacteria;p__Cyanobacteriota;c__Cyanobacteriia;o__Pseudanabaenales;f__Pseudanabaenaceae;g__M5B4	d__Bacteria;p__Cyanobacteriota;c__Cyanobacteriia;o__Pseudanabaenales;f__Pseudanabaenaceae;g__M5B4;s__	55.35	54.76	54.17	yes	yes	(p__Cyanobacteriota) g__M5B4	d__Bacteria;p__Cyanobacteriota;c__Cyanobacteriia;o__Pseudanabaenales;f__Pseudanabaenaceae;g__M5B4;s__	d__Bacteria;p__Cyanobacteria;c__;o__;f__;g__;s__
balikesir_hisaralan.concoct.070_sub	Turkey_733	03V1_S199.concoct.070_sub	balikesir_hisaralan	Balikesir-Hisaralan	12.5	0	0	679091	395	70.5	d__Bacteria	p__CSP1-3	c__CSP1-3	o__CSP1-3	f__HRBIN32	g__	s__	d__Bacteria;p__CSP1-3	d__Bacteria;p__CSP1-3;c__CSP1-3	d__Bacteria;p__CSP1-3;c__CSP1-3;o__CSP1-3	d__Bacteria;p__CSP1-3;c__CSP1-3;o__CSP1-3;f__HRBIN32	d__Bacteria;p__CSP1-3;c__CSP1-3;o__CSP1-3;f__HRBIN32;g__	d__Bacteria;p__CSP1-3;c__CSP1-3;o__CSP1-3;f__HRBIN32;g__;s__	12.5	12.5	12.5	yes	no	(p__CSP1-3) f__HRBIN32	d__Bacteria;p__CSP1-3;c__CSP1-3;o__CSP1-3;f__HRBIN32;g__;s__	d__Bacteria;p__Armatimonadetes;c__;o__;f__;g__;s__
balikesir_hisaralan.concoct.071_sub	Turkey_732	03V1_S199.concoct.071_sub	balikesir_hisaralan	Balikesir-Hisaralan	31.7	5.84	65.22	775037	328	67.3	d__Bacteria	p__Deinococcota	c__Deinococci	o__Deinococcales	f__Thermaceae	g__Thermus	s__	d__Bacteria;p__Deinococcota	d__Bacteria;p__Deinococcota;c__Deinococci	d__Bacteria;p__Deinococcota;c__Deinococci;o__Deinococcales	d__Bacteria;p__Deinococcota;c__Deinococci;o__Deinococcales;f__Thermaceae	d__Bacteria;p__Deinococcota;c__Deinococci;o__Deinococcales;f__Thermaceae;g__Thermus	d__Bacteria;p__Deinococcota;c__Deinococci;o__Deinococcales;f__Thermaceae;g__Thermus;s__	14.18	8.34	2.5	yes	no	(p__Deinococcota) g__Thermus	d__Bacteria;p__Deinococcota;c__Deinococci;o__Deinococcales;f__Thermaceae;g__Thermus;s__	d__Bacteria;p__Deinococcus-Thermus;c__Deinococci;o__Thermales;f__Thermaceae;g__Thermus;s__
balikesir_hisaralan.concoct.072_sub	Turkey_731	03V1_S199.concoct.072_sub	balikesir_hisaralan	Balikesir-Hisaralan	8.93	1.72	0	914176	311	48	Unclassified Bacteria	Unassigned	Unassigned	Unassigned	Unassigned	Unassigned	Unassigned	Unclassified Bacteria;Unassigned	Unclassified Bacteria;Unassigned;Unassigned	Unclassified Bacteria;Unassigned;Unassigned;Unassigned	Unclassified Bacteria;Unassigned;Unassigned;Unassigned;Unassigned	Unclassified Bacteria;Unassigned;Unassigned;Unassigned;Unassigned;Unassigned	Unclassified Bacteria;Unassigned;Unassigned;Unassigned;Unassigned;Unassigned;Unassigned	3.77	2.05	0.33	yes	no	Unclassified Bacteria
balikesir_hisaralan.concoct.073_sub	Turkey_730	03V1_S199.concoct.073_sub	balikesir_hisaralan	Balikesir-Hisaralan	54.95	1.4	66.67	1752874	697	34.6	d__Bacteria	p__Bacteroidota	c__Ignavibacteria	o__Ignavibacteriales	f__Ignavibacteriaceae	g__Ignavibacterium	s__	d__Bacteria;p__Bacteroidota	d__Bacteria;p__Bacteroidota;c__Ignavibacteria	d__Bacteria;p__Bacteroidota;c__Ignavibacteria;o__Ignavibacteriales	d__Bacteria;p__Bacteroidota;c__Ignavibacteria;o__Ignavibacteriales;f__Ignavibacteriaceae	d__Bacteria;p__Bacteroidota;c__Ignavibacteria;o__Ignavibacteriales;f__Ignavibacteriaceae;g__Ignavibacterium	d__Bacteria;p__Bacteroidota;c__Ignavibacteria;o__Ignavibacteriales;f__Ignavibacteriaceae;g__Ignavibacterium;s__	50.75	49.35	47.95	yes	yes	(p__Bacteroidota) g__Ignavibacterium	d__Bacteria;p__Bacteroidota;c__Ignavibacteria;o__Ignavibacteriales;f__Ignavibacteriaceae;g__Ignavibacterium;s__	d__Bacteria;p__Ignavibacteriae;c__Ignavibacteria;o__Ignavibacteriales;f__Ignavibacteriaceae;g__Ignavibacterium;s__
balikesir_hisaralan.concoct.074_sub	Turkey_729	03V1_S199.concoct.074_sub	balikesir_hisaralan	Balikesir-Hisaralan	19.29	2.33	0	968053	469	60.9	d__Bacteria	p__Planctomycetota	c__Planctomycetia	o__Gemmatales	f__Gemmataceae	g__Thermogemmata	s__Thermogemmata fonticola	d__Bacteria;p__Planctomycetota	d__Bacteria;p__Planctomycetota;c__Planctomycetia	d__Bacteria;p__Planctomycetota;c__Planctomycetia;o__Gemmatales	d__Bacteria;p__Planctomycetota;c__Planctomycetia;o__Gemmatales;f__Gemmataceae	d__Bacteria;p__Planctomycetota;c__Planctomycetia;o__Gemmatales;f__Gemmataceae;g__Thermogemmata	d__Bacteria;p__Planctomycetota;c__Planctomycetia;o__Gemmatales;f__Gemmataceae;g__Thermogemmata;s__Thermogemmata fonticola	12.3	9.97	7.64	yes	no	(p__Planctomycetota) s__Thermogemmata fonticola	d__Bacteria;p__Planctomycetota;c__Planctomycetia;o__Gemmatales;f__Gemmataceae;g__Thermogemmata;s__Thermogemmata fonticola	d__Bacteria;p__Planctomycetes;c__Planctomycetia;o__Gemmatales;f__Gemmataceae;g__Thermogemmata;s__Thermogemmata fonticola
balikesir_hisaralan.concoct.076	Turkey_728	03V1_S199.concoct.076	balikesir_hisaralan	Balikesir-Hisaralan	87.04	0.65	0	2771183	877	54.6	d__Bacteria	p__Armatimonadota	c__HRBIN17	o__HRBIN17	f__HRBIN17	g__Fervidibacter	s__	d__Bacteria;p__Armatimonadota	d__Bacteria;p__Armatimonadota;c__HRBIN17	d__Bacteria;p__Armatimonadota;c__HRBIN17;o__HRBIN17	d__Bacteria;p__Armatimonadota;c__HRBIN17;o__HRBIN17;f__HRBIN17	d__Bacteria;p__Armatimonadota;c__HRBIN17;o__HRBIN17;f__HRBIN17;g__Fervidibacter	d__Bacteria;p__Armatimonadota;c__HRBIN17;o__HRBIN17;f__HRBIN17;g__Fervidibacter;s__	85.09	84.44	83.79	yes	yes	(p__Armatimonadota) g__Fervidibacter	d__Bacteria;p__Armatimonadota;c__HRBIN17;o__HRBIN17;f__HRBIN17;g__Fervidibacter;s__	d__Bacteria;p__Armatimonadetes;c__;o__;f__;g__;s__
balikesir_hisaralan.concoct.077_sub	Turkey_727	03V1_S199.concoct.077_sub	balikesir_hisaralan	Balikesir-Hisaralan	1.02	0	0	50838	23	52.9	Unclassified Bacteria	Unassigned	Unassigned	Unassigned	Unassigned	Unassigned	Unassigned	Unclassified Bacteria;Unassigned	Unclassified Bacteria;Unassigned;Unassigned	Unclassified Bacteria;Unassigned;Unassigned;Unassigned	Unclassified Bacteria;Unassigned;Unassigned;Unassigned;Unassigned	Unclassified Bacteria;Unassigned;Unassigned;Unassigned;Unassigned;Unassigned	Unclassified Bacteria;Unassigned;Unassigned;Unassigned;Unassigned;Unassigned;Unassigned	1.02	1.02	1.02	yes	no	Unclassified Bacteria
balikesir_hisaralan.concoct.078_sub	Turkey_726	03V1_S199.concoct.078_sub	balikesir_hisaralan	Balikesir-Hisaralan	13.79	0	0	332468	160	46.1	d__Bacteria	p__Bacteroidota	c__Bacteroidia	o__Flavobacteriales	f__Schleiferiaceae	g__Schleiferia	s__	d__Bacteria;p__Bacteroidota	d__Bacteria;p__Bacteroidota;c__Bacteroidia	d__Bacteria;p__Bacteroidota;c__Bacteroidia;o__Flavobacteriales	d__Bacteria;p__Bacteroidota;c__Bacteroidia;o__Flavobacteriales;f__Schleiferiaceae	d__Bacteria;p__Bacteroidota;c__Bacteroidia;o__Flavobacteriales;f__Schleiferiaceae;g__Schleiferia	d__Bacteria;p__Bacteroidota;c__Bacteroidia;o__Flavobacteriales;f__Schleiferiaceae;g__Schleiferia;s__	13.79	13.79	13.79	yes	no	(p__Bacteroidota) g__Schleiferia	d__Bacteria;p__Bacteroidota;c__Bacteroidia;o__Flavobacteriales;f__Schleiferiaceae;g__Schleiferia;s__	d__Bacteria;p__Bacteroidetes;c__Flavobacteriia;o__Flavobacteriales;f__Schleiferiaceae;g__Schleiferia;s__
balikesir_hisaralan.concoct.080	Turkey_725	03V1_S199.concoct.080	balikesir_hisaralan	Balikesir-Hisaralan	87.27	2.29	90	2147424	509	63.8	d__Bacteria	p__Pseudomonadota	c__Alphaproteobacteria	o__Rhizobiales	f__Rhodomicrobiaceae	g__	s__	d__Bacteria;p__Pseudomonadota	d__Bacteria;p__Pseudomonadota;c__Alphaproteobacteria	d__Bacteria;p__Pseudomonadota;c__Alphaproteobacteria;o__Rhizobiales	d__Bacteria;p__Pseudomonadota;c__Alphaproteobacteria;o__Rhizobiales;f__Rhodomicrobiaceae	d__Bacteria;p__Pseudomonadota;c__Alphaproteobacteria;o__Rhizobiales;f__Rhodomicrobiaceae;g__	d__Bacteria;p__Pseudomonadota;c__Alphaproteobacteria;o__Rhizobiales;f__Rhodomicrobiaceae;g__;s__	80.4	78.11	75.82	yes	yes	(p__Pseudomonadota) f__Rhodomicrobiaceae	d__Bacteria;p__Pseudomonadota;c__Alphaproteobacteria;o__Rhizobiales;f__Rhodomicrobiaceae;g__;s__	d__Bacteria;p__Proteobacteria;c__Alphaproteobacteria;o__Hyphomicrobiales;f__Hyphomicrobiaceae;g__;s__
balikesir_hisaralan.concoct.081_sub	Turkey_724	03V1_S199.concoct.081_sub	balikesir_hisaralan	Balikesir-Hisaralan	2.59	0	0	17043	7	56.5	Unclassified Bacteria	Unassigned	Unassigned	Unassigned	Unassigned	Unassigned	Unassigned	Unclassified Bacteria;Unassigned	Unclassified Bacteria;Unassigned;Unassigned	Unclassified Bacteria;Unassigned;Unassigned;Unassigned	Unclassified Bacteria;Unassigned;Unassigned;Unassigned;Unassigned	Unclassified Bacteria;Unassigned;Unassigned;Unassigned;Unassigned;Unassigned	Unclassified Bacteria;Unassigned;Unassigned;Unassigned;Unassigned;Unassigned;Unassigned	2.59	2.59	2.59	yes	no	Unclassified Bacteria
balikesir_hisaralan.concoct.082_sub	Turkey_723	03V1_S199.concoct.082_sub	balikesir_hisaralan	Balikesir-Hisaralan	15.67	1.72	33.33	230250	75	37.7	Unclassified Bacteria	Unassigned	Unassigned	Unassigned	Unassigned	Unassigned	Unassigned	Unclassified Bacteria;Unassigned	Unclassified Bacteria;Unassigned;Unassigned	Unclassified Bacteria;Unassigned;Unassigned;Unassigned	Unclassified Bacteria;Unassigned;Unassigned;Unassigned;Unassigned	Unclassified Bacteria;Unassigned;Unassigned;Unassigned;Unassigned;Unassigned	Unclassified Bacteria;Unassigned;Unassigned;Unassigned;Unassigned;Unassigned;Unassigned	10.51	8.79	7.07	yes	no	Unclassified Bacteria
balikesir_hisaralan.concoct.083_sub	Turkey_722	03V1_S199.concoct.083_sub	balikesir_hisaralan	Balikesir-Hisaralan	8.62	0	0	330222	124	65.9	Unclassified Bacteria	Unassigned	Unassigned	Unassigned	Unassigned	Unassigned	Unassigned	Unclassified Bacteria;Unassigned	Unclassified Bacteria;Unassigned;Unassigned	Unclassified Bacteria;Unassigned;Unassigned;Unassigned	Unclassified Bacteria;Unassigned;Unassigned;Unassigned;Unassigned	Unclassified Bacteria;Unassigned;Unassigned;Unassigned;Unassigned;Unassigned	Unclassified Bacteria;Unassigned;Unassigned;Unassigned;Unassigned;Unassigned;Unassigned	8.62	8.62	8.62	yes	no	Unclassified Bacteria
balikesir_hisaralan.concoct.086_sub	Turkey_721	03V1_S199.concoct.086_sub	balikesir_hisaralan	Balikesir-Hisaralan	30.45	6.97	18.18	310512	106	26.8	d__Bacteria	p__Patescibacteria	c__Paceibacteria	o__UBA6257	f__HR35	g__JANXBL01	s__	d__Bacteria;p__Patescibacteria	d__Bacteria;p__Patescibacteria;c__Paceibacteria	d__Bacteria;p__Patescibacteria;c__Paceibacteria;o__UBA6257	d__Bacteria;p__Patescibacteria;c__Paceibacteria;o__UBA6257;f__HR35	d__Bacteria;p__Patescibacteria;c__Paceibacteria;o__UBA6257;f__HR35;g__JANXBL01	d__Bacteria;p__Patescibacteria;c__Paceibacteria;o__UBA6257;f__HR35;g__JANXBL01;s__	9.54	2.57	-4.4	yes	no	(p__Patescibacteria) g__JANXBL01	d__Bacteria;p__Patescibacteria;c__Paceibacteria;o__UBA6257;f__HR35;g__JANXBL01;s__	d__Bacteria;p__;c__;o__;f__;g__;s__
balikesir_hisaralan.concoct.087	Turkey_720	03V1_S199.concoct.087	balikesir_hisaralan	Balikesir-Hisaralan	74.71	1.48	33.33	2304343	616	69	d__Bacteria	p__Pseudomonadota	c__Alphaproteobacteria	o__Acetobacterales	f__Acetobacteraceae	g__Elioraea	s__	d__Bacteria;p__Pseudomonadota	d__Bacteria;p__Pseudomonadota;c__Alphaproteobacteria	d__Bacteria;p__Pseudomonadota;c__Alphaproteobacteria;o__Acetobacterales	d__Bacteria;p__Pseudomonadota;c__Alphaproteobacteria;o__Acetobacterales;f__Acetobacteraceae	d__Bacteria;p__Pseudomonadota;c__Alphaproteobacteria;o__Acetobacterales;f__Acetobacteraceae;g__Elioraea	d__Bacteria;p__Pseudomonadota;c__Alphaproteobacteria;o__Acetobacterales;f__Acetobacteraceae;g__Elioraea;s__	70.27	68.79	67.31	yes	yes	(p__Pseudomonadota) g__Elioraea	d__Bacteria;p__Pseudomonadota;c__Alphaproteobacteria;o__Acetobacterales;f__Acetobacteraceae;g__Elioraea;s__	d__Bacteria;p__Proteobacteria;c__Alphaproteobacteria;o__Rhodospirillales;f__Elioraeaceae;g__Elioraea;s__
balikesir_hisaralan.concoct.088_sub	Turkey_719	03V1_S199.concoct.088_sub	balikesir_hisaralan	Balikesir-Hisaralan	9.17	0	0	160021	83	38	Unclassified Bacteria	Unassigned	Unassigned	Unassigned	Unassigned	Unassigned	Unassigned	Unclassified Bacteria;Unassigned	Unclassified Bacteria;Unassigned;Unassigned	Unclassified Bacteria;Unassigned;Unassigned;Unassigned	Unclassified Bacteria;Unassigned;Unassigned;Unassigned;Unassigned	Unclassified Bacteria;Unassigned;Unassigned;Unassigned;Unassigned;Unassigned	Unclassified Bacteria;Unassigned;Unassigned;Unassigned;Unassigned;Unassigned;Unassigned	9.17	9.17	9.17	yes	no	Unclassified Bacteria
balikesir_hisaralan.concoct.090_sub	Turkey_718	03V1_S199.concoct.090_sub	balikesir_hisaralan	Balikesir-Hisaralan	22.41	0	0	5302313	361	38	d__Bacteria	p__Bacillota	c__Bacilli	o__Bacillales	f__DSM-18226	g__Neobacillus	s__	d__Bacteria;p__Bacillota	d__Bacteria;p__Bacillota;c__Bacilli	d__Bacteria;p__Bacillota;c__Bacilli;o__Bacillales	d__Bacteria;p__Bacillota;c__Bacilli;o__Bacillales;f__DSM-18226	d__Bacteria;p__Bacillota;c__Bacilli;o__Bacillales;f__DSM-18226;g__Neobacillus	d__Bacteria;p__Bacillota;c__Bacilli;o__Bacillales;f__DSM-18226;g__Neobacillus;s__	22.41	22.41	22.41	yes	no	(p__Bacillota) g__Neobacillus	d__Bacteria;p__Bacillota;c__Bacilli;o__Bacillales;f__DSM-18226;g__Neobacillus;s__	d__Bacteria;p__Firmicutes;c__Bacilli;o__Bacillales;f__Bacillaceae;g__Bacillus;s__
balikesir_hisaralan.concoct.091_sub	Turkey_717	03V1_S199.concoct.091_sub	balikesir_hisaralan	Balikesir-Hisaralan	82.84	2.74	33.33	3519767	276	53.7	d__Bacteria	p__Bacillota	c__Bacilli	o__Paenibacillales	f__YIM-B00363	g__Paenibacillus_AK	s__	d__Bacteria;p__Bacillota	d__Bacteria;p__Bacillota;c__Bacilli	d__Bacteria;p__Bacillota;c__Bacilli;o__Paenibacillales	d__Bacteria;p__Bacillota;c__Bacilli;o__Paenibacillales;f__YIM-B00363	d__Bacteria;p__Bacillota;c__Bacilli;o__Paenibacillales;f__YIM-B00363;g__Paenibacillus_AK	d__Bacteria;p__Bacillota;c__Bacilli;o__Paenibacillales;f__YIM-B00363;g__Paenibacillus_AK;s__	74.62	71.88	69.14	yes	yes	(p__Bacillota) g__Paenibacillus_AK	d__Bacteria;p__Bacillota;c__Bacilli;o__Paenibacillales;f__YIM-B00363;g__Paenibacillus_AK;s__	d__Bacteria;p__Firmicutes;c__Bacilli;o__Bacillales;f__Paenibacillaceae;g__Paenibacillus;s__
balikesir_hisaralan.concoct.092_sub	Turkey_716	03V1_S199.concoct.092_sub	balikesir_hisaralan	Balikesir-Hisaralan	10.5	0.93	0	1480519	835	66.1	d__Bacteria	p__Planctomycetota	c__Planctomycetia	o__Gemmatales	f__Gemmataceae	g__	s__	d__Bacteria;p__Planctomycetota	d__Bacteria;p__Planctomycetota;c__Planctomycetia	d__Bacteria;p__Planctomycetota;c__Planctomycetia;o__Gemmatales	d__Bacteria;p__Planctomycetota;c__Planctomycetia;o__Gemmatales;f__Gemmataceae	d__Bacteria;p__Planctomycetota;c__Planctomycetia;o__Gemmatales;f__Gemmataceae;g__	d__Bacteria;p__Planctomycetota;c__Planctomycetia;o__Gemmatales;f__Gemmataceae;g__;s__	7.71	6.78	5.85	yes	no	(p__Planctomycetota) f__Gemmataceae	d__Bacteria;p__Planctomycetota;c__Planctomycetia;o__Gemmatales;f__Gemmataceae;g__;s__	d__Bacteria;p__Planctomycetes;c__Planctomycetia;o__;f__;g__;s__
balikesir_hisaralan.concoct.093	Turkey_715	03V1_S199.concoct.093	balikesir_hisaralan	Balikesir-Hisaralan	99.03	0	0	1655862	4	51.9	d__Archaea	p__Thermoproteota	c__Nitrososphaeria_A	o__Caldarchaeales	f__Caldarchaeaceae	g__Caldarchaeum	s__	d__Archaea;p__Thermoproteota	d__Archaea;p__Thermoproteota;c__Nitrososphaeria_A	d__Archaea;p__Thermoproteota;c__Nitrososphaeria_A;o__Caldarchaeales	d__Archaea;p__Thermoproteota;c__Nitrososphaeria_A;o__Caldarchaeales;f__Caldarchaeaceae	d__Archaea;p__Thermoproteota;c__Nitrososphaeria_A;o__Caldarchaeales;f__Caldarchaeaceae;g__Caldarchaeum	d__Archaea;p__Thermoproteota;c__Nitrososphaeria_A;o__Caldarchaeales;f__Caldarchaeaceae;g__Caldarchaeum;s__	99.03	99.03	99.03	yes	yes	(p__Thermoproteota) g__Caldarchaeum	d__Archaea;p__Thermoproteota;c__Nitrososphaeria_A;o__Caldarchaeales;f__Caldarchaeaceae;g__Caldarchaeum;s__	d__Archaea;p__Thaumarchaeota;c__;o__;f__;g__Candidatus Caldarchaeum;s__
balikesir_hisaralan.concoct.095	Turkey_714	03V1_S199.concoct.095	balikesir_hisaralan	Balikesir-Hisaralan	98.06	0	0	1560739	5	52.5	d__Archaea	p__Thermoproteota	c__Nitrososphaeria_A	o__Caldarchaeales	f__HR02	g__HRBIN02	s__HRBIN02 sp009889515	d__Archaea;p__Thermoproteota	d__Archaea;p__Thermoproteota;c__Nitrososphaeria_A	d__Archaea;p__Thermoproteota;c__Nitrososphaeria_A;o__Caldarchaeales	d__Archaea;p__Thermoproteota;c__Nitrososphaeria_A;o__Caldarchaeales;f__HR02	d__Archaea;p__Thermoproteota;c__Nitrososphaeria_A;o__Caldarchaeales;f__HR02;g__HRBIN02	d__Archaea;p__Thermoproteota;c__Nitrososphaeria_A;o__Caldarchaeales;f__HR02;g__HRBIN02;s__HRBIN02 sp009889515	98.06	98.06	98.06	yes	yes	(p__Thermoproteota) s__HRBIN02 sp009889515	d__Archaea;p__Thermoproteota;c__Nitrososphaeria_A;o__Caldarchaeales;f__HR02;g__HRBIN02;s__HRBIN02 sp009889515	d__Archaea;p__Thaumarchaeota;c__;o__;f__;g__;s__
balikesir_hisaralan.concoct.097_sub	Turkey_713	03V1_S199.concoct.097_sub	balikesir_hisaralan	Balikesir-Hisaralan	8.93	0	0	377261	135	35.7	Unclassified Bacteria	Unassigned	Unassigned	Unassigned	Unassigned	Unassigned	Unassigned	Unclassified Bacteria;Unassigned	Unclassified Bacteria;Unassigned;Unassigned	Unclassified Bacteria;Unassigned;Unassigned;Unassigned	Unclassified Bacteria;Unassigned;Unassigned;Unassigned;Unassigned	Unclassified Bacteria;Unassigned;Unassigned;Unassigned;Unassigned;Unassigned	Unclassified Bacteria;Unassigned;Unassigned;Unassigned;Unassigned;Unassigned;Unassigned	8.93	8.93	8.93	yes	no	Unclassified Bacteria
balikesir_hisaralan.concoct.098_sub	Turkey_712	03V1_S199.concoct.098_sub	balikesir_hisaralan	Balikesir-Hisaralan	0	0	0	192757	63	60.2	Unclassified	Unassigned	Unassigned	Unassigned	Unassigned	Unassigned	Unassigned	Unclassified;Unassigned	Unclassified;Unassigned;Unassigned	Unclassified;Unassigned;Unassigned;Unassigned	Unclassified;Unassigned;Unassigned;Unassigned;Unassigned	Unclassified;Unassigned;Unassigned;Unassigned;Unassigned;Unassigned	Unclassified;Unassigned;Unassigned;Unassigned;Unassigned;Unassigned;Unassigned	0	0	0	yes	no	Unclassified
balikesir_hisaralan.concoct.099_sub	Turkey_711	03V1_S199.concoct.099_sub	balikesir_hisaralan	Balikesir-Hisaralan	0	0	0	171334	20	41.5	Unclassified Bacteria	Unassigned	Unassigned	Unassigned	Unassigned	Unassigned	Unassigned	Unclassified Bacteria;Unassigned	Unclassified Bacteria;Unassigned;Unassigned	Unclassified Bacteria;Unassigned;Unassigned;Unassigned	Unclassified Bacteria;Unassigned;Unassigned;Unassigned;Unassigned	Unclassified Bacteria;Unassigned;Unassigned;Unassigned;Unassigned;Unassigned	Unclassified Bacteria;Unassigned;Unassigned;Unassigned;Unassigned;Unassigned;Unassigned	0	0	0	yes	no	Unclassified Bacteria
balikesir_hisaralan.concoct.101	Turkey_710	03V1_S199.concoct.101	balikesir_hisaralan	Balikesir-Hisaralan	43.41	0.93	0	1191369	556	36.5	d__Bacteria	p__Bacteroidota	c__Kapabacteria	o__Kapabacteriales	f__UBA2268	g__	s__	d__Bacteria;p__Bacteroidota	d__Bacteria;p__Bacteroidota;c__Kapabacteria	d__Bacteria;p__Bacteroidota;c__Kapabacteria;o__Kapabacteriales	d__Bacteria;p__Bacteroidota;c__Kapabacteria;o__Kapabacteriales;f__UBA2268	d__Bacteria;p__Bacteroidota;c__Kapabacteria;o__Kapabacteriales;f__UBA2268;g__	d__Bacteria;p__Bacteroidota;c__Kapabacteria;o__Kapabacteriales;f__UBA2268;g__;s__	40.62	39.69	38.76	yes	no	(p__Bacteroidota) f__UBA2268	d__Bacteria;p__Bacteroidota;c__Kapabacteria;o__Kapabacteriales;f__UBA2268;g__;s__	d__Bacteria;p__Candidatus Kapabacteria;c__;o__;f__;g__;s__
balikesir_hisaralan.concoct.107_sub	Turkey_709	03V1_S199.concoct.107_sub	balikesir_hisaralan	Balikesir-Hisaralan	2.59	0	0	125045	50	52.1	Unclassified Bacteria	Unassigned	Unassigned	Unassigned	Unassigned	Unassigned	Unassigned	Unclassified Bacteria;Unassigned	Unclassified Bacteria;Unassigned;Unassigned	Unclassified Bacteria;Unassigned;Unassigned;Unassigned	Unclassified Bacteria;Unassigned;Unassigned;Unassigned;Unassigned	Unclassified Bacteria;Unassigned;Unassigned;Unassigned;Unassigned;Unassigned	Unclassified Bacteria;Unassigned;Unassigned;Unassigned;Unassigned;Unassigned;Unassigned	2.59	2.59	2.59	yes	no	Unclassified Bacteria
balikesir_hisaralan.concoct.108_sub	Turkey_708	03V1_S199.concoct.108_sub	balikesir_hisaralan	Balikesir-Hisaralan	3.74	0	0	131457	79	37.8	Unclassified Archaea	Unassigned	Unassigned	Unassigned	Unassigned	Unassigned	Unassigned	Unclassified Archaea;Unassigned	Unclassified Archaea;Unassigned;Unassigned	Unclassified Archaea;Unassigned;Unassigned;Unassigned	Unclassified Archaea;Unassigned;Unassigned;Unassigned;Unassigned	Unclassified Archaea;Unassigned;Unassigned;Unassigned;Unassigned;Unassigned	Unclassified Archaea;Unassigned;Unassigned;Unassigned;Unassigned;Unassigned;Unassigned	3.74	3.74	3.74	yes	no	Unclassified Archaea
balikesir_hisaralan.concoct.109_sub	Turkey_707	03V1_S199.concoct.109_sub	balikesir_hisaralan	Balikesir-Hisaralan	28.87	4.39	33.33	811012	398	67.3	d__Bacteria	p__Deinococcota	c__Deinococci	o__Deinococcales	f__Thermaceae	g__Thermus	s__	d__Bacteria;p__Deinococcota	d__Bacteria;p__Deinococcota;c__Deinococci	d__Bacteria;p__Deinococcota;c__Deinococci;o__Deinococcales	d__Bacteria;p__Deinococcota;c__Deinococci;o__Deinococcales;f__Thermaceae	d__Bacteria;p__Deinococcota;c__Deinococci;o__Deinococcales;f__Thermaceae;g__Thermus	d__Bacteria;p__Deinococcota;c__Deinococci;o__Deinococcales;f__Thermaceae;g__Thermus;s__	15.7	11.31	6.92	yes	no	(p__Deinococcota) g__Thermus	d__Bacteria;p__Deinococcota;c__Deinococci;o__Deinococcales;f__Thermaceae;g__Thermus;s__	d__Bacteria;p__Deinococcus-Thermus;c__Deinococci;o__Thermales;f__Thermaceae;g__Thermus;s__
balikesir_hisaralan.concoct.112_sub	Turkey_706	03V1_S199.concoct.112_sub	balikesir_hisaralan	Balikesir-Hisaralan	9.48	1.72	0	369264	154	57.7	Unclassified Bacteria	Unassigned	Unassigned	Unassigned	Unassigned	Unassigned	Unassigned	Unclassified Bacteria;Unassigned	Unclassified Bacteria;Unassigned;Unassigned	Unclassified Bacteria;Unassigned;Unassigned;Unassigned	Unclassified Bacteria;Unassigned;Unassigned;Unassigned;Unassigned	Unclassified Bacteria;Unassigned;Unassigned;Unassigned;Unassigned;Unassigned	Unclassified Bacteria;Unassigned;Unassigned;Unassigned;Unassigned;Unassigned;Unassigned	4.32	2.6	0.88	yes	no	Unclassified Bacteria
balikesir_hisaralan.concoct.113_sub	Turkey_705	03V1_S199.concoct.113_sub	balikesir_hisaralan	Balikesir-Hisaralan	16.23	0	0	673071	371	63.8	d__Bacteria	p__Deinococcota	c__Deinococci	o__Deinococcales	f__Thermaceae	g__Meiothermus	s__Meiothermus taiwanensis	d__Bacteria;p__Deinococcota	d__Bacteria;p__Deinococcota;c__Deinococci	d__Bacteria;p__Deinococcota;c__Deinococci;o__Deinococcales	d__Bacteria;p__Deinococcota;c__Deinococci;o__Deinococcales;f__Thermaceae	d__Bacteria;p__Deinococcota;c__Deinococci;o__Deinococcales;f__Thermaceae;g__Meiothermus	d__Bacteria;p__Deinococcota;c__Deinococci;o__Deinococcales;f__Thermaceae;g__Meiothermus;s__Meiothermus taiwanensis	16.23	16.23	16.23	yes	no	(p__Deinococcota) s__Meiothermus taiwanensis	d__Bacteria;p__Deinococcota;c__Deinococci;o__Deinococcales;f__Thermaceae;g__Meiothermus;s__Meiothermus taiwanensis	d__Bacteria;p__Deinococcus-Thermus;c__Deinococci;o__Thermales;f__Thermaceae;g__Meiothermus;s__Meiothermus taiwanensis
balikesir_hisaralan.concoct.114	Turkey_704	03V1_S199.concoct.114	balikesir_hisaralan	Balikesir-Hisaralan	0	0	0	45119	30	46.1	Unclassified Bacteria	Unassigned	Unassigned	Unassigned	Unassigned	Unassigned	Unassigned	Unclassified Bacteria;Unassigned	Unclassified Bacteria;Unassigned;Unassigned	Unclassified Bacteria;Unassigned;Unassigned;Unassigned	Unclassified Bacteria;Unassigned;Unassigned;Unassigned;Unassigned	Unclassified Bacteria;Unassigned;Unassigned;Unassigned;Unassigned;Unassigned	Unclassified Bacteria;Unassigned;Unassigned;Unassigned;Unassigned;Unassigned;Unassigned	0	0	0	yes	no	Unclassified Bacteria
balikesir_hisaralan.concoct.115_sub	Turkey_703	03V1_S199.concoct.115_sub	balikesir_hisaralan	Balikesir-Hisaralan	7.34	0.5	50	365873	186	70.2	d__Bacteria	p__CSP1-3	c__CSP1-3	o__CSP1-3	f__HRBIN32	g__HRBIN32	s__	d__Bacteria;p__CSP1-3	d__Bacteria;p__CSP1-3;c__CSP1-3	d__Bacteria;p__CSP1-3;c__CSP1-3;o__CSP1-3	d__Bacteria;p__CSP1-3;c__CSP1-3;o__CSP1-3;f__HRBIN32	d__Bacteria;p__CSP1-3;c__CSP1-3;o__CSP1-3;f__HRBIN32;g__HRBIN32	d__Bacteria;p__CSP1-3;c__CSP1-3;o__CSP1-3;f__HRBIN32;g__HRBIN32;s__	5.84	5.34	4.84	yes	no	(p__CSP1-3) g__HRBIN32	d__Bacteria;p__CSP1-3;c__CSP1-3;o__CSP1-3;f__HRBIN32;g__HRBIN32;s__	d__Bacteria;p__Armatimonadetes;c__;o__;f__;g__;s__
balikesir_hisaralan.concoct.117	Turkey_702	03V1_S199.concoct.117	balikesir_hisaralan	Balikesir-Hisaralan	10.07	0	0	157243	90	70.5	d__Bacteria	p__Chloroflexota	c__Limnocylindria	o__Limnocylindrales	f__CSP1-4	g__	s__	d__Bacteria;p__Chloroflexota	d__Bacteria;p__Chloroflexota;c__Limnocylindria	d__Bacteria;p__Chloroflexota;c__Limnocylindria;o__Limnocylindrales	d__Bacteria;p__Chloroflexota;c__Limnocylindria;o__Limnocylindrales;f__CSP1-4	d__Bacteria;p__Chloroflexota;c__Limnocylindria;o__Limnocylindrales;f__CSP1-4;g__	d__Bacteria;p__Chloroflexota;c__Limnocylindria;o__Limnocylindrales;f__CSP1-4;g__;s__	10.07	10.07	10.07	yes	no	(p__Chloroflexota) f__CSP1-4	d__Bacteria;p__Chloroflexota;c__Limnocylindria;o__Limnocylindrales;f__CSP1-4;g__;s__	d__Bacteria;p__Chloroflexi;c__;o__;f__;g__;s__
balikesir_hisaralan.concoct.118_sub	Turkey_701	03V1_S199.concoct.118_sub	balikesir_hisaralan	Balikesir-Hisaralan	8.33	0	0	424395	134	54.9	Unclassified Bacteria	Unassigned	Unassigned	Unassigned	Unassigned	Unassigned	Unassigned	Unclassified Bacteria;Unassigned	Unclassified Bacteria;Unassigned;Unassigned	Unclassified Bacteria;Unassigned;Unassigned;Unassigned	Unclassified Bacteria;Unassigned;Unassigned;Unassigned;Unassigned	Unclassified Bacteria;Unassigned;Unassigned;Unassigned;Unassigned;Unassigned	Unclassified Bacteria;Unassigned;Unassigned;Unassigned;Unassigned;Unassigned;Unassigned	8.33	8.33	8.33	yes	no	Unclassified Bacteria
balikesir_hisaralan.concoct.119_sub	Turkey_700	03V1_S199.concoct.119_sub	balikesir_hisaralan	Balikesir-Hisaralan	0	0	0	226635	51	63.4	Unclassified Bacteria	Unassigned	Unassigned	Unassigned	Unassigned	Unassigned	Unassigned	Unclassified Bacteria;Unassigned	Unclassified Bacteria;Unassigned;Unassigned	Unclassified Bacteria;Unassigned;Unassigned;Unassigned	Unclassified Bacteria;Unassigned;Unassigned;Unassigned;Unassigned	Unclassified Bacteria;Unassigned;Unassigned;Unassigned;Unassigned;Unassigned	Unclassified Bacteria;Unassigned;Unassigned;Unassigned;Unassigned;Unassigned;Unassigned	0	0	0	yes	no	Unclassified Bacteria
balikesir_hisaralan.concoct.120_sub	Turkey_699	03V1_S199.concoct.120_sub	balikesir_hisaralan	Balikesir-Hisaralan	75.93	4.29	44.44	1279947	260	36	d__Archaea	p__Thermoproteota	c__Thermoprotei	o__Gearchaeales	f__Gearchaeaceae	g__DSFO01	s__	d__Archaea;p__Thermoproteota	d__Archaea;p__Thermoproteota;c__Thermoprotei	d__Archaea;p__Thermoproteota;c__Thermoprotei;o__Gearchaeales	d__Archaea;p__Thermoproteota;c__Thermoprotei;o__Gearchaeales;f__Gearchaeaceae	d__Archaea;p__Thermoproteota;c__Thermoprotei;o__Gearchaeales;f__Gearchaeaceae;g__DSFO01	d__Archaea;p__Thermoproteota;c__Thermoprotei;o__Gearchaeales;f__Gearchaeaceae;g__DSFO01;s__	63.06	58.77	54.48	yes	yes	(p__Thermoproteota) g__DSFO01	d__Archaea;p__Thermoproteota;c__Thermoprotei;o__Gearchaeales;f__Gearchaeaceae;g__DSFO01;s__	d__Archaea;p__Crenarchaeota;c__;o__;f__;g__;s__
balikesir_hisaralan.concoct.121_sub	Turkey_698	03V1_S199.concoct.121_sub	balikesir_hisaralan	Balikesir-Hisaralan	26.45	0.78	0	1300048	645	66.6	d__Bacteria	p__Actinomycetota	c__Actinomycetia	o__Actinomycetales	f__Micrococcaceae	g__Arthrobacter	s__	d__Bacteria;p__Actinomycetota	d__Bacteria;p__Actinomycetota;c__Actinomycetia	d__Bacteria;p__Actinomycetota;c__Actinomycetia;o__Actinomycetales	d__Bacteria;p__Actinomycetota;c__Actinomycetia;o__Actinomycetales;f__Micrococcaceae	d__Bacteria;p__Actinomycetota;c__Actinomycetia;o__Actinomycetales;f__Micrococcaceae;g__Arthrobacter	d__Bacteria;p__Actinomycetota;c__Actinomycetia;o__Actinomycetales;f__Micrococcaceae;g__Arthrobacter;s__	24.11	23.33	22.55	yes	no	(p__Actinomycetota) g__Arthrobacter	d__Bacteria;p__Actinomycetota;c__Actinomycetia;o__Actinomycetales;f__Micrococcaceae;g__Arthrobacter;s__	d__Bacteria;p__Actinobacteria;c__Actinomycetia;o__Micrococcales;f__Micrococcaceae;g__Arthrobacter;s__
balikesir_hisaralan.concoct.122	Turkey_697	03V1_S199.concoct.122	balikesir_hisaralan	Balikesir-Hisaralan	20.21	0.49	0	318026	198	36.1	d__Archaea	p__Thermoproteota	c__Nitrososphaeria	o__Nitrososphaerales	f__Nitrosocaldaceae	g__	s__	d__Archaea;p__Thermoproteota	d__Archaea;p__Thermoproteota;c__Nitrososphaeria	d__Archaea;p__Thermoproteota;c__Nitrososphaeria;o__Nitrososphaerales	d__Archaea;p__Thermoproteota;c__Nitrososphaeria;o__Nitrososphaerales;f__Nitrosocaldaceae	d__Archaea;p__Thermoproteota;c__Nitrososphaeria;o__Nitrososphaerales;f__Nitrosocaldaceae;g__	d__Archaea;p__Thermoproteota;c__Nitrososphaeria;o__Nitrososphaerales;f__Nitrosocaldaceae;g__;s__	18.74	18.25	17.76	yes	no	(p__Thermoproteota) f__Nitrosocaldaceae	d__Archaea;p__Thermoproteota;c__Nitrososphaeria;o__Nitrososphaerales;f__Nitrosocaldaceae;g__;s__	d__Archaea;p__Thaumarchaeota;c__Nitrososphaeria;o__Candidatus Nitrosocaldales;f__Candidatus Nitrosocaldaceae;g__;s__
balikesir_hisaralan.concoct.125_sub	Turkey_696	03V1_S199.concoct.125_sub	balikesir_hisaralan	Balikesir-Hisaralan	21.48	1.72	0	813266	284	31	d__Bacteria	p__Patescibacteria	c__JACMRA01	o__	f__	g__	s__	d__Bacteria;p__Patescibacteria	d__Bacteria;p__Patescibacteria;c__JACMRA01	d__Bacteria;p__Patescibacteria;c__JACMRA01;o__	d__Bacteria;p__Patescibacteria;c__JACMRA01;o__;f__	d__Bacteria;p__Patescibacteria;c__JACMRA01;o__;f__;g__	d__Bacteria;p__Patescibacteria;c__JACMRA01;o__;f__;g__;s__	16.32	14.6	12.88	yes	no	(p__Patescibacteria) c__JACMRA01	d__Bacteria;p__Patescibacteria;c__JACMRA01;o__;f__;g__;s__	d__Bacteria;p__;c__;o__;f__;g__;s__
balikesir_hisaralan.concoct.126_sub	Turkey_695	03V1_S199.concoct.126_sub	balikesir_hisaralan	Balikesir-Hisaralan	6.9	0	0	198234	94	55.4	Unclassified Bacteria	Unassigned	Unassigned	Unassigned	Unassigned	Unassigned	Unassigned	Unclassified Bacteria;Unassigned	Unclassified Bacteria;Unassigned;Unassigned	Unclassified Bacteria;Unassigned;Unassigned;Unassigned	Unclassified Bacteria;Unassigned;Unassigned;Unassigned;Unassigned	Unclassified Bacteria;Unassigned;Unassigned;Unassigned;Unassigned;Unassigned	Unclassified Bacteria;Unassigned;Unassigned;Unassigned;Unassigned;Unassigned;Unassigned	6.9	6.9	6.9	yes	no	Unclassified Bacteria
balikesir_hisaralan.concoct.128_sub	Turkey_694	03V1_S199.concoct.128_sub	balikesir_hisaralan	Balikesir-Hisaralan	23.3	0	0	1057783	572	52.9	d__Bacteria	p__Cyanobacteriota	c__Cyanobacteriia	o__Thermostichales	f__Thermostichaceae	g__Thermostichus	s__	d__Bacteria;p__Cyanobacteriota	d__Bacteria;p__Cyanobacteriota;c__Cyanobacteriia	d__Bacteria;p__Cyanobacteriota;c__Cyanobacteriia;o__Thermostichales	d__Bacteria;p__Cyanobacteriota;c__Cyanobacteriia;o__Thermostichales;f__Thermostichaceae	d__Bacteria;p__Cyanobacteriota;c__Cyanobacteriia;o__Thermostichales;f__Thermostichaceae;g__Thermostichus	d__Bacteria;p__Cyanobacteriota;c__Cyanobacteriia;o__Thermostichales;f__Thermostichaceae;g__Thermostichus;s__	23.3	23.3	23.3	yes	no	(p__Cyanobacteriota) g__Thermostichus	d__Bacteria;p__Cyanobacteriota;c__Cyanobacteriia;o__Thermostichales;f__Thermostichaceae;g__Thermostichus;s__	d__Bacteria;p__Cyanobacteria;c__;o__;f__;g__;s__
balikesir_hisaralan.concoct.129_sub	Turkey_693	03V1_S199.concoct.129_sub	balikesir_hisaralan	Balikesir-Hisaralan	5.33	0	0	287872	88	56.1	Unclassified Bacteria	Unassigned	Unassigned	Unassigned	Unassigned	Unassigned	Unassigned	Unclassified Bacteria;Unassigned	Unclassified Bacteria;Unassigned;Unassigned	Unclassified Bacteria;Unassigned;Unassigned;Unassigned	Unclassified Bacteria;Unassigned;Unassigned;Unassigned;Unassigned	Unclassified Bacteria;Unassigned;Unassigned;Unassigned;Unassigned;Unassigned	Unclassified Bacteria;Unassigned;Unassigned;Unassigned;Unassigned;Unassigned;Unassigned	5.33	5.33	5.33	yes	no	Unclassified Bacteria
balikesir_hisaralan.concoct.131_sub	Turkey_692	03V1_S199.concoct.131_sub	balikesir_hisaralan	Balikesir-Hisaralan	97.04	1.12	25	6833313	187	57	d__Bacteria	p__Bacillota	c__Bacilli	o__Paenibacillales	f__Paenibacillaceae	g__Cohnella	s__	d__Bacteria;p__Bacillota	d__Bacteria;p__Bacillota;c__Bacilli	d__Bacteria;p__Bacillota;c__Bacilli;o__Paenibacillales	d__Bacteria;p__Bacillota;c__Bacilli;o__Paenibacillales;f__Paenibacillaceae	d__Bacteria;p__Bacillota;c__Bacilli;o__Paenibacillales;f__Paenibacillaceae;g__Cohnella	d__Bacteria;p__Bacillota;c__Bacilli;o__Paenibacillales;f__Paenibacillaceae;g__Cohnella;s__	93.68	92.56	91.44	yes	yes	(p__Bacillota) g__Cohnella	d__Bacteria;p__Bacillota;c__Bacilli;o__Paenibacillales;f__Paenibacillaceae;g__Cohnella;s__	d__Bacteria;p__Firmicutes;c__Bacilli;o__Bacillales;f__Paenibacillaceae;g__Cohnella;s__
balikesir_hisaralan.concoct.135_sub	Turkey_691	03V1_S199.concoct.135_sub	balikesir_hisaralan	Balikesir-Hisaralan	84.38	3.01	33.33	2338147	592	47.6	d__Bacteria	p__Bacteroidota	c__Chlorobia	o__Chlorobiales	f__Chloroherpetonaceae	g__JANWWM01	s__	d__Bacteria;p__Bacteroidota	d__Bacteria;p__Bacteroidota;c__Chlorobia	d__Bacteria;p__Bacteroidota;c__Chlorobia;o__Chlorobiales	d__Bacteria;p__Bacteroidota;c__Chlorobia;o__Chlorobiales;f__Chloroherpetonaceae	d__Bacteria;p__Bacteroidota;c__Chlorobia;o__Chlorobiales;f__Chloroherpetonaceae;g__JANWWM01	d__Bacteria;p__Bacteroidota;c__Chlorobia;o__Chlorobiales;f__Chloroherpetonaceae;g__JANWWM01;s__	75.35	72.34	69.33	yes	yes	(p__Bacteroidota) g__JANWWM01	d__Bacteria;p__Bacteroidota;c__Chlorobia;o__Chlorobiales;f__Chloroherpetonaceae;g__JANWWM01;s__	d__Bacteria;p__Chlorobi;c__Chlorobia;o__Chlorobiales;f__Chloroherpetonaceae;g__;s__
balikesir_hisaralan.concoct.136_sub	Turkey_690	03V1_S199.concoct.136_sub	balikesir_hisaralan	Balikesir-Hisaralan	4.17	0	0	917268	44	61.3	Unclassified Bacteria	Unassigned	Unassigned	Unassigned	Unassigned	Unassigned	Unassigned	Unclassified Bacteria;Unassigned	Unclassified Bacteria;Unassigned;Unassigned	Unclassified Bacteria;Unassigned;Unassigned;Unassigned	Unclassified Bacteria;Unassigned;Unassigned;Unassigned;Unassigned	Unclassified Bacteria;Unassigned;Unassigned;Unassigned;Unassigned;Unassigned	Unclassified Bacteria;Unassigned;Unassigned;Unassigned;Unassigned;Unassigned;Unassigned	4.17	4.17	4.17	yes	no	Unclassified Bacteria
balikesir_hisaralan.concoct.137_sub	Turkey_689	03V1_S199.concoct.137_sub	balikesir_hisaralan	Balikesir-Hisaralan	20.61	0	0	1004681	377	72.9	d__Bacteria	p__Actinomycetota	c__Actinomycetia	o__Mycobacteriales	f__Geodermatophilaceae	g__Blastococcus	s__	d__Bacteria;p__Actinomycetota	d__Bacteria;p__Actinomycetota;c__Actinomycetia	d__Bacteria;p__Actinomycetota;c__Actinomycetia;o__Mycobacteriales	d__Bacteria;p__Actinomycetota;c__Actinomycetia;o__Mycobacteriales;f__Geodermatophilaceae	d__Bacteria;p__Actinomycetota;c__Actinomycetia;o__Mycobacteriales;f__Geodermatophilaceae;g__Blastococcus	d__Bacteria;p__Actinomycetota;c__Actinomycetia;o__Mycobacteriales;f__Geodermatophilaceae;g__Blastococcus;s__	20.61	20.61	20.61	yes	no	(p__Actinomycetota) g__Blastococcus	d__Bacteria;p__Actinomycetota;c__Actinomycetia;o__Mycobacteriales;f__Geodermatophilaceae;g__Blastococcus;s__	d__Bacteria;p__Actinobacteria;c__Actinomycetia;o__Geodermatophilales;f__Geodermatophilaceae;g__Blastococcus;s__
balikesir_hisaralan.concoct.138_sub	Turkey_688	03V1_S199.concoct.138_sub	balikesir_hisaralan	Balikesir-Hisaralan	0	0	0	48751	6	34.9	Unclassified	Unassigned	Unassigned	Unassigned	Unassigned	Unassigned	Unassigned	Unclassified;Unassigned	Unclassified;Unassigned;Unassigned	Unclassified;Unassigned;Unassigned;Unassigned	Unclassified;Unassigned;Unassigned;Unassigned;Unassigned	Unclassified;Unassigned;Unassigned;Unassigned;Unassigned;Unassigned	Unclassified;Unassigned;Unassigned;Unassigned;Unassigned;Unassigned;Unassigned	0	0	0	yes	no	Unclassified
balikesir_hisaralan.concoct.142_sub	Turkey_687	03V1_S199.concoct.142_sub	balikesir_hisaralan	Balikesir-Hisaralan	28.98	1.32	0	1385336	713	68.2	d__Bacteria	p__Chloroflexota	c__Dehalococcoidia	o__Tepidiformales	f__	g__	s__	d__Bacteria;p__Chloroflexota	d__Bacteria;p__Chloroflexota;c__Dehalococcoidia	d__Bacteria;p__Chloroflexota;c__Dehalococcoidia;o__Tepidiformales	d__Bacteria;p__Chloroflexota;c__Dehalococcoidia;o__Tepidiformales;f__	d__Bacteria;p__Chloroflexota;c__Dehalococcoidia;o__Tepidiformales;f__;g__	d__Bacteria;p__Chloroflexota;c__Dehalococcoidia;o__Tepidiformales;f__;g__;s__	25.02	23.7	22.38	yes	no	(p__Chloroflexota) o__Tepidiformales	d__Bacteria;p__Chloroflexota;c__Dehalococcoidia;o__Tepidiformales;f__;g__;s__	d__Bacteria;p__Chloroflexi;c__Dehalococcoidia;o__;f__;g__;s__
balikesir_hisaralan.metabat_sens.004	Turkey_660	03V1_S199.metabat_sens.004	balikesir_hisaralan	Balikesir-Hisaralan	96.42	1.89	100	3730025	663	55.8	d__Bacteria	p__Chloroflexota	c__Chloroflexia	o__Chloroflexales	f__Chloroflexaceae	g__Chloroflexus	s__	d__Bacteria;p__Chloroflexota	d__Bacteria;p__Chloroflexota;c__Chloroflexia	d__Bacteria;p__Chloroflexota;c__Chloroflexia;o__Chloroflexales	d__Bacteria;p__Chloroflexota;c__Chloroflexia;o__Chloroflexales;f__Chloroflexaceae	d__Bacteria;p__Chloroflexota;c__Chloroflexia;o__Chloroflexales;f__Chloroflexaceae;g__Chloroflexus	d__Bacteria;p__Chloroflexota;c__Chloroflexia;o__Chloroflexales;f__Chloroflexaceae;g__Chloroflexus;s__	90.75	88.86	86.97	yes	yes	(p__Chloroflexota) g__Chloroflexus	d__Bacteria;p__Chloroflexota;c__Chloroflexia;o__Chloroflexales;f__Chloroflexaceae;g__Chloroflexus;s__	d__Bacteria;p__Chloroflexi;c__Chloroflexia;o__Chloroflexales;f__Chloroflexaceae;g__Chloroflexus;s__
balikesir_hisaralan.metabat_sens.018_sub	Turkey_659	03V1_S199.metabat_sens.018_sub	balikesir_hisaralan	Balikesir-Hisaralan	78.14	3.85	75	2106677	575	62.9	d__Bacteria	p__Gemmatimonadota	c__Gemmatimonadetes	o__Gemmatimonadales	f__GWC2-71-9	g__HRBIN33	s__	d__Bacteria;p__Gemmatimonadota	d__Bacteria;p__Gemmatimonadota;c__Gemmatimonadetes	d__Bacteria;p__Gemmatimonadota;c__Gemmatimonadetes;o__Gemmatimonadales	d__Bacteria;p__Gemmatimonadota;c__Gemmatimonadetes;o__Gemmatimonadales;f__GWC2-71-9	d__Bacteria;p__Gemmatimonadota;c__Gemmatimonadetes;o__Gemmatimonadales;f__GWC2-71-9;g__HRBIN33	d__Bacteria;p__Gemmatimonadota;c__Gemmatimonadetes;o__Gemmatimonadales;f__GWC2-71-9;g__HRBIN33;s__	66.59	62.74	58.89	yes	yes	(p__Gemmatimonadota) g__HRBIN33	d__Bacteria;p__Gemmatimonadota;c__Gemmatimonadetes;o__Gemmatimonadales;f__GWC2-71-9;g__HRBIN33;s__	d__Bacteria;p__;c__;o__;f__;g__;s__
balikesir_hisaralan.metabat_sens.022_sub	Turkey_658	03V1_S199.metabat_sens.022_sub	balikesir_hisaralan	Balikesir-Hisaralan	0	0	0	1102330	240	45.2	Unclassified Bacteria	Unassigned	Unassigned	Unassigned	Unassigned	Unassigned	Unassigned	Unclassified Bacteria;Unassigned	Unclassified Bacteria;Unassigned;Unassigned	Unclassified Bacteria;Unassigned;Unassigned;Unassigned	Unclassified Bacteria;Unassigned;Unassigned;Unassigned;Unassigned	Unclassified Bacteria;Unassigned;Unassigned;Unassigned;Unassigned;Unassigned	Unclassified Bacteria;Unassigned;Unassigned;Unassigned;Unassigned;Unassigned;Unassigned	0	0	0	yes	no	Unclassified Bacteria
balikesir_hisaralan.metabat_sens.024	Turkey_657	03V1_S199.metabat_sens.024	balikesir_hisaralan	Balikesir-Hisaralan	95.76	0.42	100	1780907	143	66.7	d__Bacteria	p__Deinococcota	c__Deinococci	o__Deinococcales	f__Thermaceae	g__	s__	d__Bacteria;p__Deinococcota	d__Bacteria;p__Deinococcota;c__Deinococci	d__Bacteria;p__Deinococcota;c__Deinococci;o__Deinococcales	d__Bacteria;p__Deinococcota;c__Deinococci;o__Deinococcales;f__Thermaceae	d__Bacteria;p__Deinococcota;c__Deinococci;o__Deinococcales;f__Thermaceae;g__	d__Bacteria;p__Deinococcota;c__Deinococci;o__Deinococcales;f__Thermaceae;g__;s__	94.5	94.08	93.66	yes	yes	(p__Deinococcota) f__Thermaceae	d__Bacteria;p__Deinococcota;c__Deinococci;o__Deinococcales;f__Thermaceae;g__;s__	d__Bacteria;p__Deinococcus-Thermus;c__Deinococci;o__Thermales;f__Thermaceae;g__;s__
balikesir_hisaralan.metabat_sens.028	Turkey_656	03V1_S199.metabat_sens.028	balikesir_hisaralan	Balikesir-Hisaralan	96.09	1.65	0	1611782	40	42.6	d__Bacteria	p__Desulfobacterota	c__Thermodesulfobacteria	o__Thermodesulfobacteriales	f__Thermodesulfobacteriaceae	g__WYEG01	s__WYEG01 sp009903935	d__Bacteria;p__Desulfobacterota	d__Bacteria;p__Desulfobacterota;c__Thermodesulfobacteria	d__Bacteria;p__Desulfobacterota;c__Thermodesulfobacteria;o__Thermodesulfobacteriales	d__Bacteria;p__Desulfobacterota;c__Thermodesulfobacteria;o__Thermodesulfobacteriales;f__Thermodesulfobacteriaceae	d__Bacteria;p__Desulfobacterota;c__Thermodesulfobacteria;o__Thermodesulfobacteriales;f__Thermodesulfobacteriaceae;g__WYEG01	d__Bacteria;p__Desulfobacterota;c__Thermodesulfobacteria;o__Thermodesulfobacteriales;f__Thermodesulfobacteriaceae;g__WYEG01;s__WYEG01 sp009903935	91.14	89.49	87.84	yes	yes	(p__Desulfobacterota) s__WYEG01 sp009903935	d__Bacteria;p__Desulfobacterota;c__Thermodesulfobacteria;o__Thermodesulfobacteriales;f__Thermodesulfobacteriaceae;g__WYEG01;s__WYEG01 sp009903935	d__Bacteria;p__Thermodesulfobacteria;c__Thermodesulfobacteria;o__Thermodesulfobacteriales;f__Thermodesulfobacteriaceae;g__Caldimicrobium;s__
balikesir_hisaralan.metabat_sens.041_sub	Turkey_655	03V1_S199.metabat_sens.041_sub	balikesir_hisaralan	Balikesir-Hisaralan	7.22	0	0	154250	41	37.9	Unclassified Bacteria	Unassigned	Unassigned	Unassigned	Unassigned	Unassigned	Unassigned	Unclassified Bacteria;Unassigned	Unclassified Bacteria;Unassigned;Unassigned	Unclassified Bacteria;Unassigned;Unassigned;Unassigned	Unclassified Bacteria;Unassigned;Unassigned;Unassigned;Unassigned	Unclassified Bacteria;Unassigned;Unassigned;Unassigned;Unassigned;Unassigned	Unclassified Bacteria;Unassigned;Unassigned;Unassigned;Unassigned;Unassigned;Unassigned	7.22	7.22	7.22	yes	no	Unclassified Bacteria
balikesir_hisaralan.metabat_sspec.011_sub	Turkey_654	03V1_S199.metabat_sspec.011_sub	balikesir_hisaralan	Balikesir-Hisaralan	83.13	8.86	26.83	5152664	174	39.1	d__Bacteria	p__Bacillota	c__Bacilli	o__Bacillales	f__DSM-18226	g__Neobacillus	s__	d__Bacteria;p__Bacillota	d__Bacteria;p__Bacillota;c__Bacilli	d__Bacteria;p__Bacillota;c__Bacilli;o__Bacillales	d__Bacteria;p__Bacillota;c__Bacilli;o__Bacillales;f__DSM-18226	d__Bacteria;p__Bacillota;c__Bacilli;o__Bacillales;f__DSM-18226;g__Neobacillus	d__Bacteria;p__Bacillota;c__Bacilli;o__Bacillales;f__DSM-18226;g__Neobacillus;s__	56.55	47.69	38.83	yes	yes	(p__Bacillota) g__Neobacillus	d__Bacteria;p__Bacillota;c__Bacilli;o__Bacillales;f__DSM-18226;g__Neobacillus;s__	d__Bacteria;p__Firmicutes;c__Bacilli;o__Bacillales;f__Bacillaceae;g__Bacillus;s__
balikesir_hisaralan.metabat_sspec.013_sub	Turkey_653	03V1_S199.metabat_sspec.013_sub	balikesir_hisaralan	Balikesir-Hisaralan	83.64	1.92	40	2437590	560	68	d__Bacteria	p__Chloroflexota	c__Anaerolineae	o__Thermoflexales	f__Thermoflexaceae	g__Thermoflexus	s__	d__Bacteria;p__Chloroflexota	d__Bacteria;p__Chloroflexota;c__Anaerolineae	d__Bacteria;p__Chloroflexota;c__Anaerolineae;o__Thermoflexales	d__Bacteria;p__Chloroflexota;c__Anaerolineae;o__Thermoflexales;f__Thermoflexaceae	d__Bacteria;p__Chloroflexota;c__Anaerolineae;o__Thermoflexales;f__Thermoflexaceae;g__Thermoflexus	d__Bacteria;p__Chloroflexota;c__Anaerolineae;o__Thermoflexales;f__Thermoflexaceae;g__Thermoflexus;s__	77.88	75.96	74.04	yes	yes	(p__Chloroflexota) g__Thermoflexus	d__Bacteria;p__Chloroflexota;c__Anaerolineae;o__Thermoflexales;f__Thermoflexaceae;g__Thermoflexus;s__	d__Bacteria;p__Chloroflexi;c__Thermoflexia;o__Thermoflexales;f__Thermoflexaceae;g__Thermoflexus;s__
balikesir_hisaralan.metabat_sspec.024_sub	Turkey_652	03V1_S199.metabat_sspec.024_sub	balikesir_hisaralan	Balikesir-Hisaralan	22.75	0.78	100	384396	175	40.5	d__Bacteria	p__Aquificota	c__Aquificae	o__Aquificales	f__Aquificaceae	g__JANWVD01	s__	d__Bacteria;p__Aquificota	d__Bacteria;p__Aquificota;c__Aquificae	d__Bacteria;p__Aquificota;c__Aquificae;o__Aquificales	d__Bacteria;p__Aquificota;c__Aquificae;o__Aquificales;f__Aquificaceae	d__Bacteria;p__Aquificota;c__Aquificae;o__Aquificales;f__Aquificaceae;g__JANWVD01	d__Bacteria;p__Aquificota;c__Aquificae;o__Aquificales;f__Aquificaceae;g__JANWVD01;s__	20.41	19.63	18.85	yes	no	(p__Aquificota) g__JANWVD01	d__Bacteria;p__Aquificota;c__Aquificae;o__Aquificales;f__Aquificaceae;g__JANWVD01;s__	d__Bacteria;p__Aquificae;c__Aquificae;o__Aquificales;f__Aquificaceae;g__;s__
balikesir_hisaralan.metabat_sspec.032_sub	Turkey_651	03V1_S199.metabat_sspec.032_sub	balikesir_hisaralan	Balikesir-Hisaralan	59.96	2.75	100	1586388	633	27.5	d__Bacteria	p__Spirochaetota	c__Leptospirae	o__Leptospirales	f__Leptonemataceae	g__SKYB61	s__	d__Bacteria;p__Spirochaetota	d__Bacteria;p__Spirochaetota;c__Leptospirae	d__Bacteria;p__Spirochaetota;c__Leptospirae;o__Leptospirales	d__Bacteria;p__Spirochaetota;c__Leptospirae;o__Leptospirales;f__Leptonemataceae	d__Bacteria;p__Spirochaetota;c__Leptospirae;o__Leptospirales;f__Leptonemataceae;g__SKYB61	d__Bacteria;p__Spirochaetota;c__Leptospirae;o__Leptospirales;f__Leptonemataceae;g__SKYB61;s__	51.71	48.96	46.21	yes	yes	(p__Spirochaetota) g__SKYB61	d__Bacteria;p__Spirochaetota;c__Leptospirae;o__Leptospirales;f__Leptonemataceae;g__SKYB61;s__	d__Bacteria;p__Spirochaetes;c__Spirochaetia;o__Leptospirales;f__Leptospiraceae;g__;s__
balikesir_hisaralan.metabat_sspec.035_sub	Turkey_650	03V1_S199.metabat_sspec.035_sub	balikesir_hisaralan	Balikesir-Hisaralan	65.35	1.84	66.67	1493821	523	43.8	d__Bacteria	p__Bacteroidota	c__Chlorobia	o__Chlorobiales	f__Chloroherpetonaceae	g__JANWWM01	s__	d__Bacteria;p__Bacteroidota	d__Bacteria;p__Bacteroidota;c__Chlorobia	d__Bacteria;p__Bacteroidota;c__Chlorobia;o__Chlorobiales	d__Bacteria;p__Bacteroidota;c__Chlorobia;o__Chlorobiales;f__Chloroherpetonaceae	d__Bacteria;p__Bacteroidota;c__Chlorobia;o__Chlorobiales;f__Chloroherpetonaceae;g__JANWWM01	d__Bacteria;p__Bacteroidota;c__Chlorobia;o__Chlorobiales;f__Chloroherpetonaceae;g__JANWWM01;s__	59.83	57.99	56.15	yes	yes	(p__Bacteroidota) g__JANWWM01	d__Bacteria;p__Bacteroidota;c__Chlorobia;o__Chlorobiales;f__Chloroherpetonaceae;g__JANWWM01;s__	d__Bacteria;p__Chlorobi;c__Chlorobia;o__Chlorobiales;f__Chloroherpetonaceae;g__;s__
balikesir_hisaralan.metabat_sspec.036_sub	Turkey_649	03V1_S199.metabat_sspec.036_sub	balikesir_hisaralan	Balikesir-Hisaralan	8.16	0.93	100	191757	95	36.1	Unclassified Archaea	Unassigned	Unassigned	Unassigned	Unassigned	Unassigned	Unassigned	Unclassified Archaea;Unassigned	Unclassified Archaea;Unassigned;Unassigned	Unclassified Archaea;Unassigned;Unassigned;Unassigned	Unclassified Archaea;Unassigned;Unassigned;Unassigned;Unassigned	Unclassified Archaea;Unassigned;Unassigned;Unassigned;Unassigned;Unassigned	Unclassified Archaea;Unassigned;Unassigned;Unassigned;Unassigned;Unassigned;Unassigned	5.37	4.44	3.51	yes	no	Unclassified Archaea
balikesir_hisaralan.metabat_sspec.038_sub	Turkey_648	03V1_S199.metabat_sspec.038_sub	balikesir_hisaralan	Balikesir-Hisaralan	55.45	3.76	50	1251776	422	42	d__Bacteria	p__Bacteroidota	c__Bacteroidia	o__Flavobacteriales	f__Schleiferiaceae	g__Schleiferia	s__	d__Bacteria;p__Bacteroidota	d__Bacteria;p__Bacteroidota;c__Bacteroidia	d__Bacteria;p__Bacteroidota;c__Bacteroidia;o__Flavobacteriales	d__Bacteria;p__Bacteroidota;c__Bacteroidia;o__Flavobacteriales;f__Schleiferiaceae	d__Bacteria;p__Bacteroidota;c__Bacteroidia;o__Flavobacteriales;f__Schleiferiaceae;g__Schleiferia	d__Bacteria;p__Bacteroidota;c__Bacteroidia;o__Flavobacteriales;f__Schleiferiaceae;g__Schleiferia;s__	44.17	40.41	36.65	yes	no	(p__Bacteroidota) g__Schleiferia	d__Bacteria;p__Bacteroidota;c__Bacteroidia;o__Flavobacteriales;f__Schleiferiaceae;g__Schleiferia;s__	d__Bacteria;p__Bacteroidetes;c__Flavobacteriia;o__Flavobacteriales;f__Schleiferiaceae;g__Schleiferia;s__
balikesir_hisaralan.metabat_sspec.039	Turkey_647	03V1_S199.metabat_sspec.039	balikesir_hisaralan	Balikesir-Hisaralan	52.58	4.1	66.67	1253820	454	42.8	d__Bacteria	p__Bacteroidota	c__Bacteroidia	o__Flavobacteriales	f__Schleiferiaceae	g__Schleiferia	s__Schleiferia thermophila	d__Bacteria;p__Bacteroidota	d__Bacteria;p__Bacteroidota;c__Bacteroidia	d__Bacteria;p__Bacteroidota;c__Bacteroidia;o__Flavobacteriales	d__Bacteria;p__Bacteroidota;c__Bacteroidia;o__Flavobacteriales;f__Schleiferiaceae	d__Bacteria;p__Bacteroidota;c__Bacteroidia;o__Flavobacteriales;f__Schleiferiaceae;g__Schleiferia	d__Bacteria;p__Bacteroidota;c__Bacteroidia;o__Flavobacteriales;f__Schleiferiaceae;g__Schleiferia;s__Schleiferia thermophila	40.28	36.18	32.08	yes	no	(p__Bacteroidota) s__Schleiferia thermophila	d__Bacteria;p__Bacteroidota;c__Bacteroidia;o__Flavobacteriales;f__Schleiferiaceae;g__Schleiferia;s__Schleiferia thermophila	d__Bacteria;p__Bacteroidetes;c__Flavobacteriia;o__Flavobacteriales;f__Schleiferiaceae;g__Schleiferia;s__Schleiferia thermophila
balikesir_hisaralan.metabat_sspec.042_sub	Turkey_646	03V1_S199.metabat_sspec.042_sub	balikesir_hisaralan	Balikesir-Hisaralan	0	0	0	22156	7	47.7	Unclassified Bacteria	Unassigned	Unassigned	Unassigned	Unassigned	Unassigned	Unassigned	Unclassified Bacteria;Unassigned	Unclassified Bacteria;Unassigned;Unassigned	Unclassified Bacteria;Unassigned;Unassigned;Unassigned	Unclassified Bacteria;Unassigned;Unassigned;Unassigned;Unassigned	Unclassified Bacteria;Unassigned;Unassigned;Unassigned;Unassigned;Unassigned	Unclassified Bacteria;Unassigned;Unassigned;Unassigned;Unassigned;Unassigned;Unassigned	0	0	0	yes	no	Unclassified Bacteria
balikesir_hisaralan.metabat_sspec.045_sub	Turkey_645	03V1_S199.metabat_sspec.045_sub	balikesir_hisaralan	Balikesir-Hisaralan	72.12	1.06	75	960270	176	38.9	d__Bacteria	p__Aquificota	c__Aquificae	o__Aquificales	f__Aquificaceae	g__JANWVD01	s__	d__Bacteria;p__Aquificota	d__Bacteria;p__Aquificota;c__Aquificae	d__Bacteria;p__Aquificota;c__Aquificae;o__Aquificales	d__Bacteria;p__Aquificota;c__Aquificae;o__Aquificales;f__Aquificaceae	d__Bacteria;p__Aquificota;c__Aquificae;o__Aquificales;f__Aquificaceae;g__JANWVD01	d__Bacteria;p__Aquificota;c__Aquificae;o__Aquificales;f__Aquificaceae;g__JANWVD01;s__	68.94	67.88	66.82	yes	yes	(p__Aquificota) g__JANWVD01	d__Bacteria;p__Aquificota;c__Aquificae;o__Aquificales;f__Aquificaceae;g__JANWVD01;s__	d__Bacteria;p__Aquificae;c__Aquificae;o__Aquificales;f__Aquificaceae;g__;s__
balikesir_hisaralan.metabat2_refined.001	Turkey_686	03V1_S199.metabat2_refined.001	balikesir_hisaralan	Balikesir-Hisaralan	95.55	1.14	33.33	3659414	74	68.7	d__Bacteria	p__Actinomycetota	c__Actinomycetia	o__Actinomycetales	f__Microbacteriaceae	g__Microbacterium	s__	d__Bacteria;p__Actinomycetota	d__Bacteria;p__Actinomycetota;c__Actinomycetia	d__Bacteria;p__Actinomycetota;c__Actinomycetia;o__Actinomycetales	d__Bacteria;p__Actinomycetota;c__Actinomycetia;o__Actinomycetales;f__Microbacteriaceae	d__Bacteria;p__Actinomycetota;c__Actinomycetia;o__Actinomycetales;f__Microbacteriaceae;g__Microbacterium	d__Bacteria;p__Actinomycetota;c__Actinomycetia;o__Actinomycetales;f__Microbacteriaceae;g__Microbacterium;s__	92.13	90.99	89.85	yes	yes	(p__Actinomycetota) g__Microbacterium	d__Bacteria;p__Actinomycetota;c__Actinomycetia;o__Actinomycetales;f__Microbacteriaceae;g__Microbacterium;s__	d__Bacteria;p__Actinobacteria;c__Actinomycetia;o__Micrococcales;f__Microbacteriaceae;g__Microbacterium;s__
balikesir_hisaralan.metabat2_refined.002_sub	Turkey_685	03V1_S199.metabat2_refined.002_sub	balikesir_hisaralan	Balikesir-Hisaralan	7.72	0.3	0	315372	150	62.2	d__Bacteria	p__Deinococcota	c__	o__	f__	g__	s__	d__Bacteria;p__Deinococcota	d__Bacteria;p__Deinococcota;c__	d__Bacteria;p__Deinococcota;c__;o__	d__Bacteria;p__Deinococcota;c__;o__;f__	d__Bacteria;p__Deinococcota;c__;o__;f__;g__	d__Bacteria;p__Deinococcota;c__;o__;f__;g__;s__	6.82	6.52	6.22	yes	no	p__Deinococcota	d__Bacteria;p__Deinococcota;c__;o__;f__;g__;s__	d__Bacteria;p__Deinococcus-Thermus;c__;o__;f__;g__;s__
balikesir_hisaralan.metabat2_refined.004_sub	Turkey_684	03V1_S199.metabat2_refined.004_sub	balikesir_hisaralan	Balikesir-Hisaralan	77.97	1.69	0	1279305	248	57.2	d__Bacteria	p__Bipolaricaulota	c__Bipolaricaulia	o__RBG-16-55-9	f__DRXL01	g__JANXCC01	s__	d__Bacteria;p__Bipolaricaulota	d__Bacteria;p__Bipolaricaulota;c__Bipolaricaulia	d__Bacteria;p__Bipolaricaulota;c__Bipolaricaulia;o__RBG-16-55-9	d__Bacteria;p__Bipolaricaulota;c__Bipolaricaulia;o__RBG-16-55-9;f__DRXL01	d__Bacteria;p__Bipolaricaulota;c__Bipolaricaulia;o__RBG-16-55-9;f__DRXL01;g__JANXCC01	d__Bacteria;p__Bipolaricaulota;c__Bipolaricaulia;o__RBG-16-55-9;f__DRXL01;g__JANXCC01;s__	72.9	71.21	69.52	yes	yes	(p__Bipolaricaulota) g__JANXCC01	d__Bacteria;p__Bipolaricaulota;c__Bipolaricaulia;o__RBG-16-55-9;f__DRXL01;g__JANXCC01;s__	d__Bacteria;p__Candidatus Bipolaricaulota;c__;o__;f__;g__;s__
balikesir_hisaralan.metabat2_refined.007_sub	Turkey_683	03V1_S199.metabat2_refined.007_sub	balikesir_hisaralan	Balikesir-Hisaralan	17.01	0	0	269104	157	36.9	Unclassified Bacteria	Unassigned	Unassigned	Unassigned	Unassigned	Unassigned	Unassigned	Unclassified Bacteria;Unassigned	Unclassified Bacteria;Unassigned;Unassigned	Unclassified Bacteria;Unassigned;Unassigned;Unassigned	Unclassified Bacteria;Unassigned;Unassigned;Unassigned;Unassigned	Unclassified Bacteria;Unassigned;Unassigned;Unassigned;Unassigned;Unassigned	Unclassified Bacteria;Unassigned;Unassigned;Unassigned;Unassigned;Unassigned;Unassigned	17.01	17.01	17.01	yes	no	Unclassified Bacteria
balikesir_hisaralan.metabat2_refined.012	Turkey_682	03V1_S199.metabat2_refined.012	balikesir_hisaralan	Balikesir-Hisaralan	85.28	1.99	100	1987603	502	55.6	d__Bacteria	p__Cyanobacteriota	c__Cyanobacteriia	o__Gloeomargaritales	f__Gloeomargaritaceae	g__Gloeomargarita	s__	d__Bacteria;p__Cyanobacteriota	d__Bacteria;p__Cyanobacteriota;c__Cyanobacteriia	d__Bacteria;p__Cyanobacteriota;c__Cyanobacteriia;o__Gloeomargaritales	d__Bacteria;p__Cyanobacteriota;c__Cyanobacteriia;o__Gloeomargaritales;f__Gloeomargaritaceae	d__Bacteria;p__Cyanobacteriota;c__Cyanobacteriia;o__Gloeomargaritales;f__Gloeomargaritaceae;g__Gloeomargarita	d__Bacteria;p__Cyanobacteriota;c__Cyanobacteriia;o__Gloeomargaritales;f__Gloeomargaritaceae;g__Gloeomargarita;s__	79.31	77.32	75.33	yes	yes	(p__Cyanobacteriota) g__Gloeomargarita	d__Bacteria;p__Cyanobacteriota;c__Cyanobacteriia;o__Gloeomargaritales;f__Gloeomargaritaceae;g__Gloeomargarita;s__	d__Bacteria;p__Cyanobacteria;c__;o__Gloeomargaritales;f__Gloeomargaritaceae;g__Gloeomargarita;s__
balikesir_hisaralan.metabat2_refined.013_sub	Turkey_681	03V1_S199.metabat2_refined.013_sub	balikesir_hisaralan	Balikesir-Hisaralan	0	0	0	372710	198	70.9	Unclassified Bacteria	Unassigned	Unassigned	Unassigned	Unassigned	Unassigned	Unassigned	Unclassified Bacteria;Unassigned	Unclassified Bacteria;Unassigned;Unassigned	Unclassified Bacteria;Unassigned;Unassigned;Unassigned	Unclassified Bacteria;Unassigned;Unassigned;Unassigned;Unassigned	Unclassified Bacteria;Unassigned;Unassigned;Unassigned;Unassigned;Unassigned	Unclassified Bacteria;Unassigned;Unassigned;Unassigned;Unassigned;Unassigned;Unassigned	0	0	0	yes	no	Unclassified Bacteria
balikesir_hisaralan.metabat2_refined.014_sub	Turkey_680	03V1_S199.metabat2_refined.014_sub	balikesir_hisaralan	Balikesir-Hisaralan	2.51	0	0	13338	7	64.8	Unclassified Bacteria	Unassigned	Unassigned	Unassigned	Unassigned	Unassigned	Unassigned	Unclassified Bacteria;Unassigned	Unclassified Bacteria;Unassigned;Unassigned	Unclassified Bacteria;Unassigned;Unassigned;Unassigned	Unclassified Bacteria;Unassigned;Unassigned;Unassigned;Unassigned	Unclassified Bacteria;Unassigned;Unassigned;Unassigned;Unassigned;Unassigned	Unclassified Bacteria;Unassigned;Unassigned;Unassigned;Unassigned;Unassigned;Unassigned	2.51	2.51	2.51	yes	no	Unclassified Bacteria
balikesir_hisaralan.metabat2_refined.019_sub	Turkey_679	03V1_S199.metabat2_refined.019_sub	balikesir_hisaralan	Balikesir-Hisaralan	36.53	1.16	20	1753626	873	36.8	d__Bacteria	p__Bacteroidota	c__Bacteroidia	o__Cytophagales	f__Thermoflexibacteraceae	g__Thermoflexibacter	s__	d__Bacteria;p__Bacteroidota	d__Bacteria;p__Bacteroidota;c__Bacteroidia	d__Bacteria;p__Bacteroidota;c__Bacteroidia;o__Cytophagales	d__Bacteria;p__Bacteroidota;c__Bacteroidia;o__Cytophagales;f__Thermoflexibacteraceae	d__Bacteria;p__Bacteroidota;c__Bacteroidia;o__Cytophagales;f__Thermoflexibacteraceae;g__Thermoflexibacter	d__Bacteria;p__Bacteroidota;c__Bacteroidia;o__Cytophagales;f__Thermoflexibacteraceae;g__Thermoflexibacter;s__	33.05	31.89	30.73	yes	no	(p__Bacteroidota) g__Thermoflexibacter	d__Bacteria;p__Bacteroidota;c__Bacteroidia;o__Cytophagales;f__Thermoflexibacteraceae;g__Thermoflexibacter;s__	d__Bacteria;p__Bacteroidetes;c__Cytophagia;o__Cytophagales;f__Thermoflexibacteraceae;g__Thermoflexibacter;s__
balikesir_hisaralan.metabat2_refined.022_sub	Turkey_678	03V1_S199.metabat2_refined.022_sub	balikesir_hisaralan	Balikesir-Hisaralan	6.66	0	0	128807	54	52.5	Unclassified Archaea	Unassigned	Unassigned	Unassigned	Unassigned	Unassigned	Unassigned	Unclassified Archaea;Unassigned	Unclassified Archaea;Unassigned;Unassigned	Unclassified Archaea;Unassigned;Unassigned;Unassigned	Unclassified Archaea;Unassigned;Unassigned;Unassigned;Unassigned	Unclassified Archaea;Unassigned;Unassigned;Unassigned;Unassigned;Unassigned	Unclassified Archaea;Unassigned;Unassigned;Unassigned;Unassigned;Unassigned;Unassigned	6.66	6.66	6.66	yes	no	Unclassified Archaea
balikesir_hisaralan.metabat2_refined.031_sub	Turkey_677	03V1_S199.metabat2_refined.031_sub	balikesir_hisaralan	Balikesir-Hisaralan	5.49	0	0	524495	305	68.5	Unclassified Bacteria	Unassigned	Unassigned	Unassigned	Unassigned	Unassigned	Unassigned	Unclassified Bacteria;Unassigned	Unclassified Bacteria;Unassigned;Unassigned	Unclassified Bacteria;Unassigned;Unassigned;Unassigned	Unclassified Bacteria;Unassigned;Unassigned;Unassigned;Unassigned	Unclassified Bacteria;Unassigned;Unassigned;Unassigned;Unassigned;Unassigned	Unclassified Bacteria;Unassigned;Unassigned;Unassigned;Unassigned;Unassigned;Unassigned	5.49	5.49	5.49	yes	no	Unclassified Bacteria
balikesir_hisaralan.metabat2_refined.035_sub	Turkey_676	03V1_S199.metabat2_refined.035_sub	balikesir_hisaralan	Balikesir-Hisaralan	30.41	1.72	0	950782	392	52.4	d__Bacteria	p__Bacillota	c__Bacilli	o__Thermoactinomycetales	f__DSM-45169	g__Desmospora	s__	d__Bacteria;p__Bacillota	d__Bacteria;p__Bacillota;c__Bacilli	d__Bacteria;p__Bacillota;c__Bacilli;o__Thermoactinomycetales	d__Bacteria;p__Bacillota;c__Bacilli;o__Thermoactinomycetales;f__DSM-45169	d__Bacteria;p__Bacillota;c__Bacilli;o__Thermoactinomycetales;f__DSM-45169;g__Desmospora	d__Bacteria;p__Bacillota;c__Bacilli;o__Thermoactinomycetales;f__DSM-45169;g__Desmospora;s__	25.25	23.53	21.81	yes	no	(p__Bacillota) g__Desmospora	d__Bacteria;p__Bacillota;c__Bacilli;o__Thermoactinomycetales;f__DSM-45169;g__Desmospora;s__	d__Bacteria;p__Firmicutes;c__Bacilli;o__Bacillales;f__Thermoactinomycetaceae;g__Desmospora;s__
balikesir_hisaralan.metabat2_refined.048_sub	Turkey_675	03V1_S199.metabat2_refined.048_sub	balikesir_hisaralan	Balikesir-Hisaralan	78.03	2.99	60	3106461	803	61.3	d__Bacteria	p__Chloroflexota	c__Anaerolineae	o__Aggregatilineales	f__Phototrophicaceae	g__JANWYT01	s__	d__Bacteria;p__Chloroflexota	d__Bacteria;p__Chloroflexota;c__Anaerolineae	d__Bacteria;p__Chloroflexota;c__Anaerolineae;o__Aggregatilineales	d__Bacteria;p__Chloroflexota;c__Anaerolineae;o__Aggregatilineales;f__Phototrophicaceae	d__Bacteria;p__Chloroflexota;c__Anaerolineae;o__Aggregatilineales;f__Phototrophicaceae;g__JANWYT01	d__Bacteria;p__Chloroflexota;c__Anaerolineae;o__Aggregatilineales;f__Phototrophicaceae;g__JANWYT01;s__	69.06	66.07	63.08	yes	yes	(p__Chloroflexota) g__JANWYT01	d__Bacteria;p__Chloroflexota;c__Anaerolineae;o__Aggregatilineales;f__Phototrophicaceae;g__JANWYT01;s__	d__Bacteria;p__Chloroflexi;c__Anaerolineae;o__;f__;g__;s__
balikesir_hisaralan.metabat2_refined.053	Turkey_674	03V1_S199.metabat2_refined.053	balikesir_hisaralan	Balikesir-Hisaralan	70.38	0	0	830025	83	33.4	d__Bacteria	p__Patescibacteria	c__Microgenomatia	o__UBA1406	f__GWC2-37-13	g__	s__	d__Bacteria;p__Patescibacteria	d__Bacteria;p__Patescibacteria;c__Microgenomatia	d__Bacteria;p__Patescibacteria;c__Microgenomatia;o__UBA1406	d__Bacteria;p__Patescibacteria;c__Microgenomatia;o__UBA1406;f__GWC2-37-13	d__Bacteria;p__Patescibacteria;c__Microgenomatia;o__UBA1406;f__GWC2-37-13;g__	d__Bacteria;p__Patescibacteria;c__Microgenomatia;o__UBA1406;f__GWC2-37-13;g__;s__	70.38	70.38	70.38	yes	yes	(p__Patescibacteria) f__GWC2-37-13	d__Bacteria;p__Patescibacteria;c__Microgenomatia;o__UBA1406;f__GWC2-37-13;g__;s__	d__Bacteria;p__Candidatus Microgenomates;c__;o__;f__;g__;s__
balikesir_hisaralan.metabat2_refined.054	Turkey_673	03V1_S199.metabat2_refined.054	balikesir_hisaralan	Balikesir-Hisaralan	98.99	0	0	3753498	56	68	d__Bacteria	p__Actinomycetota	c__Actinomycetia	o__Actinomycetales	f__Microbacteriaceae	g__Microbacterium	s__Microbacterium sp001889265	d__Bacteria;p__Actinomycetota	d__Bacteria;p__Actinomycetota;c__Actinomycetia	d__Bacteria;p__Actinomycetota;c__Actinomycetia;o__Actinomycetales	d__Bacteria;p__Actinomycetota;c__Actinomycetia;o__Actinomycetales;f__Microbacteriaceae	d__Bacteria;p__Actinomycetota;c__Actinomycetia;o__Actinomycetales;f__Microbacteriaceae;g__Microbacterium	d__Bacteria;p__Actinomycetota;c__Actinomycetia;o__Actinomycetales;f__Microbacteriaceae;g__Microbacterium;s__Microbacterium sp001889265	98.99	98.99	98.99	yes	yes	(p__Actinomycetota) s__Microbacterium sp001889265	d__Bacteria;p__Actinomycetota;c__Actinomycetia;o__Actinomycetales;f__Microbacteriaceae;g__Microbacterium;s__Microbacterium sp001889265	d__Bacteria;p__Actinobacteria;c__Actinomycetia;o__Micrococcales;f__Microbacteriaceae;g__Microbacterium;s__
balikesir_hisaralan.metabat2_refined.056	Turkey_672	03V1_S199.metabat2_refined.056	balikesir_hisaralan	Balikesir-Hisaralan	62.46	3.81	71.43	1678636	539	67.6	d__Bacteria	p__Deinococcota	c__Deinococci	o__Deinococcales	f__Thermaceae	g__Thermus	s__	d__Bacteria;p__Deinococcota	d__Bacteria;p__Deinococcota;c__Deinococci	d__Bacteria;p__Deinococcota;c__Deinococci;o__Deinococcales	d__Bacteria;p__Deinococcota;c__Deinococci;o__Deinococcales;f__Thermaceae	d__Bacteria;p__Deinococcota;c__Deinococci;o__Deinococcales;f__Thermaceae;g__Thermus	d__Bacteria;p__Deinococcota;c__Deinococci;o__Deinococcales;f__Thermaceae;g__Thermus;s__	51.03	47.22	43.41	yes	yes	(p__Deinococcota) g__Thermus	d__Bacteria;p__Deinococcota;c__Deinococci;o__Deinococcales;f__Thermaceae;g__Thermus;s__	d__Bacteria;p__Deinococcus-Thermus;c__Deinococci;o__Thermales;f__Thermaceae;g__Thermus;s__
balikesir_hisaralan.metabat2_refined.057_sub	Turkey_671	03V1_S199.metabat2_refined.057_sub	balikesir_hisaralan	Balikesir-Hisaralan	41.59	7.96	50	980678	428	36.8	d__Bacteria	p__Aquificota	c__Aquificae	o__Aquificales	f__Aquificaceae	g__	s__	d__Bacteria;p__Aquificota	d__Bacteria;p__Aquificota;c__Aquificae	d__Bacteria;p__Aquificota;c__Aquificae;o__Aquificales	d__Bacteria;p__Aquificota;c__Aquificae;o__Aquificales;f__Aquificaceae	d__Bacteria;p__Aquificota;c__Aquificae;o__Aquificales;f__Aquificaceae;g__	d__Bacteria;p__Aquificota;c__Aquificae;o__Aquificales;f__Aquificaceae;g__;s__	17.71	9.75	1.79	yes	no	(p__Aquificota) f__Aquificaceae	d__Bacteria;p__Aquificota;c__Aquificae;o__Aquificales;f__Aquificaceae;g__;s__	d__Bacteria;p__Aquificae;c__Aquificae;o__Aquificales;f__Aquificaceae;g__;s__
balikesir_hisaralan.metabat2_refined.058	Turkey_670	03V1_S199.metabat2_refined.058	balikesir_hisaralan	Balikesir-Hisaralan	60.02	1.39	100	1492646	528	57.7	d__Bacteria	p__Armatimonadota	c__Fimbriimonadia	o__Fimbriimonadales	f__GBS-DC	g__LDYB01	s__	d__Bacteria;p__Armatimonadota	d__Bacteria;p__Armatimonadota;c__Fimbriimonadia	d__Bacteria;p__Armatimonadota;c__Fimbriimonadia;o__Fimbriimonadales	d__Bacteria;p__Armatimonadota;c__Fimbriimonadia;o__Fimbriimonadales;f__GBS-DC	d__Bacteria;p__Armatimonadota;c__Fimbriimonadia;o__Fimbriimonadales;f__GBS-DC;g__LDYB01	d__Bacteria;p__Armatimonadota;c__Fimbriimonadia;o__Fimbriimonadales;f__GBS-DC;g__LDYB01;s__	55.85	54.46	53.07	yes	yes	(p__Armatimonadota) g__LDYB01	d__Bacteria;p__Armatimonadota;c__Fimbriimonadia;o__Fimbriimonadales;f__GBS-DC;g__LDYB01;s__	d__Bacteria;p__Armatimonadetes;c__;o__;f__;g__;s__
balikesir_hisaralan.metabat2_refined.067_sub	Turkey_669	03V1_S199.metabat2_refined.067_sub	balikesir_hisaralan	Balikesir-Hisaralan	0	0	0	118431	60	70.9	Unclassified Bacteria	Unassigned	Unassigned	Unassigned	Unassigned	Unassigned	Unassigned	Unclassified Bacteria;Unassigned	Unclassified Bacteria;Unassigned;Unassigned	Unclassified Bacteria;Unassigned;Unassigned;Unassigned	Unclassified Bacteria;Unassigned;Unassigned;Unassigned;Unassigned	Unclassified Bacteria;Unassigned;Unassigned;Unassigned;Unassigned;Unassigned	Unclassified Bacteria;Unassigned;Unassigned;Unassigned;Unassigned;Unassigned;Unassigned	0	0	0	yes	no	Unclassified Bacteria
balikesir_hisaralan.metabat2_refined.069_sub	Turkey_668	03V1_S199.metabat2_refined.069_sub	balikesir_hisaralan	Balikesir-Hisaralan	5.21	0	0	40220	23	60.8	Unclassified Bacteria	Unassigned	Unassigned	Unassigned	Unassigned	Unassigned	Unassigned	Unclassified Bacteria;Unassigned	Unclassified Bacteria;Unassigned;Unassigned	Unclassified Bacteria;Unassigned;Unassigned;Unassigned	Unclassified Bacteria;Unassigned;Unassigned;Unassigned;Unassigned	Unclassified Bacteria;Unassigned;Unassigned;Unassigned;Unassigned;Unassigned	Unclassified Bacteria;Unassigned;Unassigned;Unassigned;Unassigned;Unassigned;Unassigned	5.21	5.21	5.21	yes	no	Unclassified Bacteria
balikesir_hisaralan.metabat2_refined.070_sub	Turkey_667	03V1_S199.metabat2_refined.070_sub	balikesir_hisaralan	Balikesir-Hisaralan	81.9	0.51	0	3524675	308	67.6	d__Bacteria	p__Actinomycetota	c__Actinomycetia	o__Actinomycetales	f__Microbacteriaceae	g__Microbacterium	s__Microbacterium foliorum_B	d__Bacteria;p__Actinomycetota	d__Bacteria;p__Actinomycetota;c__Actinomycetia	d__Bacteria;p__Actinomycetota;c__Actinomycetia;o__Actinomycetales	d__Bacteria;p__Actinomycetota;c__Actinomycetia;o__Actinomycetales;f__Microbacteriaceae	d__Bacteria;p__Actinomycetota;c__Actinomycetia;o__Actinomycetales;f__Microbacteriaceae;g__Microbacterium	d__Bacteria;p__Actinomycetota;c__Actinomycetia;o__Actinomycetales;f__Microbacteriaceae;g__Microbacterium;s__Microbacterium foliorum_B	80.37	79.86	79.35	yes	yes	(p__Actinomycetota) s__Microbacterium foliorum_B	d__Bacteria;p__Actinomycetota;c__Actinomycetia;o__Actinomycetales;f__Microbacteriaceae;g__Microbacterium;s__Microbacterium foliorum_B	d__Bacteria;p__Actinobacteria;c__Actinomycetia;o__Micrococcales;f__Microbacteriaceae;g__Microbacterium;s__Microbacterium foliorum
balikesir_hisaralan.metabat2_refined.077	Turkey_666	03V1_S199.metabat2_refined.077	balikesir_hisaralan	Balikesir-Hisaralan	96.7	3.28	28.57	2269970	121	38.2	d__Bacteria	p__Bacteroidota	c__Kryptonia	o__Kryptoniales	f__Kryptoniaceae	g__Kryptonium	s__	d__Bacteria;p__Bacteroidota	d__Bacteria;p__Bacteroidota;c__Kryptonia	d__Bacteria;p__Bacteroidota;c__Kryptonia;o__Kryptoniales	d__Bacteria;p__Bacteroidota;c__Kryptonia;o__Kryptoniales;f__Kryptoniaceae	d__Bacteria;p__Bacteroidota;c__Kryptonia;o__Kryptoniales;f__Kryptoniaceae;g__Kryptonium	d__Bacteria;p__Bacteroidota;c__Kryptonia;o__Kryptoniales;f__Kryptoniaceae;g__Kryptonium;s__	86.86	83.58	80.3	yes	yes	(p__Bacteroidota) g__Kryptonium	d__Bacteria;p__Bacteroidota;c__Kryptonia;o__Kryptoniales;f__Kryptoniaceae;g__Kryptonium;s__	d__Bacteria;p__Candidatus Kryptonia;c__;o__;f__;g__Candidatus Chrysopegis;s__
balikesir_hisaralan.metabat2_refined.085_sub	Turkey_665	03V1_S199.metabat2_refined.085_sub	balikesir_hisaralan	Balikesir-Hisaralan	10.29	0	0	478114	271	39.6	Unclassified Bacteria	Unassigned	Unassigned	Unassigned	Unassigned	Unassigned	Unassigned	Unclassified Bacteria;Unassigned	Unclassified Bacteria;Unassigned;Unassigned	Unclassified Bacteria;Unassigned;Unassigned;Unassigned	Unclassified Bacteria;Unassigned;Unassigned;Unassigned;Unassigned	Unclassified Bacteria;Unassigned;Unassigned;Unassigned;Unassigned;Unassigned	Unclassified Bacteria;Unassigned;Unassigned;Unassigned;Unassigned;Unassigned;Unassigned	10.29	10.29	10.29	yes	no	Unclassified Bacteria
balikesir_hisaralan.metabat2_refined.086	Turkey_664	03V1_S199.metabat2_refined.086	balikesir_hisaralan	Balikesir-Hisaralan	76.4	1.75	0	1616480	474	57.2	d__Bacteria	p__Cyanobacteriota	c__Cyanobacteriia	o__Thermostichales	f__Thermostichaceae	g__Thermostichus	s__	d__Bacteria;p__Cyanobacteriota	d__Bacteria;p__Cyanobacteriota;c__Cyanobacteriia	d__Bacteria;p__Cyanobacteriota;c__Cyanobacteriia;o__Thermostichales	d__Bacteria;p__Cyanobacteriota;c__Cyanobacteriia;o__Thermostichales;f__Thermostichaceae	d__Bacteria;p__Cyanobacteriota;c__Cyanobacteriia;o__Thermostichales;f__Thermostichaceae;g__Thermostichus	d__Bacteria;p__Cyanobacteriota;c__Cyanobacteriia;o__Thermostichales;f__Thermostichaceae;g__Thermostichus;s__	71.15	69.4	67.65	yes	yes	(p__Cyanobacteriota) g__Thermostichus	d__Bacteria;p__Cyanobacteriota;c__Cyanobacteriia;o__Thermostichales;f__Thermostichaceae;g__Thermostichus;s__	d__Bacteria;p__Cyanobacteria;c__;o__;f__;g__;s__
balikesir_hisaralan.metabat2_refined.088_sub	Turkey_663	03V1_S199.metabat2_refined.088_sub	balikesir_hisaralan	Balikesir-Hisaralan	20.17	0	0	718037	361	39.4	d__Bacteria	p__Bacillota	c__Bacilli	o__Bacillales	f__DSM-18226	g__Neobacillus	s__	d__Bacteria;p__Bacillota	d__Bacteria;p__Bacillota;c__Bacilli	d__Bacteria;p__Bacillota;c__Bacilli;o__Bacillales	d__Bacteria;p__Bacillota;c__Bacilli;o__Bacillales;f__DSM-18226	d__Bacteria;p__Bacillota;c__Bacilli;o__Bacillales;f__DSM-18226;g__Neobacillus	d__Bacteria;p__Bacillota;c__Bacilli;o__Bacillales;f__DSM-18226;g__Neobacillus;s__	20.17	20.17	20.17	yes	no	(p__Bacillota) g__Neobacillus	d__Bacteria;p__Bacillota;c__Bacilli;o__Bacillales;f__DSM-18226;g__Neobacillus;s__	d__Bacteria;p__Firmicutes;c__Bacilli;o__Bacillales;f__Bacillaceae;g__Neobacillus;s__
balikesir_hisaralan.metabat2_refined.096_sub	Turkey_662	03V1_S199.metabat2_refined.096_sub	balikesir_hisaralan	Balikesir-Hisaralan	0	0	0	63962	35	69.7	Unclassified Bacteria	Unassigned	Unassigned	Unassigned	Unassigned	Unassigned	Unassigned	Unclassified Bacteria;Unassigned	Unclassified Bacteria;Unassigned;Unassigned	Unclassified Bacteria;Unassigned;Unassigned;Unassigned	Unclassified Bacteria;Unassigned;Unassigned;Unassigned;Unassigned	Unclassified Bacteria;Unassigned;Unassigned;Unassigned;Unassigned;Unassigned	Unclassified Bacteria;Unassigned;Unassigned;Unassigned;Unassigned;Unassigned;Unassigned	0	0	0	yes	no	Unclassified Bacteria
balikesir_hisaralan.metabat2_refined.100_sub	Turkey_661	03V1_S199.metabat2_refined.100_sub	balikesir_hisaralan	Balikesir-Hisaralan	11.5	1.75	0	624398	368	60.5	d__Bacteria	p__Desulfobacterota_B	c__Binatia	o__HRBIN30	f__HRBIN30	g__HRBIN30	s__	d__Bacteria;p__Desulfobacterota_B	d__Bacteria;p__Desulfobacterota_B;c__Binatia	d__Bacteria;p__Desulfobacterota_B;c__Binatia;o__HRBIN30	d__Bacteria;p__Desulfobacterota_B;c__Binatia;o__HRBIN30;f__HRBIN30	d__Bacteria;p__Desulfobacterota_B;c__Binatia;o__HRBIN30;f__HRBIN30;g__HRBIN30	d__Bacteria;p__Desulfobacterota_B;c__Binatia;o__HRBIN30;f__HRBIN30;g__HRBIN30;s__	6.25	4.5	2.75	yes	no	(p__Desulfobacterota_B) g__HRBIN30	d__Bacteria;p__Desulfobacterota_B;c__Binatia;o__HRBIN30;f__HRBIN30;g__HRBIN30;s__	d__Bacteria;p__;c__;o__;f__;g__;s__
balikesir_hisaralan.rosella_refine.11_1	Turkey_644	03V1_S199.rosella_refine.11_1	balikesir_hisaralan	Balikesir-Hisaralan	12.07	3.45	100	230610	19	40.2	Unclassified Bacteria	Unassigned	Unassigned	Unassigned	Unassigned	Unassigned	Unassigned	Unclassified Bacteria;Unassigned	Unclassified Bacteria;Unassigned;Unassigned	Unclassified Bacteria;Unassigned;Unassigned;Unassigned	Unclassified Bacteria;Unassigned;Unassigned;Unassigned;Unassigned	Unclassified Bacteria;Unassigned;Unassigned;Unassigned;Unassigned;Unassigned	Unclassified Bacteria;Unassigned;Unassigned;Unassigned;Unassigned;Unassigned;Unassigned	1.72	-1.73	-5.18	yes	no	Unclassified Bacteria
balikesir_hisaralan.rosella_refine.12_2	Turkey_643	03V1_S199.rosella_refine.12_2	balikesir_hisaralan	Balikesir-Hisaralan	0	0	0	310899	21	37.6	Unclassified Bacteria	Unassigned	Unassigned	Unassigned	Unassigned	Unassigned	Unassigned	Unclassified Bacteria;Unassigned	Unclassified Bacteria;Unassigned;Unassigned	Unclassified Bacteria;Unassigned;Unassigned;Unassigned	Unclassified Bacteria;Unassigned;Unassigned;Unassigned;Unassigned	Unclassified Bacteria;Unassigned;Unassigned;Unassigned;Unassigned;Unassigned	Unclassified Bacteria;Unassigned;Unassigned;Unassigned;Unassigned;Unassigned;Unassigned	0	0	0	yes	no	Unclassified Bacteria
balikesir_hisaralan.rosella_refine.15_0	Turkey_642	03V1_S199.rosella_refine.15_0	balikesir_hisaralan	Balikesir-Hisaralan	21.04	1.87	0	593914	271	53.2	d__Bacteria	p__Bacteroidota	c__UBA10030	o__UBA10030	f__UBA10030	g__JAKEEG01	s__	d__Bacteria;p__Bacteroidota	d__Bacteria;p__Bacteroidota;c__UBA10030	d__Bacteria;p__Bacteroidota;c__UBA10030;o__UBA10030	d__Bacteria;p__Bacteroidota;c__UBA10030;o__UBA10030;f__UBA10030	d__Bacteria;p__Bacteroidota;c__UBA10030;o__UBA10030;f__UBA10030;g__JAKEEG01	d__Bacteria;p__Bacteroidota;c__UBA10030;o__UBA10030;f__UBA10030;g__JAKEEG01;s__	15.43	13.56	11.69	yes	no	(p__Bacteroidota) g__JAKEEG01	d__Bacteria;p__Bacteroidota;c__UBA10030;o__UBA10030;f__UBA10030;g__JAKEEG01;s__	d__Bacteria;p__Ignavibacteriae;c__;o__;f__;g__;s__
balikesir_hisaralan.rosella_refine.16_0	Turkey_641	03V1_S199.rosella_refine.16_0	balikesir_hisaralan	Balikesir-Hisaralan	10.26	0	0	405794	221	59.6	d__Bacteria	p__Chloroflexota	c__Anaerolineae	o__Caldilineales	f__Caldilineaceae	g__Caldilinea	s__	d__Bacteria;p__Chloroflexota	d__Bacteria;p__Chloroflexota;c__Anaerolineae	d__Bacteria;p__Chloroflexota;c__Anaerolineae;o__Caldilineales	d__Bacteria;p__Chloroflexota;c__Anaerolineae;o__Caldilineales;f__Caldilineaceae	d__Bacteria;p__Chloroflexota;c__Anaerolineae;o__Caldilineales;f__Caldilineaceae;g__Caldilinea	d__Bacteria;p__Chloroflexota;c__Anaerolineae;o__Caldilineales;f__Caldilineaceae;g__Caldilinea;s__	10.26	10.26	10.26	yes	no	(p__Chloroflexota) g__Caldilinea	d__Bacteria;p__Chloroflexota;c__Anaerolineae;o__Caldilineales;f__Caldilineaceae;g__Caldilinea;s__	d__Bacteria;p__Chloroflexi;c__Caldilineae;o__Caldilineales;f__Caldilineaceae;g__Caldilinea;s__
balikesir_hisaralan.rosella_refine.17_0	Turkey_640	03V1_S199.rosella_refine.17_0	balikesir_hisaralan	Balikesir-Hisaralan	9.25	0	0	202369	105	61.6	Unclassified Bacteria	Unassigned	Unassigned	Unassigned	Unassigned	Unassigned	Unassigned	Unclassified Bacteria;Unassigned	Unclassified Bacteria;Unassigned;Unassigned	Unclassified Bacteria;Unassigned;Unassigned;Unassigned	Unclassified Bacteria;Unassigned;Unassigned;Unassigned;Unassigned	Unclassified Bacteria;Unassigned;Unassigned;Unassigned;Unassigned;Unassigned	Unclassified Bacteria;Unassigned;Unassigned;Unassigned;Unassigned;Unassigned;Unassigned	9.25	9.25	9.25	yes	no	Unclassified Bacteria
balikesir_hisaralan.rosella_refine.18_0	Turkey_639	03V1_S199.rosella_refine.18_0	balikesir_hisaralan	Balikesir-Hisaralan	6.9	0	0	281326	152	60.6	Unclassified Bacteria	Unassigned	Unassigned	Unassigned	Unassigned	Unassigned	Unassigned	Unclassified Bacteria;Unassigned	Unclassified Bacteria;Unassigned;Unassigned	Unclassified Bacteria;Unassigned;Unassigned;Unassigned	Unclassified Bacteria;Unassigned;Unassigned;Unassigned;Unassigned	Unclassified Bacteria;Unassigned;Unassigned;Unassigned;Unassigned;Unassigned	Unclassified Bacteria;Unassigned;Unassigned;Unassigned;Unassigned;Unassigned;Unassigned	6.9	6.9	6.9	yes	no	Unclassified Bacteria
balikesir_hisaralan.rosella_refine.24_1	Turkey_638	03V1_S199.rosella_refine.24_1	balikesir_hisaralan	Balikesir-Hisaralan	8.62	0	0	228070	15	38	Unclassified Bacteria	Unassigned	Unassigned	Unassigned	Unassigned	Unassigned	Unassigned	Unclassified Bacteria;Unassigned	Unclassified Bacteria;Unassigned;Unassigned	Unclassified Bacteria;Unassigned;Unassigned;Unassigned	Unclassified Bacteria;Unassigned;Unassigned;Unassigned;Unassigned	Unclassified Bacteria;Unassigned;Unassigned;Unassigned;Unassigned;Unassigned	Unclassified Bacteria;Unassigned;Unassigned;Unassigned;Unassigned;Unassigned;Unassigned	8.62	8.62	8.62	yes	no	Unclassified Bacteria
balikesir_hisaralan.rosella_refine.28_1	Turkey_637	03V1_S199.rosella_refine.28_1	balikesir_hisaralan	Balikesir-Hisaralan	0	0	0	260437	13	34.5	Unclassified Bacteria	Unassigned	Unassigned	Unassigned	Unassigned	Unassigned	Unassigned	Unclassified Bacteria;Unassigned	Unclassified Bacteria;Unassigned;Unassigned	Unclassified Bacteria;Unassigned;Unassigned;Unassigned	Unclassified Bacteria;Unassigned;Unassigned;Unassigned;Unassigned	Unclassified Bacteria;Unassigned;Unassigned;Unassigned;Unassigned;Unassigned	Unclassified Bacteria;Unassigned;Unassigned;Unassigned;Unassigned;Unassigned;Unassigned	0	0	0	yes	no	Unclassified Bacteria
balikesir_hisaralan.rosella_refine.28_2	Turkey_636	03V1_S199.rosella_refine.28_2	balikesir_hisaralan	Balikesir-Hisaralan	0	0	0	339016	16	37.7	Unclassified Bacteria	Unassigned	Unassigned	Unassigned	Unassigned	Unassigned	Unassigned	Unclassified Bacteria;Unassigned	Unclassified Bacteria;Unassigned;Unassigned	Unclassified Bacteria;Unassigned;Unassigned;Unassigned	Unclassified Bacteria;Unassigned;Unassigned;Unassigned;Unassigned	Unclassified Bacteria;Unassigned;Unassigned;Unassigned;Unassigned;Unassigned	Unclassified Bacteria;Unassigned;Unassigned;Unassigned;Unassigned;Unassigned;Unassigned	0	0	0	yes	no	Unclassified Bacteria
balikesir_hisaralan.rosella_refine.34_1	Turkey_635	03V1_S199.rosella_refine.34_1	balikesir_hisaralan	Balikesir-Hisaralan	4.17	4.17	100	201801	11	38.3	Unclassified	Unassigned	Unassigned	Unassigned	Unassigned	Unassigned	Unassigned	Unclassified;Unassigned	Unclassified;Unassigned;Unassigned	Unclassified;Unassigned;Unassigned;Unassigned	Unclassified;Unassigned;Unassigned;Unassigned;Unassigned	Unclassified;Unassigned;Unassigned;Unassigned;Unassigned;Unassigned	Unclassified;Unassigned;Unassigned;Unassigned;Unassigned;Unassigned;Unassigned	-8.34	-12.51	-16.68	yes	no	Unclassified
balikesir_hisaralan.rosella_refine.35_1	Turkey_634	03V1_S199.rosella_refine.35_1	balikesir_hisaralan	Balikesir-Hisaralan	0	0	0	238872	10	37.4	Unclassified Bacteria	Unassigned	Unassigned	Unassigned	Unassigned	Unassigned	Unassigned	Unclassified Bacteria;Unassigned	Unclassified Bacteria;Unassigned;Unassigned	Unclassified Bacteria;Unassigned;Unassigned;Unassigned	Unclassified Bacteria;Unassigned;Unassigned;Unassigned;Unassigned	Unclassified Bacteria;Unassigned;Unassigned;Unassigned;Unassigned;Unassigned	Unclassified Bacteria;Unassigned;Unassigned;Unassigned;Unassigned;Unassigned;Unassigned	0	0	0	yes	no	Unclassified Bacteria
balikesir_hisaralan.rosella_refine.41_1	Turkey_633	03V1_S199.rosella_refine.41_1	balikesir_hisaralan	Balikesir-Hisaralan	4.17	0	0	246454	26	37.7	Unclassified Bacteria	Unassigned	Unassigned	Unassigned	Unassigned	Unassigned	Unassigned	Unclassified Bacteria;Unassigned	Unclassified Bacteria;Unassigned;Unassigned	Unclassified Bacteria;Unassigned;Unassigned;Unassigned	Unclassified Bacteria;Unassigned;Unassigned;Unassigned;Unassigned	Unclassified Bacteria;Unassigned;Unassigned;Unassigned;Unassigned;Unassigned	Unclassified Bacteria;Unassigned;Unassigned;Unassigned;Unassigned;Unassigned;Unassigned	4.17	4.17	4.17	yes	no	Unclassified Bacteria
balikesir_hisaralan.rosella_refine.42_1	Turkey_632	03V1_S199.rosella_refine.42_1	balikesir_hisaralan	Balikesir-Hisaralan	12.07	0	0	610174	49	37.9	Unclassified Bacteria	Unassigned	Unassigned	Unassigned	Unassigned	Unassigned	Unassigned	Unclassified Bacteria;Unassigned	Unclassified Bacteria;Unassigned;Unassigned	Unclassified Bacteria;Unassigned;Unassigned;Unassigned	Unclassified Bacteria;Unassigned;Unassigned;Unassigned;Unassigned	Unclassified Bacteria;Unassigned;Unassigned;Unassigned;Unassigned;Unassigned	Unclassified Bacteria;Unassigned;Unassigned;Unassigned;Unassigned;Unassigned;Unassigned	12.07	12.07	12.07	yes	no	Unclassified Bacteria
balikesir_hisaralan.rosella_refine.44_1	Turkey_631	03V1_S199.rosella_refine.44_1	balikesir_hisaralan	Balikesir-Hisaralan	0	0	0	242300	21	39	Unclassified Bacteria	Unassigned	Unassigned	Unassigned	Unassigned	Unassigned	Unassigned	Unclassified Bacteria;Unassigned	Unclassified Bacteria;Unassigned;Unassigned	Unclassified Bacteria;Unassigned;Unassigned;Unassigned	Unclassified Bacteria;Unassigned;Unassigned;Unassigned;Unassigned	Unclassified Bacteria;Unassigned;Unassigned;Unassigned;Unassigned;Unassigned	Unclassified Bacteria;Unassigned;Unassigned;Unassigned;Unassigned;Unassigned;Unassigned	0	0	0	yes	no	Unclassified Bacteria
balikesir_hisaralan.rosella_refine.47_1	Turkey_630	03V1_S199.rosella_refine.47_1	balikesir_hisaralan	Balikesir-Hisaralan	0	0	0	220675	17	38.1	Unclassified	Unassigned	Unassigned	Unassigned	Unassigned	Unassigned	Unassigned	Unclassified;Unassigned	Unclassified;Unassigned;Unassigned	Unclassified;Unassigned;Unassigned;Unassigned	Unclassified;Unassigned;Unassigned;Unassigned;Unassigned	Unclassified;Unassigned;Unassigned;Unassigned;Unassigned;Unassigned	Unclassified;Unassigned;Unassigned;Unassigned;Unassigned;Unassigned;Unassigned	0	0	0	yes	no	Unclassified
balikesir_hisaralan.rosella_refine.49_0	Turkey_629	03V1_S199.rosella_refine.49_0	balikesir_hisaralan	Balikesir-Hisaralan	0	0	0	202734	7	36.3	Unclassified	Unassigned	Unassigned	Unassigned	Unassigned	Unassigned	Unassigned	Unclassified;Unassigned	Unclassified;Unassigned;Unassigned	Unclassified;Unassigned;Unassigned;Unassigned	Unclassified;Unassigned;Unassigned;Unassigned;Unassigned	Unclassified;Unassigned;Unassigned;Unassigned;Unassigned;Unassigned	Unclassified;Unassigned;Unassigned;Unassigned;Unassigned;Unassigned;Unassigned	0	0	0	yes	no	Unclassified
balikesir_hisaralan.rosella_refine.59_0	Turkey_628	03V1_S199.rosella_refine.59_0	balikesir_hisaralan	Balikesir-Hisaralan	0	0	0	222835	18	38.8	Unclassified Bacteria	Unassigned	Unassigned	Unassigned	Unassigned	Unassigned	Unassigned	Unclassified Bacteria;Unassigned	Unclassified Bacteria;Unassigned;Unassigned	Unclassified Bacteria;Unassigned;Unassigned;Unassigned	Unclassified Bacteria;Unassigned;Unassigned;Unassigned;Unassigned	Unclassified Bacteria;Unassigned;Unassigned;Unassigned;Unassigned;Unassigned	Unclassified Bacteria;Unassigned;Unassigned;Unassigned;Unassigned;Unassigned;Unassigned	0	0	0	yes	no	Unclassified Bacteria
balikesir_hisaralan.rosella_refine.62_0	Turkey_627	03V1_S199.rosella_refine.62_0	balikesir_hisaralan	Balikesir-Hisaralan	63.55	1.74	77.78	2872321	255	73.4	d__Bacteria	p__Actinomycetota	c__Actinomycetia	o__Mycobacteriales	f__Geodermatophilaceae	g__Blastococcus	s__	d__Bacteria;p__Actinomycetota	d__Bacteria;p__Actinomycetota;c__Actinomycetia	d__Bacteria;p__Actinomycetota;c__Actinomycetia;o__Mycobacteriales	d__Bacteria;p__Actinomycetota;c__Actinomycetia;o__Mycobacteriales;f__Geodermatophilaceae	d__Bacteria;p__Actinomycetota;c__Actinomycetia;o__Mycobacteriales;f__Geodermatophilaceae;g__Blastococcus	d__Bacteria;p__Actinomycetota;c__Actinomycetia;o__Mycobacteriales;f__Geodermatophilaceae;g__Blastococcus;s__	58.33	56.59	54.85	yes	yes	(p__Actinomycetota) g__Blastococcus	d__Bacteria;p__Actinomycetota;c__Actinomycetia;o__Mycobacteriales;f__Geodermatophilaceae;g__Blastococcus;s__	d__Bacteria;p__Actinobacteria;c__Actinomycetia;o__Geodermatophilales;f__Geodermatophilaceae;g__Blastococcus;s__
balikesir_hisaralan.rosella_refine.63_0	Turkey_626	03V1_S199.rosella_refine.63_0	balikesir_hisaralan	Balikesir-Hisaralan	8.33	0	0	665679	181	74.1	d__Bacteria	p__Actinomycetota	c__Actinomycetia	o__Mycobacteriales	f__Geodermatophilaceae	g__Blastococcus	s__	d__Bacteria;p__Actinomycetota	d__Bacteria;p__Actinomycetota;c__Actinomycetia	d__Bacteria;p__Actinomycetota;c__Actinomycetia;o__Mycobacteriales	d__Bacteria;p__Actinomycetota;c__Actinomycetia;o__Mycobacteriales;f__Geodermatophilaceae	d__Bacteria;p__Actinomycetota;c__Actinomycetia;o__Mycobacteriales;f__Geodermatophilaceae;g__Blastococcus	d__Bacteria;p__Actinomycetota;c__Actinomycetia;o__Mycobacteriales;f__Geodermatophilaceae;g__Blastococcus;s__	8.33	8.33	8.33	yes	no	(p__Actinomycetota) g__Blastococcus	d__Bacteria;p__Actinomycetota;c__Actinomycetia;o__Mycobacteriales;f__Geodermatophilaceae;g__Blastococcus;s__	d__Bacteria;p__Actinobacteria;c__Actinomycetia;o__Geodermatophilales;f__Geodermatophilaceae;g__Blastococcus;s__
balikesir_hisaralan.rosella_refine.64_0	Turkey_625	03V1_S199.rosella_refine.64_0	balikesir_hisaralan	Balikesir-Hisaralan	0	0	0	411561	57	68.6	Unclassified Bacteria	Unassigned	Unassigned	Unassigned	Unassigned	Unassigned	Unassigned	Unclassified Bacteria;Unassigned	Unclassified Bacteria;Unassigned;Unassigned	Unclassified Bacteria;Unassigned;Unassigned;Unassigned	Unclassified Bacteria;Unassigned;Unassigned;Unassigned;Unassigned	Unclassified Bacteria;Unassigned;Unassigned;Unassigned;Unassigned;Unassigned	Unclassified Bacteria;Unassigned;Unassigned;Unassigned;Unassigned;Unassigned;Unassigned	0	0	0	yes	no	Unclassified Bacteria
[truncated: 624 more rows]
