# Supplementary material for: Exploring extreme environments in Türkiye for novel P450s through metagenomic analysis
Source: PLoS One. 2025 Sep 8;20(9):e0330523. doi: 10.1371/journal.pone.0330523 (PMC12416667; doi:10.1371/journal.pone.0330523)
Supplement: S6 Table — (XLSX) [file pone.0330523.s009.xlsx]

## Sheet: Description
Table S6: The total number of bins and higher quality MAGs per phylum, across the six sites.

## Sheet: High_quality_MAGs
Sample	Phylum	N_bins		Phylum	N_bins
Balikesir-Gömec	d__Archaea;p__Halobacteriota	5		d__Archaea;p__Halobacteriota	21
Lake Acigöl	d__Archaea;p__Halobacteriota	1		d__Archaea;p__Nanoarchaeota	1
Tuz Gölü	d__Archaea;p__Halobacteriota	15		d__Archaea;p__Nanohaloarchaeota	7
Lake Acigöl	d__Archaea;p__Nanoarchaeota	1		d__Archaea;p__Thermoproteota	5
Tuz Gölü	d__Archaea;p__Nanohaloarchaeota	7		d__Bacteria;p__	1
Balikesir-Gömec	d__Archaea;p__Thermoproteota	1		d__Bacteria;p__Acidobacteriota	4
Balikesir-Hisaralan	d__Archaea;p__Thermoproteota	4		d__Bacteria;p__Actinomycetota	4
Balikesir-Hisaralan	d__Bacteria;p__	1		d__Bacteria;p__Aquificota	2
Balikesir-Gömec	d__Bacteria;p__Acidobacteriota	1		d__Bacteria;p__Armatimonadota	2
Balikesir-Hisaralan	d__Bacteria;p__Acidobacteriota	3		d__Bacteria;p__Bacillota	10
Balikesir-Hisaralan	d__Bacteria;p__Actinomycetota	4		d__Bacteria;p__Bacillota_A	3
Balikesir-Hisaralan	d__Bacteria;p__Aquificota	2		d__Bacteria;p__Bacillota_C	1
Balikesir-Hisaralan	d__Bacteria;p__Armatimonadota	2		d__Bacteria;p__Bacillota_F	3
Balikesir-Hisaralan	d__Bacteria;p__Bacillota	10		d__Bacteria;p__Bacteroidota	32
Balikesir-Balya	d__Bacteria;p__Bacillota_A	1		d__Bacteria;p__Bipolaricaulota	1
Lake Acigöl	d__Bacteria;p__Bacillota_A	2		d__Bacteria;p__Campylobacterota	1
Balikesir-Balya	d__Bacteria;p__Bacillota_C	1		d__Bacteria;p__Chloroflexota	9
Balikesir-Gömec	d__Bacteria;p__Bacillota_F	2		d__Bacteria;p__CSP1-3	1
Lake Acigöl	d__Bacteria;p__Bacillota_F	1		d__Bacteria;p__Cyanobacteriota	3
Balikesir-Gömec	d__Bacteria;p__Bacteroidota	5		d__Bacteria;p__Deinococcota	3
Balikesir-Hisaralan	d__Bacteria;p__Bacteroidota	8		d__Bacteria;p__Desulfobacterota	6
Lake Acigöl	d__Bacteria;p__Bacteroidota	19		d__Bacteria;p__Desulfobacterota_D	1
Balikesir-Hisaralan	d__Bacteria;p__Bipolaricaulota	1		d__Bacteria;p__Desulfobacterota_F	1
Balikesir-Hisaralan	d__Bacteria;p__CSP1-3	1		d__Bacteria;p__DRYD01	2
Lake Acigöl	d__Bacteria;p__Campylobacterota	1		d__Bacteria;p__Fibrobacterota	1
Balikesir-Gömec	d__Bacteria;p__Chloroflexota	1		d__Bacteria;p__Gemmatimonadota	1
Balikesir-Hisaralan	d__Bacteria;p__Chloroflexota	8		d__Bacteria;p__Marinisomatota	1
Balikesir-Hisaralan	d__Bacteria;p__Cyanobacteriota	3		d__Bacteria;p__Nitrospirota	1
Balikesir-Hisaralan	d__Bacteria;p__DRYD01	2		d__Bacteria;p__Patescibacteria	5
Balikesir-Hisaralan	d__Bacteria;p__Deinococcota	3		d__Bacteria;p__Planctomycetota	3
Balikesir-Gömec	d__Bacteria;p__Desulfobacterota	2		d__Bacteria;p__Pseudomonadota	32
Balikesir-Hisaralan	d__Bacteria;p__Desulfobacterota	1		d__Bacteria;p__Spirochaetota	2
Lake Acigöl	d__Bacteria;p__Desulfobacterota	3		d__Bacteria;p__Thermotogota	1
Balikesir-Gömec	d__Bacteria;p__Desulfobacterota_D	1
Lake Acigöl	d__Bacteria;p__Desulfobacterota_F	1
Balikesir-Gömec	d__Bacteria;p__Fibrobacterota	1
Balikesir-Hisaralan	d__Bacteria;p__Gemmatimonadota	1
Balikesir-Gömec	d__Bacteria;p__Marinisomatota	1
Balikesir-Hisaralan	d__Bacteria;p__Nitrospirota	1
Balikesir-Hisaralan	d__Bacteria;p__Patescibacteria	4
Lake Acigöl	d__Bacteria;p__Patescibacteria	1
Balikesir-Gömec	d__Bacteria;p__Planctomycetota	1
Balikesir-Hisaralan	d__Bacteria;p__Planctomycetota	2
Balikesir-Balya	d__Bacteria;p__Pseudomonadota	22
Balikesir-Gömec	d__Bacteria;p__Pseudomonadota	4
Balikesir-Hisaralan	d__Bacteria;p__Pseudomonadota	5
Lake Acigöl	d__Bacteria;p__Pseudomonadota	1
Balikesir-Hisaralan	d__Bacteria;p__Spirochaetota	2
Balikesir-Hisaralan	d__Bacteria;p__Thermotogota	1
		171

## Sheet: All_bins
Sample	Phylum	N_bins		Phylum	N_bins
Balikesir-Balya	Unclassified Archaea;Unassigned	4		Unclassified Bacteria;Unassigned	331
Balikesir-Gömec	Unclassified Archaea;Unassigned	16		d__Bacteria;p__Pseudomonadota	153
Balikesir-Hisaralan	Unclassified Archaea;Unassigned	6		Unclassified Archaea;Unassigned	107
Lake Acigöl	Unclassified Archaea;Unassigned	7		d__Bacteria;p__Bacteroidota	105
Tuz Gölü	Unclassified Archaea;Unassigned	74		d__Archaea;p__Halobacteriota	89
Balikesir-Balya	Unclassified Bacteria;Unassigned	68		Unclassified;Unassigned	46
Balikesir-Gömec	Unclassified Bacteria;Unassigned	71		d__Archaea;p__Nanohaloarchaeota	42
Balikesir-Hisaralan	Unclassified Bacteria;Unassigned	70		d__Bacteria;p__Patescibacteria	35
Lake Acigöl	Unclassified Bacteria;Unassigned	110		d__Bacteria;p__Chloroflexota	29
Tuz Gölü	Unclassified Bacteria;Unassigned	12		d__Bacteria;p__Bacillota	24
Balikesir-Balya	Unclassified;Unassigned	7		d__Bacteria;p__Desulfobacterota	22
Balikesir-Gömec	Unclassified;Unassigned	9		d__Bacteria;p__Deinococcota	20
Balikesir-Hisaralan	Unclassified;Unassigned	7		d__Bacteria;p__Gemmatimonadota	19
Lake Acigöl	Unclassified;Unassigned	7		d__Bacteria;p__Actinomycetota	14
Tuz Gölü	Unclassified;Unassigned	16		d__Bacteria;p__Cyanobacteriota	9
Balikesir-Gömec	d__Archaea;p__Asgardarchaeota	2		d__Archaea;p__Thermoproteota	7
Balikesir-Gömec	d__Archaea;p__Halobacteriota	18		d__Bacteria;p__Acidobacteriota	7
Lake Acigöl	d__Archaea;p__Halobacteriota	11		d__Bacteria;p__Planctomycetota	7
Tuz Gölü	d__Archaea;p__Halobacteriota	60		d__Bacteria;p__Spirochaetota	7
Lake Acigöl	d__Archaea;p__Nanoarchaeota	3		d__Bacteria;p__	6
Balikesir-Gömec	d__Archaea;p__Nanohaloarchaeota	2		d__Bacteria;p__Aquificota	6
Tuz Gölü	d__Archaea;p__Nanohaloarchaeota	40		d__Bacteria;p__Bacillota_A	5
Balikesir-Gömec	d__Archaea;p__Thermoproteota	1		d__Bacteria;p__Desulfobacterota_F	5
Balikesir-Hisaralan	d__Archaea;p__Thermoproteota	6		d__Bacteria;p__Bacillota_F	4
Balikesir-Hisaralan	d__Bacteria;p__	2		d__Bacteria;p__CSP1-3	4
Lake Acigöl	d__Bacteria;p__	4		d__Archaea;p__Nanoarchaeota	3
Balikesir-Gömec	d__Bacteria;p__Acidobacteriota	4		d__Bacteria;p__Marinisomatota	3
Balikesir-Hisaralan	d__Bacteria;p__Acidobacteriota	3		d__Bacteria;p__SAR324	3
Balikesir-Gömec	d__Bacteria;p__Actinomycetota	3		d__Archaea;p__Asgardarchaeota	2
Balikesir-Hisaralan	d__Bacteria;p__Actinomycetota	10		d__Bacteria;p__Armatimonadota	2
Lake Acigöl	d__Bacteria;p__Actinomycetota	1		d__Bacteria;p__Bacillota_H	2
Balikesir-Hisaralan	d__Bacteria;p__Aquificota	6		d__Bacteria;p__Campylobacterota	2
Balikesir-Hisaralan	d__Bacteria;p__Armatimonadota	2		d__Bacteria;p__DRYD01	2
Balikesir-Hisaralan	d__Bacteria;p__Bacillota	17		d__Bacteria;p__Deferribacterota	2
Lake Acigöl	d__Bacteria;p__Bacillota	7		d__Bacteria;p__Desulfobacterota_B	2
Balikesir-Balya	d__Bacteria;p__Bacillota_A	1		d__Bacteria;p__Fibrobacterota	2
Balikesir-Gömec	d__Bacteria;p__Bacillota_A	1		d__Bacteria;p__Nitrospirota	2
Lake Acigöl	d__Bacteria;p__Bacillota_A	3		d__Bacteria;p__Bacillota_C	1
Balikesir-Balya	d__Bacteria;p__Bacillota_C	1		d__Bacteria;p__Bipolaricaulota	1
Balikesir-Gömec	d__Bacteria;p__Bacillota_F	2		d__Bacteria;p__Desulfobacterota_D	1
Lake Acigöl	d__Bacteria;p__Bacillota_F	2		d__Bacteria;p__Fermentibacterota	1
Lake Acigöl	d__Bacteria;p__Bacillota_H	2		d__Bacteria;p__J088	1
Balikesir-Balya	d__Bacteria;p__Bacteroidota	4		d__Bacteria;p__JAFGND01	1
Balikesir-Gömec	d__Bacteria;p__Bacteroidota	20		d__Bacteria;p__Omnitrophota	1
Balikesir-Hisaralan	d__Bacteria;p__Bacteroidota	14		d__Bacteria;p__Thermotogota	1
Lake Acigöl	d__Bacteria;p__Bacteroidota	67
Balikesir-Hisaralan	d__Bacteria;p__Bipolaricaulota	1
Balikesir-Hisaralan	d__Bacteria;p__CSP1-3	4
Balikesir-Balya	d__Bacteria;p__Campylobacterota	1
Lake Acigöl	d__Bacteria;p__Campylobacterota	1
Balikesir-Gömec	d__Bacteria;p__Chloroflexota	4
Balikesir-Hisaralan	d__Bacteria;p__Chloroflexota	14
Lake Acigöl	d__Bacteria;p__Chloroflexota	11
Balikesir-Balya	d__Bacteria;p__Cyanobacteriota	2
Balikesir-Gömec	d__Bacteria;p__Cyanobacteriota	2
Balikesir-Hisaralan	d__Bacteria;p__Cyanobacteriota	4
Lake Acigöl	d__Bacteria;p__Cyanobacteriota	1
Balikesir-Hisaralan	d__Bacteria;p__DRYD01	2
Balikesir-Hisaralan	d__Bacteria;p__Deferribacterota	2
Balikesir-Gömec	d__Bacteria;p__Deinococcota	1
Balikesir-Hisaralan	d__Bacteria;p__Deinococcota	10
Lake Acigöl	d__Bacteria;p__Deinococcota	9
Balikesir-Gömec	d__Bacteria;p__Desulfobacterota	5
Balikesir-Hisaralan	d__Bacteria;p__Desulfobacterota	1
Lake Acigöl	d__Bacteria;p__Desulfobacterota	16
Balikesir-Hisaralan	d__Bacteria;p__Desulfobacterota_B	2
Balikesir-Gömec	d__Bacteria;p__Desulfobacterota_D	1
Lake Acigöl	d__Bacteria;p__Desulfobacterota_F	5
Lake Acigöl	d__Bacteria;p__Fermentibacterota	1
Balikesir-Gömec	d__Bacteria;p__Fibrobacterota	2
Balikesir-Gömec	d__Bacteria;p__Gemmatimonadota	12
Balikesir-Hisaralan	d__Bacteria;p__Gemmatimonadota	1
Lake Acigöl	d__Bacteria;p__Gemmatimonadota	6
Balikesir-Gömec	d__Bacteria;p__J088	1
Lake Acigöl	d__Bacteria;p__JAFGND01	1
Balikesir-Gömec	d__Bacteria;p__Marinisomatota	3
Balikesir-Hisaralan	d__Bacteria;p__Nitrospirota	2
Balikesir-Gömec	d__Bacteria;p__Omnitrophota	1
Balikesir-Gömec	d__Bacteria;p__Patescibacteria	2
Balikesir-Hisaralan	d__Bacteria;p__Patescibacteria	11
Lake Acigöl	d__Bacteria;p__Patescibacteria	22
Balikesir-Gömec	d__Bacteria;p__Planctomycetota	2
Balikesir-Hisaralan	d__Bacteria;p__Planctomycetota	4
Lake Acigöl	d__Bacteria;p__Planctomycetota	1
Balikesir-Balya	d__Bacteria;p__Pseudomonadota	71
Balikesir-Gömec	d__Bacteria;p__Pseudomonadota	26
Balikesir-Hisaralan	d__Bacteria;p__Pseudomonadota	7
Lake Acigöl	d__Bacteria;p__Pseudomonadota	49
Balikesir-Gömec	d__Bacteria;p__SAR324	3
Balikesir-Gömec	d__Bacteria;p__Spirochaetota	2
Balikesir-Hisaralan	d__Bacteria;p__Spirochaetota	4
Lake Acigöl	d__Bacteria;p__Spirochaetota	1
Balikesir-Hisaralan	d__Bacteria;p__Thermotogota	1
