# Supplementary material for: Exploring extreme environments in Türkiye for novel P450s through metagenomic analysis
Source: PLoS One. 2025 Sep 8;20(9):e0330523. doi: 10.1371/journal.pone.0330523 (PMC12416667; doi:10.1371/journal.pone.0330523)
Supplement: S7 Table — (XLSX) [file pone.0330523.s010.xlsx]

## Sheet: Description
Table S7: P450 sequences recovered from the six samples, bins they were present in, and corresponding predicted host lineage.

## Sheet: P450_sequences
Protein_full_ID	Sample_name	Protein_ID	Protein_Classification	Protein_Subfamily	Protein_Family	Sample_label	Bin_ID	Bin_ID_original	Bin_ID_simple	Bin_label	Bin_label_simple	In_bin_with_Class_level_classification	Bin_quality_completeness_minus_3xcontamination	Bin_is_representative	Bin_is_high_quality_representative	Bin_GC	Host_bin__taxonomy_species	MMSeqs_best_match_to_gtdb__taxonomy_species	Protein_sequence
armutlu_hot_spring___manually_added___CYP1380C2	armutlu_hot_spring	manually_added	CYP1380C2	CYP1380C	CYP1380	Armutlu						No							MDAHTTALEDATLADEAVLQNPFPFYARMREEDPVHYDRKLDAWLVSRYGDVRTVLLDAETFSMERGWRTNYAHGFLDEFVEILKRDGGGFFPDVIMTDPPRHTRVRRLMEQAFTAHRVKALEAGITQRAVRILDALPASGTIDGINDLALPLTIDILAEQLGIPHDYHGRIARWTLALSAQVGRMQNREEMRQNAADICEMQQYIIAMIEERRQNPGNDLVSDLVHARNPGDDNPALDLAELVACTRALIGGGSETTANGIAGLLLMIATRPDVISKLLDEGRSDLEILVECMEILRLEPQASMIYRTATEEAAGVTDETIARGERLSLNIRAANLDEADVGPDPGRIDPDRARKLRNNGAWMSFGDGAHFCPGWQVALTETRVLLDKLFRVPGVRMV…
armutlu_hot_spring___manually_added___CYP194B8	armutlu_hot_spring	manually_added	CYP194B8	CYP194B	CYP194	Armutlu						No						d__Bacteria;p__Actinomycetota;c__Actinomycetia;o__Mycobacteriales;f__Jatrophihabitantaceae;g__WQZC01;s__WQZC01 sp009780925	MSNVRPPQDLAPAGGSPPITSDPPFHREARRLLLPAFTKTAVSKHEPATMELCHSLIDALAGRDVVDAARDYAQHIPMRVIAGILGFPPQDAPQFREFIENTLQGINLPPEQRLTRMSALLHYLLAQVHDHLSDPRDDLTTYLINAELDGRKLDPSHIVGTMALLLIAGIDTTWSAIGASLWHLAKAPRDRRRLAADPGLLPAAIEEFLRAYAPVTMARLVRQDMRWHGADMRADDWILLSYPAANRDPAQFDRAGEVVIDREANRHAAFGLGVHRCLGSHLARMELRVALGAWLERFPEFTLADPAAVTWAAGQVRGPRSLPLRVAGG
armutlu_hot_spring___NODE_6297_length_2069_cov_0.504634_1___CYP2759A1	armutlu_hot_spring	NODE_6297_length_2069_cov_0.504634_1	CYP2759A1	CYP2759A	CYP2759	Armutlu						No							MTTLSEPWSGLARIGPQGKDAGMDVALPQLAFRGSFPPQLPAVGRVLRDPVRYWPPEILDQSVVEAVSGGKRLVLLTSPEAVNEILQNRAGGFARSRLQDRILGMAYGDKLAGGDRPEWRHRLMAMLRAQQGVAPHIPGERIALACDRILAEWDRIPEGRPVDIIRDARRLTLDSLWRSFFCDEAAAAEPNPEVEAVALAIDAHPDAPVPMHIRRLRPLAEFICNRSEDRGPDGSIEAAREIDTVQLFLHAGHDNVAATLSWALWLLARHPEIQDRVRVEWTGAGAAAARGGVDPADYPVTGAVIRETLRLFPPVVQLVRDVTVDLEVEGRRLEGGFTAVLSLYAMHRNRQWWDQPDAFVPERFLDGVNDLQRRLVWLPFGTGPRGCVGSGFALAELVV…
balikesir_balya___NODE_10075_length_5013_cov_0.992223_4___CYP107DG12	balikesir_balya	NODE_10075_length_5013_cov_0.992223_4	CYP107DG12	CYP107DG	CYP107	Balikesir-Balya	balikesir_balya.semibin_refined.033_sub	05_S201.semibin_refined.033_sub	Turkey_1019	Unclassified Bacteria; semibin_refined.033_sub	Unclassified Bacteria; Turkey_1019	No							MTAVLPPPRATSALGRPLLDDAYRANPYPTYAALRAAGPMHWSDEFFGGAWLLTQHDDIDFVLKDPRFSAVRTGGWVTGSQIERGEFTAFQQLFARALLFIDPPDHTRIRRLLNAGFRAEALADLAPRIEQITRELLDALPPDQPFDFIQAVARPLPVRVISAMMDIPAEHHAQLLTWSDDLADFLGAAEPTHDQTRRAQVSTLAMGRLFEQLAQQRRQQPGNDLISRLVEGEANGDIQSQAEFLAQCVMLLFAGHETTRNALGNGLLALLQHPDQWQLLREEPEFMSSAVRELLRFDSPVQYTGRRVTTELELHGQHLKRGDSVVALVGAANRDPSRYEEPDTLDITRREGSSLTFGSGPHVCIGAALTRLETETVLRELMRRWDHLEWLDAQPHWLG…
balikesir_balya___NODE_1017_length_21708_cov_1.737223_6___CYP153D37	balikesir_balya	NODE_1017_length_21708_cov_1.737223_6	CYP153D37	CYP153D	CYP153	Balikesir-Balya	balikesir_balya.metabat2_refined.102_sub	05_S201.metabat2_refined.102_sub	Turkey_1087	(p__Pseudomonadota) s__Blastomonas ursincola; metabat2_refined.102_sub	(p__Pseudomonadota) s__Blastomonas ursincola; Turkey_1087	Yes	13.81	yes	no	65.1	d__Bacteria;p__Pseudomonadota;c__Alphaproteobacteria;o__Sphingomonadales;f__Sphingomonadaceae;g__Blastomonas;s__Blastomonas ursincola	d__Bacteria;p__Pseudomonadota;c__Alphaproteobacteria;o__Sphingomonadales;f__Sphingomonadaceae;g__Sphingomonas;s__Sphingomonas sp004173185	MVKTLLNERPVVDPRDVTRAELYADDCWQAPFEDLRKNAPIHYVEHSKFGPYWSVSTYKPIVHIEALPKIFSSSWEYGGITVAFDPETLMEGELRMPMFIAMDPPVHTGQRRTVAPAFGPSEVAAMKAEVQQRTAEVLDSLPIGEAFDWVRAVSIELTTGMLARLFDFPWEERHKLTEWSDTGGDIELIFKPDGMNIRNTALMEMGGAFGRLWQEKAAAPGKDLISIMLQSDAMKEMSQQEFLGNLILLIVGGNDTTRNSMSGFVYGLNKYPEERAKLEADPALIPNAVSELIRWQTPLAHMRRTVMEDTVVDGVAMKKGDKVVLWYLSANRDESVFDDGEAIRIDRPNARRHLAFGYGIHRCVGARVAELQLTVLLEEMAKRRLRVNVLEEPERVKSC…
balikesir_balya___NODE_10182_length_4977_cov_2.098763_3___CYP203A12	balikesir_balya	NODE_10182_length_4977_cov_2.098763_3	CYP203A12	CYP203A	CYP203	Balikesir-Balya	balikesir_balya.metabat_sens.008	05_S201.metabat_sens.008	Turkey_1078	(p__Pseudomonadota) s__Serpentinimonas maccroryi; metabat_sens.008	(p__Pseudomonadota) s__Serpentinimonas maccroryi; Turkey_1078	Yes	50.23	yes	yes	66.9	d__Bacteria;p__Pseudomonadota;c__Gammaproteobacteria;o__Burkholderiales;f__Burkholderiaceae_B;g__Serpentinimonas;s__Serpentinimonas maccroryi	d__Bacteria;p__Pseudomonadota;c__Gammaproteobacteria;o__Burkholderiales;f__Burkholderiaceae_B;g__Serpentinimonas;s__Serpentinimonas raichei	MFSFQFDPYAPAIDADPFPYYRRLRDEHPCFWSEQAQMWVLSRYVDIVSALNDWQTYSSASGNLMTELPGRAGATLGSSDPPRHDRLRALVQHAFMKRNLQALEEPIRAMAQQVFGQLRGVSQFDFKDVSSQFTVKVLMSALGLPMGEEALVAEHEVRDHAVLMVQSDARTRAKGPEHIAAYQWMQNYAAQVIALRRAEPRNDLISHFAMAEIDGDRLDEREVLLTTTTLIMAGVESLGGFMMMLAYNLASFDAARRSVVADPSLLPDAIEESLRYNTSAQRFRRRLMKDVTLHGQTMRTGDFVCLAYGSGNRDERQFPDPDRYDIGRKPRGHLGFGGGVHACLGTAIARLALKIAFEEFHRVVPEYHRVAEQLPWMPSSTFRSPLVLELAAG*
balikesir_balya___NODE_1091_length_20896_cov_2.079927_20___CYP153D26	balikesir_balya	NODE_1091_length_20896_cov_2.079927_20	CYP153D26	CYP153D	CYP153	Balikesir-Balya	balikesir_balya.semibin_refined.072_sub	05_S201.semibin_refined.072_sub	Turkey_1002	(p__Pseudomonadota) s__Blastomonas fulva; semibin_refined.072_sub	(p__Pseudomonadota) s__Blastomonas fulva; Turkey_1002	Yes	76.44	yes	yes	64.8	d__Bacteria;p__Pseudomonadota;c__Alphaproteobacteria;o__Sphingomonadales;f__Sphingomonadaceae;g__Blastomonas;s__Blastomonas fulva	d__Bacteria;p__Pseudomonadota;c__Alphaproteobacteria;o__Sphingomonadales;f__Sphingomonadaceae;g__Blastomonas;s__Blastomonas aquatica	MATVFKDPGAELTYDMSDASWYVEDRWQEPFAQLRAHDPIHWTQGGSFGDFWNVTSHKAIQHVEALPEIFSSSYEFGGITLADRIDDGTELIMPMFIAMDRPKHTGQRRTVAPAFTPSEMKRMSDDIRMRTAELLDTLPWDKPFDWVDTVSIELTTQMLAILFDFPWADRRKLTEWSDWAGDIELVHSEELRAERLKHLYEMGAYFKNLWDAKINAEPTPDLISMMIHSDAMAEMDELEFMGNLILLIVGGNDTTRNSMSGLAYGLHQFPEQREKLEQNPSLIPNAVQEIIRWQTPLAHMRRTALADYDLFGKTIKKGDKLALWYISGNRDETVFEDADSIIVDRENARRHLAFGYGIHRCVGARLAELQIAILLEEMAKRRMRVNVLAEPERVRACFV…
balikesir_balya___NODE_1202_length_19842_cov_3.455389_1___CYP1097A21	balikesir_balya	NODE_1202_length_19842_cov_3.455389_1	CYP1097A21	CYP1097A	CYP1097	Balikesir-Balya	balikesir_balya.rosella_refine.216_0	05_S201.rosella_refine.216_0	Turkey_1054	(p__Pseudomonadota) g__Hydrogenophaga; rosella_refine.216_0	(p__Pseudomonadota) g__Hydrogenophaga; Turkey_1054	Yes	51.72	yes	yes	66	d__Bacteria;p__Pseudomonadota;c__Gammaproteobacteria;o__Burkholderiales;f__Burkholderiaceae_B;g__Hydrogenophaga;s__		MDQHATSTKSPPVAKRRLVDLPGPRPLPIIGNLHQVDRRAMHLSVEAWARAYGPLFRFRIGDRRFVGVADPEALSTLMRDRPAGVRRGAKLERIWTEMGLPGGVFIAEGEAWKRQRRMVMAGFDPAHVRAYFPALQRVAMRLQGRWSKAAARKQDIALQPDLMRFTVDAIAGLAFGAEVNTLESDDEVIQAHLDKIFPAMFNRVMAPLPIWRWVKRPVDRELERSVAAVQQAIEGFIAQSRARLLAEPERRAKPADLLEAMLVASEAHDSGLDDADVAGNVLTMLLAGEDTTANTLAWMIYLLHRHPETLARARAEVLGEFGDRGELSHEGLGRLDFVEACAHETMRLKPVAPFLGLQLEHDTVIGDVAVPRGTLVWAVMRHASLDDSHFADAASFRPE…
balikesir_balya___NODE_12267_length_4371_cov_1.242696_2___CYP111A5	balikesir_balya	NODE_12267_length_4371_cov_1.242696_2	CYP111A5	CYP111A	CYP111	Balikesir-Balya	balikesir_balya.metabat2_refined.016_sub	05_S201.metabat2_refined.016_sub	Turkey_1102	(p__Pseudomonadota) s__Sphingobium limneticum; metabat2_refined.016_sub	(p__Pseudomonadota) s__Sphingobium limneticum; Turkey_1102	Yes	15.84	yes	no	62.8	d__Bacteria;p__Pseudomonadota;c__Alphaproteobacteria;o__Sphingomonadales;f__Sphingomonadaceae;g__Sphingobium;s__Sphingobium limneticum	d__Bacteria;p__Pseudomonadota;c__Alphaproteobacteria;o__Sphingomonadales;f__Sphingomonadaceae;g__Sphingobium;s__Sphingobium sp900111125	MTATITAPDLKDPDLYFDRAPHDLFAQLRTEQPVYWNPESDGAGFWALTRYADIVAVSRNPGLFSSAYENGGHRIFNENEVGLTGAGEAAIGIPFISVDPPVHTQYRKFIMPALSPARLAGIEERIHARCLSLIDRIPLGETVDLVPLLSAPLPLLTLCELLDLPTGMWVKLYDWTNAFVGEDDPDFRQSLQAMAAILGEFMAFSQQLYEERRATPGQDLATLLATMEVNGQPVTFQEFVGNLILALVGANETTRNSLSHSVAAFDANPDQWDLVRADPTLLKNGVREMVRYASPVMHMRRTATADTEIGGQAIRKGDKIVLWYIAANRDESVFPDPDRFDIRRGNIQHLGFGTGQHVCVGSRLAEMQLRVAFSLLAERVGRFKMMAAPRRFRSNFING…
balikesir_balya___NODE_1259_length_19457_cov_2.777341_5___CYP1098A6	balikesir_balya	NODE_1259_length_19457_cov_2.777341_5	CYP1098A6	CYP1098A	CYP1098	Balikesir-Balya	balikesir_balya.rosella_refine.26_3	05_S201.rosella_refine.26_3	Turkey_1048	Unclassified Bacteria; rosella_refine.26_3	Unclassified Bacteria; Turkey_1048	No						d__Bacteria;p__Pseudomonadota;c__Alphaproteobacteria;o__Sphingomonadales;f__Sphingomonadaceae;g__Sphingobium;s__Sphingobium xenophagum	MTEPLFTPPFPQPTRNKRTMLRRFFIGWHSWIHVLFEKSYTMKMGEVRGRGQLMYIANELPLVDRILKGGTEFPKHHELVKGLWPLIGDGVFSANGADWENQRAMINPAFAHTAMNKTMPLMVEAVAAFLARIDGMDRTKPINIDAMMTHVAADIIFRTLFSQTLDTKRSFIIHQAFGRFQRYSHSASMLGLYGFPSRWFERWSERPANAIRGVFAPIVEERYNAFHAGEPGDHNDILQSIIAAKSPGTGEHFTLKAVMDQVATIFLAGHETSASTMTWALYLLSECAHIQERARAEVMAVAGDAQLTPAMLKEMGVVRNVFKETLRLYPPLAFFPREVPCPMRMRDKDLVPGAMLVVAPWLTQRNKDNWACPHSFDPDRFDDPANADMIKQAWLPFSR…
balikesir_balya___NODE_12684_length_4271_cov_4.716699_3___CYP225A11b	balikesir_balya	NODE_12684_length_4271_cov_4.716699_3	CYP225A11b	CYP225A	CYP225	Balikesir-Balya	balikesir_balya.metabat2_refined.024	05_S201.metabat2_refined.024	Turkey_1098	(p__Pseudomonadota) g__Novosphingobium; metabat2_refined.024	(p__Pseudomonadota) g__Novosphingobium; Turkey_1098	Yes	86.74	yes	yes	61.7	d__Bacteria;p__Pseudomonadota;c__Alphaproteobacteria;o__Sphingomonadales;f__Sphingomonadaceae;g__Novosphingobium;s__	d__Bacteria;p__Pseudomonadota;c__Alphaproteobacteria;o__Sphingomonadales;f__Sphingomonadaceae;g__Novosphingobium;s__Novosphingobium aromaticivorans	MQFPFSRSTDTHVDLSSQDAFNDGAPFATFDRMRREDPMAWSEMVNGDKGFWSVTRHADLLELNRQADLLSSAKGIRMEDQSEEEYEARKTFQETDAPHHRGFRALVSKAFSKSTVAGFEEQIRTIVTDLLDVALDEGEFDAVDRIARRLPMQMLAQIMGVPQEDGPWLVEKGDALISNSDPDYTDFVVDQVDTEAYRMLPFRSPAAVELFDYANGLLDRMDAGEEIGVLNLVRQTTSTGVQMSRDEFRNFFCLLVAAGNDTTRYSISATIHALANHPHLLQALKDGDFLSWEAAADEMIRYASPTTHFRRTATRAFKYHGKQVQAGDKVLLWFLSGNRDETAIADPYTIDLHRERNPFLSFGQGGPHICLGMWLAKLEVAIVMQELAKRIAKIEQVAD…
balikesir_balya___NODE_1291_length_19126_cov_3.635086_4___CYP108D13	balikesir_balya	NODE_1291_length_19126_cov_3.635086_4	CYP108D13	CYP108D	CYP108	Balikesir-Balya	balikesir_balya.semibin_refined.087_sub	05_S201.semibin_refined.087_sub	Turkey_997	(p__Pseudomonadota) s__Novosphingobium sp900176395; semibin_refined.087_sub	(p__Pseudomonadota) s__Novosphingobium sp900176395; Turkey_997	Yes	64.88	yes	yes	63.3	d__Bacteria;p__Pseudomonadota;c__Alphaproteobacteria;o__Sphingomonadales;f__Sphingomonadaceae;g__Novosphingobium;s__Novosphingobium sp900176395	d__Bacteria;p__Patescibacteria;c__Paceibacteria;o__UBA9983_A;f__DSPV01;g__01-FULL-45-34b;s__01-FULL-45-34b sp001822675	MASVPLVPAEVGRAVIDPKSYGAWDPLLDQFDDLRRAAPVARIVAPNDEHEPFWLISGFDAAMKVSKDNATFLNNPKSAVFTLRVGDMLARSITGGSPHLVESLVAMDAPKHPKLRRLTQEWFMPKNLSRLDAEIRKIANEAIDRMLAAGDGREGEGDFMSLVAAPYPLHVVMQILGVPPEDEAKMLFLTQQMFGGQDEDMNKSGLKDLPPEQISAIVAGAVAEFERYFASLAAERRNNPGEDVATVIANAMIDGEPMSDRDTAGYYIIVASAGHDTTSASSSGAALALARDPDLFARAKADRSLLPGIVEEAIRWTTPVQHFMRTAAADVELAGQQIAKDDWLMINYVAANHDPAQFPNPRAFEATRPANRHLAFGAGSHQCLGLHLARLEMRILLDV…
balikesir_balya___NODE_131_length_62894_cov_3.441028_2___CYP150B2	balikesir_balya	NODE_131_length_62894_cov_3.441028_2	CYP150B2	CYP150B	CYP150	Balikesir-Balya	balikesir_balya.semibin_refined.126_sub	05_S201.semibin_refined.126_sub	Turkey_986	(p__Pseudomonadota) g__Sphingobium; semibin_refined.126_sub	(p__Pseudomonadota) g__Sphingobium; Turkey_986	Yes	15.33	yes	no	62.3	d__Bacteria;p__Pseudomonadota;c__Alphaproteobacteria;o__Sphingomonadales;f__Sphingomonadaceae;g__Sphingobium;s__	d__Bacteria;p__Pseudomonadota;c__Alphaproteobacteria;o__Sphingomonadales;f__Sphingomonadaceae;g__Sphingobium;s__Sphingobium soli	MTPLEERDYFTDYEILKDPYSFFEAVRARGPIYQPPGKDYLIVTGFDETLEVLRNNADFSAIIGLQGAAAPLPFTPEGSDIAAQVEAHRDEFLGGDLLVNYDDDLHTRMRSLLNKLFTPSRLKANEAFIQSYSDEIARTITAKGGCELIQEVATPFVTLVIADLLGVPAADRQMFMDVIEAAPPPGSLESGENDFSSPNHPLVVMGGYFANYIQDRRQNPQEDILTEFAHSTFPDGSEPDMLELVKMATFLFGAGQDTSAKLLGNSMRYITDQPGLQDRLRADPSLIPQFLEEVLRLEGSTKQTARLARRDTTIGDRAVPTGTKILVALAAANRDPQRWENPTDLVLDRPKIKEHLAFGRGKHVCAGAPLARVEVRIILEKMLAYTSDIDLDAEKHGPR…
balikesir_balya___NODE_13378_length_4108_cov_1.297915_3___CYP108G24	balikesir_balya	NODE_13378_length_4108_cov_1.297915_3	CYP108G24	CYP108G	CYP108	Balikesir-Balya						No						d__Bacteria;p__Pseudomonadota;c__Alphaproteobacteria;o__Sphingomonadales;f__Sphingomonadaceae;g__Sphingobium;s__Sphingobium soli	MTDALPEDIDDIIVDPRTYGDEHSYHRAFAALRQHDPVHWAEPRDYRPFWAVTRHADIMAVELNAKNFLNDPRQFLVTKTDEDMLLAQSGSSNFARNLVAMDDPDHRAYRALTSAWFGAKSVRALEEEITALARETVDRMIEKGDSCDFAKEIAAWYPLRTIMIVLGVPREDEPLMLALSQKVFGGTDSDSGGGDGMASMVEAFEAFNRYFNAITLDRRTNPRNDVATILANATIDGQPIGEKERNAYYLIVAAAGHDTTSSAISGGLLALIQNPDEMARLRANPDLIGNAVEEFIRWTTPVKHFFRTALGDCEVGGKAIRAGDSLMMCYPSGNRDEAVFDTPFAFRVERPDARKHIAFGYGPHLCLGNMLAKLEIRILFTELLARIDDIRLAGDPAWV…
balikesir_balya___NODE_134_length_62253_cov_4.945273_15___CYP153D33	balikesir_balya	NODE_134_length_62253_cov_4.945273_15	CYP153D33	CYP153D	CYP153	Balikesir-Balya	balikesir_balya.semibin_refined.030_sub	05_S201.semibin_refined.030_sub	Turkey_1020	(p__Pseudomonadota) g__Novosphingobium; semibin_refined.030_sub	(p__Pseudomonadota) g__Novosphingobium; Turkey_1020	Yes	66.31	yes	yes	63.9	d__Bacteria;p__Pseudomonadota;c__Alphaproteobacteria;o__Sphingomonadales;f__Sphingomonadaceae;g__Novosphingobium;s__	d__Bacteria;p__Patescibacteria;c__Paceibacteria;o__UBA9983_A;f__DSPV01;g__01-FULL-45-34b;s__01-FULL-45-34b sp001822675	MATQLAPEAQQFTYRSSPTAIEAFTAWLKDNPQGAPAHTHKWDVSRSDIYLEDRWQPIFAEMRREAPVNFVPESPYGAYWNVVNHKAIQHVESLPELFSSSWQYGGITIGDPPADVDPAVLAERQLPMFIAMDRPEHTGQRRTVAPAFTPAKMVEMEREIRQRTGEVLDSLPWGEKFDWVDKVSIELTTGMLALLFGFPWPDRRLLTFWSDWAGDVELTLARDLTDMRFGFLSEMAHYFQRLWGERMRSGPSGDLISMMIHSEAMNHMSPQEFMGNLVLLIVGGNDTTRNTMSGIVHALDQFPDQRDLLARDPSLIPNAVQECIRYVTPLAHMRRTATADAELFGQQIKAGEKLILWYISANRDETVFENADKLIVDRDNARRHLSFGYGVHRCVGARL…
balikesir_balya___NODE_13685_length_4051_cov_1.914883_2___CYP226A28	balikesir_balya	NODE_13685_length_4051_cov_1.914883_2	CYP226A28	CYP226A	CYP226	Balikesir-Balya	balikesir_balya.metabat2_refined.137_sub	05_S201.metabat2_refined.137_sub	Turkey_1080	Unclassified Bacteria; metabat2_refined.137_sub	Unclassified Bacteria; Turkey_1080	No						d__Bacteria;p__Pseudomonadota;c__Gammaproteobacteria;o__Burkholderiales;f__Rhodocyclaceae;g__Zoogloea;s__Zoogloea sp002028455	MATQHRSEKLEKAFAALSKNYRGLDVDLYAVSREKRQTTPVMEGDFMASLSVPTHAGQRHGHPTYAVFKYNDIKAVLQDAATFTSGFIAKGLGTFFGGDGLIIIAMDGDQHRKARGLLQPVFTPQSVNPWRAEIERSIREEFIAPLVPNKRADLMDFALYFPIRVIYALIGFPQENIGDFYEYAAMGLTILAGPKNDPAEEEAARQNAVSASQGLYDAVIKLVAQRRAEGANGDDLISRLIRAEFEARRLDDMEIATFVRSLVAAGGETTTRTFSSVMTLLLQRPELLARVRDDRSLVSKLIDEAIRFEPTSTVKVRQAARDVEIGGVMIPQGALVQCVIASANRDEDIFENADEFDIDRKLKPSFTFGYGPHMCIGQFVAKLELSAAVNAVLDLFPNV…
balikesir_balya___NODE_1391_length_18322_cov_1.386919_18___CYP2767A1	balikesir_balya	NODE_1391_length_18322_cov_1.386919_18	CYP2767A1	CYP2767A	CYP2767	Balikesir-Balya						No							MLERLRFYIIFVFQWVSSFVNAYQFNKNYLNFLNRVYKRGDHEFMLAGQPCILLTDPQDIVLFYKNHIGVRVDEFSESMRKIIGLNIITASNEQHPTYRSRYVKHFSGIQMEKYAEMMKRVIELYPPPNNFIVQDYVKRIAGISAISSFSELDPRDIDPGLADDVLSVFDNIRSNMISFRKNVPQDVIDAKSRVYSFIQSLIPQYTNTETVLGEIIDYCIATYPDPRECETRICEELFSLFIGGSETTVSLLSWACYYLTLYPEMQTKIKLELDGRLPEYSDKQKYSYLNKFITELLRIKSPTGLGCLKTTDSVRMTSFTIPSDTLVFVCPLITHLDPKYWDDPEDFRPERHGSHDDLSGKYFPFGMFHYYCLGKEFSKHETRILIASILRLPGTLKLN…
balikesir_balya___NODE_15479_length_3722_cov_0.841725_5___CYP111A6	balikesir_balya	NODE_15479_length_3722_cov_0.841725_5	CYP111A6	CYP111A	CYP111	Balikesir-Balya						No						d__Bacteria;p__Pseudomonadota;c__Alphaproteobacteria;o__Sphingomonadales;f__Sphingomonadaceae;g__Novosphingobium;s__Novosphingobium indicum	MNNLSDPGLYEAGVPYDEFARLRREGAVHWTPEQDGAGFWSVVRYAEIVEVSRQAKLFSSAHEWGGHRIFNENEVGLVGAGDSEFGVPMISRDPPMHTRYRKVTMPALVPNRISGLEGRIRDRVSALVDAVPKNEPMDIVDWLSAPVPLLTLAELLGVGPEMCPKLFEWTNAFIGEDDPEFRQSPESLKATLGEFFGFCRDLYDDRRANPNGDLLSMFVGTEIDGKPMTFGDFLANLVLLTVGGNETIRNTTSHVLVQLAEHPEQWDIVRADPSILTQGVKEMVRHASPVLHMRRTATENTELGGVRIARGDKVLVWYPAGNRDETVIPDPDRLDLTRVNVPNIGFGTGQHICAGSRIAEMQLRIVFETLAASVVRFELKAPPRRLRSNFISGIKELQM…
balikesir_balya___NODE_1647_length_16337_cov_4.371067_4___CYP152B1	balikesir_balya	NODE_1647_length_16337_cov_4.371067_4	CYP152B1	CYP152B	CYP152	Balikesir-Balya	balikesir_balya.metabat2_refined.098_sub	05_S201.metabat2_refined.098_sub	Turkey_1088	Unclassified Bacteria; metabat2_refined.098_sub	Unclassified Bacteria; Turkey_1088	No						d__Bacteria;p__Bacteroidota;c__Bacteroidia;o__Bacteroidales;f__Muribaculaceae;g__Muribaculum;s__Muribaculum intestinale	MPKTPHTKGPDETLSLLADPYRFISRQCQRLGANAFESRFLLKKTNCLKGAKAAEIFYDTTRFEREGAMPVAIQKTLLGQGGVQGLDGETHRHRKQMFMGLMTPERVRALAQLFEAEWRRAVPGWTRKGEIVFYDELHEPLTRAVCAWAGVPLPDDEAGNRAGELRALFDAAGSASPRHLWSRLARRRVDAWAKRIIEGIRAGSIGSGSGTAAYAIAWHRDRHDDLLSPHVAAVELVNVLRPTVAIAVYITFVAHALQTCSGIRAALVQQPDYAELFVQEVRRFYPFFPAVVARASQDFEWEGMAFPEGRQVVLDLYGSNHDAATWADPQEFRPERFRAWDEDSFTFIPQGGGDHYLGHRCPGEWIVLAIMKVAAHLLVNAMRYDVPDQDLSIDFARLP…
balikesir_balya___NODE_1649_length_16329_cov_2.890446_5___CYP1098A7	balikesir_balya	NODE_1649_length_16329_cov_2.890446_5	CYP1098A7	CYP1098A	CYP1098	Balikesir-Balya	balikesir_balya.rosella_refine.210_0	05_S201.rosella_refine.210_0	Turkey_1059	(p__Pseudomonadota) s__Sphingobium xenophagum; rosella_refine.210_0	(p__Pseudomonadota) s__Sphingobium xenophagum; Turkey_1059	Yes	2.59	yes	no	64.2	d__Bacteria;p__Pseudomonadota;c__Alphaproteobacteria;o__Sphingomonadales;f__Sphingomonadaceae;g__Sphingobium;s__Sphingobium xenophagum	d__Bacteria;p__Pseudomonadota;c__Alphaproteobacteria;o__Sphingomonadales;f__Sphingomonadaceae;g__Sphingobium;s__Sphingobium xenophagum	MTEPLFTPPFPQPTRNKRTMLRRFFIGWHSWIHVLFEKSYTMKMGEVRGRGQLMYIANELPLVDRILKGGTEFPKHAELVKGLSPLIGNSVFSANGADWENQRAMINPAFAHTAMNKTMPLMVEAVAAFLARIDGMDRRKAINIDAMMTHVAADIIFRTLFSQTLDTRRSFIIHQAFGRFQRYSHSASMLGLYGFPNRWFERWSERPANAIRGVFAPIVAERFNAFHAGQPAPHKDILQSLIEARHPQTGAHFTLKEVMDQVATIFLAGHETSASTMTWALYLLSECAHVQERARAEVMAVADDAPLTPAMLKDMGVVRNVFRETLRLYPPLAFFPREVPCPMQMRDKNLVPGAMLVVAPWLTQRNKDNWACPHSFNPDRFDDPANADMIKQAWLPFSR…
balikesir_balya___NODE_16577_length_3547_cov_2.662865_3___CYP226D4	balikesir_balya	NODE_16577_length_3547_cov_2.662865_3	CYP226D4	CYP226D	CYP226	Balikesir-Balya						No						d__Bacteria;p__Pseudomonadota;c__Alphaproteobacteria;o__Sphingomonadales;f__Sphingomonadaceae;g__Croceicoccus;s__Croceicoccus sp020985305	MTAKYDAMLDQMVKDYSLVTNGYAGAAPANPYPMFEERRAKCPVAHGDLLQENSIPSMADYMMTGRPVVTLYRYNDIHSVLMNPQDWLSHIVGDGFGAAVDNMLLTAMDGEQHTKYRKTLQKPFMRSQIRKLMDTLIRPVVVNEFVNQLRPNGKADLLREFALPFPIRAMYAYFGFPHNEDLLGNLASWAIQVVAAPQTDPEVAKITIPQSMVAGQSMYETLMPIVQQYRERGEMRNDILGYMMTTEHEGEKFSDEDIASFIRMLLLAAGETTTRSFANMMVQLLENPEVVDVVRQDRSLVPKAVMETMRRDPTAGAVARIAGRDMEVGGMTIPKGTAVLCSIASANRDPEVYEDPDRLWLKRPMRPLLSFGFGPHMCMGMHMALTEMEVALEEILELP…
balikesir_balya___NODE_1671_length_16201_cov_2.173759_7___CYP101C10	balikesir_balya	NODE_1671_length_16201_cov_2.173759_7	CYP101C10	CYP101C	CYP101	Balikesir-Balya	balikesir_balya.semibin_refined.075_sub	05_S201.semibin_refined.075_sub	Turkey_1001	(p__Pseudomonadota) g__Novosphingobium; semibin_refined.075_sub	(p__Pseudomonadota) g__Novosphingobium; Turkey_1001	Yes	79.93	yes	yes	64.1	d__Bacteria;p__Pseudomonadota;c__Alphaproteobacteria;o__Sphingomonadales;f__Sphingomonadaceae;g__Novosphingobium;s__	d__Bacteria;p__Pseudomonadota;c__Alphaproteobacteria;o__RF32;f__CAG-239;g__CAKQTH01;s__CAKQTH01 sp934276635	MIPAHVPADRVVDFDIFNPPGVETDYFAAWKTLLDGPGLVWTTANGGHWIAARGDVVRQLWGDAERFSNQCLAVTPGLGEVMQFIPLQEDGAAHKAYRMPVMKGLASRFVVALEPKVREVARELIEGLRPRGECDFVSDFAEILPLNIFLTLIDVPLEDRPRLRQLGVQLTRPDGSMTVEQLKQAADDYLWPFIQKRMAQPGDDLFSHILSEPVDGRPWTVEEARRMCRNLLFGGLDTVAAMIGMVALHLARHPDDQKWMRDNPRELPGVADELMRRYPTVAVSRNAVGDIQVDGVTIRTGDLVYLPSVLHNLDPKSFSAPEEVRFDRGMAPIRHTTMGVGAHRCVGAGLARMEVIVFLEEWLAGMPEVRLDPTKPVTMKGGNVGACTAIPLVWNP*
balikesir_balya___NODE_16729_length_3524_cov_1.997351_3___CYP116B21	balikesir_balya	NODE_16729_length_3524_cov_1.997351_3	CYP116B21	CYP116B	CYP116	Balikesir-Balya						No						d__Bacteria;p__Bacillota;c__Bacilli;o__Lactobacillales;f__Streptococcaceae;g__Lactococcus;s__Lactococcus cremoris	MTAQNPATNATPSATASAPAMGRCPVDHRSFAQAAAPGGCPVSANAAAFNPFEPAYMQAPAEYLRWAREQEPVFFSPQLGYWVVTRYEDVKAVFRDNLLFSPSIALEKITPATPEVMSILQRYGFAMNRTMVNEDEPDHMERRRLLMDAFLPERLITLEPMVRNLARQYMDRFVNQGRADLVAEMFYEIPLNIALKFLGVPDEGAEQLRQFAVAHTLNTWGRPTAQEQLEIAENVGRFWQTAQQILDTMRAQPDGEGWMYETIRQHLLHPDVVPESYLRSMMMAILAAAHETTSNATANAFLTLLSHRKAWEDICANPALIPNAVEECLRVAGSIIAWRRQATADAVVGGVPIPKGSKLLLVQASANFDPRHFENPDEVDVYREAAVEHLTFGYGAHQC…
balikesir_balya___NODE_1746_length_15861_cov_1.824520_10___CYP125J2	balikesir_balya	NODE_1746_length_15861_cov_1.824520_10	CYP125J2	CYP125J	CYP125	Balikesir-Balya	balikesir_balya.semibin_refined.116	05_S201.semibin_refined.116	Turkey_988	(p__Pseudomonadota) s__Rhizorhabdus sp018006725; semibin_refined.116	(p__Pseudomonadota) s__Rhizorhabdus sp018006725; Turkey_988	Yes	68.98	yes	yes	65.8	d__Bacteria;p__Pseudomonadota;c__Alphaproteobacteria;o__Sphingomonadales;f__Sphingomonadaceae;g__Rhizorhabdus;s__Rhizorhabdus sp018006725	d__Bacteria;p__Pseudomonadota;c__Alphaproteobacteria;o__Sphingomonadales;f__Sphingomonadaceae;g__Rhizorhabdus;s__Rhizorhabdus phycosphaerae	MTDTRPLADPALFDPDRFASHGYPHDIWTEMRRNRPIAWHEDGIRQPFWALARYDDITAIGKDSDNFISSPGVTILRKDQEVEGGGSRVPLMLTMDPPEHHKYRMILRERFKPSVMRALEAHIIERCSEIANDVAAARLAAATNGEQVIDFVDAIAMRLPLDVILELLGVPADDRDQMYEWSNAVIGSEDPEYGDVDLPREAIAAAQQAMFGYFARFIAQRRVAPREDLVSLLVEARIDGTPLTDMEILGFCFLLAIAGNETTRNATSGAMLALIEHPEARRQLTADPSMMVPAVEELLRWVTPIIYMARTATRDIDIAGQTVREGEKVVMFYPSANRDDSVFDRPFDLDFTRKPNRHLTFGFGRHSCLGNDLARIELRAVLTEILARFPQLDLAGPVS…
balikesir_balya___NODE_178_length_53746_cov_3.814450_46___CYP153D34	balikesir_balya	NODE_178_length_53746_cov_3.814450_46	CYP153D34	CYP153D	CYP153	Balikesir-Balya	balikesir_balya.semibin_refined.087_sub	05_S201.semibin_refined.087_sub	Turkey_997	(p__Pseudomonadota) s__Novosphingobium sp900176395; semibin_refined.087_sub	(p__Pseudomonadota) s__Novosphingobium sp900176395; Turkey_997	Yes	64.88	yes	yes	63.3	d__Bacteria;p__Pseudomonadota;c__Alphaproteobacteria;o__Sphingomonadales;f__Sphingomonadaceae;g__Novosphingobium;s__Novosphingobium sp900176395	d__Bacteria;p__Patescibacteria;c__Paceibacteria;o__UBA9983_A;f__DSPV01;g__01-FULL-45-34b;s__01-FULL-45-34b sp001822675	MATQLAPEAPQFTYRSSPTAIEAFSAWLRDNPQAFPAHTHKWDVSRSDIYVEDRWQPIFAEMRREAPVNFVPESPYGAYWNVVNHKAIQHVESLPELFSSSWQYGGITIGDPPADTDPALLAERQLPMFIAMDRPQHTGQRRTVAPAFTPAKMVEMEREIRQRTGEVLDSLPWGEKFDWVDKVSIELTTGMLALLFGFPWPDRRLLTFWSDWAGDVELVLARELSDMRFGFLGEMAHYFQRLWGERMRSGPSGDLISMMIHSEAMNHMSPQEFMGNLVLLIVGGNDTTRNTMSGIVHALDQFPDQRDLLARDPSLIPNAVQECIRYVTPLAHMRRTATADAELFGQEIKAGEKLILWYISANRDESVFENADKLIVDRDNARRHLSFGYGVHRCVGARL…
balikesir_balya___NODE_1859_length_15198_cov_1.861522_15___CYP1294C1	balikesir_balya	NODE_1859_length_15198_cov_1.861522_15	CYP1294C1	CYP1294C	CYP1294	Balikesir-Balya	balikesir_balya.semibin_refined.072_sub	05_S201.semibin_refined.072_sub	Turkey_1002	(p__Pseudomonadota) s__Blastomonas fulva; semibin_refined.072_sub	(p__Pseudomonadota) s__Blastomonas fulva; Turkey_1002	Yes	76.44	yes	yes	64.8	d__Bacteria;p__Pseudomonadota;c__Alphaproteobacteria;o__Sphingomonadales;f__Sphingomonadaceae;g__Blastomonas;s__Blastomonas fulva	d__Bacteria;p__Pseudomonadota;c__Alphaproteobacteria;o__Sphingomonadales;f__Sphingomonadaceae;g__Novosphingobium;s__Novosphingobium endophyticum	MHPTAERIPATVPPELVHKGDFDALTSEGNDPWAAIARLHEGPPVIWMTHANYGRPGWVLTRQDVINEAFIDYEHFSSERPGMIADMLGEPVRLNPIEIDPPRHHAYRQVLNPFFTPKAMKEFDDPVRRCCRELIAQFKDRGECEFAQEFAVRFPSYIFLDLMDMPRDRLGDFIGWQDQLMRGTDPMVRVGAARSIYAYLKEHMAAQQRNPTTALLRGMVGAEIDDRPIDYYELMGMFYVLYVGGLDTVYSTIGWIMHHLAKDRDLQARLRADLSLVPQAIEEFCRAFSVVVTHRQVAKDFVFHGVPMKKGDEVNLPIMLANRDPAVHENPHVIDIDRKPRHIAFGTGTHNCVGIHLAKRELRIVIEEFLTTFADIRLKPGETPRYHTGRTFGFDYLPL…
balikesir_balya___NODE_1869_length_15150_cov_4.483192_18___CYP108D12	balikesir_balya	NODE_1869_length_15150_cov_4.483192_18	CYP108D12	CYP108D	CYP108	Balikesir-Balya	balikesir_balya.semibin_refined.030_sub	05_S201.semibin_refined.030_sub	Turkey_1020	(p__Pseudomonadota) g__Novosphingobium; semibin_refined.030_sub	(p__Pseudomonadota) g__Novosphingobium; Turkey_1020	Yes	66.31	yes	yes	63.9	d__Bacteria;p__Pseudomonadota;c__Alphaproteobacteria;o__Sphingomonadales;f__Sphingomonadaceae;g__Novosphingobium;s__	d__Bacteria;p__Patescibacteria;c__Paceibacteria;o__UBA9983_A;f__DSPV01;g__01-FULL-45-34b;s__01-FULL-45-34b sp001822675	MASVPLVPAEVGRAVIDPKSYGAWDPLLDQFDALRETAPVARIVAPNDEHEPFWLISGFDAAMKVSKDNATFLNNPKSAVFTLRVGDMLARSITGGSPHLVDSLVAMDAPKHPKLRRLTQDWFMPKNLSRLDAEIRKIANEAIDRMLAAGDGKEGEGDFMSLVAAPYPLHVVMQILGVPPEDEAKMLFLTQQMFGGQDEDMNKSGLKDLPPEQISAIVAGAVAEFERYFASLAAERRQNPGEDVATVIANAVIDGEPMSDRDTAGYYIIVASAGHDTTSASSSGAALALARDPDLFARAKADRSLLPGIVEEAIRWTTPVQHFMRTAAADVELAGQQIAKDDWLMINYVAANHDPAQFSNPRAFDATRPANRHLAFGAGSHQCLGLHLARLEMRILLDV…
balikesir_balya___NODE_189_length_51886_cov_3.845998_14___CYP1094A6	balikesir_balya	NODE_189_length_51886_cov_3.845998_14	CYP1094A6	CYP1094A	CYP1094	Balikesir-Balya	balikesir_balya.rosella_refine.117_0	05_S201.rosella_refine.117_0	Turkey_1065	(p__Pseudomonadota) s__Erythrobacter sp019750455; rosella_refine.117_0	(p__Pseudomonadota) s__Erythrobacter sp019750455; Turkey_1065	Yes	37.93	yes	no	66.1	d__Bacteria;p__Pseudomonadota;c__Alphaproteobacteria;o__Sphingomonadales;f__Sphingomonadaceae;g__Erythrobacter;s__Erythrobacter sp019750455	d__Bacteria;p__Pseudomonadota;c__Alphaproteobacteria;o__Sphingomonadales;f__Sphingomonadaceae;g__Erythrobacter;s__Erythrobacter sp001720465	MNKPEGNVFAPETLIDPFDYYRAIHEAGIPIEHLEGMNTWVVYSYDLCSEAAAKPEVFSNDFTALMGREADEDIQAILAEGWPDLPTLLTADHPVHTRNRKLVNLAFSAPRVNAIEADMRQKSIELIEAFADRGKCEFVEEFGVPLPVAMIAGQIGLEDDPKRVKRWSDAAVDRFSQMVDHQRKLECARSLVEFQHYIKGLIDDRKANGGNDLLTDLVEARIEGEKPLEDPEIMSLMQQFMVAGNETTTSTLAGGLLQLIRNPDQMAKAKAAAGGRDPKVLMNLVEEALRYETPTAGMWRIVKQDTELGGVAIPAGAVVQLRYAAANRDPSKFPDPDRFDIERAKARTHLSFGKGPHMCVGNMLSRKEMLVAFDELLERLDNFAVADEKEIRILPNILL…
balikesir_balya___NODE_189_length_51886_cov_3.845998_26___CYP1090C3	balikesir_balya	NODE_189_length_51886_cov_3.845998_26	CYP1090C3	CYP1090C	CYP1090	Balikesir-Balya	balikesir_balya.rosella_refine.117_0	05_S201.rosella_refine.117_0	Turkey_1065	(p__Pseudomonadota) s__Erythrobacter sp019750455; rosella_refine.117_0	(p__Pseudomonadota) s__Erythrobacter sp019750455; Turkey_1065	Yes	37.93	yes	no	66.1	d__Bacteria;p__Pseudomonadota;c__Alphaproteobacteria;o__Sphingomonadales;f__Sphingomonadaceae;g__Erythrobacter;s__Erythrobacter sp019750455	d__Bacteria;p__Pseudomonadota;c__Gammaproteobacteria;o__Enterobacterales;f__Enterobacteriaceae;g__Klebsiella;s__Klebsiella pneumoniae	MNSPPQINLFDPALQQCPYEAYKQLRDEAPVYNIPGTQIYVVSRYDHVREVLMDPSRFPSTAANELMRASPVDMERGRKVAERFRAKGWLPAPTLAGRDDPNHKQMRAMFNEAFKPSRIKEIDPRVETLAYELIDQFVGHGKCDWVRQFCVPLPLFIIGEQMGARREDMWRIKGWTDAFFHRISLMLPEDKHLEMVDREIEAQHYFQPIFERLREHPDGSLISVLVNTVIEGWGRPLNDEELHAEMMADTFVGGSETTTNALAAGMKLLIENKDVWAKLKADPEKYMRTFVEEVLRLESPVQSLMRFTHKDVELDGVTIPAGSVVNVRYGAANRDERFFECPDKLDLERPKAGAHMAFGSGTHHCLGAPLARRELTWGFQAVVDRFEDMWFAEGQNDFS…
balikesir_balya___NODE_189_length_51886_cov_3.845998_28___CYP1204A6	balikesir_balya	NODE_189_length_51886_cov_3.845998_28	CYP1204A6	CYP1204A	CYP1204	Balikesir-Balya	balikesir_balya.rosella_refine.117_0	05_S201.rosella_refine.117_0	Turkey_1065	(p__Pseudomonadota) s__Erythrobacter sp019750455; rosella_refine.117_0	(p__Pseudomonadota) s__Erythrobacter sp019750455; Turkey_1065	Yes	37.93	yes	no	66.1	d__Bacteria;p__Pseudomonadota;c__Alphaproteobacteria;o__Sphingomonadales;f__Sphingomonadaceae;g__Erythrobacter;s__Erythrobacter sp019750455	d__Bacteria;p__Pseudomonadota;c__Alphaproteobacteria;o__Sphingomonadales;f__Sphingomonadaceae;g__Erythrobacter;s__Erythrobacter sp001557115	MGGTGKLARFRKVEAAGQPPHQQLADSLSGEAPRVGRGGLQAEAPRTLAEVDLFAPGAQEHWYDAYAILHEEAPVQRLPGEGLTPGTDAFVLTKYEDVRRVVMDWERFPPTLSLLVAHIQASGEMPTHIPDIDAMVASIVSLRPDPELWRAHRKELTDPWVGPGCTRHAAMITGHVDDLIAGMLEKARAGEVVDFVADFARPLPQRVMASVLGFPLEDIPRLEQWGNAQVMSYVIGTTHKNILTPEQSAEKFRLLAGMKEYVAQQTREKRAHPRDDMVSFLTQVEYQALGRKLTDDEINGVVYAMVIGGLETTQYALAEQAQLLCERPGMFARLRGDRALIRTFIEEGMRLRSPTQGLSTRICAQDEVFQGVAVPAGSMLHLRWAAANIDADEFDDPLD…
balikesir_balya___NODE_19004_length_3225_cov_1.248547_1___CYP203A16	balikesir_balya	NODE_19004_length_3225_cov_1.248547_1	CYP203A16	CYP203A	CYP203	Balikesir-Balya						No						d__Bacteria;p__Pseudomonadota;c__Gammaproteobacteria;o__Burkholderiales;f__Burkholderiaceae_B;g__Aquabacterium_A;s__Aquabacterium_A sp002198735	MFRFDPYSPAVDANPFPFYKTLRDEHPCFWSEEANMWVLSRYDDIVAAGQDWRTYSSAKGNLMTELPGRAGATLGTTDPPRHDRLRGLVQHAFARRNLMALADPIRAIAKDVAGGLKGKAQFDFVSDFSSKFTVRVLFAALGLPMGDEGTVRDKAVMMVQSDPVTRTKGPEHLAAYQWMQDYASSVIAERRANPQDDLISHFSAAEIDGDKLDEREVLLTTTTLIMAGIESLGGFMAMFGLNMADYADARRQVVANPALLPDAVEESLRFNTSAQRFRRCLQRDVALHGQVMKAGDFVCLAYGSGNRDERKYPNPEVYDITRKPRGHLGFGGGVHACLGTEIARLGVKIAFEEFHQVVPDYQRVQAQLSWMPSSTFRSPLRLELAPQ*
balikesir_balya___NODE_1902_length_14986_cov_3.263207_12___CYP1698B1	balikesir_balya	NODE_1902_length_14986_cov_3.263207_12	CYP1698B1	CYP1698B	CYP1698	Balikesir-Balya	balikesir_balya.semibin_refined.065_sub	05_S201.semibin_refined.065_sub	Turkey_1003	(p__Pseudomonadota) g__Zoogloea; semibin_refined.065_sub	(p__Pseudomonadota) g__Zoogloea; Turkey_1003	Yes	65.73	yes	yes	66.2	d__Bacteria;p__Pseudomonadota;c__Gammaproteobacteria;o__Burkholderiales;f__Rhodocyclaceae;g__Zoogloea;s__	d__Bacteria;p__Pseudomonadota;c__Gammaproteobacteria;o__Enterobacterales;f__Enterobacteriaceae;g__Escherichia;s__Escherichia coli	MLVLLKALARLSAWSPLICRLAVVLLRNPLRLLGWKAYERWLLTLRLPVGGLALANDPAIVETVLRNRDDVFPKSAHLALILRPLIGEGVFGQGGGELVKNMRKAYFLALAGVPDEEVDRVSRRLCQEYLVRWRAAPSGVAVPRELSRLTIDIVTECLLGGRFAPAQSEAFVDAFFTYHRRASAFLLMCSGNALRDTPALLGRMQLEPVGRRLREMIQDCFVAPWLGQPEAGWPPFHRQVLDTLRRAYGEGVERVVLEARLLDEVAVMILAGHETTASVLSWLLWELSGGALPESDRPRAESVDAMIQESLRLYPPIAFFLRDVEAVTEFRGKTLAAGSAVVISPWTLQRHKGLWQDAERFCPARWFRKEGAATHDRNTFVPFGGGGRLCPGRNFAGIE…
balikesir_balya___NODE_19088_length_3214_cov_1.100745_3___CYP153A131	balikesir_balya	NODE_19088_length_3214_cov_1.100745_3	CYP153A131	CYP153A	CYP153	Balikesir-Balya	balikesir_balya.semibin_refined.033_sub	05_S201.semibin_refined.033_sub	Turkey_1019	Unclassified Bacteria; semibin_refined.033_sub	Unclassified Bacteria; Turkey_1019	No						d__Bacteria;p__Pseudomonadota;c__Gammaproteobacteria;o__Burkholderiales;f__Rhodocyclaceae;g__Azonexus;s__Azonexus sp002345845	MTTTLSQHEEIARTIPLDEIDVSKTELYEQDALHPYFARLRKDAPVHYCKDSLYGPYWSITKFNDIVAVDTNHKVFSSDESVGSFVLDDTTLNAVDGGIYMPNFLGMDPPRHDIHRMAVSPIVAPQNLLRFEKLIRERTKKVFDELPVGETFNWVDRVSIELTTMMLATLLDFPWEDRRRLTRWSDVVTTRPGFGVVDTWEQRETELRECAAYFLDLFKERAKLPPQPDLVSMLAHSEAMKTLTPDEFLGLLVLLIVGGNDTTRSSMSGGAYAVTQYPGEFAKAKANPALISSAVPEIVRWQTPIAHMRRTALQDIEFGGQLIKKGDKVAMWYLSGNRDDEVIDRPMDFIVDRERPRHHLSFGFGIHRCLGNRLAELQLKEVYSEVLRRFSRIEVIGEP…
balikesir_balya___NODE_196_length_51514_cov_8.204449_26___CYP116B171	balikesir_balya	NODE_196_length_51514_cov_8.204449_26	CYP116B171	CYP116B	CYP116	Balikesir-Balya	balikesir_balya.rosella_refined.011	05_S201.rosella_refined.011	Turkey_1035	(p__Pseudomonadota) s__Hylemonella delicata; rosella_refined.011	(p__Pseudomonadota) s__Hylemonella delicata; Turkey_1035	Yes	55.41	yes	yes	63.8	d__Bacteria;p__Pseudomonadota;c__Gammaproteobacteria;o__Burkholderiales;f__Burkholderiaceae_B;g__Hylemonella;s__Hylemonella delicata	d__Bacteria;p__Pseudomonadota;c__Gammaproteobacteria;o__Burkholderiales;f__Burkholderiaceae_B;g__Hylemonella;s__Hylemonella delicata	MNSSSAAAIKPGCPIDHKALTGLQAPNGCPISQRAAEFDPFEDAYQQDPPEYVRWAREQEPVFYSPKLGYWVVTRYDDIKAIFRDNITFSPSIALEKITPTSQEANDVLASYNYAMNRTLVNEDEPAHMARRRVLMEPFTPEALKHHEPMVRQVTREYVDRFINDGKADLVDQMLWEVPLTIALHFLGVPEEDMDTLRQYSIAHTVNTWGRPKPEEQIKVAHAVGNFWQLAGKILDKMRKDPSGPGWMRYGIRKQAEYPDVVTDSYLHSMMMAGIVAAHETTANATANAVKLLLQHPSAWRDICEDPGLIPNAVEECIRYNGSVAAWRRLATKDTRIGDIDISAGSRLLIVMSSANHDGRHFEDPDLFDIRRDNSSEHLTFGYGSHQCMGKNLARLELQ…
balikesir_balya___NODE_205_length_50481_cov_4.554236_4___CYP111A8	balikesir_balya	NODE_205_length_50481_cov_4.554236_4	CYP111A8	CYP111A	CYP111	Balikesir-Balya	balikesir_balya.semibin_refined.030_sub	05_S201.semibin_refined.030_sub	Turkey_1020	(p__Pseudomonadota) g__Novosphingobium; semibin_refined.030_sub	(p__Pseudomonadota) g__Novosphingobium; Turkey_1020	Yes	66.31	yes	yes	63.9	d__Bacteria;p__Pseudomonadota;c__Alphaproteobacteria;o__Sphingomonadales;f__Sphingomonadaceae;g__Novosphingobium;s__	d__Bacteria;p__Bacillota_A;c__Clostridia;o__Oscillospirales;f__Acutalibacteraceae;g__Ruminococcus_E;s__Ruminococcus_E sp900319655	MVDLKNPDTYAGGVPYAALAEMRGRGPVHWNPESDGAGFWAVLAHDEIVAVSRQPDLFSSAYENGGHRIFNENEVGLTGAGEAAIGIPFISRDATSHTQYRKFVMPALSPGRLEGIEARIAERVERLFAQVPLGETVDILPLLTVPLPLLTLAELLGVQPEMWGDLHRWTDAFVGEDDPDFRQSPEAMQAVLGEFMGFASALYEERRANPGPDIASLLANAQIRGEAVPLRDFIANLILALVGGNETTRNSINHSLIAFADNRDQWEMLRADPALLPGAVKEMVRFASPVIHMRRTAMRDTELGGQTIRKGDKVVVFYPAANRDPAVFAAPDRFDIARPAKQHLAFGAGAHVCVGSRLAEMQLRLAFAEMARQVRSIEVVGEPARVRSNFINGFKRLEV…
balikesir_balya___NODE_20931_length_3019_cov_3.140387_2___CYP195A39	balikesir_balya	NODE_20931_length_3019_cov_3.140387_2	CYP195A39	CYP195A	CYP195	Balikesir-Balya						No						d__Bacteria;p__Pseudomonadota;c__Gammaproteobacteria;o__Burkholderiales;f__Burkholderiaceae_B;g__Hydrogenophaga;s__Hydrogenophaga aromaticivorans	MTTHDITPSMAPERAQEIARSFDLRALAPDFLANPYPVYAVLREHEPVRRMPDGSVFLTRCADLMAVYRDAQTFSSDKQVEFAPKYGKGSALFEHHTTSLVFNDPPLHTRVRRLIMGALTRRAIADMEPGLILLVDSLLDDLSKRGGGDLIEDFASAIPVEIIGNLLDVPHGDRGPLRDWSLAILGALEPTLTPAQLALGNQAVTDMLAYLRTLVVQRRRHPGDPERDVLTRLIQGENGNGKGGEQLSEVELLQNCIFLLNAGHETTTNLIGNGLIALQEHPQARRFLHTALKHTEGDAAAQETVLTRAVDEFLRFESSNQLGNRRAVKNTQVGGVDLPAGTLVTLCIGAANRDPAQFTDPEVLNLAREANKHLAFGFGIHQCAGLSLARLEGRIAIGR…
balikesir_balya___NODE_210_length_50029_cov_3.716344_41___CYP101J6	balikesir_balya	NODE_210_length_50029_cov_3.716344_41	CYP101J6	CYP101J	CYP101	Balikesir-Balya	balikesir_balya.semibin_refined.087_sub	05_S201.semibin_refined.087_sub	Turkey_997	(p__Pseudomonadota) s__Novosphingobium sp900176395; semibin_refined.087_sub	(p__Pseudomonadota) s__Novosphingobium sp900176395; Turkey_997	Yes	64.88	yes	yes	63.3	d__Bacteria;p__Pseudomonadota;c__Alphaproteobacteria;o__Sphingomonadales;f__Sphingomonadaceae;g__Novosphingobium;s__Novosphingobium sp900176395	d__Bacteria;p__Actinomycetota;c__Coriobacteriia;o__Coriobacteriales;f__Eggerthellaceae;g__Anaerotardibacter;s__Anaerotardibacter sp900538545	MSDAATLATPAADVPPDRIVDFDIYNPFHGQHDLHVAWAELQKSTTHEIVWSPYNEGHWIALSPDLINQVYSDATRFSSRVVLVPKSTAGEAYAEFIPLSLDPPVHRPFRKVLNDKLYGSAIHPLEPKVRKLTAELIDGFVANGRCDFVHEFAEQLPLRVFMQLVDLPVEHLPKLKHLADQFTRPDGSITPAEATEAFKAYIAPILEERKTSGGDDLLTHIATSQVNGKPMTLSESARLAIQVLVGGLDTVVNFMSFTMRVLAEAPEVQERLAANHDLHHAAINECLRRLPLVSSAREVVADTVVDGVTLKAGDMVVAPTELYALSPQMNDNPMAFDLDRKVRNHMAFGSGHHTCPGQFLARMEMKVLLEEWFARIPRFELEPGQNLRHRGGIVGGCEP…
balikesir_balya___NODE_216_length_49140_cov_4.626283_37___CYP1098B8	balikesir_balya	NODE_216_length_49140_cov_4.626283_37	CYP1098B8	CYP1098B	CYP1098	Balikesir-Balya	balikesir_balya.rosella_refine.216_0	05_S201.rosella_refine.216_0	Turkey_1054	(p__Pseudomonadota) g__Hydrogenophaga; rosella_refine.216_0	(p__Pseudomonadota) g__Hydrogenophaga; Turkey_1054	Yes	51.72	yes	yes	66	d__Bacteria;p__Pseudomonadota;c__Gammaproteobacteria;o__Burkholderiales;f__Burkholderiaceae_B;g__Hydrogenophaga;s__	d__Bacteria;p__Pseudomonadota;c__Zetaproteobacteria;o__Mariprofundales;f__Mariprofundaceae;g__GCA-2401635;s__GCA-2401635 sp002401635	MHFCPAYPKPRKSKASALLMFFSARRSWLDALYERSYRMQMGEVHLPGLDLYMVNEPALVKRVMGEDAAQFPKSPLLGEALKPLLGESIFTTNGEQWRRQRHMMDPAFAQARLNVAFPVMCAATQAMMTRLDALPDGGEHDVEVEMTHVTADIIFRTIFSVPMEGVDARRIFEAFARFQAVAPRLLLPSIYGVRWLVWPWDAWRSRQAAREIRGLLEALIRPRFDAHRAGEPAQAADILQSFMEATDPQHGGGFSFDELVDQVAMLFLAGHETSASALTWACHLLANAPEVQERAHAEVVQQLGERLPELSDMKAMNLTRNVFRETLRLFPPVGFMARQAASACTLRKKAVRQGATVVVAPWLIQRHHDLWQEPDAFNPDRYDNDASRESLRQGYLPFG…
balikesir_balya___NODE_2198_length_13776_cov_2.160891_14___CYP153D35	balikesir_balya	NODE_2198_length_13776_cov_2.160891_14	CYP153D35	CYP153D	CYP153	Balikesir-Balya	balikesir_balya.semibin_refined.048	05_S201.semibin_refined.048	Turkey_1011	(p__Pseudomonadota) s__Novosphingobium sp020853995; semibin_refined.048	(p__Pseudomonadota) s__Novosphingobium sp020853995; Turkey_1011	Yes	94.15	yes	yes	59.3	d__Bacteria;p__Pseudomonadota;c__Alphaproteobacteria;o__Sphingomonadales;f__Sphingomonadaceae;g__Novosphingobium;s__Novosphingobium sp020853995	d__Bacteria;p__Pseudomonadota;c__Alphaproteobacteria;o__Sphingomonadales;f__Sphingomonadaceae;g__Novosphingobium;s__Novosphingobium indicum	MATSPAPEVPAFTYRTSPTATEAFDAWLKDNPQAIPTGGHPWDVSRSDIYVEDRWQPVFAQMRANAPVNRVPESAYGAYWNVVSHKAITHVESLPELFSSSWQYGGITIGDPPTDVDPAVMAERQLPMFIAMDRPEHTGQRRTVAPAFTPARMVAMDAEIRRRTASVLDALPWGETFDWVDKVSIELTTGMLAILFGFPWEDRRLLTFWSDWAGDVELTLAKELADTRFGLLGEMAHYFQRLWVERSQAAPADDLISMMIHSEAMNHMSPQEFMGNLMLLIVGGNDTTRNTMSGIVHALDQFPDQRALLESDQGLIPNTVQECLRFVTPLAHMRRTASADTDLFGQDIKAGDKVVLWYLSANRDESVFENPDKLMVERPNARRHLSFGHGIHRCVGARL…
balikesir_balya___NODE_22122_length_2907_cov_1.344964_2___CYP196A17	balikesir_balya	NODE_22122_length_2907_cov_1.344964_2	CYP196A17	CYP196A	CYP196	Balikesir-Balya						No						d__Bacteria;p__Pseudomonadota;c__Alphaproteobacteria;o__Sphingomonadales;f__Sphingomonadaceae;g__Blastomonas;s__Blastomonas fulva	MATVLAPQAPAAPREMFPDHSIQRDSGNPHWTRLPGSNALDHIPGEDGLPILGVTLRMLADPEGFGNEMRAKYGPVYRTNAFGRRQVALFGADANELVLFDRDKVFSSEQGWGPVLNLLFPRGLMLMDFDHHRADRRALSIAFKPAPMRHYAESLNEGIGARVLQWSNKDITFYSEIKKLTLDLAATSFLGIPWGPEADKINTAFVDMVQASIGVVRRPLPFTKMGKGVAGRKFLVDYFTPQVLQRREQQGPDMFSQFCRATRDDGSLLTTDEVVDHMNFLMMAAHDTITSSASSLIWLLAKNPEWQDKIRAELLEHAPAGAPMPYDALPNLELTEMAFKEALRLIPPVPSTPRRALKDFEFGGYRIPAGTPVSISAAYTHKQEEHWPDPLRFDPLRFT…
balikesir_balya___NODE_22590_length_2867_cov_1.154745_3___CYP108D16	balikesir_balya	NODE_22590_length_2867_cov_1.154745_3	CYP108D16	CYP108D	CYP108	Balikesir-Balya						No						d__Bacteria;p__Pseudomonadota;c__Alphaproteobacteria;o__Sphingomonadales;f__Sphingomonadaceae;g__Erythrobacter;s__Erythrobacter sp002952215	MTGEAVLPGDIARRVIDPHAYAEWDGLLDTFDAIRASTPVAKVQPDTPGLFDPFWLVTGYDDVMRISKDNAAFLNNPRPVVFSFNQAIEFSRAATGSNMLVDSLVVFDAPIHPKYRKLTQEWFMPRNLARLEDELRALAARTVDRMIAAGGEVDFVKEVSGPYPLRVVMQILGVPPADEFRMQILTQQLFGGQDKDLSGSGLDQMTPEQVVQIVAGAVKTFEDYFAGIAEDRRANPTDDVASVIANATVDGAPLPPRDMAGYYIIVATAGHDTTSASTAGAMQALARDPAQYARVRADRSLLPGIVEEAIRWTTPVQHFMRTASEDCELSGQQIKAGDWLMINYVAANHDPAQFPDPRRFDAARSPNRHLAFGAGAHQCLGLHLARLEMRILFEAILDR…
balikesir_balya___NODE_234_length_46935_cov_3.124081_31___CYP1083A2	balikesir_balya	NODE_234_length_46935_cov_3.124081_31	CYP1083A2	CYP1083A	CYP1083	Balikesir-Balya	balikesir_balya.rosella_refine.211_0	05_S201.rosella_refine.211_0	Turkey_1058	Unclassified Bacteria; rosella_refine.211_0	Unclassified Bacteria; Turkey_1058	No						d__Bacteria;p__Pseudomonadota;c__Alphaproteobacteria;o__Sphingomonadales;f__Sphingomonadaceae;g__Sphingobium;s__Sphingobium bisphenolicum	MMFPEQPIPDHVPPELVSRDFPFIFGMTTTEDPFDDLAMQVHEGPDIIYAAHAYPGGTPAWVPRRMAHLREIYLDTDHFSSTDFSPYSKLVGGNWINSPAELDPPAHGPFRQMVNPAFTPKAMAALEDKIRHYAVEYIDAFAPRGQCEFMGDFAFEFPIKVFMELMGLPHDRMSEFMEWEMNLLHNHDLSKIAEATRSVLAYLGGEIEDRRANPRNDLISFGVQGRIDGRALTDDELLGFMFNLFIGGLDTVSTNMGLHFRHLGSHPEDQAHLRANPSEIPHAIDELMRAYGAVTTFRTCKKETEVAGIRFMPGDKVAMSTTLAGRDPAEFDAPAEVRLDRRPRHVGFGFGIHTCVGMHLARRELRIAMEEFLARIPDFRIAPGHQVECHLGMIQPVAL…
balikesir_balya___NODE_23827_length_2767_cov_2.034848_4___CYP1204A5	balikesir_balya	NODE_23827_length_2767_cov_2.034848_4	CYP1204A5	CYP1204A	CYP1204	Balikesir-Balya						No						d__Bacteria;p__Campylobacterota;c__Campylobacteria;o__Campylobacterales;f__Helicobacteraceae;g__Helicobacter;s__Helicobacter pylori_BU	MQSEAPRTLSQVDLFAPGAQEHWYPAYAILHAKCPVQRLPGEGLTPGSDAFVLTKYEDVRRVVMDWDRFPPTLSLLVAHIRQSGEMPTHIPDLDAMIASIVTLRPDPDLWRAHRKELTDPWVGPGCTRHAAMIAAHVDDLIAEMLDKARAGEVVDFVADFARPLPQRVMASVLGFPMEDIPRLEQWGNAQVMSYVIGTTHKNILTPEQTAEKFRLLAGMKEYVAEKTREKRSAPQDDMVSFLTQVEYQALGRKLTDDEINGVVYAMVIGGLETTQYALAEQAQLLCERPGMFGTLRVDRAAIRTFIEEGMRLRSPTQGLSTRICSQDEVFQGVAVPAGSMLHLRWAAANIDADEFEDPLDLNLTRKAATRHLAFSQGPRSCPGSNISRLEQLIAWDRLA…
balikesir_balya___NODE_244_length_45471_cov_3.323196_17___CYP1337A3	balikesir_balya	NODE_244_length_45471_cov_3.323196_17	CYP1337A3	CYP1337A	CYP1337	Balikesir-Balya	balikesir_balya.concoct.006_sub	05_S201.concoct.006_sub	Turkey_1136	Unclassified Bacteria; concoct.006_sub	Unclassified Bacteria; Turkey_1136	No						d__Bacteria;p__Pseudomonadota;c__Alphaproteobacteria;o__Sphingomonadales;f__Sphingomonadaceae;g__Croceicoccus;s__Croceicoccus pelagius	MTSSAKDFGTWASPEVQRCPIPHLNRLLEEAPVYRDEGTGMVWVSRYEDINFVNSNPDIFSSRTPIMINRKTSVSEEVARRYKERGWPEEHVLAFADPPEHTLHRALVDKVFTPSYTKQLEPYALAIIDDLIDGFIEDGETDLSAGFAVHLPMYIISDQLGVDRKDYEQFKLWSNAWVDRNDPNCPPDRELMLTDRMIDMQNYLAERARYYEANPSDNLISRLVHADVDGERLTMGQLLMVAQLILVAGNETTTTGITSAMWMILKDPALKERVMTEEKAVPAVIEEMLRAHAPVPQQYRYTTQDTEIGGFPVPKDTIIAVSYLAGNYDKAKWECPETIDIDRRGVRNHLAFGRGIHFCVGNQLARMEMRVAIRRLLERLKDLRLSEKHPAPQWMANFQ…
balikesir_balya___NODE_2537_length_12619_cov_1.877121_10___CYP101C8	balikesir_balya	NODE_2537_length_12619_cov_1.877121_10	CYP101C8	CYP101C	CYP101	Balikesir-Balya	balikesir_balya.semibin_refined.048	05_S201.semibin_refined.048	Turkey_1011	(p__Pseudomonadota) s__Novosphingobium sp020853995; semibin_refined.048	(p__Pseudomonadota) s__Novosphingobium sp020853995; Turkey_1011	Yes	94.15	yes	yes	59.3	d__Bacteria;p__Pseudomonadota;c__Alphaproteobacteria;o__Sphingomonadales;f__Sphingomonadaceae;g__Novosphingobium;s__Novosphingobium sp020853995	d__Bacteria;p__Pseudomonadota;c__Alphaproteobacteria;o__UBA828;f__UBA828;g__WTGU01;s__WTGU01 sp011523425	MIPAHVPADRIVNFDIFNPPGVEDDYFASWKTLLDGPGIVWTTANGGHWIGARGDVVRSLWNDSERLSNECLAVTPGLGDVMQFIPLQQDGAEHKAFRMAVMKGLASRYVVALEPRVVEIARELIADLLPHGGCDFVAEFAEILPLNIFLSLIDVPLEDRPRLRQLGVQLTRPDGSMTVEGLKQAADDYLWPFIQKRMAEPGDDLFSHILSEPVMGRKWTEDEARRMCRNLLFGGLDTVAAMFGMVALHLARHPEDQKLLREQPDLIPAAADELMRRYPTVAVSRNAVADVDVDGVTIRQGDLVYLPSVLHNLDPASFDSPDEVRFDRDLTPIRHTTMGVGAHRCVGAGLARMEVIVFLREWLSLMPEFRLDPAQPVRMKGGNVGACTAIPLVWQGIS*
balikesir_balya___NODE_2548_length_12586_cov_3.690746_5___CYP108A7	balikesir_balya	NODE_2548_length_12586_cov_3.690746_5	CYP108A7	CYP108A	CYP108	Balikesir-Balya	balikesir_balya.rosella_refine.75_0	05_S201.rosella_refine.75_0	Turkey_1037	Unclassified Bacteria; rosella_refine.75_0	Unclassified Bacteria; Turkey_1037	No						d__Bacteria;p__Pseudomonadota;c__Alphaproteobacteria;o__Sphingomonadales;f__Sphingomonadaceae;g__Sphingobium;s__Sphingobium cupriresistens	MATSLDADVRPIIPDEIARIVIAPKSYTDDATIYGAFKWLRDNMPLGIAQVPGYDPIWVVTKHADIKEVERNSKLFHNADHNPILVDQASDAFTRAINGGSIRILSSLTYMDPPEHASYRTLTSNWFLPGRISKLEEQIRVLARQSVDNLLSFDGECDFVRDFALHYPLRVIMTLFGVPPEDEPRMLKLTQEFFGVHDPEEQRPEMANDPVVAARQWAASIEEFYTYFDKLSADRRENPTDDLLSLIANSRINGAPIPRNEANGYYVAIATAGHDTTSSSTAGGLHGMMLYPENWAKVKADPSLIPGLVNEAIRWTSPVKHFMRNATADTVVRGMDIRAMERLMICYPSGNRDEAVFADADRFDITRSPNPHIAFGFGPHMCLGQHLAKLEMRILFEEL…
balikesir_balya___NODE_2787_length_11863_cov_1.810668_8___CYP1380A3	balikesir_balya	NODE_2787_length_11863_cov_1.810668_8	CYP1380A3	CYP1380A	CYP1380	Balikesir-Balya	balikesir_balya.semibin_refined.072_sub	05_S201.semibin_refined.072_sub	Turkey_1002	(p__Pseudomonadota) s__Blastomonas fulva; semibin_refined.072_sub	(p__Pseudomonadota) s__Blastomonas fulva; Turkey_1002	Yes	76.44	yes	yes	64.8	d__Bacteria;p__Pseudomonadota;c__Alphaproteobacteria;o__Sphingomonadales;f__Sphingomonadaceae;g__Blastomonas;s__Blastomonas fulva	d__Bacteria;p__Pseudomonadota;c__Alphaproteobacteria;o__Sphingomonadales;f__Sphingomonadaceae;g__Novosphingobium;s__Novosphingobium aureum	MATADTQASTQAATDEDRRLIEQGSLLDPVVHKHPRRFYTAMRKLDPVHYDATIDMYLVSRWEDIQTIQRDPLTFSVNKGYHEQQAKGFHEEFRAILERDGGGYFPDAIMSDPPYHTRIRKLMEQAFTGHRVKELEPRIESVVDDLLDEIDKRATSEGRKSMDAVSDFAQPLTIRIICEQLGLDWSIKDKIADWSTAVTAQIGRMQNREDMLANAARICELQQFLIAEVKARENEPREDMISDLVHARIGDGDKLDFSEVISSIRALLVAGNETTATALANLVLILATEPQIAQKLYEIADDDRQMNRFVEELLRIEPPVRALSRMTTAEVELGGKTLPKGAHLLLMYASANDEPEIFPSPRDFDMDRKNIMKHVSFGGGVHKCVGLALARMEIKVAAR…
balikesir_balya___NODE_28568_length_2448_cov_3.569151_2___CYP108D15	balikesir_balya	NODE_28568_length_2448_cov_3.569151_2	CYP108D15	CYP108D	CYP108	Balikesir-Balya	balikesir_balya.metabat2_refined.014_sub	05_S201.metabat2_refined.014_sub	Turkey_1103	(p__Pseudomonadota) s__Erythrobacter sp019750455; metabat2_refined.014_sub	(p__Pseudomonadota) s__Erythrobacter sp019750455; Turkey_1103	Yes	9.95	yes	no	66.5	d__Bacteria;p__Pseudomonadota;c__Alphaproteobacteria;o__Sphingomonadales;f__Sphingomonadaceae;g__Erythrobacter;s__Erythrobacter sp019750455	d__Bacteria;p__Pseudomonadota;c__Alphaproteobacteria;o__Sphingomonadales;f__Sphingomonadaceae;g__Erythrobacter;s__Erythrobacter sp002952215	MSGEAVLPGDIARRVIDPHAYAQWDGLLDTFDAIRAETPVAKVQPDTPGLFEPFWLVTRYDDVMRISKDNAAFLNNPRPVVFSFNQAIEFSRAATGSNMLVDSLVVFDAPIHPKYRKLTQEWFMPRNLGKLEDELRALAARTVDRMLEQGPEVDFVKEVSGPYPLRVVMQILGVPPEDEFRMQMLTQQLFGGQDKDLSGSGMDQMTPEQVVQIVAGAVKTFEDYFAALAEDRRRNPTDDVASVIANATVDGQPLPPRDMAGYYIIVATAGHDTTSASTAGAMQALARDPEQYARVRADRSLLPGIVEEAIRWTSPVQHFMRTAAEDCEIGGQQIKAGDWLMINYVAANHDPAQFAEPRRFDAARSPNRHLAFGAGAHQCLGLHLARLEMKILFEAILDR…
balikesir_balya___NODE_286_length_42651_cov_8.016861_4___CYP203A17	balikesir_balya	NODE_286_length_42651_cov_8.016861_4	CYP203A17	CYP203A	CYP203	Balikesir-Balya	balikesir_balya.rosella_refined.011	05_S201.rosella_refined.011	Turkey_1035	(p__Pseudomonadota) s__Hylemonella delicata; rosella_refined.011	(p__Pseudomonadota) s__Hylemonella delicata; Turkey_1035	Yes	55.41	yes	yes	63.8	d__Bacteria;p__Pseudomonadota;c__Gammaproteobacteria;o__Burkholderiales;f__Burkholderiaceae_B;g__Hylemonella;s__Hylemonella delicata	d__Bacteria;p__Pseudomonadota;c__Gammaproteobacteria;o__Burkholderiales;f__Burkholderiaceae_B;g__Acidovorax;s__Acidovorax sp002176815	MFVFDPYDPIVDSNPFPLYKELRDNHPCYWSEAGKIWVLSRYADVVTAASDWQTYSSLKGNLLAELPSRTGATLGTTDPPRHDRLRALVQHAFTRRNLSGLDEQLREIARSAVKSFEGRKQFDFNREFSTAMTMKTLSLIIGLPPTDEGHLRRQAMLCVQTDPVVKGKTEEHEVAFKWINEFAKSVIEERRAHPKDDLISHFSVAEIDGDRLDEREVIMTTTMLIVAGAESLGAFMSLMAMNLADHPEALARCVQNPELLTDAIEESLRFNTSAQRFKRTLTRDVELHGQLMKAGDAVCLTYGSANRDERQFPDPDRYDLDRKPRGHLGFGNGVHACLGSMMARQVLRIAFEEFHKVFPRYRRAEAELPWMPSTNFRSPMRLELIFD*
balikesir_balya___NODE_2878_length_11597_cov_1.993897_3___CYP225A11a	balikesir_balya	NODE_2878_length_11597_cov_1.993897_3	CYP225A11a	CYP225A	CYP225	Balikesir-Balya	balikesir_balya.semibin_refined.048	05_S201.semibin_refined.048	Turkey_1011	(p__Pseudomonadota) s__Novosphingobium sp020853995; semibin_refined.048	(p__Pseudomonadota) s__Novosphingobium sp020853995; Turkey_1011	Yes	94.15	yes	yes	59.3	d__Bacteria;p__Pseudomonadota;c__Alphaproteobacteria;o__Sphingomonadales;f__Sphingomonadaceae;g__Novosphingobium;s__Novosphingobium sp020853995	d__Bacteria;p__Pseudomonadota;c__Alphaproteobacteria;o__Sphingomonadales;f__Sphingomonadaceae;g__Novosphingobium;s__Novosphingobium aromaticivorans	MQFPFSRSTDTHIDLSSQDAFNEGAPFATFDRMRREDPMAWSEMLNGDKGFWSVTRHADLLELNRQADLLSSAKGIRMEDQSEEEYEARKTFQETDAPHHRGFRALVSKAFSKSTVAGFEEQIRTIVTDLLDVALDEGEFDAVDRIARRLPMQMLAQIMGVPQEDGPWLVEKGDALISNSDPDYTDFVVDQVDTEAYRMLPFRSPAAVELFDYANGLLDRMDAGEQIGVLNLVRQTTSTGVQMSRDEFRNFFCLLVAAGNDTTRYSISATIHAIANNPHLLQALKNGDFLSWEAAADEMVRYASPTTHFRRTATRAFEFHGKQVQAGDKVLLWFLSGNRDETAIADPYTIDLHRERNPFLSFGQGGPHICLGMWLAKLEVAIVMQELAKRISSIEQVAD…
balikesir_balya___NODE_2959_length_11443_cov_3.369212_6___CYP145M1	balikesir_balya	NODE_2959_length_11443_cov_3.369212_6	CYP145M1	CYP145M	CYP145	Balikesir-Balya	balikesir_balya.semibin_refined.087_sub	05_S201.semibin_refined.087_sub	Turkey_997	(p__Pseudomonadota) s__Novosphingobium sp900176395; semibin_refined.087_sub	(p__Pseudomonadota) s__Novosphingobium sp900176395; Turkey_997	Yes	64.88	yes	yes	63.3	d__Bacteria;p__Pseudomonadota;c__Alphaproteobacteria;o__Sphingomonadales;f__Sphingomonadaceae;g__Novosphingobium;s__Novosphingobium sp900176395	d__Bacteria;p__Pseudomonadota;c__Alphaproteobacteria;o__RF32;f__CAG-239;g__CAKQTH01;s__CAKQTH01 sp934276635	MALPVSTVDIVSDTVLADPWPTYRTLRDLGSAVWLPATNACFIGRYADVRRALNDWQVFSSAQGIGFNPIINAAWDEALICQDPPVHTARRKLIMEALSPAALKHVADTIEQRAAALADRIAAMGRFDAVADFALDLPVGVVMDLIGWPHDVRPALLELASGSWNAAGPANARMEQGLGGLQEMMGLLTRLYDEERVLPGGFAAKLITSSHRGEISRETAIGMLAGYVVAAFETTISAMAAGIQLFAQNPSEWDKLRADPRLALHAANEIVRMETPLQNFARVTTQNAELSDGSVIPAGTRVIVSYASANRDERQFEQPDVFRINRREKQNLGFGHGPHGCAGQNLARMELTAVFRALARRITRFEQQGEGVRALNNISRSLASLPTFAVAA*
balikesir_balya___NODE_3349_length_10527_cov_1.784904_7___CYP108D9	balikesir_balya	NODE_3349_length_10527_cov_1.784904_7	CYP108D9	CYP108D	CYP108	Balikesir-Balya	balikesir_balya.semibin_refined.072_sub	05_S201.semibin_refined.072_sub	Turkey_1002	(p__Pseudomonadota) s__Blastomonas fulva; semibin_refined.072_sub	(p__Pseudomonadota) s__Blastomonas fulva; Turkey_1002	Yes	76.44	yes	yes	64.8	d__Bacteria;p__Pseudomonadota;c__Alphaproteobacteria;o__Sphingomonadales;f__Sphingomonadaceae;g__Blastomonas;s__Blastomonas fulva	d__Bacteria;p__Bacillota_A;c__Clostridia;o__TANB77;f__CAG-508;g__CAG-492;s__CAG-492 sp000434015	MATIAPATLPSEIASAIVNPVAYGQWEDLKTKFRWARDNMPVGLVQAEGYMPFWAITRHEDIMTVSKDNARFLNAPKSVVLGPVAVQMLTHMITGGSPHLVRSLVTMDAPEHMDYRKLTQSWFMPKNLASIEARIREIARASIDAMVATGGACDFVHQVSALYPLHVVMQILGVPHEDEPLMLKLTQEMFGGEDPDLNRARSVDLTPEQVMQFVVDAVRDFEGYFMKLAADRRASPRDDVASVIANATIDGEPISDRNAAGYYIIVAAAGHDTTSASTAGAMWALANDPEQFARIKADRSLLPGLIEEAIRWTTPVQHFMRTAAEDCEIGGQAIAKDDWLMLCYVSGNHDERVFDDPDRFDAARGPNRHVAFGAGVHQCLGLHLARMEMRILFEELLDR…
balikesir_balya___NODE_3357_length_10513_cov_1.539958_3___CYP101C9	balikesir_balya	NODE_3357_length_10513_cov_1.539958_3	CYP101C9	CYP101C	CYP101	Balikesir-Balya	balikesir_balya.semibin_refined.116	05_S201.semibin_refined.116	Turkey_988	(p__Pseudomonadota) s__Rhizorhabdus sp018006725; semibin_refined.116	(p__Pseudomonadota) s__Rhizorhabdus sp018006725; Turkey_988	Yes	68.98	yes	yes	65.8	d__Bacteria;p__Pseudomonadota;c__Alphaproteobacteria;o__Sphingomonadales;f__Sphingomonadaceae;g__Rhizorhabdus;s__Rhizorhabdus sp018006725	d__Bacteria;p__Pseudomonadota;c__Alphaproteobacteria;o__Sphingomonadales;f__Sphingomonadaceae;g__Rhizorhabdus;s__Rhizorhabdus phycosphaerae	MEVPSGVATDRVVDFDIFNPPGVETDYFSAWQSLVRPDGPGMVWTTANGGHWIATRGDVVRSLWADSERLSSEVLAVTPGLGEMMKFIPLQQDPPEHGPFRLSVMKGLASRYVVALEPKVAEVTRELIAAIKPAGACEFVEEFAEILPLHIFLTLIDVPLSDRPRLRALGAQLTRPDGSMTVEQLRDAADDYLRPFIEARMANPGEDLFSRIFVAGVDGRPWTMDEARRMCRNLLFGGLDTVVAMIGMITLHLARHPQDQTYLRAHPELLPQAADELMRRYPTVSVSRNAVVDMEIDGVQVRAGDIVYLPSVLHNLDPSAFEAPEEVRYDRALNPTRHTTLGAGAHRCVGAGLARMEVIVFLREWLANMPDIRLDPDKPVRMKGGNVGACTALPLIWN*
balikesir_balya___NODE_35015_length_2143_cov_1.760417_2___CYP108D14	balikesir_balya	NODE_35015_length_2143_cov_1.760417_2	CYP108D14	CYP108D	CYP108	Balikesir-Balya						No						d__Bacteria;p__Bacillota_A;c__Clostridia;o__TANB77;f__CAG-508;g__CAG-492;s__CAG-492 sp000434015	MATLAPAVLPPEIASAIVNPIAYGEWNGIKEKFRWARDNMPVGLVQAEGYMPFWAITRHEDIMTVSKDNARFLNAPKSVVLGPIAVQMLTHMITGGSPHLVRSLVTMDAPEHMDYRKLTQSWFMPKNLASLEEKIRGIARASVDAMLATGGSCDFVHQVSALYPLHVVMQILGVPHEDEPLMLKLTQEMFGGEDPDLNRARSVELTPEQVTQFVIEAVRDFEGYFMKLAADRRADPKDDVATVIANAVIDGEPISDRNAAGYYIIVAAAGHDTTSASTAGAMWALAKDPEQFAWIKADRSLLPGLIEEAIRWTTPVQHFMRTAAEDCEIGGQRIAKDDWLMLCYVSGNHDERVFPDPDRFDASRGPNRHVAFGAGVHQCLGLHLARLEMRILFDELLDR…
balikesir_balya___NODE_3551_length_10128_cov_3.726927_3___CYP153A130	balikesir_balya	NODE_3551_length_10128_cov_3.726927_3	CYP153A130	CYP153A	CYP153	Balikesir-Balya	balikesir_balya.semibin_refined.038_sub	05_S201.semibin_refined.038_sub	Turkey_1016	Unclassified Bacteria; semibin_refined.038_sub	Unclassified Bacteria; Turkey_1016	No						d__Bacteria;p__Pseudomonadota;c__Alphaproteobacteria;o__Sphingomonadales;f__Sphingomonadaceae;g__Novosphingobium;s__Novosphingobium pentaromativorans	MTTQTIPQELDGAELARAVADIPLAEIDVARPSLFQSDKVGTFFERLRREDPVHYCAESAYGPYWSITRYNDIMAVDTNHKVYSSEAKLGGIAIQDMHSDQSNLELEMFIAMDQPKHDAQRKAVTPAVAPSNLLLLEPVIRERAGEILDSLPVGEEIDWVKSVSVELTTMTLATLFDFPWEERARLTRWSDVTTAIPGAGIVDSFEQRRDELIECAMYFKGLWEQRIDQPGGTDLISMMANSSATREMPFLEFLGNLLLLIVGGNDTTRNSISGGVLALNRHPDQYDKLRRDPALIGNMVPEIIRWQTPLTHMRRTALEDSEIGGKRIAKGDKVVMWYLSGNRDETVIDRPEEFIIDRKNPRQHLSFGYGIHRCMGNRLAELQLRIIWEEIQKRFHFVE…
balikesir_balya___NODE_383_length_37574_cov_4.046492_6___CYP101C7	balikesir_balya	NODE_383_length_37574_cov_4.046492_6	CYP101C7	CYP101C	CYP101	Balikesir-Balya						No						d__Bacteria;p__Pseudomonadota;c__Alphaproteobacteria;o__RF32;f__CAG-239;g__CAKQTH01;s__CAKQTH01 sp934276635	MIPPHVPADRVVDFDIFNPPGVERDYFSAWKTLLNGPGLVWTTANGGHWIAARGDVVRELWGESERLSNQCLAVTPGLGDVMRFIPLQQDGAEHKAFRTPVMKGLASRFVVALEPKVREVAQELIEELRPQGRCDFVSDFAEVLPLNIFLTLIDVPLKDRPSLRKLGVQLTRPDGSMTVEQLRQAADEYLWPFIERRMAEPGEDLFSRILSEPVDGRPWTVDEAQRMCRNLLFGGLDTVAAMIGMVALHLARHPEHQKWLREHPGSLADAADELMRRYPTVGVSRNAIGDLRIDGVTIRSGDLVYLPSVLHNLDPKSFDRPEEVQFDRGLTPIRHTTMGVGAHRCVGAGLARMEVIVFLEEWLGRMPQVRLDPSRPVAMKGGNVGACTTLPLIWDVSEE…
balikesir_balya___NODE_3876_length_9551_cov_2.283531_4___CYP108D17	balikesir_balya	NODE_3876_length_9551_cov_2.283531_4	CYP108D17	CYP108D	CYP108	Balikesir-Balya	balikesir_balya.semibin_refined.075_sub	05_S201.semibin_refined.075_sub	Turkey_1001	(p__Pseudomonadota) g__Novosphingobium; semibin_refined.075_sub	(p__Pseudomonadota) g__Novosphingobium; Turkey_1001	Yes	79.93	yes	yes	64.1	d__Bacteria;p__Pseudomonadota;c__Alphaproteobacteria;o__Sphingomonadales;f__Sphingomonadaceae;g__Novosphingobium;s__	d__Bacteria;p__Patescibacteria;c__Paceibacteria;o__UBA9983_A;f__DSPV01;g__01-FULL-45-34b;s__01-FULL-45-34b sp001822675	MASVPVVPAEVGRAVIDPKSYGTWDPLLDQFDALRASTPVARVVAPEDEHEPFWLVSGFDEVMKVSKDNATFLNNPKSAVFTLRIGDMLARSITGGSPHLVDSLVAMDAPKHPKLRRLTQDWFMPKNLSKLDGEIRKIANESIDRMLAAGEEGDFIPLVAAPYPLHVVMQILGVPSEDEPKMLFLTQQMFGGQDEDLNKSGLKDLPPEQISQIVAGAVAEFERYFAGLAAERRQNPGEDVATVIANAVIDGEPMSDRDTAGYYIIVASAGHDTTSASSAGAVLALARDPDLFARAKADRSLLPGIVEEAIRWTTPVQHFMRTAARDTELGGQHIAQGDWLMLNYVAANHDPAQFPEPRKFDATRPANRHAAFGAGSHQCLGLHLARLEMRILLDVLLDR…
balikesir_balya___NODE_4019_length_9315_cov_1.718219_2___CYP153A8	balikesir_balya	NODE_4019_length_9315_cov_1.718219_2	CYP153A8	CYP153A	CYP153	Balikesir-Balya						No						d__Bacteria;p__Pseudomonadota;c__Alphaproteobacteria;o__Sphingomonadales;f__Sphingomonadaceae;g__Sphingopyxis;s__Sphingopyxis sp005502465	MDTDMVEPNIREKVAFIPIDEIDVARPSLFQKDTVGLFFERLRREEPVHYCRESYVGPYWSITKFDDIMAVDTNHKVFSSEAKLGGIAIEDMHSAKSALELEMFIAMDPPKHNQQRKAVTGAVAPSNLLLLEPTIRERACQILDDLPVGEDIDWVDKVSVELTTMTLATLFDFPWEERRKLTRWSDVTTAAPETGIVASYEARRAELIECAMYFKGLWEQRINAEPKNDLISMMAHSPATRDMPFLEFLGNLLLLIVGGNDTTRNSISGGVLALNQNPDAYLKLNNDPGLITSMVPEIIRWQTPLTHMRRTALQDWEIGGKKIRKGDKVVMWYLSGNRDETVIDRADEFIIDRKNPRHHLSFGYGIHRCMGNRLAELQLRIIWEEIHKRFAKIEVTGEP…
balikesir_balya___NODE_4194_length_9076_cov_2.682087_2___CYP1083C5a	balikesir_balya	NODE_4194_length_9076_cov_2.682087_2	CYP1083C5a	CYP1083C	CYP1083	Balikesir-Balya						No						d__Bacteria;p__Pseudomonadota;c__Alphaproteobacteria;o__Sphingomonadales;f__Sphingomonadaceae;g__Croceicoccus;s__Croceicoccus sp020985305	MASAPAKDIPAHVPADKVVTLDFFKRENTDVCPQEVMLPEIHRTLPPLTWCTNIFPGDQGGWLLTKVEDMHTVLRDPDNYTKNGMGKFAQSIGEDWLVIPTETDPPEHGEYRKALNPFFAPQKIARMRDELHERAIRLIDTFKDDGHCEFVDAFSAKFPIFIVLDLLGLPQERMPEFLEWEKNIFHTNDFELRTQSVRKVVDYLKEVIAERRANPGDDYISGIFDYEIDGRKWNDKEVFGHCFNLFIGGLDTVTSLLGNIFTYLAKNPDKQQELRDDPKKVVLAVEEFLRAFAPVSVFRIAAKEIEIHGQKILPGDYVGISTPIAGYDPDYYEDPQEVRFDRKAPHISLGFGIHKCLGMHLARMELQTALEHWLKLVPPFRVADGFEIQYHVGNITHVP…
balikesir_balya___NODE_430_length_35445_cov_1.848944_8___CYP278E1	balikesir_balya	NODE_430_length_35445_cov_1.848944_8	CYP278E1	CYP278E	CYP278	Balikesir-Balya	balikesir_balya.semibin_refined.072_sub	05_S201.semibin_refined.072_sub	Turkey_1002	(p__Pseudomonadota) s__Blastomonas fulva; semibin_refined.072_sub	(p__Pseudomonadota) s__Blastomonas fulva; Turkey_1002	Yes	76.44	yes	yes	64.8	d__Bacteria;p__Pseudomonadota;c__Alphaproteobacteria;o__Sphingomonadales;f__Sphingomonadaceae;g__Blastomonas;s__Blastomonas fulva	d__Bacteria;p__Pseudomonadota;c__Alphaproteobacteria;o__Sphingomonadales;f__Sphingomonadaceae;g__Alteraurantiacibacter;s__Alteraurantiacibacter xiamenensis_A	MQTEIDDLSILNDPATIADPYPVYDRLRAASPLFGYRDFPPGTVPGVDQPEPAWIILQFDHVAAVAYDHDSFSSSDSLQEGSSAPTLMLVNHDRPEHTRLRKIAAKVFQPSSITAFHDTAKLLAAQTMDEFLTPGTPVDVMADYCAMLPSRVMAALLGIPLSHDRDIREWATAFMLSEELAPAERQARNVALFSFFDSFVRDYVGRRCEADETAPLLRAFLDTEVDGETLSLEEVIRFCVTVTVAGAETTSFHLGNMFAVLADEAGVWERFVEDPAIFGRIFNETLRFHGPPQRLFRVATKDTQIGDALIRRGDWVAVFFGAANHDPAVFPKPHVFDLDRDNLNRQMSFGYGIHRCLGAPLAKLELEVTAELLRERFARIERAAPARWQGVSLLNHGIA…
balikesir_balya___NODE_445_length_35082_cov_5.139579_14___CYP108D11	balikesir_balya	NODE_445_length_35082_cov_5.139579_14	CYP108D11	CYP108D	CYP108	Balikesir-Balya	balikesir_balya.metabat2_refined.024	05_S201.metabat2_refined.024	Turkey_1098	(p__Pseudomonadota) g__Novosphingobium; metabat2_refined.024	(p__Pseudomonadota) g__Novosphingobium; Turkey_1098	Yes	86.74	yes	yes	61.7	d__Bacteria;p__Pseudomonadota;c__Alphaproteobacteria;o__Sphingomonadales;f__Sphingomonadaceae;g__Novosphingobium;s__	d__Bacteria;p__Pseudomonadota;c__Alphaproteobacteria;o__Sphingomonadales;f__Sphingomonadaceae;g__Novosphingobium;s__Novosphingobium sp002256985	MASVPVVPAEVGRAVIDPRSYGAWEPLLDQFDALRTAMPVARVVAPSDEHEPFWLVSGFDAVMKVSKDNATFLNNPKSAVFTLRVGDALARSITGGSPHLVESLVQMDAPKHPKLRRLTQDWFMPKNLARLEDEIRKIANDSIDRMLAAGEAKEGEGDFMPLVAAPYPLHVVMQILGVPPEDEPKMLFLTQQMFGGQDEDMNKSGLKNLPPEQISAIVAGAVAEFERYFASLAAERRKNPSDDVASVIANASVDGEPLSDRDTAGYYIIVASAGHDTTSASSAGAALALARDPNLFARAKADRSLLPGIVEEAIRWTTPVQHFMRTAAEDTELGGQQIAAGDWLMLNYVAANHDPAQFPDPRTFDPTRPANRHAAFGAGSHQCLGLHLARLEMRVLLDV…
balikesir_balya___NODE_4577_length_8568_cov_2.537969_3___CYP1083A7	balikesir_balya	NODE_4577_length_8568_cov_2.537969_3	CYP1083A7	CYP1083A	CYP1083	Balikesir-Balya						No						d__Bacteria;p__Pseudomonadota;c__Alphaproteobacteria;o__Sphingomonadales;f__Sphingomonadaceae;g__Novosphingobium;s__Novosphingobium sp001519055	MSLVIDIDRTIPAHVPEDLITDWPFQFGTTYKGNPYVDLVDPLLRETPEVFYTRDAYPGGQPAWIVRRFDYLSEIYKDNVNFLNKGFAPFAMLSGGNWNLVPAELDPPQHGRYRAMIFPLFTPKAVRSLEDKVANYANHYIDRFKDRGQCEFMSEFAFEFPIKVILDLIGLPQEMTDQFMAWETDLLHGHDLETIAAATREVVKYLRAEIDDRKRNPREDLLTFGVNAEVDGCKMTDDEVLGFAFNLFIGGLDTVSTNLGLQFWHLATHPDDQARLRADPSLIPDAIEEMLRAYAAVSTFRTVANPVEVNGVTMMPGDKVIMSTTLAGRDPAAWEHPEEVRLNRKPQHVSFATGPHLCLGLHLARREMNFAIQRFLAEVPQFRLAPGAEMEFHLGMIQP…
balikesir_balya___NODE_4594_length_8546_cov_2.082789_5___CYP203A13	balikesir_balya	NODE_4594_length_8546_cov_2.082789_5	CYP203A13	CYP203A	CYP203	Balikesir-Balya	balikesir_balya.semibin_refined.075_sub	05_S201.semibin_refined.075_sub	Turkey_1001	(p__Pseudomonadota) g__Novosphingobium; semibin_refined.075_sub	(p__Pseudomonadota) g__Novosphingobium; Turkey_1001	Yes	79.93	yes	yes	64.1	d__Bacteria;p__Pseudomonadota;c__Alphaproteobacteria;o__Sphingomonadales;f__Sphingomonadaceae;g__Novosphingobium;s__	d__Bacteria;p__Verrucomicrobiota;c__Verrucomicrobiae;o__Verrucomicrobiales;f__Akkermansiaceae;g__Akkermansia;s__Akkermansia sp905200945	MATVIERPTFRFDPYSPANDADPFPAYKTLRDEYPCFWSEEAGKWVLSRYSDVLNALQDWRTYSSAQGNLVDEFPGRAGSTLGSSDPPRHDRLRALIQSAVTKRALEHIVEPARAAARAHLAALADKPVFDLVGDYTSKLTVDLLFYLFALPEENADLVRHNAVLMVQTNPVTRKKGPEHLAAFHWMADYAEKLVAARKADPGEDLLSNFITAEIDGEKLLDKEVQLTVTTLIMAGIESLSGFMAMFGLNLADYPEARRALVADPSLIPDAIEESLRFNTSAQRFKRTLTRDVELHGQVMKAGDAVILAYGSANRDERMFDNPDVYDITRKTKRHLGFGGGVHACLGSMIGRLATQIAYEELLKVVPEFTRVDAALDWVSSSNFRSPKALRLARSN*
balikesir_balya___NODE_473_length_33948_cov_2.125780_10___CYP1858B1	balikesir_balya	NODE_473_length_33948_cov_2.125780_10	CYP1858B1	CYP1858B	CYP1858	Balikesir-Balya	balikesir_balya.semibin_refined.075_sub	05_S201.semibin_refined.075_sub	Turkey_1001	(p__Pseudomonadota) g__Novosphingobium; semibin_refined.075_sub	(p__Pseudomonadota) g__Novosphingobium; Turkey_1001	Yes	79.93	yes	yes	64.1	d__Bacteria;p__Pseudomonadota;c__Alphaproteobacteria;o__Sphingomonadales;f__Sphingomonadaceae;g__Novosphingobium;s__		MSDTLARERLPAFDVDLFGDSALRDPFAHYRTLRDLGPVVWLPSIEAYAISRFADVQAALRSPEVLISGRGVGLNDIVNRVLPEPRTINSDGARHKRLRGVLGKPLMPAALREQRDMLGALISGRILALVDQGEIDAITSIAQCLPLEAISYLVGLPDEGRREMLRWASASFNSVAPISHGGSVDEEVKAALDVLLEAGVYFQKVDPATLRPGSWAEMLFEAADAGKLTVSEARAAISGLIIPSLDTTILAKGNLIYNLARNPDQWQLVREKPELVPAAVLEGVRHSAIVRWFTRYAEADYPVGDHVIPAGSRVVLMYGSANRDERHYSDPDRFDITRNPVDQLGWGTGPHMCAGMHLAKLEMEVMLEALVKHVARIEVGEPVIGNNRGLYGFDRLPVT…
balikesir_balya___NODE_473_length_33948_cov_2.125780_23___CYP1093A2	balikesir_balya	NODE_473_length_33948_cov_2.125780_23	CYP1093A2	CYP1093A	CYP1093	Balikesir-Balya	balikesir_balya.semibin_refined.075_sub	05_S201.semibin_refined.075_sub	Turkey_1001	(p__Pseudomonadota) g__Novosphingobium; semibin_refined.075_sub	(p__Pseudomonadota) g__Novosphingobium; Turkey_1001	Yes	79.93	yes	yes	64.1	d__Bacteria;p__Pseudomonadota;c__Alphaproteobacteria;o__Sphingomonadales;f__Sphingomonadaceae;g__Novosphingobium;s__		MTDLPFGVSEADFVDDPYSVYRRLRDEVPAYYHEPANIWFLTRHADVEQAATAFQTFSSSKGNVLADSPLRVGNTLGSMDPPRHDELRRVIQRALGPARIEAAVQMVRDLTAQKLAELGPSGECDLIADLGRPVLFKVLGVLLGLDDESAARAGELTAGLFHQEGGLMAPALDAETFKDVFAYLQGQVESRRASSGDDLISVLMEMKANGAPMSELEIVANMSTVLMAGNASIGHFFPNLIHALWAHPDQRRRIIEDPSRIPSAIEEAVRWDTSTQCFARQTTRDVEIGGTIIPADSRIAVFFGAANRDERAIEKPDDFNIDRKRVRHFGFGMGPHVCAGAPIARAMLKAMLELMLPALGDFELDVANARRVRHMMVRGFINLPMSWTRH*
balikesir_balya___NODE_4742_length_8358_cov_1.775726_5___CYP219A4	balikesir_balya	NODE_4742_length_8358_cov_1.775726_5	CYP219A4	CYP219A	CYP219	Balikesir-Balya	balikesir_balya.semibin_refined.116	05_S201.semibin_refined.116	Turkey_988	(p__Pseudomonadota) s__Rhizorhabdus sp018006725; semibin_refined.116	(p__Pseudomonadota) s__Rhizorhabdus sp018006725; Turkey_988	Yes	68.98	yes	yes	65.8	d__Bacteria;p__Pseudomonadota;c__Alphaproteobacteria;o__Sphingomonadales;f__Sphingomonadaceae;g__Rhizorhabdus;s__Rhizorhabdus sp018006725	d__Bacteria;p__Pseudomonadota;c__Alphaproteobacteria;o__Sphingomonadales;f__Sphingomonadaceae;g__Rhizorhabdus;s__Rhizorhabdus phycosphaerae	MTEEEHVEAVAVVEPFDPSLPELITDPYPIFAEIREKDPFHWSKFGYWVVSRYDHVREVLMNRKDFGTGDFIANLKLFYGPDFDPMANSAYRWLFEVFIMQDPPQHTRTRGLVTGSLTAKRVRAMEPRIREICAELTDAFVSEGHADLMTQFAYKLPVMVICDLMGIDYGAPAMDRLMAAIPEAFVAFEARKLTEAELATANRAIDDLESFFLAEFEDRLANPRDDLLTALAQTGTMPDGLSMHEATTVAIALFGAGFETTANIIGNGLYRLHCHPDQWQRLVDAPAALAASTNEEALRYESSLVAAYRTALNDTVIDGHPVAKGQRVLTLVGAANRDGRKFPDPDRFDIGRGASDHMSFGGGIHFCVGAELARIEARVAFEHMATVLPTMRVDLSSAE…
balikesir_balya___NODE_4814_length_8258_cov_1.822531_2___CYP1083A8	balikesir_balya	NODE_4814_length_8258_cov_1.822531_2	CYP1083A8	CYP1083A	CYP1083	Balikesir-Balya	balikesir_balya.rosella_refine.118_0	05_S201.rosella_refine.118_0	Turkey_1064	(p__Pseudomonadota) g__Erythrobacter; rosella_refine.118_0	(p__Pseudomonadota) g__Erythrobacter; Turkey_1064	Yes	71.29	yes	yes	63.1	d__Bacteria;p__Pseudomonadota;c__Alphaproteobacteria;o__Sphingomonadales;f__Sphingomonadaceae;g__Erythrobacter;s__	d__Bacteria;p__Bacillota;c__Bacilli;o__Lactobacillales;f__Streptococcaceae;g__Streptococcus;s__Streptococcus suis	MSIWSIRCCGKRRRSFYTRDAYPGGQPAWIVRRFDDLSAIYKDNVNFLNKGFAPFAMLSGGNWNLVPAELDPPQHGRYRAMIFPLFTPKAVRAPEEKVAKYANHYIDRFKDRGHCELMSEFAFEFPIKVILDLIGLPQDMTDQFMAWETDLLHGHDLETIAAATREVVNYLRAAIENRKRNPREDLLTFGVNAKMDGCKMSDDEVLGFAFNLFIGGLDTVSTNLGLQFWHLATHPDDQARLRADPSLITDAIEEMLRAYAAASTSRTVANPVEVNGVTMMKGDKVIMSTTFAGRDPVAWEHPEEVRLDRKLQHVSFATGPHLCLGLHLARREMNFAIQRFLAELPQFRLAPGGGNGIPPRDDPAAQPVAGVGCLKAPEDAPGLTKDRLFPP*
balikesir_balya___NODE_4990_length_8076_cov_2.405586_5___CYP196A36	balikesir_balya	NODE_4990_length_8076_cov_2.405586_5	CYP196A36	CYP196A	CYP196	Balikesir-Balya	balikesir_balya.semibin_refined.075_sub	05_S201.semibin_refined.075_sub	Turkey_1001	(p__Pseudomonadota) g__Novosphingobium; semibin_refined.075_sub	(p__Pseudomonadota) g__Novosphingobium; Turkey_1001	Yes	79.93	yes	yes	64.1	d__Bacteria;p__Pseudomonadota;c__Alphaproteobacteria;o__Sphingomonadales;f__Sphingomonadaceae;g__Novosphingobium;s__	d__Bacteria;p__Cloacimonadota;c__Cloacimonadia;o__Cloacimonadales;f__Cloacimonadaceae;g__UBA5456;s__UBA5456 sp002410505	MASIAPEAASNLHTERANPHWVRLGGDHKLDHIPGEDGWPVLGTTLMQLADPLGFQKRMVDTYGPVFRTRSFGRRGVNLIGADANELVLFDRDKLFSNEQGWGPVLNLLFPRGLMLMDFEAHRVDRRALSIAFKPEPMRAYCGVLNTGIASALEHWGGSMRFYDAIKALTLDTAASSFLGLPLGPEADRLNKAFVDMVQASVGVVRKPLPFTKMGKGVAGRRLMVEYFGRLVRERRANPGQDMFSQFALATRDDGSLLPEDVVVDHMIFLMMAAHDTITSSATVLFWQLAKNPGWQDRLRAEARAVTGGDGLPLAYEDLGRMELTEMAFKEALRFMPPVPNMPRRALRDFRFGGYDIPAGTPIGISPAAVHADPAHWEQPEIFDPMRFTPDKVAARHKY…
balikesir_balya___NODE_5364_length_7702_cov_4.768977_3___CYP2766A1	balikesir_balya	NODE_5364_length_7702_cov_4.768977_3	CYP2766A1	CYP2766A	CYP2766	Balikesir-Balya	balikesir_balya.metabat2_refined.024	05_S201.metabat2_refined.024	Turkey_1098	(p__Pseudomonadota) g__Novosphingobium; metabat2_refined.024	(p__Pseudomonadota) g__Novosphingobium; Turkey_1098	Yes	86.74	yes	yes	61.7	d__Bacteria;p__Pseudomonadota;c__Alphaproteobacteria;o__Sphingomonadales;f__Sphingomonadaceae;g__Novosphingobium;s__		MKVDFGMSSRPTQDHEQSAGHVRHAVRAEPSFVPPSLAIPEDWPSRWNWIGTARHNALDLFPQACFQDLLTTHSVFGQRLVVLSDPATIAEVNGSAASNYSLTNMHLRMLGPALGKGVIVAEGVAWRRQRRAAIQIVSAANDRAISSFTEDRIAAQISAWQSAPGPVAIQSDLSLLAIDLLAAELFHHHQTIGDSRVLDAIGRHRTLVERADLLDIIGAPPWMKTPRLWRAKRLIGSFDNDIHNAIAQSSKFAPPAGFDAGAQRDLVVNLMSGFESIATTALWLLGLVATHEPLLHWLTDPDISAAERAERMASAVAETLRLYPPLPLIYRQARAAHETCVGIIPAGAMVCISPYVVQRHARLWQDPHRFDPARVMPAAKVTPYMPFGLGARQCVGRQI…
balikesir_balya___NODE_5383_length_7684_cov_1.786159_3___CYP1083A6	balikesir_balya	NODE_5383_length_7684_cov_1.786159_3	CYP1083A6	CYP1083A	CYP1083	Balikesir-Balya	balikesir_balya.rosella_refine.75_0	05_S201.rosella_refine.75_0	Turkey_1037	Unclassified Bacteria; rosella_refine.75_0	Unclassified Bacteria; Turkey_1037	No						d__Bacteria;p__Pseudomonadota;c__Alphaproteobacteria;o__Sphingomonadales;f__Sphingomonadaceae;g__Croceicoccus;s__Croceicoccus hydrothermalis	MQIELPEPTIPAHVPPTLVKNFPYIFGMTTTEEPHLDWAPAIHAEGPDIFYAPHAYPGGSPAWVVRRMDHLREIYFDTDTFSSKDFSPFAKLIGESWINTPVEIDPPEHAKYRKMANPLFTPKAVSALDEKIRHYAVDYVEAFRAKGECEFMSQFAFEFPIKVFLELMDFPLEHTKQFLEWEYDLLHVADMAKIAVATRNVVDFLREQIEDRRKTRRDDIISYALDVDVDGAKLNDDELVGFSFNLFIGGLDTVSTNMGLQFTHLARNHGDQDFLRKDPEEIPHAIDELMRAYAAVTTFRTCTKETEFHGITMMPGDKVMMSTTLAGRDPIEFENPGRVDFSRRPRHVSFGFGPHTCVGMHLAKREMRIALEEFLGRIPEFSVKPDHQLEFHLGMIQPV…
balikesir_balya___NODE_5383_length_7684_cov_1.786159_6___CYP226D3	balikesir_balya	NODE_5383_length_7684_cov_1.786159_6	CYP226D3	CYP226D	CYP226	Balikesir-Balya	balikesir_balya.rosella_refine.75_0	05_S201.rosella_refine.75_0	Turkey_1037	Unclassified Bacteria; rosella_refine.75_0	Unclassified Bacteria; Turkey_1037	No						d__Bacteria;p__Pseudomonadota;c__Alphaproteobacteria;o__Sphingomonadales;f__Sphingomonadaceae;g__Erythrobacter;s__Erythrobacter sp001556995	MTAKYDAMLDQMVRDYSLVTHGYAGKAPANPYPMLAERRSQCPVMQGDLLQQNSIPSMADYMMTGRPVVTLYRYKDIHSVLMNPNDWLSHIVGDGFGAAVDNLLLTAMDGEDHDKYRKTLQKPFMRGQIRELIDTLIRPVVVNEFVNKLKPKGKADLLREFALPFPIRAMYAYFGFPHNEDLLGNLASWAIQVVAAPQTDPELANITIPQSMVAGQSMFTTLLPIVEQYRARGEMRNDILGYMMTAEHEGEKFSDEEIANFVRMLLLAAGETTTRSFANMMVQLLENPDVLEEVRQDRTLVPKAVIETMRRDPTAGAVARIAARDMEIGEITIPKGTAVLCSIASANRDPEVYEDPDRLWLKRPMRPLLSFGFGPHMCMGMHMALTEMEVALEEILELP…
balikesir_balya___NODE_5402_length_7660_cov_2.964821_6___CYP226A29	balikesir_balya	NODE_5402_length_7660_cov_2.964821_6	CYP226A29	CYP226A	CYP226	Balikesir-Balya	balikesir_balya.concoct.006_sub	05_S201.concoct.006_sub	Turkey_1136	Unclassified Bacteria; concoct.006_sub	Unclassified Bacteria; Turkey_1136	No						d__Bacteria;p__Pseudomonadota;c__Zetaproteobacteria;o__Mariprofundales;f__Mariprofundaceae;g__GCA-2401635;s__GCA-2401635 sp002401635	MNDKTESALERAFAGVANNYGGNDVDLYPIYREMRKNSPIIAEDFMSKIGVPNIARYDADRKTFTVFKHKDVMAVLRDATNYTSGFIAEGLGAFFDGLILTGMDGEAHRRARALLQPIFMPDVVNTWRDSKMDPIVRNEYLKPLVPQHKADLMDFGLHFPIRLIYALIGFPDDQPEKVEQYAAWALAILAGPQVDPEKAAVARKAAMEAAQCLYDAVKEAVVEVRRNGAEGNDLISRLIRATYEGRSLDDHEITTFVRSLLPAAGETTTRTFGSLMVLLLERPDVLDRVRKDRSLVPKAIDEAIRLEPVATFKVRQAAQDLELAGMQIPKGAMVQCIVTSANRDEDVFDNSEEFDIDRKVKPSFGFGFGPHMCIGQFIAKTELQVALNAVLDLFPNLRL…
balikesir_balya___NODE_5564_length_7495_cov_3.559175_6___CYP226A30	balikesir_balya	NODE_5564_length_7495_cov_3.559175_6	CYP226A30	CYP226A	CYP226	Balikesir-Balya	balikesir_balya.concoct.006_sub	05_S201.concoct.006_sub	Turkey_1136	Unclassified Bacteria; concoct.006_sub	Unclassified Bacteria; Turkey_1136	No						d__Bacteria;p__Pseudomonadota;c__Zetaproteobacteria;o__Mariprofundales;f__Mariprofundaceae;g__GCA-2401635;s__GCA-2401635 sp002401635	MNDKTESALERAFAGVADNYGGGDTDLYPIYREMRKNSPIIAEDFMSKIGVPNIARYDAERKTFTVFKHKDVMAVLRDATNYTSGFIAEGLGAFFDGLILTGMDGEAHRRARALLQPIFMPDVVNTWRDSKMDPIVRNEYLKPLVPQHKADLMDFGLHFPIRLIYALIGFPDDQPEKVEQYAAWALAILAGPQVDPEKAAVARKAAMEAAQCLYDAVKEAVVEVRRNGAEGNDLISRLIRATYEGRSLDDHEITTFVRSLLPAAGETTTRTFGSLMVLLLERPDVLDRVRKDRSLVPKAIDEAIRLEPVATFKVRQAAQDLELAGMQIPKGAMVQCIVTSANRDEDVFDNSEEFDIDRKVKPSFGFGFGPHMCIGQFIAKTELQVALNAVLDLFPNLRL…
balikesir_balya___NODE_581_length_30160_cov_4.443412_23___CYP1112A23	balikesir_balya	NODE_581_length_30160_cov_4.443412_23	CYP1112A23	CYP1112A	CYP1112	Balikesir-Balya	balikesir_balya.metabat2_refined.059_sub	05_S201.metabat2_refined.059_sub	Turkey_1091	(p__Pseudomonadota) g__Zoogloea; metabat2_refined.059_sub	(p__Pseudomonadota) g__Zoogloea; Turkey_1091	Yes	51.46	yes	yes	63.6	d__Bacteria;p__Pseudomonadota;c__Gammaproteobacteria;o__Burkholderiales;f__Rhodocyclaceae;g__Zoogloea;s__	d__Bacteria;p__Pseudomonadota;c__Gammaproteobacteria;o__Burkholderiales;f__Burkholderiaceae;g__Janthinobacterium;s__Janthinobacterium sp900112025	MSNNVATSDIDLWSDENLSNPYPTYAKLRDQAAVVKLTRSDVWALTRYEPIRDALGDWNIFSSENAVGFNEGVNQALTGTTLATDPPLHTTLRAALTENLTPRALRGMKDSIDQKADRIVRDLVAKGAFDGVHDLARELPLQVVVDLIGVKDEYARNHILEWGSAAFNVLGPMNERTGLNFPLAGELYQWASKLTIDQLEKGSIGHGIFAAAERGEIPTDSCGHIIHQYVAAGMDTTIATIGNALQLFGEHPDQYQLLRQDPSLIPAALNEVLRYRALMVAQGRRTTRDVEIDGTVIPKGATVAILFGAGNHDPRHYEQPEQFLIQRNPMDHLSFGYGVHSCAGQGLARLEIYSVFEAVIKHMKSFKIGTPVRKINNSSLALDALPIFDIVPV*
balikesir_balya___NODE_613_length_29144_cov_4.549161_26___CYP203A14	balikesir_balya	NODE_613_length_29144_cov_4.549161_26	CYP203A14	CYP203A	CYP203	Balikesir-Balya	balikesir_balya.metabat2_refined.024	05_S201.metabat2_refined.024	Turkey_1098	(p__Pseudomonadota) g__Novosphingobium; metabat2_refined.024	(p__Pseudomonadota) g__Novosphingobium; Turkey_1098	Yes	86.74	yes	yes	61.7	d__Bacteria;p__Pseudomonadota;c__Alphaproteobacteria;o__Sphingomonadales;f__Sphingomonadaceae;g__Novosphingobium;s__	d__Bacteria;p__Verrucomicrobiota;c__Verrucomicrobiae;o__Verrucomicrobiales;f__Akkermansiaceae;g__Akkermansia;s__Akkermansia sp905200945	MATLFERPQFCFDPYSPSIDADPFPAYKVLRDEYPCFWSEEAGKWVLSRYSDVLNALQDWRTYSSAKGNLVDEFPGRAGSTLGSSDPPRHDRLRALIQSAVTKRALDHIVEPARAAARSHLAALADRPVFDLVGDYTSKLTVDLLFHLFALPEKNADLVRHNAVLMVQTDPVTRQKSAEHLAAFHWMADYAEKLVQARKANPGDDLLSNFITAEIDGEKLLDKEVQLTVTTLIMAGIESLSGFMAMFGLNLADHAEARQALVADPLLIPDAIEESLRFNTSAQRFRRTLTRDVELHGQVMRAGDAVILAYGSANRDERVFDSPDVYDITRKPKRHLGFGGGVHACLGSMIGRLATQIAFEELLVAVPEFSRLDRTLDWVSSSNFRSPKALRLQRR*
balikesir_balya___NODE_63_length_89163_cov_3.279730_41___CYP1089A4	balikesir_balya	NODE_63_length_89163_cov_3.279730_41	CYP1089A4	CYP1089A	CYP1089	Balikesir-Balya	balikesir_balya.rosella_refine.25_3	05_S201.rosella_refine.25_3	Turkey_1049	(p__Pseudomonadota) g__Sphingobium; rosella_refine.25_3	(p__Pseudomonadota) g__Sphingobium; Turkey_1049	Yes	9.47	yes	no	64	d__Bacteria;p__Pseudomonadota;c__Alphaproteobacteria;o__Sphingomonadales;f__Sphingomonadaceae;g__Sphingobium;s__	d__Bacteria;p__Pseudomonadota;c__Alphaproteobacteria;o__Sphingomonadales;f__Sphingomonadaceae;g__Sphingobium;s__Sphingobium japonicum_C	MVHAALSPTAPKPVHVPDALVFDFDIHADPGLLADPHARILDLLHSAPPVFWTPRNGGGWVALTHAANHEASRDTETYSSEFVPQDRMKALLASLPPGAPHIPQPIPITLDPPEHTKYRQPLQKVFSPKTIAALRDSIRELAAALIEEMKPVGRCEYMTAVAEPLPVQVFLKMLGLPLDRLPEYRAIVKEHMEAIDSDREGSMRRLQKIAAAMRDTVLDRRDNPRDDILSMLWKLEIDGQPTTLADMENYGVLLFIAGLDTVMNGMGLAMRGLATDLPLQHKLRENPKLIAEAAEEMLRRYTFTVPMRIVKKEAQLAGATLMPGDWLKLFLPAADLDAKEFPQPDVYDLDRENNVHIAFGVGPHRCLGSHLARVELQVLYEEMLARMPEFRLDPDQPTV…
balikesir_balya___NODE_635_length_28463_cov_5.334416_8___CYP153D36	balikesir_balya	NODE_635_length_28463_cov_5.334416_8	CYP153D36	CYP153D	CYP153	Balikesir-Balya	balikesir_balya.metabat2_refined.024	05_S201.metabat2_refined.024	Turkey_1098	(p__Pseudomonadota) g__Novosphingobium; metabat2_refined.024	(p__Pseudomonadota) g__Novosphingobium; Turkey_1098	Yes	86.74	yes	yes	61.7	d__Bacteria;p__Pseudomonadota;c__Alphaproteobacteria;o__Sphingomonadales;f__Sphingomonadaceae;g__Novosphingobium;s__	d__Bacteria;p__Patescibacteria;c__Paceibacteria;o__UBA9983_A;f__DSPV01;g__01-FULL-45-34b;s__01-FULL-45-34b sp001822675	MATQLSPEAPQFTYRNSPTAIEAFTAWLRDNPQSAPTHKYPWDVSRSDIYVEDRWQPIFAQMRQQAPVNFVPESPYGAYWNVVNHKAIQHVESLPELFSSSWKYGGITIGDPPADTDPALLAERQLPMFIAMDRPEHTGQRRTVAPAFTPGKMAEMEAEIRQRTGEVLDSLPWGETFDWVDKVSIELTTGMLALLFGFPWKDRRLLTFWSDWAGDVELILARELSDMRFELLGEMAHYFQRLWGERMRSEPTGDLISMMIHSEAMNHMSPQEFMGNLVLLIVGGNDTTRNTMSGIVHALDQFPDQRDLLERDPSLIPNAVQECLRFVTPLAHMRRTATADADLFGQEIKAGQKLILWYLSANRDETVFENPDKLIVNRDNARRHLSFGYGVHRCVGARL…
balikesir_balya___NODE_639_length_28370_cov_2.220125_15___CYP196A34	balikesir_balya	NODE_639_length_28370_cov_2.220125_15	CYP196A34	CYP196A	CYP196	Balikesir-Balya	balikesir_balya.semibin_refined.048	05_S201.semibin_refined.048	Turkey_1011	(p__Pseudomonadota) s__Novosphingobium sp020853995; semibin_refined.048	(p__Pseudomonadota) s__Novosphingobium sp020853995; Turkey_1011	Yes	94.15	yes	yes	59.3	d__Bacteria;p__Pseudomonadota;c__Alphaproteobacteria;o__Sphingomonadales;f__Sphingomonadaceae;g__Novosphingobium;s__Novosphingobium sp020853995	d__Bacteria;p__Pseudomonadota;c__Alphaproteobacteria;o__UBA828;f__UBA828;g__WTGU01;s__WTGU01 sp011523425	MASIAPDLKAELHTAGLHTERGNPHWVRLGGDHKLDHIPGEDGWPVLGTTIMQLSDPTGFQQRMLETYGPVFRTRSFGRRGVNLIGADANELVLFDRDKLFSNEQGWGPMLNLLFPRGLMLMDFEPHRADRRALSIAFKPEPMRAYCGVLNSDIGAAVDRWGGSMAFYDAIKALTLDTAASSFLGLPLGPEADVLNKAFVDMVQASVGVVRKPLPFTKMGKGVAGRRLMVDYFGKLLRERRANPGQDMFSQFALATRDDGTLLPEDVVVDHMIFLMMAAHDTITSSATVLFWQLARNPQWQDRLRAEARAITGGEGRLLAYDDLGRMELTEMAFKEALRFMPPVPNMPRRALRDFEFGGYCIPAGTPIGISPAAVHADPRYWPDPERFDPLRFTPENVA…
balikesir_balya___NODE_69_length_85279_cov_5.033599_62___CYP289K1	balikesir_balya	NODE_69_length_85279_cov_5.033599_62	CYP289K1	CYP289K	CYP289	Balikesir-Balya	balikesir_balya.concoct.001_sub	05_S201.concoct.001_sub	Turkey_1138	(p__Pseudomonadota) g__Azonexus; concoct.001_sub	(p__Pseudomonadota) g__Azonexus; Turkey_1138	Yes	11.2	yes	no	62.8	d__Bacteria;p__Pseudomonadota;c__Gammaproteobacteria;o__Burkholderiales;f__Rhodocyclaceae;g__Azonexus;s__	d__Bacteria;p__Pseudomonadota;c__Gammaproteobacteria;o__Burkholderiales;f__Rhodocyclaceae;g__Thauera_A;s__Thauera_A hydrothermalis	MNEDQHDDWNPRDVSILNDQRRAYDEMRERCPVAHSAFLGWSLFRHAEVTAALADPQTFSNVARFPVIPNSMDPPIHAPYYEALAQFFDHEHMAKLEPRVREIGANLLRPLLAVGETDFIEAFATPFALQSLCAFLGWPDAQWKCLAGWIHGNQDAAFKEDRVAGKALAELFAKHVRANLDNHRAAPRHADDATDALLRTEVDGKTFSDDEIISILRNWAAGHGTVAAGLGILMLHLAENPELQDRLRHEPSLIPAAIEEILRADDPLVANRRTTTRELEIQGRTIPKGGIVTLMWIAANRDPRIFEDPDQVNIERDTEASLVWGRGIHLCMGAPLARLEMRVALEELLACTTCIERVGAPPHRALYPGDGLAALSLRIKGEPNSSSDRA*
balikesir_balya___NODE_7216_length_6306_cov_0.988509_4___CYP108H3	balikesir_balya	NODE_7216_length_6306_cov_0.988509_4	CYP108H3	CYP108H	CYP108	Balikesir-Balya	balikesir_balya.rosella_refine.216_0	05_S201.rosella_refine.216_0	Turkey_1054	(p__Pseudomonadota) g__Hydrogenophaga; rosella_refine.216_0	(p__Pseudomonadota) g__Hydrogenophaga; Turkey_1054	Yes	51.72	yes	yes	66	d__Bacteria;p__Pseudomonadota;c__Gammaproteobacteria;o__Burkholderiales;f__Burkholderiaceae_B;g__Hydrogenophaga;s__	d__Bacteria;p__Pseudomonadota;c__Gammaproteobacteria;o__Xanthomonadales;f__Ahniellaceae;g__UDEA-SF1;s__UDEA-SF1 sp002995625	MTAPIIPTELIAPVYNPATFGLKGNRELIHNIFTQLRRDIPLGIAEVPGYDPHWIVTKYDDVREITRQDNLFHSADRSKTLASQIAEKMMRDYSGMPTVFKTLVHMDEPEHMDHRAVTQPLFYPQNIAKLEESIRATARRYVDEMLAMGPELDFATQIAFRYPCEVICTLLGVPKEDHGLMLDLTHWLFTYADPDLCRPGADLTKPEEIIKTWEVVYEKFRDYYLPMVEARRKSPTGDITSVIANGQVNGQPMNERNLLSYLIIASTAGHDTTANTTGTGMWVLAEQPGLLKQLQDNPKLIPGFVEETIRWASPVQHFIRSAVEDYELRGQKIKKGDLIYVSYVSANRDEDVFKDPFTFDPTRAPNRHIGFGYGNHNCIGQHLARMEMRVLWEELIPKL…
balikesir_balya___NODE_730_length_26260_cov_2.039529_2___CYP1094B2	balikesir_balya	NODE_730_length_26260_cov_2.039529_2	CYP1094B2	CYP1094B	CYP1094	Balikesir-Balya	balikesir_balya.semibin_refined.072_sub	05_S201.semibin_refined.072_sub	Turkey_1002	(p__Pseudomonadota) s__Blastomonas fulva; semibin_refined.072_sub	(p__Pseudomonadota) s__Blastomonas fulva; Turkey_1002	Yes	76.44	yes	yes	64.8	d__Bacteria;p__Pseudomonadota;c__Alphaproteobacteria;o__Sphingomonadales;f__Sphingomonadaceae;g__Blastomonas;s__Blastomonas fulva	d__Bacteria;p__Pseudomonadota;c__Alphaproteobacteria;o__Sphingomonadales;f__Sphingomonadaceae;g__Blastomonas;s__Blastomonas sp000331245	MTVAAEQKSFFHPDVLSDPFAFYQATIPTQPVYHDAASGLYLVLSHKLVSEATARTDEFSNNFQAVLSGARSEDPQVKAILEDGWPQVDTLLTADPPVHTRFRKLVNLAFSAPRVNKLEAHIREIARDLIDIMLAKDDIDFVRDFAIPLPIRMISEQLGLTHEDAGTIKRWTDAFVDRLGGMVPLERELQCAREVVEFQHAIKAQMDLRRASPTDDLLSDLVHAQVDGERPLDDGELLSIVQQLLVAGNETTTATLAEGIILLARNPDELAKAKADPKIIPNMIEEMLRLASASSGIWRVMKQDAELGGVTLPKGAMVMMRYAAANRDPEKYPDPDAFIADRANARTHLAFGRGIHMCVGNMLSRKEMTVAFEELLPRIGAITLTDESAIAYHPNMMLR…
balikesir_balya___NODE_733_length_26186_cov_1.893895_2___CYP1111A8	balikesir_balya	NODE_733_length_26186_cov_1.893895_2	CYP1111A8	CYP1111A	CYP1111	Balikesir-Balya	balikesir_balya.semibin_refined.072_sub	05_S201.semibin_refined.072_sub	Turkey_1002	(p__Pseudomonadota) s__Blastomonas fulva; semibin_refined.072_sub	(p__Pseudomonadota) s__Blastomonas fulva; Turkey_1002	Yes	76.44	yes	yes	64.8	d__Bacteria;p__Pseudomonadota;c__Alphaproteobacteria;o__Sphingomonadales;f__Sphingomonadaceae;g__Blastomonas;s__Blastomonas fulva	d__Bacteria;p__Pseudomonadota;c__Alphaproteobacteria;o__Sphingomonadales;f__Sphingomonadaceae;g__Sphingorhabdus_B;s__Sphingorhabdus_B sp945862485	MMTLPKLEDLSDPDFNPFEIEKLSTGHCPDPYPRIHELMQQGSVVTGSYRDEFTEIKDVQRDGVPQVMVLGYDAVMHVLTHPEIFTNREAFMPSLGQAFGESVSVMDAPDHTRYRKIFQKAFLPQVVSKWGETVVDPVVNSLMDVFIHTGKADLVDQFTHHYPFQVIYAQLELEPEQAPVFHKLAIAQLLSAIGAPQGAEATEKLGVFFGQLLKLRRENPGTDLVSHLATVEADGERLPDIVLISFLRQLMNAGGDTTFRGTSALLLGLLTHTDQLDAVRADRSLIPQAIDEALRWEGPVSSTYRYAICDTEIDGVTIPKGTFINLVLASANRDPRKFANPDSFDIFRERKFRSAAFASGPHLCIGQHLAKVEMTRALNALLDKLPNMRLDPDMPPPQM…
balikesir_balya___NODE_7495_length_6135_cov_4.800932_2___CYP196A35	balikesir_balya	NODE_7495_length_6135_cov_4.800932_2	CYP196A35	CYP196A	CYP196	Balikesir-Balya	balikesir_balya.semibin_refined.030_sub	05_S201.semibin_refined.030_sub	Turkey_1020	(p__Pseudomonadota) g__Novosphingobium; semibin_refined.030_sub	(p__Pseudomonadota) g__Novosphingobium; Turkey_1020	Yes	66.31	yes	yes	63.9	d__Bacteria;p__Pseudomonadota;c__Alphaproteobacteria;o__Sphingomonadales;f__Sphingomonadaceae;g__Novosphingobium;s__	d__Bacteria;p__Cloacimonadota;c__Cloacimonadia;o__Cloacimonadales;f__Cloacimonadaceae;g__UBA5456;s__UBA5456 sp002410505	MASIAPEAAAYLHTERANPHWVRLGGDHKLDHIPGEDGWPVLGTTLMQLADPLGFQKRMVDAYGPVFRTRSFGRRGVNLIGADANELVLFDRDKLFSNEQGWGPVLNLLFPRGLMLMDFEAHRVDRRALSIAFKPEPMRAYCSVLNTGIASAMENWGGSMRFYDAIKALTLDTAASSFLGLPLGPEADRLNKAFVDMVQASVGVVRKPLPFTKMGKGVAGRRLMVEYFGKLVRERRANPGQDMFSQFALATRDDGSLLPEDVVVDHMIFLMMAAHDTITSSATVLFWQLAKNPGWQDRLRAEARAVTGGDGLPLAYEDLGRMELTEMAFKEALRFMPPVPNMPRRALRDFRFGGYDIPAGTPVGISPAAVHADPAHWEQPEQFDPLRFTADKVAARHKY…
balikesir_balya___NODE_7549_length_6113_cov_1.182927_3___CYP108A6	balikesir_balya	NODE_7549_length_6113_cov_1.182927_3	CYP108A6	CYP108A	CYP108	Balikesir-Balya	balikesir_balya.metabat2_refined.016_sub	05_S201.metabat2_refined.016_sub	Turkey_1102	(p__Pseudomonadota) s__Sphingobium limneticum; metabat2_refined.016_sub	(p__Pseudomonadota) s__Sphingobium limneticum; Turkey_1102	Yes	15.84	yes	no	62.8	d__Bacteria;p__Pseudomonadota;c__Alphaproteobacteria;o__Sphingomonadales;f__Sphingomonadaceae;g__Sphingobium;s__Sphingobium limneticum	d__Bacteria;p__Pseudomonadota;c__Alphaproteobacteria;o__Sphingomonadales;f__Sphingomonadaceae;g__Sphingobium;s__Sphingobium cupriresistens	MATSLDADTRPIIPDDIARIVVAPKSYTDDATIYGAFKWLREHMPLGIAQVPGYDPLWIVTRHADIREVERNAKLFHNADHNPVLNDQASDAFTREITGGTTRLLSSLTYMDPPEHASYRTLTSNWFLPGKISKLEEQVRVLARQSVDNLLSFDGECDFVRDFALHYPLRVIMSLFGVPPEDEPKMLKLTQEFFGVHDPEEQRPEMVADPVVAAKQWAASIEDFYTYFDRLSAQRREQPTDDLLSLIANSRINGAPIPRDEANGYYVAIATAGHDTTSSSTAGGLHGMMAYPENWAKVKADPALIPGLVDEAIRWTSPVKHFMRNATADTQVRGMDIRAMERLMICYPSGNRDEAVFADADRFDITRSPNPHIAFGFGPHMCLGQHLAKLEMRILFEEL…
balikesir_balya___NODE_7650_length_6052_cov_3.583122_1___CYP196A37	balikesir_balya	NODE_7650_length_6052_cov_3.583122_1	CYP196A37	CYP196A	CYP196	Balikesir-Balya						No						d__Bacteria;p__Cloacimonadota;c__Cloacimonadia;o__Cloacimonadales;f__Cloacimonadaceae;g__UBA5456;s__UBA5456 sp002410505	MASIAPEAAAYLHTERANPHWVRLGGDHKLDHIPGEDGWPVLGTTLMQLADPLGFQKRMVDTYGPVFRTRSFGRRGVNLIGADANELVLFDRDKLFSNEQGWGPVLNLLFPRGLMLMDFEAHRLDRRALSIAFKPEPMRAYCSVLNTGIASAVERWGGSMRFYDAIKALTLDTAASSFLGLPLGPEADRLNKAFVDMVQASVGVVRKPLPFTKMGRGVAGRRLMVEYFGRLVRERRANPGQDMFSQFALATRDDGSLLPEDVVVDHMIFLMMAAHDTITSSATVLFWQLAKNPGWQDRLRAEARAVTGGDGLPLAYEDLGRMDLTEMAFKEALRFMPPVPNMPRRALRDFRYGGFDIPAGTPVGISPAAVHADPAHWERPELFDPLRFTADKVAARHKY…
balikesir_balya___NODE_80_length_81393_cov_8.214358_8___CYP203A15	balikesir_balya	NODE_80_length_81393_cov_8.214358_8	CYP203A15	CYP203A	CYP203	Balikesir-Balya	balikesir_balya.rosella_refined.011	05_S201.rosella_refined.011	Turkey_1035	(p__Pseudomonadota) s__Hylemonella delicata; rosella_refined.011	(p__Pseudomonadota) s__Hylemonella delicata; Turkey_1035	Yes	55.41	yes	yes	63.8	d__Bacteria;p__Pseudomonadota;c__Gammaproteobacteria;o__Burkholderiales;f__Burkholderiaceae_B;g__Hylemonella;s__Hylemonella delicata	d__Bacteria;p__Pseudomonadota;c__Gammaproteobacteria;o__Burkholderiales;f__Burkholderiaceae_B;g__Hylemonella;s__Hylemonella sp003500955	MFSFDPYSPAIDADPFPYYKTLRDEYPCFWSPEAQMWILSRYADIVSAGQDWQTYSSASGNLMTELPGRAGATLGSSDPPKHDRLRGLIQHAFMKRNLLALEEPIRAVAQQVFGQLKGVKTFDFKDVSSQFTVKVLMAALGLPMGDEAIVDENEVRENAVLMVQSDARTRTKGPEHIAAYNWMQEYASKVIAMRRAEPKNDLISHFSLAEIEGDRLDEREVLLTTTTLIMAGVESLGGFMMMFGYNLATFDDARKAVVANPELLPDAIEESLRFNTSAQRFRRRLMKDVTIHGQTMKEGDFVCLAYGSGNRDERQYPNPDVYDITRKPRGHLGFGGGLHACLGTAIARLAVKIAFEEFHKVVPDYKRLADQLPWMPSSTFRSPLRLDLTVQ*
balikesir_balya___NODE_800_length_24815_cov_2.591623_5___CYP153D32	balikesir_balya	NODE_800_length_24815_cov_2.591623_5	CYP153D32	CYP153D	CYP153	Balikesir-Balya	balikesir_balya.semibin_refined.075_sub	05_S201.semibin_refined.075_sub	Turkey_1001	(p__Pseudomonadota) g__Novosphingobium; semibin_refined.075_sub	(p__Pseudomonadota) g__Novosphingobium; Turkey_1001	Yes	79.93	yes	yes	64.1	d__Bacteria;p__Pseudomonadota;c__Alphaproteobacteria;o__Sphingomonadales;f__Sphingomonadaceae;g__Novosphingobium;s__	d__Bacteria;p__Patescibacteria;c__Paceibacteria;o__UBA9983_A;f__DSPV01;g__01-FULL-45-34b;s__01-FULL-45-34b sp001822675	MATQLAPEAQQFTYRSAPTAIEAFTAWLKDNPQAIPAHTHKWDVSRSDIYVEDRWQPIFAEMRREAPVNFVPESPYGAYWNVVNHKAIQHVESLPELYSSSWQYGGITIGDPPADTDPALLAERQLPMFIAMDRPEHTGQRRTVAPAFTPAKMVEMEREIRQRTGEVLDSLPWGEKFDWVDKVSIELTTGMLALLFGFPWKDRRLLTFWSDWAGDVELILARELSDMRFGFLGEMAHYFQRLWGERIRSEPSGDLISMMIHSEAMNHMSPQEFMGNLVLLIVGGNDTTRNTMSGIVHALDQFPDQRDLLARDPSLIPNAVQECIRYVTPLAHMRRTATADADLFGQQIKAGEKLILWYISANRDETVFENADKLIVDRDNARRHLSFGYGVHRCVGARL…
balikesir_balya___NODE_837_length_24089_cov_2.011017_2___CYP1055C1	balikesir_balya	NODE_837_length_24089_cov_2.011017_2	CYP1055C1	CYP1055C	CYP1055	Balikesir-Balya	balikesir_balya.semibin_refined.048	05_S201.semibin_refined.048	Turkey_1011	(p__Pseudomonadota) s__Novosphingobium sp020853995; semibin_refined.048	(p__Pseudomonadota) s__Novosphingobium sp020853995; Turkey_1011	Yes	94.15	yes	yes	59.3	d__Bacteria;p__Pseudomonadota;c__Alphaproteobacteria;o__Sphingomonadales;f__Sphingomonadaceae;g__Novosphingobium;s__Novosphingobium sp020853995		MINNTEGETAVIPEFPISPYEFSGIDECHAHYETMRECPVHHTDALGGFYSLVRYPDVRAAALNGKSFSSATKGVLLPADPDSPRIWALEQEGREHMAAKRLYMEAFAPARLKALEPKLIDIANSLIDAFAARGSCDLVEDYAHPLPVLGVCSAIGVSGVSVDRMRKVSSDFGKDPSRRQEVIAELGGLVMGELMERRTNPKDDYLSRVANAELNGRKMDEGDLARFMVGFFTAGHETTSSTLSSLLFHTLSRPDLRERMTTDDTLMSAAIEETVRLNPPFQAFHRTTTTDVEVSGAVIPADSTVRLCYGAANRDPAVFEQPDQFDPERQAPGHLGFGAGRHLCAGAPLARLEIKTAFRTLLKRLPDIVLTQEKLDYSFSDGAFSAPLKCTASFSPANP…
balikesir_balya___NODE_847_length_23844_cov_2.145634_12___CYP145M2	balikesir_balya	NODE_847_length_23844_cov_2.145634_12	CYP145M2	CYP145M	CYP145	Balikesir-Balya	balikesir_balya.semibin_refined.075_sub	05_S201.semibin_refined.075_sub	Turkey_1001	(p__Pseudomonadota) g__Novosphingobium; semibin_refined.075_sub	(p__Pseudomonadota) g__Novosphingobium; Turkey_1001	Yes	79.93	yes	yes	64.1	d__Bacteria;p__Pseudomonadota;c__Alphaproteobacteria;o__Sphingomonadales;f__Sphingomonadaceae;g__Novosphingobium;s__	d__Bacteria;p__Pseudomonadota;c__Alphaproteobacteria;o__RF32;f__CAG-239;g__CAKQTH01;s__CAKQTH01 sp934276635	MSLPVSTVDIFSDAVLEDPWPTYRALRDQGSAVWLEATNACFVGRYADVRRALNDWQVFSSAQGIGFNSIINAAWDEALICQDPPVHTARRKLMMEALGPAALKPIADTIEQRASALADRIAAMGAFDAVADFALDLPVGVVMDLIGWPHDVRPALLDLASGSWNAAGPANARMEQGLGGLQEMMGLLTKLYDEESVLPGGFAAKLVASSHRGEISRETAIGMLAGYVVAAFETTISAMAAGVQLFADNPAEWDKLRADPRLAMHAANEIVRMETPLQNFARVTIQDAELSDGSVIPAGTRVVVSYASANRDERQFEQPDTFRIDRREKQNLGFGHGPHGCAGQNLARMELTAVFGALAKRITRFERQGDGVRALNNISRSLARLPTLAIAA*
balikesir_balya___NODE_847_length_23844_cov_2.145634_16___CYP111A7	balikesir_balya	NODE_847_length_23844_cov_2.145634_16	CYP111A7	CYP111A	CYP111	Balikesir-Balya	balikesir_balya.semibin_refined.075_sub	05_S201.semibin_refined.075_sub	Turkey_1001	(p__Pseudomonadota) g__Novosphingobium; semibin_refined.075_sub	(p__Pseudomonadota) g__Novosphingobium; Turkey_1001	Yes	79.93	yes	yes	64.1	d__Bacteria;p__Pseudomonadota;c__Alphaproteobacteria;o__Sphingomonadales;f__Sphingomonadaceae;g__Novosphingobium;s__	d__Bacteria;p__Bacillota_A;c__Clostridia;o__Oscillospirales;f__Acutalibacteraceae;g__Ruminococcus_E;s__Ruminococcus_E sp900319655	MLDLKNPDTYAGGVPYAAIAQVRESGPVHWNPESDGAGFWAVIGYDEIVAVSRQPDLFSSAYENGGHRIFNENEVGLTGAGESAIGIPFISRDPPSHTQYRKFVMPALSPGRIEGIEARISERVGRLFAQVPLDEAVDILPLLTVPLPLLTLAELLGVATEAWPDLHRWTDAFVGEDDPDFRQSPQAMQAVLEEFIGFATALYDDRRANPGPDIASLLANAEIRGEPVPLRDFIANLVLALVGGNETTRNSMNHAIIAFAANHDQWDMLRNDPSQMPGAVKEIVRFASPVIHMRRTAMRDTELGGKAIRKGDKVVVFYPAGNRDPAVFANPDGFDITRPSRQHLAFGSGAHVCVGSRLAEMQLRLAFTEMRRHVRAFEVVGVPSRVRSNFINGFKRLEI…
balikesir_balya___NODE_8647_length_5573_cov_1.693720_5___CYP1083C5b	balikesir_balya	NODE_8647_length_5573_cov_1.693720_5	CYP1083C5b	CYP1083C	CYP1083	Balikesir-Balya						No						d__Bacteria;p__Pseudomonadota;c__Alphaproteobacteria;o__Sphingomonadales;f__Sphingomonadaceae;g__Croceicoccus;s__Croceicoccus sp020985305	MASAPVKDIPAHVPADKVVTLDFFKRENTDVCPQEVMLPEIHRTLPPLTWCTNIFPGDQGGWLLTKVEDMHTVLRDPDNYTKNGMGKFAQSIGEDWLVIPTETDPPEHGEYRKALNPFFAPQKIARMRDELHERAVRLIDGFKDDGHCEFVDAFSAKFPIFIVLDLLGLPQERMPEFLEWEKNIFHTNDFELRTRSVRKVVDYLNEVIAERRANPGDDYISGIFEYEIDGRKWNDKEVFGHCFNLFIGGLDTVTSLLGNIFTYLAKNPDKQQELRDDPKKIVLAVEEFLRAFAPVSVFRIAAKEIEIHGQKILPGDYVGISTPVAGYDPDYYENPQEVRFDRKAPHISLGFGIHKCLGMHLARMELQTALEHWLKLVPPFRVADGFEIQYHVGNITHVP…
balikesir_balya___NODE_868_length_23530_cov_4.647011_5___CYP203A18	balikesir_balya	NODE_868_length_23530_cov_4.647011_5	CYP203A18	CYP203A	CYP203	Balikesir-Balya	balikesir_balya.concoct.047_sub	05_S201.concoct.047_sub	Turkey_1127	(p__Pseudomonadota) s__Hylemonella delicata; concoct.047_sub	(p__Pseudomonadota) s__Hylemonella delicata; Turkey_1127	Yes	20.97	yes	no	62.3	d__Bacteria;p__Pseudomonadota;c__Gammaproteobacteria;o__Burkholderiales;f__Burkholderiaceae_B;g__Hylemonella;s__Hylemonella delicata	d__Bacteria;p__Pseudomonadota;c__Gammaproteobacteria;o__Burkholderiales;f__Burkholderiaceae_B;g__Acidovorax;s__Acidovorax sp002176815	MFVFDPYDPIVDSNPFPLYKELRDNYPCYWSEAGKVWMLSRYADVVTAASDWQTYSSLKGNLLAELPSRTGATLGTTDPPRHDRLRALVQHAFTRRNLSGLDEQLREIARSAVKSFEGRKRFDFNREFSTAMTMKTLSLIIGLPPTDENHLRRQAMLCVQTDPVVKGKTEEHERAFKWINEFAKSVIEERRAHPQEDLISQFSVAEIDGDRLDEREVIMTTTMLIVAGAESLGAFMSLMAMNLADHPEALARCVENPELLPDAIEESLRFNTSAQRFKRTLTRDVELHGQLMKTGDAVCLTYGSANRDERQFPDPDRYDLDRKPRGHLGFGNGVHACLGSMMARQVLRIAFEEFHKVFPRYRRAEAELPWMPSTNFRSPMRLELIFE*
balikesir_balya___NODE_8965_length_5440_cov_2.525503_3___CYP199A42	balikesir_balya	NODE_8965_length_5440_cov_2.525503_3	CYP199A42	CYP199A	CYP199	Balikesir-Balya						No							MQSSNAARSAQNANVQESVPEMSLQQESAIAVPRLALDPFSKAFLADPYSQHAQLRDRGRVVWLDAIGCYAMARYEDVRSALSDHEAFCSSRGVGLSDFATEKPWRPPSLLLEADPPLHTRTRSIMAKVVSLKALKDIRPIWAEAANSLVEKLVLKQRFDAVTELAEVFPMMVFPDTIGLQQEGREHLLVYAAATFNAFGPRNDVFAEANEKAGAAVAWVSEACRRENLAPGGWGMAVFEAADRGECTHDEAERLVRSFLTAGVDTTVNGIGNLLLGLSTYQEQWDLLSNDPRLTKRAFEESLRWDSTVQTFFRTTTRDVTIGDAVIPAGNKVLLFLAAANRDPRKWEDGERFMVERTPGHHVGFGFGIHQCLGQMVARLEAELVLEAMLKHIKSIRMV…
balikesir_balya___NODE_952_length_22327_cov_3.713829_12___CYP196A33	balikesir_balya	NODE_952_length_22327_cov_3.713829_12	CYP196A33	CYP196A	CYP196	Balikesir-Balya	balikesir_balya.rosella_refine.118_0	05_S201.rosella_refine.118_0	Turkey_1064	(p__Pseudomonadota) g__Erythrobacter; rosella_refine.118_0	(p__Pseudomonadota) g__Erythrobacter; Turkey_1064	Yes	71.29	yes	yes	63.1	d__Bacteria;p__Pseudomonadota;c__Alphaproteobacteria;o__Sphingomonadales;f__Sphingomonadaceae;g__Erythrobacter;s__	d__Bacteria;p__Chlamydiota;c__Chlamydiia;o__2-12-FULL-49-11;f__2-12-FULL-49-11;g__JAJACQ01;s__JAJACQ01 sp022601595	MATLAEAPRSADTAAAEAPRHWGEGRLTEADLAHIPGDAGWPVVGNTFTMLANPHAFADRMIKTHGKVYRNRAFGGWQIALIGAEANELLLFNKDKIFSSEQGWGPVLDQLFPRGLMLMDFDHHRIDRRALSIAFKPDPMRHYSGALNRGIAREVAGWAGPQEFYPAIKKLTLDLAADSFIGLPWGPEADKINEAFVDMVQASVAPIRKPLPFTKMKKGVDGRAFLVEYFTKETLRRREEGGGQDMFSQFATATREDGSLLPVDEVVDHMNFLMMAAHDTITSSATSLIYHLATNPEWQEKLREEIIAVTGGPDGDGNPRPLDYDDLGKLDLTEMAFKESLRMIPPVPSMPRRALREFEYGGYRIPAGAMVGINIYWTHHSEEYWENPFTFDPTRFTPE…
balikesir_balya___NODE_9680_length_5160_cov_1.210610_4___CYP226A27	balikesir_balya	NODE_9680_length_5160_cov_1.210610_4	CYP226A27	CYP226A	CYP226	Balikesir-Balya						No						d__Bacteria;p__Pseudomonadota;c__Gammaproteobacteria;o__Burkholderiales;f__Rhodocyclaceae;g__Zoogloea;s__Zoogloea sp002028455	MTSPTYRSERLEKAYAALSANYRGADIDLFAVCKDKRDNNPVMAGDFMATLGVPTHAGAAHTLPVYALFKYNDIKTVLQDAATYTSGFIAKGLGTFFGGDGLIILAMDGETHRKARGLLQPVFTPQSVNPWRAEIERNIRDEFILPLVPHKRADLMHIGLYFPIRVIYALIGFPQDQSNDFYDYAAMGLTILAGPQLDKAKEEESRKLAVQATTTLYERVLALVQTRRTEGATGDDLVSRLIRATFEDRSLTDHEIATFVRSLVAAGGETTTRTFSSVMTLLLTTPGLIDRVRADRSLINKLIDESVRFEPTSTVKVRQTSKDVEIGGVHIPKGALVQCVIASANRDEEAFDNPDVFDIDRKPKPSFTFGFGPHMCIGQFVAKLELQIAVNAVLDLLPN…
balikesir_gomec___NODE_10719_length_5244_cov_3.022279_4___CYP2765A1	balikesir_gomec	NODE_10719_length_5244_cov_3.022279_4	CYP2765A1	CYP2765A	CYP2765	Balikesir-Gömec						No							MSAPGPGTLAAAIGLPRFYTDQLAGFRYGWETYGDLYNVEFAGWDLWICSHPDQVREVLVDGRDIWKRIEENRWGRPFGLRLALGEGLLTTDGSAWQWRRRTINPAFHRDLVDDMVGTMVAAGEEMNTRFGEAATRGEPTDLLAEMKRVTQDIISRTMFSADLEHEGGKVGTAVDEALEYVAKRSRSIIDLPVSLPSPARRRFEEAMDDIDQAVYRSIAHRRASGDTGDDLLGLLLNATDGETGEPLTDDQIRNEVATIYGAGHETTANALTWAWHELIQAPNILARLHEETDRIDPANVGSLEYTRRVFDEALRYRPPVPVNGRITTKPTHLGRYDVDEGATALLVNTNIHRHPDHWERPEDFDPDHFSPDSKADRHRYAYFPFGAGPHMCIGSNFAT…
balikesir_gomec___NODE_11001_length_5192_cov_1.508786_2___CYP223H1	balikesir_gomec	NODE_11001_length_5192_cov_1.508786_2	CYP223H1	CYP223H	CYP223	Balikesir-Gömec						No							MSDNRPAEDWDPQASEVRRDPHAAYAELRQRCPVAHSHRWGGFWTLTRYEDIVNVTVDPQTFINSVQNVVPAVGFGKRIPLHADPPAHTHYRRILTPPFRRERAAALEPTVRRLVVSLLEPLIARDRGDVVKEFTYFLPVRVLCAFLHIPQADAADLKERSERYADALHRGDYETLKQESDALYAHARRVVAARKEAPLDPEEDVTSALLAAEIDGEPLDEALIVGCVRQLLVAGHLTLTLSIASAVLHLARDQDLQQRLRREPARIADAVEEFLRLYPPNRAFARTATRPVEIRGQTIEVDEPIALLWPAANRDPDVFDSPDEFDLDRSPNRHLSFGHGTHKCLGAPLARLEMRVALEELLARTETFELDGPITYADWPEFGPRKLPIRLVPAGNGGG…
balikesir_gomec___NODE_11001_length_5192_cov_1.508786_3___CYP223H2	balikesir_gomec	NODE_11001_length_5192_cov_1.508786_3	CYP223H2	CYP223H	CYP223	Balikesir-Gömec						No						d__Bacteria;p__Chloroflexota;c__Dehalococcoidia;o__SAR202;f__UBA11138;g__UBA2160;s__UBA2160 sp002328865	MSQRTREVDRDWDPLDPETFRDPHATYADLRERCPVAHTDRWGGFWALTRYEDIVAVASDSEGFITSVQNLVPKSPRSGVPRRPLQVDPPEHAHFRRAMNPYFKEERVASLEPSLRATAVRYLEPLLEKGRGDGAQAYARHLPIRALCAFLRVPEEDADFIQARSQRYVRAVGRDDHAAAQALSGELDAYARRLVAARKEAPIDPEQDIVSGLLEAQIGGRPIGDEIIAGFVRGLLVAGDRSTSNGIGSAILHLATDDKLQEQLRRNSAHIPAAIEEFLRLYAPSQATARTATRDVEIGGQLIRAGEVVAMVFLAGNRDPLAFPEPDRCILGREPNRHLGFGHGPHKCAGQSLARLQLRVALEELLARTKSFRLHGPVSYNTWPEFGPRLLPLDFVT*
balikesir_gomec___NODE_110409_length_1778_cov_0.737129_2___CYP197L14	balikesir_gomec	NODE_110409_length_1778_cov_0.737129_2	CYP197L14	CYP197L	CYP197	Balikesir-Gömec	balikesir_gomec.concoct.051_sub		Turkey_961	Unclassified Archaea; concoct.051_sub	Unclassified Archaea; Turkey_961	No						d__Bacteria;p__Bacillota;c__Bacilli;o__Staphylococcales;f__Staphylococcaceae;g__Staphylococcus;s__Staphylococcus aureus	MATTNHPDTPPGPSGYPLVGNTLQFADDRLEFVTDTATEYGPVASFEVAGTTLYQVSDPELVEQVLVQHNQSYIKGDLFQEALGDALGEGLLTSEGSAWREQRHRMQPAFHPEMLERYSDQMTDGVVRLLDSWADGETRDVHEDMMHLTVDIAAQTLFDVDVSDEEDDVSDALEAVMDYAERPYHPPSWLPTPENRRYQAAIQTLDDVADRIVEKHDEGDGNDIVSILLAAQGEDITRERVRDEIITILLAGHETTALTLTYTLHALGRNPEQSAELQAELDDVLDGRTPTMADIDDLPYTEQVIQEGMRLYPPVWELVREAAEPDDLGGYDIPAGTTVTMHPWVVHHDDRIYDDPMTFRPERWTDEFESSLPKFGYFPFGGGPRRCIGDRFAMLEARL…
balikesir_gomec___NODE_112_length_33239_cov_3.443193_25___CYP1014A11	balikesir_gomec	NODE_112_length_33239_cov_3.443193_25	CYP1014A11	CYP1014A	CYP1014	Balikesir-Gömec	balikesir_gomec.semibin_refined.001	02_S197.semibin_refined.001	Turkey_857	(p__Halobacteriota) g__Salinigranum; semibin_refined.001	(p__Halobacteriota) g__Salinigranum; Turkey_857	Yes	90.74	yes	yes	68.4	d__Archaea;p__Halobacteriota;c__Halobacteria;o__Halobacteriales;f__Haloferacaceae;g__Salinigranum;s__	d__Archaea;p__Halobacteriota;c__Halobacteria;o__Halobacteriales;f__Haloferacaceae;g__Salinigranum;s__Salinigranum halophilum	MAETPPSPTALPLLGHTVRFARDPFGFVERAVDEYGDVVELDVLGTDGPYVLAHPDHAERVLVDGGDAFEKTDDFTEAFGEGLVAVEGTEWADQRQFLQPLFYREAVRGYAETMVDQMQRRVDRWRAGETRPMREEMGALTLEVVFATLFGRELSLSGDDARIRRAASGLNDLVVPTSWVLPDWVPTPSRRQFEQSRRTLREEVRRLLRERAGDEGDGSRDLLSLLAAARDDGGYPRTDTAVEDQLVSMLFAGHETTALALTYTWYLLARHPAVEARVHDEVDRVVGDDRPRATHLDDLERTTRVVRESMRLYPPIHTIPRRTTRPVTVGGYRVPAGGEVHVSVVRIHRDDRFFDDPLSFRPDRWLDDDRPRFAYLPFGAGSRRCIGREFALTEAVLAV…
balikesir_gomec___NODE_1145_length_13098_cov_2.237530_6___CYP1014G28	balikesir_gomec	NODE_1145_length_13098_cov_2.237530_6	CYP1014G28	CYP1014G	CYP1014	Balikesir-Gömec	balikesir_gomec.semibin_refined.140_sub	02_S197.semibin_refined.140_sub	Turkey_783	(p__Halobacteriota) g__QS-5-70-15; semibin_refined.140_sub	(p__Halobacteriota) g__QS-5-70-15; Turkey_783	Yes	25.37	yes	no	69.7	d__Archaea;p__Halobacteriota;c__Halobacteria;o__Halobacteriales;f__Haloarculaceae;g__QS-5-70-15;s__	d__Bacteria;p__Bacillota;c__Bacilli;o__Lactobacillales;f__Listeriaceae;g__Listeria;s__Listeria monocytogenes	MSHVSSDSDPTAGRVDTVGTGTSDPAGDASAHSPTGAPEDLPKAPYPSALVHPYLHSVQYMRDPIDLIERGSADHDIFRVNLPGVGDWHQLCHPDFSKRVLLTERDRFRKSEDFGIAFGDGLLTVEGERWTQQRGTLQPLFVRESVLSGADTMVEQVERRVEGWTDGQRLDLQSEFTDLTLDVLFAAVLGRELDLHGDERVRRAAERLHDWFVPTSYPLPEWVPTPARRRFADGKATLQAEADRLLADAARDPPSDPTAADDLMSLLVGLRESGMVDSGMLSDEDLRDQMVTIIFAGHDTTTTSLTFAMWALAQHRDARDRFHEEVDALDGPPTAEDVESGRLSFTQDVVTETLRLFPPVYALPREADEDVAMDGYHIPEGDRLNLILYRMQRDERFFD…
balikesir_gomec___NODE_12239_length_4956_cov_1.533030_2___CYP107PL1	balikesir_gomec	NODE_12239_length_4956_cov_1.533030_2	CYP107PL1	CYP107PL	CYP107	Balikesir-Gömec	balikesir_gomec.rosella_refined.015_sub	02_S197.rosella_refined.015_sub	Turkey_869	(p__Actinomycetota) o__Nitriliruptorales; rosella_refined.015_sub	(p__Actinomycetota) o__Nitriliruptorales; Turkey_869	Yes	19.64	yes	no	70.3	d__Bacteria;p__Actinomycetota;c__Actinomycetia;o__Nitriliruptorales;f__;g__;s__		MSVSGMEEPWDPAVARAMRAWGAEGRDDPHPLIAEVLRRGPVHRVTLADGHDAYLILGHEYARQALADPRLSKDMDAALGSGEKVVAEGLPGPDFARHMLAVDPPDHTRLRRLVSAAFSTRRVEQLRPRVEQIVQDLLDELAARSDRPVDLVAEFALPLPFTVICELLGIPESTRPTLKKGLADLLVPDSSGDAYEQARRGSDVVVGVIHDLVEAKRAEPADDLISALIAARDGQDRLDEREQRSSIFQLIVAGYHTTTTLIGNSVVALLDNEDRLAELRADPDLVPKALEELLRFDAPVPHSTFRYAREAVELGGVTIPAGAQVLISLAAANRDPDNFTDPHELNLHRDEGRHLAFGHGTHFCLGAKLARMEGIIALFGLLQRFPVIRLATDRGQLHW…
balikesir_gomec___NODE_135488_length_1607_cov_1.246622_1___CYP197C54	balikesir_gomec	NODE_135488_length_1607_cov_1.246622_1	CYP197C54	CYP197C	CYP197	Balikesir-Gömec	balikesir_gomec.concoct.051_sub		Turkey_961	Unclassified Archaea; concoct.051_sub	Unclassified Archaea; Turkey_961	No							MGADTGADHGGGIRPPGPRGLPFVGSLLDYQRDPYAFISHLARGYGDVVRYTVLGNDFYQLNDPDAIRHVLVENNENYVKGELFQEALGPVTGNGILNSEGEEWRRNRHRIEPAFHPDRIQRYAEMMVDRAAETTGRWRDGEVRDVHDEMMGLTLRVVAEALFGVDVPERDVATVGRALDTVLLHQESLFREVLPVTLPTPAQRRFEAAIDDLERVVEGIVAEKRATVADGPALDDGEEPADVHDDVVSTLLTARDEDGARMSKRQVRDEVMTLLLAGHETTALALSFTFHALARHPDVEARLVAELEDVLDGERPTMADLDDLPYLEQVVTESLRLYPPVPGIIREPVADDVVSGYRVPAGATVTMNQWTVHRDGRFYEDPLAFRPERWTEELRESLP…
balikesir_gomec___NODE_13808_length_4704_cov_0.944942_2___CYP253AD1	balikesir_gomec	NODE_13808_length_4704_cov_0.944942_2	CYP253AD1	CYP253AD	CYP253	Balikesir-Gömec	balikesir_gomec.semibin_refined.187_sub	02_S197.semibin_refined.187_sub	Turkey_765	(p__Chloroflexota) g__JAAYYY01; semibin_refined.187_sub	(p__Chloroflexota) g__JAAYYY01; Turkey_765	Yes	22.58	yes	no	59.1	d__Bacteria;p__Chloroflexota;c__Anaerolineae;o__Promineofilales;f__Promineofilaceae;g__JAAYYY01;s__		MDESPIVEKQTVTTKEAPGPEGYPFVGVIPKIGPDPLYFFDDVAQRYGPVTRLEMGPETLYLVSHPDGVQHILQKNQKNYRKGYDEVKPLIGEGLVSSEGDFWLRQRRLIQPMFHRQRIEDFSAVMVGEADEMLTAWEQYAESGEPFDLGAEMTRMTQRIIARTMFSADVGEQTETLMEAFEVGLEYMNQMMFNPLPFIDRLPTPTNIRFWRALETLDEMMYGLIEERRALLAENPEAAPDDLLTMLLEAQDADTGERMTDKQIRDEVVTIFFAGHETTASALSWTWYILARMPDLAEKVRQEARAVLGGRRPGFEDVPRLTYTRQVLDESLRLFPPAWMFAREAIEDDEVCGYHIPAGKMVMLSPYVTHRDPDFWEQPYRFDPERFSEESKKTHHRYQ…
balikesir_gomec___NODE_1388_length_12221_cov_2.807591_8___CYP107PM2	balikesir_gomec	NODE_1388_length_12221_cov_2.807591_8	CYP107PM2	CYP107PM	CYP107	Balikesir-Gömec						No							MGWIDALDAWLVTSHELCLEAMLDPDTFTVDDPGFSTQQVIGPSMLSLDGAEHRRHRDPFAGPFRAAKVRELNEFTDRTAESLLDAVVQRGSGDLRADVAGPLAVAVMARILDLRDVSVSDVLSWYEEIVAAVHAVTAGEDVPASGLEAFEELKEAVVRGRSASSLLHPVEEAGTLSVDEIVSNVAVLLFGGIVTSESATAIAYRYLLEYPRLWDRLVAEPEAIRPFVEETFRLEPSASAVDRYATRDVRLGGADITEGDLVRVSLGAANRDPAIFEEPDRLDVDRQNLGQSVTFARGPHACLGIHLARLETVAAVSNLLERRRPVPSDPIDPIEGLVFRVPESVGVTYP*
balikesir_gomec___NODE_14074_length_4667_cov_1.114758_3___CYP203A19	balikesir_gomec	NODE_14074_length_4667_cov_1.114758_3	CYP203A19	CYP203A	CYP203	Balikesir-Gömec	balikesir_gomec.rosella_refined.054_sub	02_S197.rosella_refined.054_sub	Turkey_859	(p__Pseudomonadota) f__UBA4486; rosella_refined.054_sub	(p__Pseudomonadota) f__UBA4486; Turkey_859	Yes	21.26	yes	no	63.5	d__Bacteria;p__Pseudomonadota;c__Gammaproteobacteria;o__UBA4486;f__UBA4486;g__;s__	d__Bacteria;p__Pseudomonadota;c__Gammaproteobacteria;o__GCA-2400775;f__GCA-2400775;g__GCA-2400775;s__GCA-2400775 sp002400775	MFEFNPYSPETDANPFPAYDRLLEEFPCFWSEHAGMWILTRHEDITNALQDWETYSSSKGNLMDEIPGRSGSTLGSLDPPRHDRLRALIQKVFTSKTVKEMIPQAVEVAERCAAECREKGEFDFVEDFSSQITVSILFNLLGLPGEDHREVRRNVILAISTDSETRQKAPENIAGFQYLVDYVNAKVEERKSNPGEDLISKLMQAEIDGDSLTESEVTMTSATLIMAGVESLSSFMTMFALNMHDFPDARRRVIADPELMAPAIEESLRYNPSAQRFRRYLMRDVELHGQQMKAGDFVCLCYGAGNRDRRKFANPHVYDVERRPANHLGFGGGKHLCLGSAVGRQVTAAAMDCFFKAIPEFERSTPTLQWNSSTTFRSPSALPLQVKAAA*
balikesir_gomec___NODE_14077_length_4666_cov_1.572593_3___CYP2745F1	balikesir_gomec	NODE_14077_length_4666_cov_1.572593_3	CYP2745F1	CYP2745F	CYP2745	Balikesir-Gömec	balikesir_gomec.semibin_refined.171	02_S197.semibin_refined.171	Turkey_769	(p__Desulfobacterota_D) c__UBA1144; semibin_refined.171	(p__Desulfobacterota_D) c__UBA1144; Turkey_769	Yes	58.29	yes	yes	43.1	d__Bacteria;p__Desulfobacterota_D;c__UBA1144;o__;f__;g__;s__		MNRSARPPGPRGLPVIGSLLHYFKDILGFLTKNSERYGDIVFFSLGPRNIYQISEPEYIKKVLITDSRNFIKSRALERAKMVVGEGLLTNEGESHLRNRRVIQPLFHKKAIPNYIDAVISHTENLCRVWEDDATVDINREMMFLTQSIVVDALFDSKVDREKKQLVDSLTTVMNSFPRLLFPFSEYLDKLPLPANYRFNKSISNLDEVVYSVVREKESAESNNYDLVSLLLSARDEEGNRFFTDRQIRDEVITFFIAGQETTANALSWAFYLIARNKNVEDRILEEIHEVLGSEHPSYDDIERLQYTRNVINETLRLYPPAWTVVRKALKGCEIGGYFIPAGSDIYMSQYVVHRDDRFFSDPLKFSPERWFEINSRNLPRFAYFPFGGGPRRCIGEPFA…
balikesir_gomec___NODE_14376_length_4621_cov_2.711615_2___CYP299A22	balikesir_gomec	NODE_14376_length_4621_cov_2.711615_2	CYP299A22	CYP299A	CYP299	Balikesir-Gömec	balikesir_gomec.semibin_refined.029	02_S197.semibin_refined.029	Turkey_843	(p__Halobacteriota) g__QS-5-70-15; semibin_refined.029	(p__Halobacteriota) g__QS-5-70-15; Turkey_843	Yes	66.04	yes	yes	69.4	d__Archaea;p__Halobacteriota;c__Halobacteria;o__Halobacteriales;f__Haloarculaceae;g__QS-5-70-15;s__	d__Archaea;p__Halobacteriota;c__Halobacteria;o__Halobacteriales;f__Haloarculaceae;g__QS-5-70-15;s__QS-5-70-15 sp003022005	MRQQLPRPPDGGLLNAARFGGNPRRFLEGVQSRFEDLVAVPIPGRGPLVVVTNPRLVHDALSRPAEFPRIAASGSAAMIAEQGLVQSEGDLWEQQRSIMASAFAGRQVTAYANTVGERVEELAAEWRADPGERNVHAEMTRLTIRVASEILLGDDIGHEAADEFHGWMQTAGREFEFSPTSLAPEFLSPTSEEFEAVADEIRAMGEEIIARRREKLAEDGGDGEEPRDMLALLLRAEENGVEMPPNQIRDEVLTFLIAGHETTALSLTYAWALLSWHPEARERVREEAREVLGDSTPRYEHVRELDYTQRAFREAIRLYPAAWAVFRSTTEEVRLGDYAIPPGASIILPQWSIHRDPRYFENPREFDPDRWARRNPQNVEAYFPFSSGPHSCIGQAFSL…
balikesir_gomec___NODE_15312_length_4495_cov_1.149725_3___CYP197C55	balikesir_gomec	NODE_15312_length_4495_cov_1.149725_3	CYP197C55	CYP197C	CYP197	Balikesir-Gömec	balikesir_gomec.semibin_refined.134	02_S197.semibin_refined.134	Turkey_786	(p__Halobacteriota) g__Salinigranum; semibin_refined.134	(p__Halobacteriota) g__Salinigranum; Turkey_786	Yes	80.48	yes	yes	67	d__Archaea;p__Halobacteriota;c__Halobacteria;o__Halobacteriales;f__Haloferacaceae;g__Salinigranum;s__	d__Bacteria;p__Pseudomonadota;c__Alphaproteobacteria;o__Rhodobacterales;f__Rhodobacteraceae;g__MED-G52;s__MED-G52 sp001627925	MSDESAVGEFPPGPTGLPVVGAMPHSVLGGLEFRERMAEEYGDIVHWQTHEGHVYQLNDPEYIGHVLVHNNTNYVKGEQFQRLLGPLLGNGILNSEGETWRRNRHLVQPSFHPDQIQRYAGMMTGLTEEMLDDWSDGQTRSIHDDMMELTLRIVSEALFGVDIDRYVDDIEAAVSDFLPATTSLPNFLLPEEVPLPSRRRMGDARETLDGVVDEIIRRKRRDPGEHDVVSKLLAATDDEGNPLSEKQIRDEAITLITAGHETTAVSLTYTTYLLAQHPAVEAKLVDELDSVLGDEPPTMADLPKLPYTEKVVKESMRLFPPVPGIVREAKSTDEIGGYTIPAGSRMFMNQWVVHRDGRWYDDPLAFEPERWTEEFERSLPPLAYFPFGAGPRRCIGDRF…
balikesir_gomec___NODE_1554_length_11757_cov_3.222098_9___CYP174B76	balikesir_gomec	NODE_1554_length_11757_cov_3.222098_9	CYP174B76	CYP174B	CYP174	Balikesir-Gömec	balikesir_gomec.semibin_refined.001	02_S197.semibin_refined.001	Turkey_857	(p__Halobacteriota) g__Salinigranum; semibin_refined.001	(p__Halobacteriota) g__Salinigranum; Turkey_857	Yes	90.74	yes	yes	68.4	d__Archaea;p__Halobacteriota;c__Halobacteria;o__Halobacteriales;f__Haloferacaceae;g__Salinigranum;s__	d__Bacteria;p__Bacillota;c__Bacilli;o__Staphylococcales;f__Staphylococcaceae;g__Staphylococcus;s__Staphylococcus aureus	MSTEPPGPKGVPVIGNSGQYAKDPFEFITAVEAAYGDIAHFELGPIDTYMITNPADIERVLVTDDAKYRKPKFQDDAIGDLLGEGLLMSEGETWRKQRELAQPSFLMSRLSSLSDLMVDYTEEMLADWEAGEVVNVHLEMARLTVKIIVEAMFGATIDDERVRVVQENLEPLGSRFEPNPFRFAIPDWAPTRENREYRKALSTIEEVVWDLIDEREGTQYGDGEEEPMDLLSVLLRARDRGEQTDENLRDEMVTMLLAGHDTTALTLTYTWYLLSQHRDVEERVHAELDSLLDGERPTFGDVRAMEYTEAVLNEAMRLYPPVYTIFREPQVDVRLSGYRVPEGSAVMLSQWAVHRSPRYWDAPLTFDPDRWLDERADERHRFAYFPFGAGPRFCIGKQL…
balikesir_gomec___NODE_161_length_27166_cov_3.640038_26___CYP197C56	balikesir_gomec	NODE_161_length_27166_cov_3.640038_26	CYP197C56	CYP197C	CYP197	Balikesir-Gömec	balikesir_gomec.semibin_refined.075	02_S197.semibin_refined.075	Turkey_818	(p__Halobacteriota) g__Salinigranum; semibin_refined.075	(p__Halobacteriota) g__Salinigranum; Turkey_818	Yes	83.61	yes	yes	67.5	d__Archaea;p__Halobacteriota;c__Halobacteria;o__Halobacteriales;f__Haloferacaceae;g__Salinigranum;s__	d__Bacteria;p__Pseudomonadota;c__Alphaproteobacteria;o__Rhodobacterales;f__Rhodobacteraceae;g__MED-G52;s__MED-G52 sp001627925	MGAMPHSILGGLEFRERMAEEYGDIVHWETHQGHVYQLNDPEYIGHVLVHNNTNYVKGEQFQRLLGPLLGNGILNSEGEEWRHNRHLVQPSFHPDQIQRYAGMMTDLTEDMLDDWSDGQTRSIHDDMMELTLRIVSRALFGVDIDRYVDDIEAAVNDFLPATTSLPNFLLPEDVPLPSRRRMSNARDTLDDVVDEIIQHKRRNPGEHDVVSKLLAARDDEGNPLSEKQIRDEAITLITAGHETTAVSLTYTTYLLAQYPDVESKLVAELDSVLGGDPPTMADLPNLPYTEQVVTESMRLFPPVPGIVREAESADEIGGYTIPAGSRVFMNQWVVHRDSRWYDDPLAFEPERWTAEFERSLPPLAYFPFGAGPRRCIGDRFAMLEARLILATMYRDYHLE…
balikesir_gomec___NODE_1651_length_11460_cov_2.007236_11___CYP174H4	balikesir_gomec	NODE_1651_length_11460_cov_2.007236_11	CYP174H4	CYP174H	CYP174	Balikesir-Gömec	balikesir_gomec.semibin_refined.134	02_S197.semibin_refined.134	Turkey_786	(p__Halobacteriota) g__Salinigranum; semibin_refined.134	(p__Halobacteriota) g__Salinigranum; Turkey_786	Yes	80.48	yes	yes	67	d__Archaea;p__Halobacteriota;c__Halobacteria;o__Halobacteriales;f__Haloferacaceae;g__Salinigranum;s__	d__Bacteria;p__Bacillota;c__Bacilli;o__Staphylococcales;f__Staphylococcaceae;g__Staphylococcus;s__Staphylococcus aureus	MRTPHSPPGPPVVGNALRFAESPFDFLDTLDAAYTDGVVHLSGMVGPGIYVVLDPALVTPVLVDEHARYEKPKLRPELTDPLVGEGVLTSEGDLWRRQRTTLQPAFSTSRLRGFGDTIVDFTRATTDGWRDGDEFDVDRELDVLTVRVIARLLLGVDLPRADAVDVSEAMDAVGEGIAVSPSGAVRPPWLQLPPPRAYRRAIRELDDVAARIVAMHEPDGDDVLSLLRRAIADDPDAFPDDELRDQVMTMLLAGHETTALTLTYALFLLSQTPEARASLREEVDRVVDPVPGWADLASLDYTERVVHETLRLLPPVWAIFRQPTVDVRLGDYRIPAGAPVMLPLWVMHRSARHWDAPREFVPDRWLETKPAAEPAYFPFGAGPRACIGRQLSLVEAKLI…
balikesir_gomec___NODE_171057_length_1435_cov_0.774465_1___CYP1554A4	balikesir_gomec	NODE_171057_length_1435_cov_0.774465_1	CYP1554A4	CYP1554A	CYP1554	Balikesir-Gömec						No						d__Bacteria;p__Bacillota_A;c__Clostridia;o__Oscillospirales;f__Acutalibacteraceae;g__RUG420;s__RUG420 sp900315285	MSQPSPPEESRPRQSPPGPDRWDWFSLARQFLSSDTTETLASLKGEYGDVVHVYFDGPAYVLSNPEHVRHVLETNQGNYRKAAVYEEELGEIFGDGLLTAEPDVWKRQQEVIRPMFMPSMVRTFSDLVADETHAMLDRWRRHADRGDPIDLLSETERVTLLIIGKAMFSTDMEDEAEQMQRALHVFRDEFKRQTAGVGPTLPRWVPIPHNRRVEWALDYLDDLVYDLIEKRRGREDEFDDLLSMLMRARPDGERMADEQVRDEIVTFLLAGHETTATALAWTWYLLANTPGAHRRLHEAALSAPWLDGDAPDASRFDEEPFVKQCVQEGMRIYPPVPAFSREAIDDDRLGPYEVPAGTEVIMSQFLVHRDPDYWDDPLAYRPDRFDGERDGPRYDYFPF…
balikesir_gomec___NODE_21017_length_3895_cov_1.143312_4___CYP174H2	balikesir_gomec	NODE_21017_length_3895_cov_1.143312_4	CYP174H2	CYP174H	CYP174	Balikesir-Gömec	balikesir_gomec.semibin_refined.041_sub	02_S197.semibin_refined.041_sub	Turkey_836	Unclassified Archaea; semibin_refined.041_sub	Unclassified Archaea; Turkey_836	No						d__Archaea;p__Halobacteriota;c__Halobacteria;o__Halobacteriales;f__Haloferacaceae;g__Salinigranum;s__Salinigranum halophilum	MRAPHSPPGDPVVGNALRFARSPFDFLDTLAASYADGVVHLSGMVGPGIYVVLDPTLVQRVLVDDHTRYRKPQLRPELVDPLIGEGLLTSEGDLWKRQRTTLQPAFFTSRLRGFGDTIVDFTRTTTDGWRDGDQLDIHREIGVLTVRIIARLLLGVDLSRSDAVDVSEAMEQVGKTLALSPGGVIRPPWLQTPPPRAYQRAIRELEDVTGRITAMHDPDGEDVLSLLQRAIGDDPDGFPDDELRDQVMTMLLAGHETTALTLIYALFLLSANPDARAELCAEVDTVVDGVPTWNDLPALDYTERVVHETLRLLPPVWALFRQPLVDTRLGDYRIPEGAPMMLPQWALHRSARHWDSPLSFDPDRWRETKPAEVPAYFPFGAGPRACIGRQLAIVEAKLI…
balikesir_gomec___NODE_22558_length_3772_cov_3.111111_4___CYP1014G29	balikesir_gomec	NODE_22558_length_3772_cov_3.111111_4	CYP1014G29	CYP1014G	CYP1014	Balikesir-Gömec	balikesir_gomec.semibin_refined.029	02_S197.semibin_refined.029	Turkey_843	(p__Halobacteriota) g__QS-5-70-15; semibin_refined.029	(p__Halobacteriota) g__QS-5-70-15; Turkey_843	Yes	66.04	yes	yes	69.4	d__Archaea;p__Halobacteriota;c__Halobacteria;o__Halobacteriales;f__Haloarculaceae;g__QS-5-70-15;s__	d__Archaea;p__Halobacteriota;c__Halobacteria;o__Halobacteriales;f__Haloarculaceae;g__QS-5-70-15;s__QS-5-70-15 sp003022005	MGTETDEETPRDGEDEPRVGDPTRERPGDLSLPPYPPNLGHPSLHVIRQMRDLLGFADRAHDTSDVVRLRRPAMGDDYHFAHPEHLKRALLTERGAFGKSEDFRIAFGEGLLTVEGEEWHRQREALRPLFARDSVLGYADGMIEGIERRSRRWADGDRVDLQREFRRMTLDVLFATVLGRELELDGDRRLREAAEDLHAWFVPTSYLLPPWVPTPSRRRFGEAKAAIREETDRLLAERRADPPTDPAEAEDLLSLLVGLRRAGAVDRGTFTDERLRDQMVTIVFAGHDTTTTTLTFACWALANHPEVRERFHEEVDRLDGPPTVDDLSNLEVTERVITETLRLFPPVYVLPRVTTEEVAVDGYRIPADSRAFLEIRLVQRDPRFFDAPNEFRPSRWTGD…
balikesir_gomec___NODE_23668_length_3695_cov_1.838845_2___CYP223G3	balikesir_gomec	NODE_23668_length_3695_cov_1.838845_2	CYP223G3	CYP223G	CYP223	Balikesir-Gömec	balikesir_gomec.metabat_sspec.012_sub	02_S197.metabat_sspec.012_sub	Turkey_880	(p__Actinomycetota) f__Jiangellaceae; metabat_sspec.012_sub	(p__Actinomycetota) f__Jiangellaceae; Turkey_880	Yes	17.32	yes	no	69.2	d__Bacteria;p__Actinomycetota;c__Actinomycetia;o__Jiangellales;f__Jiangellaceae;g__;s__	d__Bacteria;p__Actinomycetota;c__Actinomycetia;o__Nitriliruptorales;f__Nitriliruptoraceae;g__T1Sed10-7;s__T1Sed10-7 sp003561535	MTTARPGRHELDPLAPETFDSAHETFADLRARCPVAHSEAFGGFWALLRHRDVVDVLTRPKTFVTSVQNVVPKVAFTGRRPPLHLDPPEHTPYRQVINRFFTGDRIAAMEPVVTRIAADLLDPLIAAGGGDLCTEFTHRYPGHVLAEFFNLPADLGMRIREITAVYNRALQEARDELVASTSRQLYAVAQQIIDIRKEDPLPAEQDLVNALLAKRWRGGPLPDDMVLGTIRQMIVVGMIAPSVHIGTMVVHLSRHPDLQRQLRADPSLLPAAVEEYLRLYTPYRGFARTAVHDVEIRGRTIPRDEPIALVYASANRDEEVFPDGDSFVLNRPNIDRHVAFGLGPHRCAGESLARLMLRAALGQLLARTSSVELSGEIEMTRWPEWGTLRVPVRLKPAAG*
balikesir_gomec___NODE_2376_length_9854_cov_2.567081_8___CYP174E6	balikesir_gomec	NODE_2376_length_9854_cov_2.567081_8	CYP174E6	CYP174E	CYP174	Balikesir-Gömec	balikesir_gomec.semibin_refined.029	02_S197.semibin_refined.029	Turkey_843	(p__Halobacteriota) g__QS-5-70-15; semibin_refined.029	(p__Halobacteriota) g__QS-5-70-15; Turkey_843	Yes	66.04	yes	yes	69.4	d__Archaea;p__Halobacteriota;c__Halobacteria;o__Halobacteriales;f__Haloarculaceae;g__QS-5-70-15;s__	d__Archaea;p__Halobacteriota;c__Halobacteria;o__Halobacteriales;f__Natrialbaceae;g__Natrinema;s__Natrinema halophilum	MSNVPHATPPTYEADPPTHDGLPLIGNTHQLVREQGGLYEAAAEHGDVVRLELLGIGDLYLVNDPGLVEAVLTDTDRFRKSTQSQEDLGDLLGRGLVLSEGDLWERQRQRIQPAFYMDRIADYADTMASEVQASADDWAGSPTVDIEDEMKALTLRILVKSIFGSEMDYEDRGIRGTVEQLQEPGQPAKQPIARMVPRWVPIPMWRRYSEGIEEMESVIEEFVAARRGEAGGNDDLLSMLLAATDEDGESMSEELLRDELMTFLFAGHETTATALTFTWYLLAQHPEVERKLVAELEEVLGDGPATFGDLPDLEYTGQVLREGMRLYPPVPQIPRDTTEPVELGGYRIPEGATVAPCQWTVHRDGSYWAYPHEFRPERFADDDRPQFAYFPFGGGPRRC…
balikesir_gomec___NODE_25448_length_3574_cov_1.289527_2___CYP110B18	balikesir_gomec	NODE_25448_length_3574_cov_1.289527_2	CYP110B18	CYP110B	CYP110	Balikesir-Gömec	balikesir_gomec.semibin_refined.017	02_S197.semibin_refined.017	Turkey_850	(p__Cyanobacteriota) g__Coleofasciculus; semibin_refined.017	(p__Cyanobacteriota) g__Coleofasciculus; Turkey_850	Yes	37.95	yes	no	45.8	d__Bacteria;p__Cyanobacteriota;c__Cyanobacteriia;o__Cyanobacteriales;f__Coleofasciculaceae;g__Coleofasciculus;s__	d__Bacteria;p__Cyanobacteriota;c__Cyanobacteriia;o__Cyanobacteriales;f__Coleofasciculaceae;g__Coleofasciculus;s__Coleofasciculus chthonoplastes	MQLPNSPQAPAMLQMIHWIANPFSYMEACSQNYGDIFTVPLGRKFAPLVFVSNPQALQQILTSDTKEFDASGEYNELFEPMLGNQSVITLSGKSHRRQRQLMMPPFHGERMKAYGELITEITEQVVHQWEVGKSFSVRSFMQQISLRVILQAVFGLYEGERYHKLEQLLSMMLDQSSTPGRVSALYFPILRQDLGAWSPWGRFLRQRQQIDQLISDEINERRDQPDDSRTDILSMLMSARDEAGQPMTDTELRDELMTLLVAGHETTATALTWALYWIHKLPEVRQKLLEELDSLDNPDPSTLFRLPYLNAVCSETLRIYPVGMLTFPRVVRSPVELMGYQLEPDTVLVGCIYLTHQRQDLYPEPKQFKPERFLEYHFSPYEYLPFGGGARRCIGMAFA…
balikesir_gomec___NODE_26701_length_3492_cov_1.518276_4___CYP1318G1	balikesir_gomec	NODE_26701_length_3492_cov_1.518276_4	CYP1318G1	CYP1318G	CYP1318	Balikesir-Gömec	balikesir_gomec.metabat2_refined.023_sub		Turkey_915	Unclassified Bacteria; metabat2_refined.023_sub	Unclassified Bacteria; Turkey_915	No							MTATVQGSKRLPPGPAEPCDLNTTEESFHKIAELIAEYGDICRVHSPARQSDGYLVNHPDYLKHILVKNHQNYNKGVGFDRVKMLLGNGIIVSDGPFWRRQRRMIQPAFSRKVIAELADQIKRCNLELLDSWEAKADRGELINITNEASELSLQIVLRSLFSEDLDRIIAEQGGNPFSILTEDMTRDMQLVIKFRALSKIILEVIERRRREPPGRIDFLAMFMDSRDKETDAAMTDRELLDEIMTMIIAGHETSAITLNWVWYFLARYPDVEQKLHAEVDKAAYDSIPDFDELEQLPYVKQVVEEALRYYPPVWLYTRRAIDDDWLGDYFVPAGTDIFITPYYLHRHPRYWPDAEKFDPERFAEENIKDQHKQAYIPFSAGPRRCIGDFFATVEMQMHF…
balikesir_gomec___NODE_27876_length_3425_cov_0.923893_2___CYP1321G1	balikesir_gomec	NODE_27876_length_3425_cov_0.923893_2	CYP1321G1	CYP1321G	CYP1321	Balikesir-Gömec	balikesir_gomec.concoct.081_sub		Turkey_946	Unclassified Bacteria; concoct.081_sub	Unclassified Bacteria; Turkey_946	No						d__Bacteria;p__Bacillota_A;c__Clostridia;o__Christensenellales;f__Pumilibacteraceae;g__UBA10677;s__UBA10677 sp900767465	MTDDLTDQEVIDHPYEYFGELRETDPVHLNEKWGGWIVTRYDDVRRCLQDDDHLSLEAQASRLKNAPHDIPHTERMFPKWIIYLDPPEHTQLRQLIGEAFNPEMVKQQRAEVEEVTTSLIEDIKRRDPDEIELIEEFAYQLPVRIISRIMGLPLSDDDKLGEWSSNIALTLFHYYGASNRHQRTEESIKEFADYLREIVQRRMEEPQDDLITYLTEAEVDGMRLDEDEVVATTILLLFAGHETTTKLITNGILELLRHPDQMELLREDPAIAPRAVEEILRYHGPSKSVTRAVVDDFELRGNHIEAGQRIMMSLAAANRDPRKFDDPERFDITRGSMEHLGFGHGTHHCLGAPLARLEARIAFPEFVRAFPDMELVTEDVSWVRSPLVRGPEELRISI*
balikesir_gomec___NODE_28626_length_3383_cov_1.063575_2___CYP197AY2	balikesir_gomec	NODE_28626_length_3383_cov_1.063575_2	CYP197AY2	CYP197AY	CYP197	Balikesir-Gömec						No							MVRWEFLGRVIYQLNDPKDIEHVLVHNNQNYTKGVVFQRSLAVTGNGLLNADGAVWHRQRHLLQPSFTPDRISEYGGFMIDRTEQMLEQWEEGETSDVYTEMRRLTLDIVASTLLGLDVRDRLDTIGRELDRVVTRSESTTASYLPPWAPLPVNRRADRAVRALDELVYSSIAARRDEPRSDVVSTLVSAADSRENEVTDREIRDQVMTLLLAGHETTALAITYTLLSVAQHPHVEETLLAELDRVCHERPLRPADVRNLSYAGRVFTESLRLHPPVYGIVREATVDDELGGYHVPTGTTVLMYQWLLHRDPRFYPNPMVFAPDRWTPEFVSRLPRFAYFPFGGGPRGCIGSQFARMEALLIMSTILRRYHLELASSPSVRFGAGLTMRPRDPISMLVR…
balikesir_gomec___NODE_28957_length_3367_cov_0.831481_2___CYP109G37	balikesir_gomec	NODE_28957_length_3367_cov_0.831481_2	CYP109G37	CYP109G	CYP109	Balikesir-Gömec	balikesir_gomec.metabat2_refined.039_sub	02_S197.metabat2_refined.039_sub	Turkey_910	(p__Halobacteriota) o__Halobacteriales; metabat2_refined.039_sub	(p__Halobacteriota) o__Halobacteriales; Turkey_910	Yes	12.66	yes	no	70.9	d__Archaea;p__Halobacteriota;c__Halobacteria;o__Halobacteriales;f__;g__;s__	d__Bacteria;p__Cyanobacteriota;c__Vampirovibrionia;o__Obscuribacterales;f__Obscuribacteraceae;g__REEB67;s__REEB67 sp018266215	MGMSSADPQGFQAFPDALSEPDAWLEPFDWFREMRETSPVRYDATRGVWDVFNYADVKRVLGDDETFSVNARLASDFEEPEGQGEGLILDTMLFQDPPRHDELRGVIDDAFSPRAVREREPRLRALMNDLLADTVDRNDGRFDVVEEVAYPFPVIVIAELLGVPADDRAQFREWSESLIAAADDADVLARQQASQREMGMYFLELIQARREEPRDDLITTIATTTLPDGDPLPLEEALGMCMLLLIAGNVTTTNLITNAVRCFGDEALLSELAGDERAIGTAIEEVVRYRAPVQAMTRIARTDVTLGDATIEAGDTVVAWIGSANRDPRVFDDPDTFVVDRAPTAHLGFGHGTHYCLGAPLARLETRIALTALLSLDGLGLVDADLTPLRSSFVYGVES…
balikesir_gomec___NODE_3_length_76613_cov_3.419645_43___CYP174H3	balikesir_gomec	NODE_3_length_76613_cov_3.419645_43	CYP174H3	CYP174H	CYP174	Balikesir-Gömec	balikesir_gomec.semibin_refined.001	02_S197.semibin_refined.001	Turkey_857	(p__Halobacteriota) g__Salinigranum; semibin_refined.001	(p__Halobacteriota) g__Salinigranum; Turkey_857	Yes	90.74	yes	yes	68.4	d__Archaea;p__Halobacteriota;c__Halobacteria;o__Halobacteriales;f__Haloferacaceae;g__Salinigranum;s__	d__Bacteria;p__Bacillota;c__Bacilli;o__Staphylococcales;f__Staphylococcaceae;g__Staphylococcus;s__Staphylococcus aureus	MRAPHSPPGDPVVGNAMRFARSPFDFLDTLSAAYSDGVVHLSGMAGPGIYVVLDPALVQRVLVDDHARYRKPQLRPELVDPLIGEGLLTSEGDLWRRQRTTLQPAFFTSRLRQFGDTVVDFTRASTDGWTDGAEVDIHRELGVLTVRIISRLLLGVDLSRADAVDVAEAMERVGETLALSPGNVVRPPWLQTPPPRAYRQAIRELEDVAGRIIAMHEPGGADVLSLLQRALEADPDGVPDGERRDQVMTMLLAGHETTALTLTYALFCLSQTPDARAELHREVDDVVDGAPAWDDLAVLDYTERVVHETLRLLPPVWALFRQPLADAQLGEYRIPDGAPMMLPQWALHRAERHWDAPLAFDPDRWRGTKPAECPAYFPFGAGPRACIGRQLAIVEAKLI…
balikesir_gomec___NODE_3017_length_8976_cov_1.626285_6___CYP1107B5	balikesir_gomec	NODE_3017_length_8976_cov_1.626285_6	CYP1107B5	CYP1107B	CYP1107	Balikesir-Gömec	balikesir_gomec.semibin_refined.119_sub	02_S197.semibin_refined.119_sub	Turkey_794	(p__Pseudomonadota) g__Thermohalobaculum; semibin_refined.119_sub	(p__Pseudomonadota) g__Thermohalobaculum; Turkey_794	Yes	53.71	yes	yes	69.8	d__Bacteria;p__Pseudomonadota;c__Alphaproteobacteria;o__Rhodobacterales;f__Rhodobacteraceae;g__Thermohalobaculum;s__	d__Bacteria;p__Pseudomonadota;c__Zetaproteobacteria;o__Mariprofundales;f__Mariprofundaceae;g__GCA-2401635;s__GCA-2401635 sp002401635	MTAPRTLSPRRPLAYVSPMNYVPPRIEPTRRPLNMLQSLRAAQRNVLEIIPELAFIQPMVSGRLGTRWHMVQDPGALKRIFLDNQPNYPKSEVMLRMLRPAVGDSLFTLEGEEWKFQRRAVTPVFKQRNVTALAPVMTATAERACERLARAPEAEMVSEMLSATFDVICEVALSGREHFDAEVYGAAITRYFETIGRASLFDFLHVPDWVPRPGQLLGRGSVKTMHAMVARAIEDRRAQATGKADDLLDHMLKAEDAETGRRMTPEELLHNMQFFIVAGHETTALALSWALLLLAGDQEVQERAREQALAALEGAPAAGAEHVANAPYVRQVIDEAMRLYPPVGLLARNVLEHDVLAGREVRPNDILFLPIYALHRHRMWWDDPDAFDPDNFAPERVQN…
balikesir_gomec___NODE_32738_length_3185_cov_1.125899_2___CYP299A23	balikesir_gomec	NODE_32738_length_3185_cov_1.125899_2	CYP299A23	CYP299A	CYP299	Balikesir-Gömec	balikesir_gomec.semibin_refined.031_sub	02_S197.semibin_refined.031_sub	Turkey_841	Unclassified Archaea; semibin_refined.031_sub	Unclassified Archaea; Turkey_841	No						d__Archaea;p__Halobacteriota;c__Halobacteria;o__Halobacteriales;f__Haloarculaceae;g__QS-5-70-15;s__QS-5-70-15 sp003022005	MRQQLPRPPDGDLLNAARFGANPRRFLEGVQSRFEDLVAVPIPGRGPLVVVTNPRLVHDALSRPSEFPRIAASGSAAMIAEQGLVQAEGELWEQQRSIMGPAFAGEQVTAYADTVGERVEELAAEWRAAPGERNVHAEMTRLTIRVASEILLGDDIGHEAADEFHGWMQTAGREFEFSPTSLAPEFLNPTSEAFEAVADEIRAMGEDIITRRRESLAVGEEDASDMLALLLEAEERGVEMPPDQIRDEVLTFLIAGHETTALSLTYAWALLSWHPEARERVREEAREVLGEETPQYRHVRELDYTQRAFREAIRLYPAAWAVFRSTEGEVRLGDYAIPSGASVILPQWSIHRDPRYFEDPETFDPDRWLRRNPQNVEAYFPFSSGPHSCIGQAFSLSGA…
balikesir_gomec___NODE_33113_length_3167_cov_1.402961_3___CYP152AT1	balikesir_gomec	NODE_33113_length_3167_cov_1.402961_3	CYP152AT1	CYP152AT	CYP152	Balikesir-Gömec						No							MTRWDSTADLLRHGYAFIPRRCRRLGTDVFETRLLGRQAICMHGAEAARVFYDQERFERRDALPGLVRRTLTGDAGVQTLDGPEHQHRKRLFTALLTPDRVAGLVDATAEAWRAALPEWTKRPHVVLFDEVQPILCTAVCRWAGVPLREDEVAARARDMAAMVDGFGSVGLRQLYGRRARHRSENWIGAVIDEIRATSAPDEAHQPAQAVAHHRELDGAPLPREVAAVEVLNILRPVVAISRYIAFTATALHGNPTWRERIRTGDDDAVELFVQEVRRYFPFTPFLGARVRDEFDWAGQRFPPGVLVLLDVYGTLHDARLWDRPHEFLPERFAGWQDTGYGLIPQGAADYEHGHRCAGEPATIEIMKLATRMLCRDIDYGIPPQDLRVSLRRIPAVPAS…
balikesir_gomec___NODE_3444_length_8499_cov_1.233039_2___CYP1002G6	balikesir_gomec	NODE_3444_length_8499_cov_1.233039_2	CYP1002G6	CYP1002G	CYP1002	Balikesir-Gömec	balikesir_gomec.concoct.105_sub	02_S197.concoct.105_sub	Turkey_935	(p__Halobacteriota) g__Salinirubrum; concoct.105_sub	(p__Halobacteriota) g__Salinirubrum; Turkey_935	Yes	13.94	yes	no	64.3	d__Archaea;p__Halobacteriota;c__Halobacteria;o__Halobacteriales;f__Haloferacaceae;g__Salinirubrum;s__		MAGRGTRRHAEFVRHRCDRRSSRDVVVAEVDGDGDGLALFRRQRSGDCPVATVVLTDPIDIDGDSVGNIVERRSEVVGVADDGERRLATTRVDDRWNDHETPPCEGSPEVEVGLTSPLVDVDVEGVVVDGREVVVGDRVDTGERGFVGRSVTDDVEQQTLQVFAGAEVPAEQISTRQFVVVGDDVLHRMPCLLRLPEREMEVLHSRFLTRSVQKEADSSDPKPIERRRVSRRMSSQETVDDRPLPPGPDGVPLVGNTLEFVRDVFGFYDTLAEYGDVVGYHVGGYEFVTLLHPDQVEQVLVSDADTYEKGDILRQSGVEFLEHGVLLTEGEEWRRQRTAMQPTFYRERVETYGETMADYAARLVDSWDDGDVVDLTDEFSALALSILAKTLFGVDIRNE…
balikesir_gomec___NODE_3529_length_8423_cov_2.080762_6___CYP174B80	balikesir_gomec	NODE_3529_length_8423_cov_2.080762_6	CYP174B80	CYP174B	CYP174	Balikesir-Gömec	balikesir_gomec.rosella_refined.065_sub	02_S197.rosella_refined.065_sub	Turkey_858	(p__Halobacteriota) f__Haloarculaceae; rosella_refined.065_sub	(p__Halobacteriota) f__Haloarculaceae; Turkey_858	Yes	18.49	yes	no	69.8	d__Archaea;p__Halobacteriota;c__Halobacteria;o__Halobacteriales;f__Haloarculaceae;g__;s__		MQTDPPGPKGLPVLGNTHQYARDPFRFMSAVGGAYGDVARFELAGRPTYLFTNPREIERVLVSDVDSFEKPRFGDDAVEELLGNGLLLSEGSFWRRQRRLAQRAFAPRRVQGLGETMVEHAEAMVEGWSVGETVDVREELAAVTVKIIVDAMFDATLDDATTERVQRSLEPLGRRFEPDARRFLTPRWVPTAENREFRESVRTLEGVLDDVVAERRAEGYEDGEDLLAVLLRAQDRGEQSDETLRDELMTMLLAGHDTTALTLTYTYYLLARHPDAKRRLYAELDAIDGRPTVEDATGLSYAPNVLNEAIRLYPPVYSLFREPTEPVELAGYDVPEGAILMLPQWVVHRDPRWWEDPETFDPDRWDARTDRPDFAYFPFGGGPRICIGKQFSLLESKLI…
balikesir_gomec___NODE_3599_length_8355_cov_3.150340_5___CYP1528B1	balikesir_gomec	NODE_3599_length_8355_cov_3.150340_5	CYP1528B1	CYP1528B	CYP1528	Balikesir-Gömec	balikesir_gomec.semibin_refined.183_sub	02_S197.semibin_refined.183_sub	Turkey_767	(p__Gemmatimonadota) f__UBA6960; semibin_refined.183_sub	(p__Gemmatimonadota) f__UBA6960; Turkey_767	Yes	11.29	yes	no	69	d__Bacteria;p__Gemmatimonadota;c__Gemmatimonadetes;o__Longimicrobiales;f__UBA6960;g__;s__		MLTGKITNAPHVPRARAFLDSRAMIRNPVAVFERYRRELGPTFTFHFGGARAAIASTEPDFIEHVLQANHDNYHMSDIRVKRMAEFQGQGLLNSHGEAWLKKRRFLSRGFRRGRLEQLLPEQEQLLRESMTRLEEEARRGPVDAYRLMVGLTFRLVANSLFGKRLTDAEIHRLGTAITTIQAFIVRQIVQPYMIPWFRVTGRSRRFQRMRREAEQIVRDHIEARAEGQGEEGGDLLELLLETPYDDSGARMNKEQILIEIMQLLVAGNETSPVALVWTLYLLGKHPGFIPELREEINAALGSGPVTFGGLHQLHLTRRVLDEAMRLYPSFWMIDRVAVEDDEVEGISIPEGLIVLPYVYGIHRNPDVWDDPEAFDPSRFEDDAKRARHPFAHIPFGGGP…
balikesir_gomec___NODE_37480_length_2989_cov_0.997904_2___CYP152E7	balikesir_gomec	NODE_37480_length_2989_cov_0.997904_2	CYP152E7	CYP152E	CYP152	Balikesir-Gömec	balikesir_gomec.metabat2_refined.015_sub	02_S197.metabat2_refined.015_sub	Turkey_920	(p__Pseudomonadota) f__Competibacteraceae; metabat2_refined.015_sub	(p__Pseudomonadota) f__Competibacteraceae; Turkey_920	Yes	14.13	yes	no	66	d__Bacteria;p__Pseudomonadota;c__Gammaproteobacteria;o__Competibacterales;f__Competibacteraceae;g__;s__		MSPMPKDTSPDSTLALLMEGYRFISIRCEHHQSDIFATRLMMEDFICMRGEGAARLFYDRERFARAGVTPDLVQDTLFGRGGVQGLDDEAHRHRKQMFMSLMTPENIRRLVDLVSEEWHNALGRWAAEEQVALFDALHEVLCRAACRWAEMPLAEDEVRQRTDDMAAMIDSAGAVGLRHWRGKHARDRGEQWIMEVVAAVRAGRLQPSEDSACHIVSRHRDRYDQPLDEHVAAVEILNILRPIVAISRFLTFAALALHEHPECRDNLTDGAPDYPELFVHEVRRFYPFFPFLAARAREAFDWQGVHFPLGQKVLLDLYGTNHHPGLWSEPGVFRPERFREWDGNAFNFIPQGGGDHYHNHRCPGEWITIEVMKLGVKLLTRAMRYQVPEQDLKVRLSRL…
balikesir_gomec___NODE_37616_length_2983_cov_2.061275_3___CYP107PK1	balikesir_gomec	NODE_37616_length_2983_cov_2.061275_3	CYP107PK1	CYP107PK	CYP107	Balikesir-Gömec						No							MSQDHSGVSGAAAVQDAEVGASAELEQFDPKAPEVLHAPYPIFHRYREADPVHWGVAGLAGFPGAWYLFRHEDGIRTLKDDRLGKQRRTVTYSGGGGDPSREDGGKPPVPEAAKPFFQLASNFLVHQDPPDHTRLRSLVSKAFTPRAVEAMRPRIVELTDQLIDGVEDRAEMDFITDFAFPLPVAVISDMLGLPEEARDLFARWSRTFQEVDVRTTEETWKRAGRSVAEARSYIGDLIEERRRVPREDLVSALIEAEREGDKLTKDELVGNILFLFVAGAGFETTTGLIGNGLLALLRNPDQMELLRSERKWLGSAVEELLRYESPIQMTNRVAHEDLEVRGRRIREGDSVLIVIAAANRDPEVFPEPDALRIDREENRHYAFGQGIHYCLGGPLARLE…
balikesir_gomec___NODE_37713_length_2980_cov_1.208202_3___CYP1540B1	balikesir_gomec	NODE_37713_length_2980_cov_1.208202_3	CYP1540B1	CYP1540B	CYP1540	Balikesir-Gömec						No							MGWVATRERPPPPSTPRFYRLGRYQSDPHVFMHELFAEYGDFVRWRGFFDVYLVNHPDSVRRVLANSHDRFTKRTIDYRVLSRLMGRGLVTNDGSSWASQRRLLQPLFSSGNVNRFAGVINALTEQLLDEWSRRGGAGPVWIDRAMHHLAFQIVGRTLFGSDMDRYAEEVAAILDVVNLQPQELRALLTLYPWIPTPHNLRWRRAVKRLDEIVFEMIARRGNDQADDNILNRLVNARDEETGEGMSRRQIRDEVVTLMLAGHETSATALTWTLHLLATHPDIQGKLAGELSTALGGAPAGAGDFERVPYLKQVVQESMRLFPPVWAVARRSVHAESFGGRALPADSYVGVITYALHRHPDYWPDPERFDPDRFAPRESKARHSYCYLPFAAGPRTCIGA…
balikesir_gomec___NODE_38995_length_2934_cov_0.715354_2___CYP197D2	balikesir_gomec	NODE_38995_length_2934_cov_0.715354_2	CYP197D2	CYP197D	CYP197	Balikesir-Gömec						No							MFNGDDDGPVRPPGPNGWPVVGVFFDYIRNPFEFATRVARGYGPLAYYQSLSTDFYQVNDPDLVEEVLVHQNQRFVKGSLFQRTLEPVVGDGLLTAEGEQWRRQRHMVNPAFHPDRIREYADVMVGETEAMLDGWHDGETLDVHEAMMELTLEIVARTLFGVDVGDRAEDVGEAMAVVMMRAESPVSGLIPLSVPTPGNRRFERAVETIDGLVDDIVEERRATPGDDVLSALIAARDESGERMSDDLVRDEVRTLLLAGHETTALALTFTLFVLAQHPDVEERLRAELDEVLGDRPATRADADDLVYTERIVTESMRLYPPVHGILREAAEDVELGSYTVPEGSTLSINQWTLHRDPRFYDDPMAFRPERWTDEFRRSLPRFAYFPFSGGPRRCIGDRF…
balikesir_gomec___NODE_42370_length_2819_cov_1.219539_3___CYP1014A10	balikesir_gomec	NODE_42370_length_2819_cov_1.219539_3	CYP1014A10	CYP1014A	CYP1014	Balikesir-Gömec	balikesir_gomec.metabat2_refined.008_sub	02_S197.metabat2_refined.008_sub	Turkey_924	Unclassified Bacteria; metabat2_refined.008_sub	Unclassified Bacteria; Turkey_924	No						d__Archaea;p__Halobacteriota;c__Halobacteria;o__Halobacteriales;f__Haloferacaceae;g__Salinigranum;s__Salinigranum halophilum	MSEMPPSPSSLPLVGHTVGYARDPFGFVDRAVDAHGDVVELDVLGTDGPYVLAHPDHVERVLVDDHEAFAKTDDFTEAFGQGLVAVEGDTWSEQRQFLQPLFYREVVHGYVETMVDQIERRIDRWEPGETRSIREEMGALTLEVVFATLFGRELSVAGDDARIREAASGLNDLVVPTSWVLPAWVPTPSRRRFAQSRETLRAEVRRLLRERQDDAEETDLLSMLASARSGDGYPTSDTAVEDQLVGMLFAGHETTALALTYTWYLLSRHPDIEARVHDEVTAVVDDERLRAEHVDDLELTERVVREAMRLYPPIHTIPRRTTRPVDIDGYRIPDGAEVHVSVFLLHRDERFFDDPLAFRPERWVDENQERPRFAYLPFGAGPRRCIGQQFALTEAVLAV…
balikesir_gomec___NODE_436_length_18841_cov_1.952923_2___CYP253AC1	balikesir_gomec	NODE_436_length_18841_cov_1.952923_2	CYP253AC1	CYP253AC	CYP253	Balikesir-Gömec	balikesir_gomec.semibin_refined.070	02_S197.semibin_refined.070	Turkey_820	(p__Bacteroidota) f__Balneolaceae; semibin_refined.070	(p__Bacteroidota) f__Balneolaceae; Turkey_820	Yes	71.1	yes	yes	44.7	d__Bacteria;p__Bacteroidota;c__Rhodothermia;o__Balneolales;f__Balneolaceae;g__;s__		MYNWLGNRQQRLKEGSSRRSPPGPQGLPLLGSMLQAKEDPLEFAGELLQEYGDIVHFKIGYYAGYLLNHPDYIRQVLVTNYSNYSKDNYNYEKLRPVLGNGLITSDGDHWRHHRQVMQPAFSRKRLGQLCEVTANITRDRVDQWFEYAAKSLPVNMSQELEKLTLQVVTESLFGTDATSSMDAIRETFSILNEDIAYRFKNVFVPPLWVPTKRNRVFSQARDTLDQIVYKIIDSRRGKAESRNDLLGNLLAAQKEQSDPKQFTDRQIRDEVMTLLLAGHETTANLLMWTFYLISRHPEVEQKVRMELDSVLDGRDPAFEDLPDLVYTKMVLQESLRLFPPVWIISRKAVRSDRIGGYDIPEGSTVTVCLYTLHRHPDFWEAPGQFQPERFAPERSEDRP…
balikesir_gomec___NODE_448_length_18639_cov_2.131320_11___CYP174B78	balikesir_gomec	NODE_448_length_18639_cov_2.131320_11	CYP174B78	CYP174B	CYP174	Balikesir-Gömec	balikesir_gomec.semibin_refined.134	02_S197.semibin_refined.134	Turkey_786	(p__Halobacteriota) g__Salinigranum; semibin_refined.134	(p__Halobacteriota) g__Salinigranum; Turkey_786	Yes	80.48	yes	yes	67	d__Archaea;p__Halobacteriota;c__Halobacteria;o__Halobacteriales;f__Haloferacaceae;g__Salinigranum;s__	d__Bacteria;p__Bacillota;c__Bacilli;o__Staphylococcales;f__Staphylococcaceae;g__Staphylococcus;s__Staphylococcus aureus	MSAEPPGPKGVPVIGNSGQYAKDPFEFITAVEEAYGDIAHFELGPIDTYMITSPPDIERVLVTDDAKYQKPKFQDDAIGDLLGEGLLMSEGETWRKQRELAQPSFLMSRLSGLSDLMVDYTEEMLADWEEGDVINVHLEMARLTVKIIVEAMFGATIDDERVRTVQENLEPLGSRFEPNPFRFAIPDWAPTRENREYRKALSTIEEVVWDLIDEREGAQYGGEEEPMDLLSVLLRARDRGEQTDENLRDEMVTMLLAGHDTTALTLTYTWYLLSQHPRVESRVHDELDALLRGERPTFADVRAMEYTEAVLNEAMRLYPPVYTIFREPQVDVRLGGYRVPAGSAVMLSQWAVHRSSRHWDAPLEFDPDRWLDERADERHRFAYFPFGGGPRFCIGKQLS…
balikesir_gomec___NODE_455_length_18484_cov_3.696574_2___CYP174B77	balikesir_gomec	NODE_455_length_18484_cov_3.696574_2	CYP174B77	CYP174B	CYP174	Balikesir-Gömec	balikesir_gomec.semibin_refined.075	02_S197.semibin_refined.075	Turkey_818	(p__Halobacteriota) g__Salinigranum; semibin_refined.075	(p__Halobacteriota) g__Salinigranum; Turkey_818	Yes	83.61	yes	yes	67.5	d__Archaea;p__Halobacteriota;c__Halobacteria;o__Halobacteriales;f__Haloferacaceae;g__Salinigranum;s__	d__Bacteria;p__Pseudomonadota;c__Gammaproteobacteria;o__Burkholderiales;f__Neisseriaceae;g__Neisseria;s__Neisseria meningitidis	MRTDPPGPKGVPVLGNSRKYARDPFAFMTAVGEAYGDVVRLDLGPFETYMITNPDDVERVLVTDDATYRKPDFQDDAIGDLLGEGLLLSEGEVWRKQRDLAQPAFRMRRLAGLDDMMTGHTQEMLDGWVDGDVRDVEIEMARLTVKIIVEAMFGATIDDERVRTVQEHLEPLGQRFEPSPLRFLIPDWMPTPENRRYRESIEVLEGIIDDLVAERRGTAQADGDAPMDLLSILLRAKARGEQSDGQLRDELMTMLLAGHDTTALTLTYTWYLLSEHPAVERRVHDELDRVVGDQNPTTADVRRLEYVDRVLSEAMRLYPPVYVMFRQPKTDVRLGGYRIPADSAVMLPQWVIHRSPRWYDDPETFDPDRWTAERRSARPRYAYFPFGAGPRHCIGKQFS…
balikesir_gomec___NODE_46520_length_2697_cov_0.975875_2___CYP110D25	balikesir_gomec	NODE_46520_length_2697_cov_0.975875_2	CYP110D25	CYP110D	CYP110	Balikesir-Gömec	balikesir_gomec.semibin_refined.017	02_S197.semibin_refined.017	Turkey_850	(p__Cyanobacteriota) g__Coleofasciculus; semibin_refined.017	(p__Cyanobacteriota) g__Coleofasciculus; Turkey_850	Yes	37.95	yes	no	45.8	d__Bacteria;p__Cyanobacteriota;c__Cyanobacteriia;o__Cyanobacteriales;f__Coleofasciculaceae;g__Coleofasciculus;s__	d__Bacteria;p__Cyanobacteriota;c__Cyanobacteriia;o__Cyanobacteriales;f__Coleofasciculaceae;g__Coleofasciculus;s__Coleofasciculus chthonoplastes	MKPLTGPRTPLYLRIFRIIKLIFRPLDYLENYAQRYGDMFKIGGDNAPPFVYVSNPQAIKEIFTADPELFESGRGNGVLRYLVGDNSLLMLDGEPHQRQRRLLMPPFHGDRLREYGQLICDITERVTAEWTVGQPLIIRTYTQEITLRVILQAVFGLNQGERYTQLRQLLSTLLASFDSPLSSTLLFFPWLRQDWGAWSPWGRFLQLKQQIKQLVFDEIRERREQGDESRTDILTLLLSARDEAGEPMTDEELHDQLMTLLIAGHETTASALVWALYWIHYLPDVRQKLLEELETLDAEGDPMAISRLPYLTAVCQETLRIYPIAPSTFIRIPKSPIEIMGYQFEAGTALMPSIYLVHHRDDIYPQPKQFKPERFLERQYSPYEYFPFGGGNRRCIGSA…
balikesir_gomec___NODE_56_length_42765_cov_1.856701_31___CYP197AY1	balikesir_gomec	NODE_56_length_42765_cov_1.856701_31	CYP197AY1	CYP197AY	CYP197	Balikesir-Gömec	balikesir_gomec.semibin_refined.134	02_S197.semibin_refined.134	Turkey_786	(p__Halobacteriota) g__Salinigranum; semibin_refined.134	(p__Halobacteriota) g__Salinigranum; Turkey_786	Yes	80.48	yes	yes	67	d__Archaea;p__Halobacteriota;c__Halobacteria;o__Halobacteriales;f__Haloferacaceae;g__Salinigranum;s__		MHASRLMPDEGNPVNAIVERLHRALTSDGGEAHETAGPSPLPPGPRSVPFLGNTVRYVRRDPFRFLPEIASEYGPVVRWEFLGRVVYQVNEPADVEHVLVHNNQNYAKGAVFQRSLAVTGEGLLNADGEVWRRQRRLVQPAFAPDRIAEYGEVMIERTEQLLAGWHEDETHDLYAEMRRLTLEIVALTLLGLDVRDRLDAIGRALDRIVARSEHTTASYLPLWAPLPVNRRAERATRVLDEFVSDSIAERRHDPGTDVISSLLAVDTDRGGPTDREVRDQVMTLLLAGHETTALAITYSLFSIAQHPPVEERLLAELDRTLGERPLSPTDVRKLSYADRVFTESLRLYPPVYGIVREADRDDELGGYHVPAGTTVLMYPWLLHRDPRFYPDPMVFSPDR…
balikesir_gomec___NODE_59465_length_2399_cov_0.622359_1___CYP1011H1	balikesir_gomec	NODE_59465_length_2399_cov_0.622359_1	CYP1011H1	CYP1011H	CYP1011	Balikesir-Gömec						No						d__Bacteria;p__Pseudomonadota;c__Alphaproteobacteria;o__Kiloniellales;f__Kiloniellaceae;g__WHTV01;s__WHTV01 sp014925385	MANLSEGMTEVAAPSGAPAIDFGTAGFIDDPYPHYHALRAAAPVYASPWGDWYLTRFADVAMVLTDKRFQRQAPNGTNPISGEARPQTALDRMLSRWMVFMDPPAHTRMRRLAAQAFTPKLVASLRGDIRVIAEELLEAALVREQTDLIADFAYPLPVIVVSRILGVPAADYGKLKDWSGQLTLALDTGAAEELATGVPAAEEMIDYMAGLIAARRQSPRDDLISAMLADSADDDALSDEELLANCVFLLWAGHETTKNLIGNGILSLIRHPGEFTRLAAEPDLMERAVDEFLRFESPIQKIGRWTCRDVEIGGAVVPAGSYVVSIFGAANRDPAQFPDPDRLDVGRRNGPRLAFGKGIHHCLGYGLAKLEGEVAFAALLARVSALELCEDAQRWQANS…
balikesir_gomec___NODE_59565_length_2397_cov_0.997797_2___CYP174B79	balikesir_gomec	NODE_59565_length_2397_cov_0.997797_2	CYP174B79	CYP174B	CYP174	Balikesir-Gömec	balikesir_gomec.concoct.048_sub	02_S197.concoct.048_sub	Turkey_962	Unclassified Archaea; concoct.048_sub	Unclassified Archaea; Turkey_962	No						d__Archaea;p__Halobacteriota;c__Halobacteria;o__Halobacteriales;f__Haloarculaceae;g__Halosegnis;s__Halosegnis sp024362405	MRAQPPGPKGAPLVGNTHQYARDPFTFMTAVGRAYGDVARFQLADRETFMLTNPDDIEQVLVAGEKQFAKPVFGDDAVEELLGNGLLLSEGEFWRQQRKRAQPAFDPRRVASLADTMVEHTERHVADWQAGDVVDVREEMAQLTVKIIVDAMFDARIDDETTARVQAALEPLGARFEPDARRFLTPSWVPTRENRAFHDAVGTLEDVLDDIVAERRAAGVDPDAQDLLAIMLRATEANEIDDRVLRDELMTMLLAGHDTTALTLTYALYLLDENPDARDRLTAELDDLLGGRPPTASDVRELAFTSRVLDEAMRLYPPVYVMFRQPKTDVKLGGYRVPEASLLMLPQWVVHRDPRYYDDPETFDPDRWVPERRNERPTYAFFPFGGGPRICIGKQFSLL…
balikesir_gomec___NODE_67374_length_2258_cov_0.703426_3___CYP1002AA1	balikesir_gomec	NODE_67374_length_2258_cov_0.703426_3	CYP1002AA1	CYP1002AA	CYP1002	Balikesir-Gömec						No							MQSSDRAGDDPVGADARDRPLERPPGPSGYPLVGVAHRFRRDPWGFYEGLREYGDVVAFRIARFPFTTLLHPDHVERALVTEPDRFRKPDFMSGSAGFDDGLLLTEGERWRRQRTLLQPLFYRERVETYADGMVAQAESLVDGWHDGAVVDAGEAFSDLTLDVLAEALFDLDIERERAAVRDLAAAISGIGEAGDVSGMVPSWVPTPGNVRLWRASRAFDRTVESLVARRREGAAEREDMLSRMLAGRYPDGSRMDESTVNAQLRTFLFAGHETSATALTFAAHALATHPEVADRLRREVDRVVGDGLPGLDDLSDLPVTKRVVTETLRRYPPAPVVFRETTEAVVFDGYRVPAGTYLTLPQFLLHRDPRFYDDPDAWRPNRWDGDLEARLPDYAYFPF…
balikesir_gomec___NODE_72069_length_2185_cov_0.897959_2___CYP174H5	balikesir_gomec	NODE_72069_length_2185_cov_0.897959_2	CYP174H5	CYP174H	CYP174	Balikesir-Gömec						No						d__Bacteria;p__Bacillota_A;c__Clostridia;o__Oscillospirales;f__Acutalibacteraceae;g__Ruminococcus_E;s__Ruminococcus_E bromii_B	MRTPHSPPGDPVVGNAIRFARAPLDYLDTVRDAYTDGIVHLSGMMGPGIYVVLDPTLVHRVLVDDHDRYRKPQIRPELVDPLVGEGLLTSEGNHWRRQRTTLQPAFFTSRLRGFDETIVDFTRATTTTWTDGQEFDLYRELGVLTVRIIARLLLGVDLSRADAADVGEALVAVGEGLAVSPGGVVRPPWLQLPPPRAYQQAIRELEDVAARVFAMHEPGGDDVLSLLQRAIADEPDAFPEDELRDQVMTMLLAGHETTALTLTYAFFLLAQYPETRSRLKAEVDAVVDDLPGWGDLAALDYTERVVHETLRVLPPVWAQFRQPLADARLGDYRIPEGAPMMLPQWAIHRSSRHWDAPLTFDPDRWDGRKPAEVPAYFPFGAGPRACIGRQLAIVESKLI…
balikesir_gomec___NODE_73420_length_2165_cov_2.546614_2___CYP107PM1	balikesir_gomec	NODE_73420_length_2165_cov_2.546614_2	CYP107PM1	CYP107PM	CYP107	Balikesir-Gömec	balikesir_gomec.metabat_sspec.029_sub	02_S197.metabat_sspec.029_sub	Turkey_874	(p__Actinomycetota) g__JAHWLC01; metabat_sspec.029_sub	(p__Actinomycetota) g__JAHWLC01; Turkey_874	Yes	18.49	yes	no	63.2	d__Bacteria;p__Actinomycetota;c__Acidimicrobiia;o__UBA5794;f__ZC4RG35;g__JAHWLC01;s__		MSSSPAGISIADLAADPHPVHHHLRATEPVAWIDALDAWLVTSHDLCVEVMLDPDTFTVDDPRFSTQRVIGPSMLSLDGADHRRHRDPFAGPFRAAKVRALSEFTDRTAEDLVDGVVQMGSGDLRADVAGPLAVAVMAQVLDLGDVSVSDVLSWYEEIVAAVHAVTAGEGVTDSGLEAFEELKEAVVRGRSDSALLHPVEETGRLSVDEIVSNVAVLLFGGIVTSESATAIAYRYLLDDPRLWDRLVDEPAAVRPFVEETFRLEPSASAVDRYATRDVRLGGVDIAEGDLVRVSLGGANRDPAVFDEPNRLIVDRSNPGQSVTFARGPHACLGIHLARLETVAAVSVLLRHPRPTSSGPLDPIEGLVFRVPERVEVMYP*
balikesir_gomec___NODE_752_length_15304_cov_2.934440_3___CYP180K1	balikesir_gomec	NODE_752_length_15304_cov_2.934440_3	CYP180K1	CYP180K	CYP180	Balikesir-Gömec						No						d__Bacteria;p__Actinomycetota;c__Actinomycetia;o__Mycobacteriales;f__QHCE01;g__QHCE01;s__QHCE01 sp003243955	MSAATLKERPGDHHVDIASHDTYLAGFPHDTFERLRRDDPVAWTTDADGSGFWSVTRHDDVIEVSRDYNRFTASRGIRIEEMDPEELEARRSMMEFDPPEHTRLRRLVQPGFTPKVTATYESAFRKLVGVVLDRVLPLGEFDFVTEIARELPIRMLCRLLGIPEEDAGQMVAWGDQMISNADPEYTPVIIDKVDTEEYRLLPFRSPAALEVFRYAEDIALERRREPKDDIITTLLTAEPDGEPLTDLEFKNFFTLMMVAGNETTRHTISHGLLFLKDNPDQLELWRSDIPGRSVDATEEILRASAVTMHFRRTVVEDTEIGDVPVSAGDRVVMWYTSANYDDDVFDDPYTFDISRKPNAHLTFGTGRHKCLGASLAQLEVRVFFEEFLHRVTDFEVGEP…
balikesir_gomec___NODE_78937_length_2092_cov_1.549618_3___CYP1911C1	balikesir_gomec	NODE_78937_length_2092_cov_1.549618_3	CYP1911C1	CYP1911C	CYP1911	Balikesir-Gömec						No						d__Bacteria;p__ARS69;c__ARS69;o__ARS69;f__ARS69;g__ARS69;s__ARS69 sp002686915	MAFLDIRNVSKGYGDGPDRAEVLGPRGRGRTRPGNEARRMTAVEHEDLFAPEVIADPYAYFGWLRETDPVHWNEEFGLWVVTGYEEVVWLLRHHELFSSAVIESAGVPTHPPVDPDDEHLFEEIRRFRSEQLVEKDRPEHLEMRGVVHSFFTPSAMEEWRPFVRGAVHELLDELRPRGRMDVLTDLAAALPVRVIARMMDVPYEDRDRLRELADSILYMNRGEPYRLRKLVEGMRGIVEYAEPLVEERIEEPGDDLVSMLAGGEREGVFTRYQVLVNTGLLLVAGHETTMNLICNGLLAFIRHPEQWERLREDPEGMARLATEECLRYDPPVKSTQRVAASDVELAGRTIREGDRIRWFIAAANRDPAKFEDPDRFDIARQPNPHVSFGSGIHYCLGVA…
balikesir_gomec___NODE_80237_length_2076_cov_0.857876_3___CYP289A30	balikesir_gomec	NODE_80237_length_2076_cov_0.857876_3	CYP289A30	CYP289A	CYP289	Balikesir-Gömec						No						d__Bacteria;p__Pseudomonadota;c__Gammaproteobacteria;o__Burkholderiales;f__Burkholderiaceae_B;g__Rhodoferax_A;s__Rhodoferax_A sediminis	MSTQGKFDWDPRSGEVLQDQQAAFDTMRKKCPVAHSDFMQWSIFRHEDITRILGDHEVFSNAVSRHLSVPNGMDPPEHTEYRRIVNRYFTPQRMESFEPVCREIVVSLVSSIMQVNELELMEDFALPFAVRVQCAFLGWPSTLHGDLIRWTRKNYEATLARDRQAMSEIAREFQEIIDEMIDSRRQAGAGPEEDITSSLMYEKVQGQPLSNEEIASILRNWTVGEIGTISASVGILTHYLAQHSDLQQKLRKEPSLLPAAIDEILRIHGPLVSSRRVTTRPVEMGGRKIDTGERISLNWISANRDGNIFEDPDSFRLDRDPDKNLLYGAGIHVCPGAPLARLELRVIMEELLKRSAGIRPDPEKAPTNAVYPASGYATLPLIIG*
balikesir_gomec___NODE_81065_length_2065_cov_3.416409_3___CYP2762A1	balikesir_gomec	NODE_81065_length_2065_cov_3.416409_3	CYP2762A1	CYP2762A	CYP2762	Balikesir-Gömec						No							MLGHLRDQAAWLFLPGAFIAPTGGPRTFRVAGWETLYFVDRPEEVRAVNRATGDTFLGGPGNQFLGPLLGQQSVFLLDHERHRLARRIMGVPLSKRAVDAHTQTIDAIVRERIEAAEARGRLDVGAWSRFLSLRVVARLALGIEDTRRVQRLFDRLEATTGLTANVVSYKKRFWTPRGPLSVGAYVAHLVRRIDRILYHRIAERRAEGPSRPDTALDALILQQDEHGYDDAFIRDNLTALLAAGYDTTGSALTWMHHWLHHEQGQWPSLRAAQGRGETATLEAFRAEVLRYCPPIEILPRKVDPGRRAAAEAAVPALADMPGIEAGDGPMVCPVVHRVHHDSNAYAAPEAFDPGRFAESPRTDPDTFMPFGAGPRMCLGLNVGKLIMDRTLQGLLARGV…
balikesir_gomec___NODE_87409_length_1991_cov_2.692597_2___CYP2764A1	balikesir_gomec	NODE_87409_length_1991_cov_2.692597_2	CYP2764A1	CYP2764A	CYP2764	Balikesir-Gömec						No							MSEPPAPPRSWPLIGVLPAMRRAPHRAFEALQGRDGDHARVRIGPRTVDLLSNPETGRALLRQPEDRVTKSFFYDKLRAAFGEGLLTSSGALWQRQRALIQPLLTPRAVQAYVPEVKAATQRVIDAWTAAGRAGETVDAQAWASTLAREATVRALFGAEASGPDGEMTQALATMEHWSAKRFWALIDPQLYPNPGRRRYARAVALVDARIYPMIARRRADPHARDDLLARLVRTRDTEGEMSERQLRDEAATLYMAGQETTANGLAFALWELARRPEVQENVRAEARAVLGGADPPADAARRMPWTRAVVEETLRLHPPVWSVGRETRQPVDLKGTAMAAGRTCVVAPWILHRRPDVWSDPEAFRPERFHTGHQPRAYMPFGAGHRNCVGRDFAMMEMI…
balikesir_gomec___NODE_91296_length_1950_cov_0.592430_1___CYP125N3	balikesir_gomec	NODE_91296_length_1950_cov_0.592430_1	CYP125N3	CYP125N	CYP125	Balikesir-Gömec						No							MILQFPDIDLASPDSFLEGVPHDWFRTLRREAPVAFHEEDDGPGFWCVTRHEDVKQVSRDPRTFSSWQGGTNIQDLPEEDLNAVRAIMLNMDPPQHVKFRRIVQRLFTPRAVEAMRPAVRERARAIVDRIAAKGECEFVRDVAAPLPLDVICEMMGVPEADRQGLFDLSNRLIGFDDPEYQTSPEDAKIASAEMFTYAFHRAQKARDAAADAPEPGDDLMTRLLRGNVDGESLSELEFASFFMVLAIAGNETTRTVTAWGMHALMEHPEQRERLLRDPSLLPTAVEEILRFCPAVHHFRRTATADAEVGGQPIPRGAKVVLWYPSANRDEAIFADPDRFDVGRRPNPHLSFGIGEHFCLGAHLARMELQEIFREVLRRLPDMEPVSPPRRLRSNFVNGC…
balikesir_gomec___NODE_96133_length_1901_cov_0.609357_1___CYP174A57	balikesir_gomec	NODE_96133_length_1901_cov_0.609357_1	CYP174A57	CYP174A	CYP174	Balikesir-Gömec						No						d__Bacteria;p__Campylobacterota;c__Campylobacteria;o__Campylobacterales;f__Sulfurovaceae;g__Nitratifractor;s__Nitratifractor sp015486995	MAETPPGPKGEPLFGSSRTYSNDPFRFISTLEEAYGDIAYFDMGPMETVMVCDPTAIERILVSEVDRFRKPDFQEDALGDLLGDGLLLSEGKTWEKQRALANSSFSMARLSGMADRITDHAETRIADWSEGDVVNSERVMTRTTLDVILDLMMGVELSESRVEEIEEQLMPLGQRFEPDPLRFAAPDWMPMPDDAEFERAVANLDEILDDIIEVREQTAGSGDEGPMDFLSVLIRARDDGIESPEQLRDEMMTMLLAGHDTTALTLTYTWFLLSEHPEIEQRVHEEIDEVVGDERPGMEHVRQLDYLEWVIQEAMRLYPPVYVMFREPTEDVVRSDYHVEQGTALMLPQWGVHRSGRFYENPEQFDPERWRPERAKERPRFAYFPFGGGPRHCIGKHLA…
balikesir_gomec___NODE_96663_length_1896_cov_0.672696_2___CYP152AU1	balikesir_gomec	NODE_96663_length_1896_cov_0.672696_2	CYP152AU1	CYP152AU	CYP152	Balikesir-Gömec						No							MTSIPKDSNLDSTLSLLKEGYNFLPNRRKKYESDIFKIRLMGKSMVCISGKEAAELFYSSRFKRKNALPKRIEKTLMGKNGVHSLDDEPHHDRKKMFMGLMKPEGLKDFSNLCNEYWHLYSQKWQKSDRLVLFSEAQEILTRIACDWAKVPLNEWEVKQRTRDLSLMVDSFGGIGTRHSKGKKARKRSEAWISEIVQQVQSGTIQPPKGSGLDTFAYAKKLNGDDLELPIKTVEVLNLIRPTVAVANFVAFIAITLHQLPQERKKIKQDPAYLEWFVQEIRRYYPFVPFLGAIVREPFSWQGYQFKPGKQVLLDIHGINRDPGIWDQPEKFKPERFKNWQENPHTFIPQGGGSHDMGHRCAGEWITIEALKVATDFLVNKIEYQMPDQDLNYPMDRLPT…
balikesir_hisaralan___NODE_12029_length_4501_cov_1.293781_3___CYP125P3	balikesir_hisaralan	NODE_12029_length_4501_cov_1.293781_3	CYP125P3	CYP125P	CYP125	Balikesir-Hisaralan	balikesir_hisaralan.concoct.137_sub	03V1_S199.concoct.137_sub	Turkey_689	(p__Actinomycetota) g__Blastococcus; concoct.137_sub	(p__Actinomycetota) g__Blastococcus; Turkey_689	Yes	20.61	yes	no	72.9	d__Bacteria;p__Actinomycetota;c__Actinomycetia;o__Mycobacteriales;f__Geodermatophilaceae;g__Blastococcus;s__	d__Bacteria;p__Actinomycetota;c__Actinomycetia;o__Mycobacteriales;f__Geodermatophilaceae;g__Blastococcus;s__Blastococcus sp900102115	MTRTAPRIDLLDTAAFAGSQPHEQFRWLRQHDPVHRHADPRGPDFWVLTRRADVIAVEKDHETFSSEPSIMIADGGGALGFGDHKMMISCDPPLHTSYRRLVHEEFTPRAARALSGRIGELAATIVDRVASRGECDLVADVAGELPSYVIAELLGIPLEDGRRLYHLTEAIHADPTKVPEGAGTKAVLEMFGYASQVAAEKRAKPGQDLASRLLHAEVDGQRLDELDFGLFFLLLVDAGGDTTRNLVAGGMQALFDHPEERRRLQADLDGLLGPAMHEMLRFVSPVIYMRRTATRHTVLGGQQISAGDKVVVYYGSANRDETVFDDPDAFRVDRSPNPHIAYGVGRHTCLGMHIAGVEITAMLREILTRLPDIEPAGPPTWQDSAFIFGPRTMPVRFTP…
balikesir_hisaralan___NODE_1330_length_24369_cov_3.466174_14___CYP125A81	balikesir_hisaralan	NODE_1330_length_24369_cov_3.466174_14	CYP125A81	CYP125A	CYP125	Balikesir-Hisaralan	balikesir_hisaralan.rosella_refine.68_0	03V1_S199.rosella_refine.68_0	Turkey_624	Unclassified Bacteria; rosella_refine.68_0	Unclassified Bacteria; Turkey_624	No							MSAATTPETPPADTRPRCPVDMDLVDPDTFLSGAPVDAFARMREEAPVFWHEQPGAPGGGFWAVTRPADIREVSRTPEVFSSREYGSLLQSTPGEAADESLETMRLLLINMDPPDHTRQRSIVQRIFTPRKIRALEPHLRAFAEEIVDRAVAKGEGDFVKDVAAELPLLAICELMGIPAEDREKIFDLSNRLIGSEDPEFRTDPADSQVASAEMYMYANELAEQRQRDPHEDIITELLNAEVDGHRLSVSEFDIFFLLLAVAGNETTRNAITHGMRAFFDHPDQWELFKRERPETTADEIIRWATPVMQFQRTAMSDHVLGGQLVRAGERVVLFYSAANRDSSLLDEPDRFDITHASDHVAFGGGGPHFCLGANLARAEVHIIFEVIADRMPDIAPMGD…
balikesir_hisaralan___NODE_13475_length_4154_cov_0.855972_2___CYP175A4	balikesir_hisaralan	NODE_13475_length_4154_cov_0.855972_2	CYP175A4	CYP175A	CYP175	Balikesir-Hisaralan	balikesir_hisaralan.concoct.071_sub	03V1_S199.concoct.071_sub	Turkey_732	(p__Deinococcota) g__Thermus; concoct.071_sub	(p__Deinococcota) g__Thermus; Turkey_732	Yes	14.18	yes	no	67.3	d__Bacteria;p__Deinococcota;c__Deinococci;o__Deinococcales;f__Thermaceae;g__Thermus;s__	d__Bacteria;p__Deinococcota;c__Deinococci;o__Deinococcales;f__Thermaceae;g__Thermus;s__Thermus oshimai	MTATLDLKGALPDLKRLRDEPLEALLAWGKAHPRLRISLPGFPLHLVFDPEGVEAVLLGAESKATFQYRELSRLTGRGLLTDQGEGWKEARKALKDPFLPRSVALYRALWEEEAEAFFAPWKPGERRDLDREMLHLSLRFLGRALWGKPLPEGIAELALQALERILERMQHPLSRLNLLRERAFREKKRALEREAEALIAHPPLTGLPRERALSEAKTLLVAGHETTASALTWSLYLLSGNRAWQERAAEDFAFALSAFQEALRLFPPAWVLTRKVEDPLELPGEVLPRGTTAVLSPYVTHRLYFPQGEAFLPERFLEERNTPSGRYFPFGFGKRLCLGRDFALLEGPIALQAFFRRFRLGPLPKPKVHAGVTLRPEGGLWAKLEEA*
balikesir_hisaralan___NODE_1408_length_23212_cov_3.260732_14___CYP124B22	balikesir_hisaralan	NODE_1408_length_23212_cov_3.260732_14	CYP124B22	CYP124B	CYP124	Balikesir-Hisaralan	balikesir_hisaralan.rosella_refine.62_0	03V1_S199.rosella_refine.62_0	Turkey_627	(p__Actinomycetota) g__Blastococcus; rosella_refine.62_0	(p__Actinomycetota) g__Blastococcus; Turkey_627	Yes	58.33	yes	yes	73.4	d__Bacteria;p__Actinomycetota;c__Actinomycetia;o__Mycobacteriales;f__Geodermatophilaceae;g__Blastococcus;s__	d__Bacteria;p__Bacteroidota;c__Bacteroidia;o__Bacteroidales;f__Bacteroidaceae;g__Bacteroides;s__Bacteroides salyersiae	MSVNTPAGPVDVASLDIDAIDLSDRDFWAEPPAVRHAVFDKLRAERPFAWFAEPTMEGMEPGPGYWAVTRLADLDAISSQPAVFCSGQGAVSIQDIPADLSEFYGSMISMDDPRHARIRRIVAKTFTPRMLEQVVDSVVGIVDDVLAEARAKAEAGDGSLDVVADIAAPIPLRIICDMMGVPEEDRLLVLNASNTILSGGDPELTDEADPLTALLEAGMAMAELMGRLAAERIENPTDDLTTALVNSEVDGEKLTHQEIASFFILLLVAGNETTRTAIAQGLLALSENPEQRAAWMADPSMDKTAVEEIVRVVSPVTWMRRTATQDGEVNGHAFKEGDKFLLFYNAANRDPEAFENPHALDLSRSPNNHVGFGGHGPHFCLGAHLARRELAVTFRRLFE…
balikesir_hisaralan___NODE_14632_length_3905_cov_0.950503_4___CYP107PN1	balikesir_hisaralan	NODE_14632_length_3905_cov_0.950503_4	CYP107PN1	CYP107PN	CYP107	Balikesir-Hisaralan	balikesir_hisaralan.semibin_refined.085	03V1_S199.semibin_refined.085	Turkey_571	(p__CSP1-3) g__HRBIN32; semibin_refined.085	(p__CSP1-3) g__HRBIN32; Turkey_571	Yes	45.51	yes	no	71	d__Bacteria;p__CSP1-3;c__CSP1-3;o__CSP1-3;f__HRBIN32;g__HRBIN32;s__	d__Bacteria;p__Armatimonadota;c__Armatimonadia;o__Armatimonadales;f__Capsulimonadaceae;g__BOG-944;s__BOG-944 sp003134215	MLVQEDLLAPEVVRDPYTYFARLREHDPVHWNDRWGGWLVTRYEDVVRAFRDPERLSSDRMAHFQQELTPQDREKLHVLIKYFSRWLVFTDPPYHTRVRMLVNKAFTPTSVERLRPRVRQIVHELLDAVQPRGYMEFVREFAFHLPVIVISEYLGVPPEDREAVKEWSDETSRIFFIRADDPDRRERSQAGLVKLLEYFEPLIHDRRRNPRDDLTSALVQAQERGDLLSHDELLATCTVLLFAGHETTTNLLANGLLALLQHRDQWELLRQDPSLNRSATEELLRYDGPVKATFRWAKVDVELGGKTVRAGDRMLLVLASANRDPEKFVDPDRVDITRNPNPHVAFGHGIHVCLGAPLARLEGQEAFAALAQRFPTLRLASDRLEYHPTIVSRALVELP…
balikesir_hisaralan___NODE_15240_length_3789_cov_1.133261_3___CYP197Y1	balikesir_hisaralan	NODE_15240_length_3789_cov_1.133261_3	CYP197Y1	CYP197Y	CYP197	Balikesir-Hisaralan	balikesir_hisaralan.concoct.129_sub	03V1_S199.concoct.129_sub	Turkey_693	Unclassified Bacteria; concoct.129_sub	Unclassified Bacteria; Turkey_693	No						d__Bacteria;p__Cyanobacteriota;c__Vampirovibrionia;o__Gastranaerophilales;f__Gastranaerophilaceae;g__JAEWYI01;s__JAEWYI01 sp023395735	MILDPTELELRQDPLAFFVHLSRTSPDITTFRFASGKEIVFLNHPDLIREVLIERAEQFHKSDLTRSFAGGMGNGILLSEGEFWKQQIRLMRPAFHYKRLQGYAEVMSRFTLEMLSHWQNSEIRHIDEDMNALTLRVVAKCMFDVEAGEDREIMHRAIMLGQKVVGQMVYGWLNLPDWHPGLNRDGIRVVRALNDMVSRHIAYRRERGDLGDDLLSMLLEAQSQPGVQLSDRQLRDEVLTVITAGLETTANALIWTWYLLDQHPDVKARLKAEVDSLGKLPGFEDVQRLPYLDQVFKESLRLYPPVWIIGRENVEELELGGMRLAPRTQIVMSQWAAHRDPRFFEHPDEFRPERWTPEFERSLPRGAYFPFSLGPRVCTGQGFATLEYKLIVAMVLQQF…
balikesir_hisaralan___NODE_16820_length_3527_cov_0.949706_3___CYP125N2	balikesir_hisaralan	NODE_16820_length_3527_cov_0.949706_3	CYP125N2	CYP125N	CYP125	Balikesir-Hisaralan	balikesir_hisaralan.semibin_refined.015	03V1_S199.semibin_refined.015	Turkey_594	(p__Desulfobacterota_B) s__HRBIN30 sp002898795; semibin_refined.015	(p__Desulfobacterota_B) s__HRBIN30 sp002898795; Turkey_594	Yes	45.78	yes	no	60.3	d__Bacteria;p__Desulfobacterota_B;c__Binatia;o__HRBIN30;f__HRBIN30;g__HRBIN30;s__HRBIN30 sp002898795	d__Bacteria;p__Desulfobacterota_B;c__Binatia;o__HRBIN30;f__HRBIN30;g__HRBIN30;s__HRBIN30 sp002898795	MKLEEVNLYDLDTWEQRVPHDMFALLRQQAPVFWQKEPQGGPGFWAVTKYADVVHVSKHPKLFSSWRGGTNIFDLPQEELGQVRMMLVNMDPPQHTKYRRLVSHGFTPRRIAELEPHVRDLARRIIDRVATKGQCDFVTEIAAELPLQVIAELLGIPQEDRHLVFDWSNRLIGFDDPEFQTSMEDGKRAAAEMWAYAHTLAEKRKRDPQNDLISRLLHAEVDGERLTELEFDFFFLLLAVAGNETTRNLISGGMLALFEHPEQKERLLAHPELMPTAVEEMLRWVSPVICFRRTATADTEIRGQRIREGDKVVIFYISANRDEEVFDHADQFDIARSPNDHIAFGIGEHYCLGANLARMEIRVMFEEILSRLPDMELAGPPRRLRSNFISGIKSMPVRF…
balikesir_hisaralan___NODE_16996_length_3499_cov_0.654508_3___CYP253AB1	balikesir_hisaralan	NODE_16996_length_3499_cov_0.654508_3	CYP253AB1	CYP253AB	CYP253	Balikesir-Hisaralan	balikesir_hisaralan.metabat2_refined.019_sub	03V1_S199.metabat2_refined.019_sub	Turkey_679	(p__Bacteroidota) g__Thermoflexibacter; metabat2_refined.019_sub	(p__Bacteroidota) g__Thermoflexibacter; Turkey_679	Yes	33.05	yes	no	36.8	d__Bacteria;p__Bacteroidota;c__Bacteroidia;o__Cytophagales;f__Thermoflexibacteraceae;g__Thermoflexibacter;s__	d__Bacteria;p__Pseudomonadota;c__Gammaproteobacteria;o__Pseudomonadales;f__Moraxellaceae;g__Acinetobacter;s__Acinetobacter bereziniae	MKPIPKVPAENLLTQSLLSFARNPLVFFETNRQRYGDVYRFNVMPFLTRFVFCKPEHAKYLLIDNAKNYTKSFAYHFLKRALGNGLVTSEGDFWLRQRRIAQPAFHRERLTALVQIMTDSIQEMLQKIEIYKTKGQAFDVAKEMMQLTSDIAAKALFSSDISNFKDKVIECINNLNLSITNMIKSPFSRALGWLPTPNNLFFNKNQKEFNKIIYYLIENRRNAGSKRYNDLLQMLIEAKDEETGAYMNDAQLRDEVITLFAAGSETSSNALAWAIFLLTNHADQKEKLKKEIKEVINHSTPQFADIQRLTYVHQIIQETLRLYPPAWIIGRQAKEDDEIDGYFIPKKAQTILPIWVIHRHPDLWENPQDFQPERFEGEFTKKRHKFAYFPFGGGPRFCI…
balikesir_hisaralan___NODE_180_length_106415_cov_11.469347_28___CYP116B304	balikesir_hisaralan	NODE_180_length_106415_cov_11.469347_28	CYP116B304	CYP116B	CYP116	Balikesir-Hisaralan	balikesir_hisaralan.concoct.136_sub	03V1_S199.concoct.136_sub	Turkey_690	Unclassified Bacteria; concoct.136_sub	Unclassified Bacteria; Turkey_690	No						d__Bacteria;p__Pseudomonadota;c__Gammaproteobacteria;o__Pseudomonadales;f__Oleiphilaceae;g__Marinobacter;s__Marinobacter shengliensis	MTHFRSSDTARPGTGISRATDFAVSQGTGCPFGSRQYNSAISPTGCPVSAKAAAFDPFEGPYQVDPAEALRWSREQEPVFYSPKLDYWVISRYDDVKAIFRDNQVFSPSIALEKITPVSQAAQDTLRRYNYGMNRTLVNEDEPAHMERRRALMHSFALEELAHHEPMVRQLTREYVDRIIDSGRADLVDEMLWEIPLTVALHFLGVPEEDMDTLRKYSIAHTVNTWGRPSPEEQVAVAEMVGKFWQYAGKVLDKMRQDPSGHGWMQYGIRRQKELPDVVTDSYLHSMMMAGIVAAHETTAHASANMFRLLLENRDVWEEVCENPSLIPNTVEECLRYSGSVVAWRRIAMADTRIGDVDIPKGSKLLIVSASANHDDRHFENPDELDIYRDNTTDHLTFG…
balikesir_hisaralan___NODE_18625_length_3275_cov_1.534625_2___CYP153H1	balikesir_hisaralan	NODE_18625_length_3275_cov_1.534625_2	CYP153H1	CYP153H	CYP153	Balikesir-Hisaralan	balikesir_hisaralan.concoct.137_sub	03V1_S199.concoct.137_sub	Turkey_689	(p__Actinomycetota) g__Blastococcus; concoct.137_sub	(p__Actinomycetota) g__Blastococcus; Turkey_689	Yes	20.61	yes	no	72.9	d__Bacteria;p__Actinomycetota;c__Actinomycetia;o__Mycobacteriales;f__Geodermatophilaceae;g__Blastococcus;s__	d__Bacteria;p__Bacteroidota;c__Bacteroidia;o__Bacteroidales;f__Bacteroidaceae;g__Bacteroides;s__Bacteroides salyersiae	MTTATRAGTGPDQDQGDARERIYAAPLESLDPGNPARFPTGEWQYVFERLRAEDPVHFTAGEHTEFDRYWSLTRWADIQAADTNHEAFSADGLITLNRPPADEQASSPFDDGTMTQEEIRQRQKAGIRSLLSMDPPDHEIHRGAVNEGVAPANLALLEPLIRERAGAILDGLPIGEEFDWVDKVSIELTAMTLATLFDYPQEKRRQLTRWSDIITTPADPTAPEDVRAERDREVRDFFLTMSEMVTTRRGEEPRLDFMSLMAHSPHSTNFSEAELFGDSVVLLVGGNDTTRNTITGSVYFLHTHPEENAKLRANPKLIPSMVSETIRYQTPLTHMTRRTTRDVEIGGKVIPKGDRVVLWYVSGNRDEAKVADADSYIIDRKNPRQHLSVGFGIHRCLGN…
balikesir_hisaralan___NODE_1876_length_18234_cov_3.635776_5___CYP1731C1	balikesir_hisaralan	NODE_1876_length_18234_cov_3.635776_5	CYP1731C1	CYP1731C	CYP1731	Balikesir-Hisaralan	balikesir_hisaralan.rosella_refine.88_0	03V1_S199.rosella_refine.88_0	Turkey_620	(p__Bacillota) f__RAOX-1; rosella_refine.88_0	(p__Bacillota) f__RAOX-1; Turkey_620	Yes	32.75	yes	no	43.3	d__Bacteria;p__Bacillota;c__Bacilli;o__Aneurinibacillales;f__RAOX-1;g__;s__	d__Bacteria;p__Bacillota;c__Bacilli;o__Aneurinibacillales;f__RAOX-1;g__YIM-78166;s__YIM-78166 sp004522215	MTFVEGSILSKIVEIEGARLKNFLHFQRDSLGFMTSVLHLGDIVSVRSSKRTPSYILNHPEAIREVLVSKEQSFRKGRSSRILRETVGQGILTTEGEKHDRQRQSMLPAFHKQRIQEYAPIVIEQATRAFDEWQDGEERWVHRDFMRLTLTVILETLFGSKMMEDPEKIARAVEETIQYTAKRMYSPIPWPKFIPTRGNMRHTQSMRALQQTAKWFIRQQEKRDSPPLLRHLLEEEGVEEQELIDQILTMLIAGHETTANALSWTWYLLSQHPEVEGKWREELHRVLGDRPLTYEDLTKLAYTQQIWQESLRLYPPAWMILREANEDVDILGEHFSRNSIFMICPYSLHRNPQYFHQPEKFMPERFADQGTKSIPRYAYLPFGAGSRSCIGNQFASMEA…
balikesir_hisaralan___NODE_190_length_101096_cov_9.058879_53___CYP239A6	balikesir_hisaralan	NODE_190_length_101096_cov_9.058879_53	CYP239A6	CYP239A	CYP239	Balikesir-Hisaralan	balikesir_hisaralan.metabat2_refined.001	03V1_S199.metabat2_refined.001	Turkey_686	(p__Actinomycetota) g__Microbacterium; metabat2_refined.001	(p__Actinomycetota) g__Microbacterium; Turkey_686	Yes	92.13	yes	yes	68.7	d__Bacteria;p__Actinomycetota;c__Actinomycetia;o__Actinomycetales;f__Microbacteriaceae;g__Microbacterium;s__	d__Bacteria;p__Bacillota_A;c__Clostridia;o__Lachnospirales;f__Lachnospiraceae;g__Blautia_A;s__Blautia_A obeum	MSDNETLAEFDFHGKALDTIFDDYAKMHESKPVGHSSKYGGFWYISKSEDIFDAEQDPETWSVGPSMLLPSFGTEMPLIPIDIDPPTHAGFRKLLLPMFTPMAINKLEPGMHTTAIELSDQVKSAFADSDVVDVSALFARPYPTIIFSRLAGYPEQDWPLFDQWIDDIIYERTKSPEKAKAAGDDLVAYVQRLIDDGRAGKALDGITGELLNATIDGRPLTDDELVSYGYLLFLAGLDTTAWAIRSSLWYLARNKEAQALLRREPDRIMDAAEEFLRTLSPVQAMARTAKQDTTVRGQEIKAGERVVLVFGAGNRDPEIYDNPNEIDITRENNRHLAFGGGIHRCLGSNLGRKEVVISLEHFLATIPEFELAEDEPWHGVGPLRLRLSGGE*
balikesir_hisaralan___NODE_21843_length_2914_cov_4.292429_2___CYP140F2	balikesir_hisaralan	NODE_21843_length_2914_cov_4.292429_2	CYP140F2	CYP140F	CYP140	Balikesir-Hisaralan	balikesir_hisaralan.semibin_refined.048_sub	03V1_S199.semibin_refined.048_sub	Turkey_585	(p__Actinomycetota) g__Blastococcus; semibin_refined.048_sub	(p__Actinomycetota) g__Blastococcus; Turkey_585	Yes	14.1	yes	no	73.4	d__Bacteria;p__Actinomycetota;c__Actinomycetia;o__Mycobacteriales;f__Geodermatophilaceae;g__Blastococcus;s__	d__Bacteria;p__Actinomycetota;c__Actinomycetia;o__Mycobacteriales;f__Geodermatophilaceae;g__Blastococcus;s__Blastococcus sp900102425	MTVRDTARWAATHGAMRLAIRAQARRGNPDAEVLSDPAVREDPYGHYERLRTADPFGRGAFARVSVHHEVCTEVLRSDDFGVIGGARPEGLPPVLRTVLRLAGPRTVIGPIDPPSMLAVDPPEHTRYRRLVSRAFTARAVAHLRERTGQIAAELLDDLERDAAAGRPVDLVARYASLLPVTVISEMLGVPVAMRERFLAWGDGATPSLDMGLSLTTHRSVERNLAELDAWFRGHLGRLRQNPGDDLLSQLATLVDDDGSGLTEKELVATAALVFGAGFETTVNLIGNGAALLFANPDQRRLLLDDPSLWPNAVDEMLRIESPVQRTGRRVKRDTTVRGVHLREGELVLLGLAAANRDPEVFEDPHRFDVTRANARDHVAFSSGIHFCLGAALARMEGEV…
balikesir_hisaralan___NODE_2395_length_15092_cov_2.734848_11___CYP194B17	balikesir_hisaralan	NODE_2395_length_15092_cov_2.734848_11	CYP194B17	CYP194B	CYP194	Balikesir-Hisaralan	balikesir_hisaralan.rosella_refine.62_0	03V1_S199.rosella_refine.62_0	Turkey_627	(p__Actinomycetota) g__Blastococcus; rosella_refine.62_0	(p__Actinomycetota) g__Blastococcus; Turkey_627	Yes	58.33	yes	yes	73.4	d__Bacteria;p__Actinomycetota;c__Actinomycetia;o__Mycobacteriales;f__Geodermatophilaceae;g__Blastococcus;s__	d__Bacteria;p__Actinomycetota;c__Actinomycetia;o__Mycobacteriales;f__Geodermatophilaceae;g__Blastococcus;s__Blastococcus sp900102115	MTVDDRFTEDFRSKEPQEDLGVRSEVVTGPVSDWTTDFSHFEEEYGERAIEIWDDLRGRCPVARTERFGGAWLPTRYEDVQAIAYDTEHFTSRAIIVSNYRPPLDLAPVGGVPPISSDPPFHHDARKLLLPAFTKANVAKQAITTEAFCHSLIDGLAGRDVVDAATEYAMHIPMRVISDMLGFPPEDGPKFAEFVESALEGANGTPEERQESGAQLFDYLLEQIRDHIANPREDLTTYLINAELYGQKLEPQHVAGTMALLLIAGIDTTWSAIGSALWHLAKNPEDRKRLVEDPSLRPAAVEEFLRAYAPVTMARLVKEDVVIGGAEMKKEDWVLLPFPAANRDPERFEDADQVIIDRQVNRHAAFGLGIHRCVGSHLARMELRVALEVWLDRIPEFSL…
balikesir_hisaralan___NODE_244_length_88927_cov_10.534088_21___CYP173C5	balikesir_hisaralan	NODE_244_length_88927_cov_10.534088_21	CYP173C5	CYP173C	CYP173	Balikesir-Hisaralan	balikesir_hisaralan.vamb.019	03V1_S199.vamb.019	Turkey_554	(p__Pseudomonadota) s__Microvirga sp020697385; vamb.019	(p__Pseudomonadota) s__Microvirga sp020697385; Turkey_554	Yes	93.12	yes	yes	63.1	d__Bacteria;p__Pseudomonadota;c__Alphaproteobacteria;o__Rhizobiales;f__Beijerinckiaceae;g__Microvirga;s__Microvirga sp020697385	d__Bacteria;p__Pseudomonadota;c__Alphaproteobacteria;o__Rhizobiales;f__Beijerinckiaceae;g__Microvirga;s__Microvirga soli	MEALEIRMSDTLETPLFRPPHPKPRTELLGMVAFLRMVRENPLNMWMEAHFEESFVTGDGAMGRMTVVSDPAAIRHILVDNVANYRKDDLQIRILAPGLGRGLVTAEGDEWRLQRRTLAPLFTPRTVTSFFPAMVEAADRLVRRWQRRPDGRVVDAALDMTRVTLDVLERTIFTQGVPKDPDALGRAITRYFNSIGKVDPLDIFGFPDWVPRIGRLRARPSIQFFEETVNQLIDARKALLASGEPAPRDLLTLLLEAADPETGKGLGDIEVRTNIVTFIGAGHETTANALSWSLYLLSQDEHARARVEEEVEEVLGEGRIEPHHLERLVYTRAVIDEAIRLYPPAPYMSRTAIADDRIGDVEIPAGSMVAISPYVLHRHRKLWDEPDAFRPERFLPENR…
balikesir_hisaralan___NODE_26276_length_2558_cov_1.277252_2___CYP123K1	balikesir_hisaralan	NODE_26276_length_2558_cov_1.277252_2	CYP123K1	CYP123K	CYP123	Balikesir-Hisaralan	balikesir_hisaralan.semibin_refined.015	03V1_S199.semibin_refined.015	Turkey_594	(p__Desulfobacterota_B) s__HRBIN30 sp002898795; semibin_refined.015	(p__Desulfobacterota_B) s__HRBIN30 sp002898795; Turkey_594	Yes	45.78	yes	no	60.3	d__Bacteria;p__Desulfobacterota_B;c__Binatia;o__HRBIN30;f__HRBIN30;g__HRBIN30;s__HRBIN30 sp002898795	d__Bacteria;p__Desulfobacterota_B;c__Binatia;o__HRBIN30;f__HRBIN30;g__HRBIN30;s__HRBIN30 sp002898795	MAGPLVYDPYSYEIHEDPYPTYARLRREAPVYHNPERNFYALSRYHDVREAMQDWQTFSSQGGVALEGSGKAPPMIIAMDPPRQTKLRRIISAAFTPRRVAELEPRVRELAQHLLQPLRRREQFDFIDDFSGKLPMAVIAYMLGVPEDDHEMLRTWSDTLLHREPNDPRVTPAGIEAAGNLVRYFAEAAELRRRRPSTDLLSALLEAEVEGERLSREEVLGFCFLLIIAGNETTTKMLGNAVDLLYRHPEQRARLLREPHRMADAVEEVLRFEPSTQALARLVTREVTLHGVTIPAGARVMLLIGSANRDETAIERAGEFDAFRPPVAHLSFGIGTHFCLGASLARLEGRVALEEILRVMPEYQIDLSRAQRVHSTNVRGYAHLPMSSGLDHEGGIHAA…
balikesir_hisaralan___NODE_26962_length_2510_cov_2.859841_3___CYP120B16	balikesir_hisaralan	NODE_26962_length_2510_cov_2.859841_3	CYP120B16	CYP120B	CYP120	Balikesir-Hisaralan	balikesir_hisaralan.metabat2_refined.048_sub	03V1_S199.metabat2_refined.048_sub	Turkey_675	(p__Chloroflexota) g__JANWYT01; metabat2_refined.048_sub	(p__Chloroflexota) g__JANWYT01; Turkey_675	Yes	69.06	yes	yes	61.3	d__Bacteria;p__Chloroflexota;c__Anaerolineae;o__Aggregatilineales;f__Phototrophicaceae;g__JANWYT01;s__		MVAEKLHTKPLPPGSLGLPFIGERPRLLDVDYLLAMYKKYGPVFKTRVVGFGNVAVFMGPEGNRFLLSTGMNLFSWRDGWPITFKALLGESLFVQDGEEHRTKRKLLMPAFHRQSLHNYVETMEDIAQRYLAKWEAQGRINFLTEFKQFTFEVASILMTGTEPGESTQELSRHFVTMTAGFISIPINIPWLPYGRAMKAREALLAFIDRAIEHRRQHPTTDALSLLVQTRDEHGNGLTNQELRAQMLLMLFAGHETSASMMTFLALSLAQHPDVLAKARAEQDALQLGDRLTMDDIRRMTYLDMVLKEVERMYPPVPVGFRGVTETFEFNGYTIPKGWTALYPINVAHYDPDIYTEPKRFDPERFSEARNESQVPFSLVGFGGGARICLGYAFAQLEMK…
balikesir_hisaralan___NODE_280_length_82744_cov_1.710035_29___CYP2745B11	balikesir_hisaralan	NODE_280_length_82744_cov_1.710035_29	CYP2745B11	CYP2745B	CYP2745	Balikesir-Hisaralan	balikesir_hisaralan.semibin_refined.043	03V1_S199.semibin_refined.043	Turkey_587	(p__Acidobacteriota) s__J014 sp003697135; semibin_refined.043	(p__Acidobacteriota) s__J014 sp003697135; Turkey_587	Yes	89.18	yes	yes	42.3	d__Bacteria;p__Acidobacteriota;c__Blastocatellia;o__Pyrinomonadales;f__Pyrinomonadaceae;g__J014;s__J014 sp003697135	d__Bacteria;p__Acidobacteriota;c__Vicinamibacteria;o__Vicinamibacterales;f__UBA823;g__UBA2161;s__UBA2161 sp002328835	MLELQLMLNLKPPEVSSGLLGRKFRLNPIEFLCQLAEKGDITTFKVANQRVFFLNHPDFIRDVLVTNAHKFIKGRALQKAKKVLGEGLLTSEGSFHLRQRRMMQPAFHRQRINQYAEVMIQYGERFSDRWNEGDVLDIDKEMMRLTLQIVAKTLFNADVEDEADEVGKSLTALVEMFQYLLLPFLDTLEKLPLPQSRRFRKAKASLDAVIYRIIKERRESGEDKGDLLSMLLMAQDEEDNSRMTDEQVRDEALTLFLAGHETTANALTFSWYLLSQNPEKELKLIEELNRVLNGRLPTPEDYQKLRYTEAVLAESMRLFPPAWALGRLAVEDHEIAGYLIPKGSLVLVSMYVTHRDKRFWQNSDEFIPERWEEISVKEASNKYIYFPFGGGVRRCIGEN…
balikesir_hisaralan___NODE_28066_length_2439_cov_1.033304_2___CYP123L1	balikesir_hisaralan	NODE_28066_length_2439_cov_1.033304_2	CYP123L1	CYP123L	CYP123	Balikesir-Hisaralan	balikesir_hisaralan.concoct.032_sub	03V1_S199.concoct.032_sub	Turkey_751	Unclassified Bacteria; concoct.032_sub	Unclassified Bacteria; Turkey_751	No						d__Bacteria;p__Desulfobacterota_B;c__Binatia;o__HRBIN30;f__HRBIN30;g__HRBIN30;s__HRBIN30 sp002898795	MELNPFSYEFHENPYPVYAWLREHAPLYYNPQLDFYALSRFQDVWSALLDWRTYSSREGVTLERIDTTLFEATPMMIFMDPPKHDRLRRLVSSAFTPRRIAALEPFVRELCEKLLASLRAHGGGDFVSEFAAPLPREVIFTLLGVPSEDRVQLREWMDRALERDPDTPAIPARAIEASMNLIRYWFQLLDTLRRRPNDGLICALFDAEIDTDDGARTRLTDGEIAGFCALLGAAGNETVTRLLGNAAVLFHRHPEAWQLLCQEPQRIPRALEEVLRYWPPSQYQARTVTTDVEWYGTTVPAGARILLLNASATRDPRAFADPDRFDIERQIPLHLSFGYGIHFCLGASLARLEARVAMEEFARSFPRFEVDEAQCVRAHMSNVHGFDHVPFRATSR*
balikesir_hisaralan___NODE_29_length_343343_cov_3.400783_13___CYP197BB1	balikesir_hisaralan	NODE_29_length_343343_cov_3.400783_13	CYP197BB1	CYP197BB	CYP197	Balikesir-Hisaralan	balikesir_hisaralan.rosella_refine.93_0	03V1_S199.rosella_refine.93_0	Turkey_616	Unclassified Bacteria; rosella_refine.93_0	Unclassified Bacteria; Turkey_616	No						d__Bacteria;p__Cyanobacteriota;c__Cyanobacteriia;o__PCC-6307;f__Cyanobiaceae;g__Synechococcus_C;s__Synechococcus_C sp000153285	MVDVKIFKGGLYMSQITQARVVTALKGDYQDYQTNVLGTLDYLVEKYGDDYDFINIPFSNGENRYLILNAEYTEDVLQTKQKSFVKGAAFNFFKPLLGEGLLTSEGEKHKRDRRIIQPSFHMRSLSGYADTMVLNALNLIKQWEEEDLLQRDVSKDMMKLTLNIITETMFGTNIDQDKIEEVDEAFTTFSKVISSAYRGITDMELFKQQVANSIQKLHSAVAPIITERRALETQETDDLLAALLRAKDEENGTRMTDKEIYEHVMTFFLAGHETTSNALSWTWYLLSQNPDIEEKFHQELDTVLANRPPILEDFSKLTYTKAIIQESMRVFPPAYQTARQAFEDVEIGGYNFKKGDTFLASQYVLHRSKRYFEEPLMFNPERFENGILKGVPKFSYFPF…
balikesir_hisaralan___NODE_2921_length_12970_cov_6.150510_14___CYP125AF1	balikesir_hisaralan	NODE_2921_length_12970_cov_6.150510_14	CYP125AF1	CYP125AF	CYP125	Balikesir-Hisaralan	balikesir_hisaralan.rosella_refined.084_sub	03V1_S199.rosella_refined.084_sub	Turkey_602	(p__Chloroflexota) s__HRBIN24 sp025062275; rosella_refined.084_sub	(p__Chloroflexota) s__HRBIN24 sp025062275; Turkey_602	Yes	62.27	yes	yes	68.8	d__Bacteria;p__Chloroflexota;c__Dehalococcoidia;o__SM23-28-2;f__HRbin24;g__HRBIN24;s__HRBIN24 sp025062275	d__Bacteria;p__Chloroflexota;c__Dehalococcoidia;o__SAR202;f__UBA11138;g__UBA1123;s__UBA1123 sp002313895	MTTELKDVNLLDLDVFLSGPPHHLFKVLRQQAPVYWHPDPVAGGFWVLTKYEDLVKVSMNTSTFSSSRGITLESIVSPNQFPMMVTTDPPRHTKLRRLVSPGFTPRMISLLEPDIREIVNELLDSAIAKGECDFVTEVSSQLPLLVIARFIGVPKEDRHLIFEWSNALIGAMDPEYSRAGTTEAEAAPAPQQFVRRSENTIAAMASYLRRLEEERMREPKEDLVTVYLNAEVDGERLSDLERFAQFVLLTVAGNETTRNLISGGLLALTEHPEQMELLRSDLSLVPTAVEEMLRYVSPVMYMARIVTRDTEVRGVPMKAGDRVTMWYVSANRDEDVFPDPDAFIVTRQPNDHVAFGAGGPHFCLGASLARLEARVLFEELLSRPYDVEVVGPVEWLRSN…
balikesir_hisaralan___NODE_30745_length_2284_cov_3.732499_2___CYP107AQ31	balikesir_hisaralan	NODE_30745_length_2284_cov_3.732499_2	CYP107AQ31	CYP107AQ	CYP107	Balikesir-Hisaralan	balikesir_hisaralan.rosella_refine.76_0	03V1_S199.rosella_refine.76_0	Turkey_623	Unclassified; rosella_refine.76_0	Unclassified; Turkey_623	No						d__Bacteria;p__Chloroflexota;c__Dehalococcoidia;o__DSTF01;f__RBG-16-68-14;g__JADFKB01;s__JADFKB01 sp022565155	MGPAAPLDLSDPAVVTDPYPAFARARAVAPVHWHGDMGLWLAFGHAEANAVLRDRRLGRIWTDKAPADRFGSFNLIHRNAILEMEPPEHTRLRRLISSAFARGHVERLRPWVEDLARTLVDELVERSGGSEPVDLLAGMAEQLPVAVIAELLGVPEADRPLLRPWSNAIVKMYEYGRTTETEASAERAAEEFVAYLRGLAAERRAKPGEDLVSHLVGLRDADGDTLTEDELVTTCILLLNAGHEATVNVSGNGTLALLQHPDQLRRLRADRGLLPTAIEEFMRYDSPLQLFERTATEDVELGGITVERGQKIAALLGAANRDPAVFAEADTFDVGRADNPHITFGAGIHFCIGAPLARVELQATFGALLDRTTTFELGGEPVRRPEFVIRGLRTLPVVL…
balikesir_hisaralan___NODE_3267_length_11964_cov_3.188477_1___CYP1681B1	balikesir_hisaralan	NODE_3267_length_11964_cov_3.188477_1	CYP1681B1	CYP1681B	CYP1681	Balikesir-Hisaralan	balikesir_hisaralan.metabat_sspec.013_sub	03V1_S199.metabat_sspec.013_sub	Turkey_653	(p__Chloroflexota) g__Thermoflexus; metabat_sspec.013_sub	(p__Chloroflexota) g__Thermoflexus; Turkey_653	Yes	77.88	yes	yes	68	d__Bacteria;p__Chloroflexota;c__Anaerolineae;o__Thermoflexales;f__Thermoflexaceae;g__Thermoflexus;s__		MSALACPIPSPSAQWRALRVLLRGGTLVEALEPMRADVGDVFGLRLFALWGVVLTGATLAREALGRARLHLRSRIETDPVARLLRHGMLVTDGEAHDRARALVEPFFRPAYLEPRAPRMLQQADARIEAWPDGGVVEMMEEMHRLALEILLDVLFDLPAEEAASLWEPLRAARAYIAPGLWLFCPRLFPARPPRLLRSLDERVRERIRERQARPEGVDLLSHWARTPGMGEEEIRDQMMTLLIAGHDTVGTWLAWTIALLALHPEVQARARQEVLQAIGDRPPEPGSVARLSFLRAVAMESMRLFPPIPVLNRYAPSAFSMAGVRIPAGARVMISIYTLHRHPGLWKDPRAFKPERFLGWDSRGGPFRYLPFGGGPRFCVGAPMARLEGLLVLARMLQR…
balikesir_hisaralan___NODE_3393_length_11583_cov_6.394728_2___CYP107H11	balikesir_hisaralan	NODE_3393_length_11583_cov_6.394728_2	CYP107H11	CYP107H	CYP107	Balikesir-Hisaralan	balikesir_hisaralan.semibin_refined.083	03V1_S199.semibin_refined.083	Turkey_572	(p__Bacillota) g__YIM-78166; semibin_refined.083	(p__Bacillota) g__YIM-78166; Turkey_572	Yes	64.78	yes	yes	44.7	d__Bacteria;p__Bacillota;c__Bacilli;o__Aneurinibacillales;f__RAOX-1;g__YIM-78166;s__	d__Bacteria;p__Bacillota;c__Bacilli;o__Aneurinibacillales;f__RAOX-1;g__YIM-78166;s__YIM-78166 sp004522215	MTRFFMTEEFFHNPYPFYEEMRRASPLYYMSSGKYPGWYVTGYQEVLDILKDVRFHNRTPLPSTTSKYEGLKNSQNHMMLFKNPPDHARLRSLVGQAFTPKEMAKYRSFIEETVHQLLHDSKKTGTLDIVTDFAFPLASLLIAKILGIPEKDRHAFREWAVILLQSIDLTRTRYALAEANDTVIHLSVYFKELIQERKQHPQDDLISLLSLGDSTEKSLTEEEIIATCILLLIAGHETTVNLISNSILALLNHPQQLILLKEDPSRVDTAVEEFLRFESPTQMTARVASEDIEFNQHAIRKGEQIYLLLGAANRDPNKFANPNQLEIARSPNPHLAFGYGHHFCLGSNLARLEAQMAIPALLQELPYLQLCSSTVSWRKLVGFRSLKNLPVNWSVHQLI…
balikesir_hisaralan___NODE_3402_length_11553_cov_3.307982_3___CYP194B15	balikesir_hisaralan	NODE_3402_length_11553_cov_3.307982_3	CYP194B15	CYP194B	CYP194	Balikesir-Hisaralan	balikesir_hisaralan.rosella_refine.62_0	03V1_S199.rosella_refine.62_0	Turkey_627	(p__Actinomycetota) g__Blastococcus; rosella_refine.62_0	(p__Actinomycetota) g__Blastococcus; Turkey_627	Yes	58.33	yes	yes	73.4	d__Bacteria;p__Actinomycetota;c__Actinomycetia;o__Mycobacteriales;f__Geodermatophilaceae;g__Blastococcus;s__	d__Bacteria;p__Chloroflexota;c__Dehalococcoidia;o__DSTF01;f__RBG-16-68-14;g__JADFKB01;s__JADFKB01 sp022565155	MTVDDRFTEDFREQQTQREDLGTWNEIVTGPVSDWTTDWSHTEPEYNERAIEIWEDLRVRCPIARTERFGGAWLPTRYEDVQAIAYDTERFSSRAIIAGNYRPPLDLAPVGGEPPISSDPPFHHDARKLLLPAFTKANVAKQAVTTEAFCHSLIDGFAGRDVVDAATEYGMHIPIRVIADMLGFPAADSDRFKHFVEDALEGINKPLEEREQQPDQLFDYLLEQIQDHLANPRDDLTTHLINAELYGQKLDAGHVAGTMALLLIAGIDTTWSAIGSSLWHLSTHPEDRRRLVEDPSLRATAVEEFLRAYAPVTMARLVREDISFGGVEMKAEDWVLLPFPAANRDPERFERADEVVIDREVNRHAAFGLGIHRCVGSHLARMELRVALDVWLDRIPEFT…
balikesir_hisaralan___NODE_3402_length_11553_cov_3.307982_6___CYP194B16	balikesir_hisaralan	NODE_3402_length_11553_cov_3.307982_6	CYP194B16	CYP194B	CYP194	Balikesir-Hisaralan	balikesir_hisaralan.rosella_refine.62_0	03V1_S199.rosella_refine.62_0	Turkey_627	(p__Actinomycetota) g__Blastococcus; rosella_refine.62_0	(p__Actinomycetota) g__Blastococcus; Turkey_627	Yes	58.33	yes	yes	73.4	d__Bacteria;p__Actinomycetota;c__Actinomycetia;o__Mycobacteriales;f__Geodermatophilaceae;g__Blastococcus;s__	d__Bacteria;p__Actinomycetota;c__Actinomycetia;o__Mycobacteriales;f__Geodermatophilaceae;g__Blastococcus;s__Blastococcus massiliensis	MTVDDRFTEEARAQRIAQAQLGTFNEIVTGPVSDWTTDFSHLEPEYAENAIEVWDDLRERCPIARTERFGGAWLPTRYEDVQAIAYDTEHFTSRAIIVSNVRPPLDAAPVGLAPPISSDPPFHHDARKLLLPAFTKANVAKQGVTTEAFCHSLIDGFAGRDVVDAATDYGMYIPMRVIADMLGFPQEDSEKFAHFVENALEGANGPLEERQARGMALSDYLFEQVRDHLDNPRDDLTTYLLNAELYGQRLSPQHVVGTMTLLLIAGIDTTWSAIGSALWHLAKNPEDRERLVADRSLRPRAVEEFLRAYAPVTMARLVKEDVELGGVQMKKEDWVLLPFPSANRDPERFERADEVLIDREVNRHAAFGLGIHRCVGSHLARMELTVALDVWLDRIPEFS…
balikesir_hisaralan___NODE_34780_length_2093_cov_1.565107_2___CYP107AQ30	balikesir_hisaralan	NODE_34780_length_2093_cov_1.565107_2	CYP107AQ30	CYP107AQ	CYP107	Balikesir-Hisaralan	balikesir_hisaralan.concoct.137_sub	03V1_S199.concoct.137_sub	Turkey_689	(p__Actinomycetota) g__Blastococcus; concoct.137_sub	(p__Actinomycetota) g__Blastococcus; Turkey_689	Yes	20.61	yes	no	72.9	d__Bacteria;p__Actinomycetota;c__Actinomycetia;o__Mycobacteriales;f__Geodermatophilaceae;g__Blastococcus;s__	d__Bacteria;p__Chloroflexota;c__Dehalococcoidia;o__DSTF01;f__RBG-16-68-14;g__JADFKB01;s__JADFKB01 sp022565155	MTLAASAPLDLTDPAVVADPYPSFARARAQAPVQWHEDMGLWLAFTHAESNAVLRDRRLGRIWRDRAPAERFGSFNLIHRNAILEMEPPEHTRLRRLISSAFARGHVERLRPWVEDLARRLVDELVERSGGSEPVDLLSGMAEQLPVAVIAELLGVPEADRPLLRPWSNAIVKMYEYGRTTEIEKSAERAADEFVAYLRALAAERRKDLGEDLVSHLVSMRDADGDKLTEDELVTTCILLLNAGHEATVNVSGNGTLALLRHPDQLRRLREDPALLPTAIEEFMRYDSPLQLFERTATEDVEIGGITVERGQKIAALLGAANRDPAVFAEPDAFDVGRADNGHITFGAGVHFCIGAPLARVELQASFGALLERTTTFELGGEPVRRPEFVIRGLETLPV…
balikesir_hisaralan___NODE_3636_length_10997_cov_0.986937_9___CYP2745B13	balikesir_hisaralan	NODE_3636_length_10997_cov_0.986937_9	CYP2745B13	CYP2745B	CYP2745	Balikesir-Hisaralan	balikesir_hisaralan.semibin_refined.014	03V1_S199.semibin_refined.014	Turkey_595	(p__Acidobacteriota) g__J014; semibin_refined.014	(p__Acidobacteriota) g__J014; Turkey_595	Yes	51.46	yes	yes	40	d__Bacteria;p__Acidobacteriota;c__Blastocatellia;o__Pyrinomonadales;f__Pyrinomonadaceae;g__J014;s__		MLAKGRKSAVRVSAGLLGRRFRNNPIDFLKKASEKGDVVEFKIGSQRIFFLNHPEYIRDVLVTNAHRFIKGRILQKAKQILNEGLLTSEGELHLRRRRIIQPAFHLQRIAKYSQVMSEYALHWAEERLNGEVLDIDKEMNRLTLRIVAKTLFGANVEDEVNEIGKALTTLVEMFQYILLPFSEVLEKLPLPQTKKLNSAKETLSRVINKIIRERRESGEDRDDLLSMLLMAQDESGVRKMSDEQVYDEVMTLFLAGHETTANALTFAWYLLSQHEDKREKLDKELAVVLDGRPARFEDYQSLKYTEAIFAESIRIYPPVWGLGRLAVEDYEIDGYQIPRGSLVLVSMFVMHRDKRFWDDPDNFIPERWEKISTREASSRFIYFPFGGGTRRCIGEHFAW…
balikesir_hisaralan___NODE_3663_length_10934_cov_2.811511_2___CYP253AA2	balikesir_hisaralan	NODE_3663_length_10934_cov_2.811511_2	CYP253AA2	CYP253AA	CYP253	Balikesir-Hisaralan	balikesir_hisaralan.metabat_sens.004	03V1_S199.metabat_sens.004	Turkey_660	(p__Chloroflexota) g__Chloroflexus; metabat_sens.004	(p__Chloroflexota) g__Chloroflexus; Turkey_660	Yes	90.75	yes	yes	55.8	d__Bacteria;p__Chloroflexota;c__Chloroflexia;o__Chloroflexales;f__Chloroflexaceae;g__Chloroflexus;s__	d__Bacteria;p__Chloroflexota;c__Chloroflexia;o__Chloroflexales;f__Chloroflexaceae;g__Chloroflexus;s__Chloroflexus islandicus	MCYAIVGRSQAIVSPVILMSLTNLPIPGPRGLPIIGVVPRLLGDPLEFMVRIHRHYGDLVRLSLGKHTMYLAVHPDMIKRITQENWKNYIKRYTTMDEILGQGLVTSNGELWLRQRRLMQPAFHHQRIARNAEIMVEETERMLTRWERYARSGQPFDVQEELLLVAEKVIVRAMFSTSLNDQEAAVIGKAFNDTLNWAAGQQFRIWQPPRSWPTPANIRYRHSLALLERTVYRLIEERRRQQGVYEDLLEMLVTARDAETGEQMPEKQIRDEVMTIFLAGHETTAGTLAWILHLLAHHGDAERKLRAEYAACLGGRAPTLADLPQLTYNRMVIDETLRLYPPTWILSRVLVGPDTLGGYTLPAGATVALSPYVTHRHPAFWSHPESFDPERFHPAEAAG…
balikesir_hisaralan___NODE_3989_length_10269_cov_1.354664_3___CYP268A14	balikesir_hisaralan	NODE_3989_length_10269_cov_1.354664_3	CYP268A14	CYP268A	CYP268	Balikesir-Hisaralan	balikesir_hisaralan.concoct.005_sub	03V1_S199.concoct.005_sub	Turkey_763	(p__Chloroflexota) g__Thermomicrobium; concoct.005_sub	(p__Chloroflexota) g__Thermomicrobium; Turkey_763	Yes	17.25	yes	no	65.4	d__Bacteria;p__Chloroflexota;c__Chloroflexia;o__Thermomicrobiales;f__Thermomicrobiaceae;g__Thermomicrobium;s__	d__Bacteria;p__Bacillota;c__Bacilli;o__Staphylococcales;f__Staphylococcaceae;g__Staphylococcus;s__Staphylococcus aureus	MTAVAQPRDTRPYDQADLSSRAFWSQTAAEREKTYAVLRAERPVTWHQPVEDMLMKDPNDQGFWAVVRHADLVEVTKRHEDFISGEGIVMESMPQELLDAGQGFIAMDPPRHTKIRRLLSSAFTPKQIRRIDDQIQANARRIVDDIATRGEVDFVPEVAALVPMHNICDMMGIDEADRARMAYESQFAGGWNDPELMGDQEPLGRLFEAMLHLSELSGRYIAERRRNPGDDLLSNLVQAEVDGERLTDEEIMSFFGLLTIAGNDTTRQSTSHAMKALTDFPQQKAWLMEDLDGRLKGAVEEMVRWATPIMTFRRTASRDCELNGQQITQGDKVVMFYASANWDTEVFDAPERFDLSRNPNPHVSFGGGGIHHCLGNQLARQQLAAIYRELLTRLPDIEV…
balikesir_hisaralan___NODE_3989_length_10269_cov_1.354664_6___CYP123B6	balikesir_hisaralan	NODE_3989_length_10269_cov_1.354664_6	CYP123B6	CYP123B	CYP123	Balikesir-Hisaralan	balikesir_hisaralan.concoct.005_sub	03V1_S199.concoct.005_sub	Turkey_763	(p__Chloroflexota) g__Thermomicrobium; concoct.005_sub	(p__Chloroflexota) g__Thermomicrobium; Turkey_763	Yes	17.25	yes	no	65.4	d__Bacteria;p__Chloroflexota;c__Chloroflexia;o__Thermomicrobiales;f__Thermomicrobiaceae;g__Thermomicrobium;s__	d__Bacteria;p__Chloroflexota;c__Dehalococcoidia;o__DSTF01;f__RBG-16-68-14;g__JADFKB01;s__JADFKB01 sp022565155	MPETDLRYDPFDPAVQDDPYPVYADLRATRPVYWCAPRNCWVLSRYEDVSAALQDPTTFSSARGIFPAQGFDLAGAFLPMMIMMDPPRHDLLRRVVAKAFTPRRIALLETSVQQMAAELTERLVTAGGGDVVRELSGPLPAMVIADLLGVPREDRDQFKAWSTALVTTDISAPDPMRSNLDAAAALYEYFRQFLDERRARPRPDLMSALVTAEVEGRRLSEDELLGFCLLLLVAGHETTTNLISNTIAVLAERPEVIDRLARDRSLLPSAVGEMLRYDSPVQGLSRTLTRDVLLHDVQMRSGDTVLLLFGSANRDGSAFPDADHFHIDRVVDRQLAFGRGIHFCLGAALAQLETRLVFDELLSRTHAWRLGTGAAPVRLRSGPIRGYGSLTISI*
balikesir_hisaralan___NODE_4010_length_10228_cov_6.975745_5___CYP1731C2	balikesir_hisaralan	NODE_4010_length_10228_cov_6.975745_5	CYP1731C2	CYP1731C	CYP1731	Balikesir-Hisaralan	balikesir_hisaralan.semibin_refined.083	03V1_S199.semibin_refined.083	Turkey_572	(p__Bacillota) g__YIM-78166; semibin_refined.083	(p__Bacillota) g__YIM-78166; Turkey_572	Yes	64.78	yes	yes	44.7	d__Bacteria;p__Bacillota;c__Bacilli;o__Aneurinibacillales;f__RAOX-1;g__YIM-78166;s__		MSKLVELEGSRLHNFLHFQRDPLGFMVHILAKGDIVSLRSSRKNPSFALNDPEVIREVLILKDSSFRKGRSSQIFKATLGQGVVTSEGEQHDRQRQMILPAFQKQRIQEYSKTVIKQTSLALDEWQIGEERPLHQDIMRLTLSIIIEAMFGVDRKEDAEKLGNAVEETINYTANRIFSPIPLPKFIPTRGNLRHTRSMRVLHAAAQQFIQEGQSSSAFLRSILHRGEVKEPEVIDQMITMLIAGHETTANALCWSWYLLTQHPQIEKNWREEIDQVLGDRLPTYEDLSKLSYTNQIWQEVLRLYPPAWMVLREANDEVKIGGHIFKPNSIFMICPYSLHRNPRDFEHSEQFIPERFASSSSKDIPRYAYLPFGAGARSCIGNQFATMEACLILVLMAQR…
balikesir_hisaralan___NODE_4040_length_10162_cov_1.842451_9___CYP2761A1	balikesir_hisaralan	NODE_4040_length_10162_cov_1.842451_9	CYP2761A1	CYP2761A	CYP2761	Balikesir-Hisaralan	balikesir_hisaralan.semibin_refined.092	03V1_S199.semibin_refined.092	Turkey_568	(p__Chloroflexota) g__CP2-2F; semibin_refined.092	(p__Chloroflexota) g__CP2-2F; Turkey_568	Yes	61.07	yes	yes	60.7	d__Bacteria;p__Chloroflexota;c__Anaerolineae;o__Aggregatilineales;f__UBA2796;g__CP2-2F;s__	d__Bacteria;p__Chloroflexota;c__Anaerolineae;o__Anaerolineales;f__UBA4823;g__NAK19;s__NAK19 sp003130835	MQPTRLAVDCGTAFQGDPLTFLRRAAAEHGDLVAFDLHGAPHLLINDPDLIHAVLVEHAAKFQRTDHTRQSLGRFLGNGLLVSDGALHRQQRQRLQPAFYHQQLVRYAAQMIAHVQRTIANWQTDAPCDVHRAMLHLTLGIVTDVLFGTDASDIAADMEKLSEAISASQGREWLPSGERLRAERADQVLLERINRRIMRLIAQGRAAESPPGNLLDLLVRATEDAQMTDQQARDEIITLFTAGHESTAMTLTWALLMTALHGDVQARLHAEASHIFGERSPQPEDYPRLRYTQMVLRETTRLYPTAWILFLRLLTEDLTLRGVPLRAGTTVIISPFVLQRDSRFYVQPDRFEPERFAEGWERTRPRFAYLAFGGGERICIGQHFALQEATFTLASLVQR…
balikesir_hisaralan___NODE_40922_length_1866_cov_0.925819_2___CYP109J8	balikesir_hisaralan	NODE_40922_length_1866_cov_0.925819_2	CYP109J8	CYP109J	CYP109	Balikesir-Hisaralan	balikesir_hisaralan.metabat2_refined.031_sub	03V1_S199.metabat2_refined.031_sub	Turkey_677	Unclassified Bacteria; metabat2_refined.031_sub	Unclassified Bacteria; Turkey_677	No						d__Bacteria;p__Bacillota;c__Bacilli;o__Staphylococcales;f__Staphylococcaceae;g__Staphylococcus;s__Staphylococcus aureus	MDFAPASEYPLDPFPQYELMRESAPVFFDEQSGSWHVFRYDDVQRVLSEHARFSSRMGGDESSEAGHLFASSLITTDPPRHRQLRSLVTQAFTPKAVDALAPRISGLTDGLLEGIASLGTADLIEALAYPLPVIVISELMGIPAEDRDRFKQWSDVIVSQTRTSAATEDHQAANQEMTAYFLDLIEQRRSRPGDDLISNLLAAEIDGQKLNVAELLGFCALLLVAGNETTTNLIGNAVLCFTEVPGTIDRLLQEPTLLPQAIEEVLRFRSPVQSMYRVTVADTTLGDVQIPAGAPVVAWIGSANRDERQFERPAQFDVNRGQIRHLAFGHGIHFCLGAPLARLEARIALEATLSRLPGLALAPGSQLERMDSTIVYGVKSLPVSWNAA*
balikesir_hisaralan___NODE_41235_length_1855_cov_2.956019_2___CYP197BC1	balikesir_hisaralan	NODE_41235_length_1855_cov_2.956019_2	CYP197BC1	CYP197BC	CYP197	Balikesir-Hisaralan	balikesir_hisaralan.metabat2_refined.048_sub	03V1_S199.metabat2_refined.048_sub	Turkey_675	(p__Chloroflexota) g__JANWYT01; metabat2_refined.048_sub	(p__Chloroflexota) g__JANWYT01; Turkey_675	Yes	69.06	yes	yes	61.3	d__Bacteria;p__Chloroflexota;c__Anaerolineae;o__Aggregatilineales;f__Phototrophicaceae;g__JANWYT01;s__		MTAPVIPPTLPGRFLLGSAPEFQRDTLHLLLESRKLGEFVRMYYGPFRLYILNTPDLAHEVLVEKAASFHKHTLLKTVLEPAVGAGLFTNDGDSWRQQRRLAQPAFHSKRIAAYADVMVQFAHELAERWHDQQTLDVEHEMAGVTMQIVSKTLFDAHVTQEDTTGQAVATVLRLADQRFNRIFQIPDWLPTTENRLMKAAIQHLDALIQGFIDERRATGEDKGDLLSMMIAATDDENGARMSDKQLRDEVMTVFGAGHETTAVTLTWAFYVLSQHPEVEAKLHQELDTVLGGRLPTFEDLPKLTYTEKVIKETMRLYPPAWSVTREPIVPVRLADKYELKKGEPLMVNIYGIHRDERYFPDPLRFDPERWTPENEKKMHRYQYFPFGAGPRICIGNSFA…
balikesir_hisaralan___NODE_436_length_59525_cov_54.548655_5___CYP101Z1	balikesir_hisaralan	NODE_436_length_59525_cov_54.548655_5	CYP101Z1	CYP101Z	CYP101	Balikesir-Hisaralan	balikesir_hisaralan.semibin_refined.111	03V1_S199.semibin_refined.111	Turkey_561	(p__Bacillota) s__Paenibacillus_G validus; semibin_refined.111	(p__Bacillota) s__Paenibacillus_G validus; Turkey_561	Yes	95.17	yes	yes	52.2	d__Bacteria;p__Bacillota;c__Bacilli;o__Paenibacillales;f__NBRC-103111;g__Paenibacillus_G;s__Paenibacillus_G validus	d__Bacteria;p__Bacillota;c__Bacilli;o__Paenibacillales;f__NBRC-103111;g__Paenibacillus_G;s__Paenibacillus_G validus	MSVNDAVPSHVSPDLVVDFDFLHPAGSDEDPFLALKRLHNGPDIFWTPHNKGHWVATRGEDIRHILSDHDHFSSQSAFIPKSARPPAIPLEIDPPDHMAYRRLLAPAFLPKAISTWSSEARELAISLIEGFRPKGECEFMADFALQVPIIVFLKMCGLPLEHREMLLEWTAAFVRPGNAEIKEETERQRALYIHNLIVERRANPGEDLISRAVNADIGGRKLNDQEAYGLIRGLLGGGLDTVASTMGWIARFLAENPEHRRQLIDDPELIPNAVEELLRRFSVPNIARVVVKDMVYKGVAMKEGEQIFLSACLHGLDTESFENPLEVNFRRSDARTHSTFGQGIHRCPGATLASSELRIFLEEWLKRIPDFRIKPGAAVRTGTGIIHGVLSLPLAWDV*
balikesir_hisaralan___NODE_45933_length_1723_cov_0.672306_2___CYP197AZ1	balikesir_hisaralan	NODE_45933_length_1723_cov_0.672306_2	CYP197AZ1	CYP197AZ	CYP197	Balikesir-Hisaralan	balikesir_hisaralan.concoct.072_sub	03V1_S199.concoct.072_sub	Turkey_731	Unclassified Bacteria; concoct.072_sub	Unclassified Bacteria; Turkey_731	No							MMSIALPPGPKKLPLVGNLPQFGRDPLAFITECPQKYGPIVHFQLETTRGTFLITDPTTIHDVLRNTNRTYSKGYYRDPILHLLLGNGLVTSEGEFWIRQRRLSQPAFHPRQLESYAQAMFDLTDDTVRRWLKKPQQTMDIHTEMMHLTMRIVAKTLFDFDTENEHNRTDVSGSMDTILKEYYEQMGNIWYHLLSLLKWDHLSTPSGRRITEAVNRLDQVIYHVIEARRLDGQNREDLLTALLQARDAEDGTGMTDQQLRDELITFFLAGHETTANTLSWTFDLLSRHPAVKQKLFAELETVLEGKPVRLHHLPQLTYTDHVLKEVLRLRPPVWWISREANEDVGTLRSDERRVXXXXSEIAMSQWVMHHDPRYFPDPESFVPERWENDWEKQLPKTVY…
balikesir_hisaralan___NODE_4680_length_9101_cov_1.488300_2___CYP125A80	balikesir_hisaralan	NODE_4680_length_9101_cov_1.488300_2	CYP125A80	CYP125A	CYP125	Balikesir-Hisaralan	balikesir_hisaralan.concoct.137_sub	03V1_S199.concoct.137_sub	Turkey_689	(p__Actinomycetota) g__Blastococcus; concoct.137_sub	(p__Actinomycetota) g__Blastococcus; Turkey_689	Yes	20.61	yes	no	72.9	d__Bacteria;p__Actinomycetota;c__Actinomycetia;o__Mycobacteriales;f__Geodermatophilaceae;g__Blastococcus;s__		MSAATTPGTTPADTRPRCPVDMDLVDPDTFLSGAPVDAFARMREEAPVFWHEQPGAPGDGFWAVTRPADIREVSRTPEVFSSREYGSLLQSTPGESDDGSLETMRLLLINMDPPDHTRQRSIVQRVFTPRKIRALEPHLRAFAEEIVDRAVAKGEGDFVKDVAAELPLLAICELMGIPAEDREKIFDLSNRLIGSEDPEFRTDPADSQVASAEMYMYANELAEQRQRDPHQDIITELLNAEVDGHRLTVSEFDIFFLLLAVAGNETTRNAITHGMRAFFEHPDQWELFKRERPETTADEIIRWATPVMQFQRTAMTDHVLGGQLVRAGERVVLFYSAANRDSSLLDEPDRFDITHASDHVAFGGGGPHFCLGANLARAEVHIIFDVIADRMPDIAPMGD…
balikesir_hisaralan___NODE_4888_length_8763_cov_2.691061_5___CYP2745B12	balikesir_hisaralan	NODE_4888_length_8763_cov_2.691061_5	CYP2745B12	CYP2745B	CYP2745	Balikesir-Hisaralan	balikesir_hisaralan.metabat_sens.004	03V1_S199.metabat_sens.004	Turkey_660	(p__Chloroflexota) g__Chloroflexus; metabat_sens.004	(p__Chloroflexota) g__Chloroflexus; Turkey_660	Yes	90.75	yes	yes	55.8	d__Bacteria;p__Chloroflexota;c__Chloroflexia;o__Chloroflexales;f__Chloroflexaceae;g__Chloroflexus;s__	d__Bacteria;p__Chloroflexota;c__Chloroflexia;o__Chloroflexales;f__Chloroflexaceae;g__Chloroflexus;s__Chloroflexus aurantiacus	MMQRLSPSALRTLQQFRRDPLTLLHDLSTRGDLVPFRLGPQLMLLVNHPLLIREVLVTQQRAFVKGRVLERAKRLLGEGLLTSEGELHLRQRRLIQPAFHRQRIATYGEAMVMAAAERSARWVDGEILDISREMQAITLQIVGATLFSANTAADADEVFAAMHDLVAMFDLAVLPFADWLFALPLPPVRRFQQVKARLDAIIYRMIAERRRDPHERDDLLSLLIMAVDHEGDGYRMTDTQLRDELLTLFLAGHETTAQALTWALYLIAQHPPIAEAVTAELTTVLGGRMPTVADLPALRYTEWLFAEALRLYPPAWLIGRRAIAPVTIGDVRVSPDTIVIMSPWLIHHDPRFFPDPYRCDPLRHTPEAQATRPRFAFFPFGGGPRNCIGEPFAWMEGVL…
balikesir_hisaralan___NODE_5115_length_8457_cov_1.837695_2___CYP197BA1	balikesir_hisaralan	NODE_5115_length_8457_cov_1.837695_2	CYP197BA1	CYP197BA	CYP197	Balikesir-Hisaralan	balikesir_hisaralan.semibin_refined.092	03V1_S199.semibin_refined.092	Turkey_568	(p__Chloroflexota) g__CP2-2F; semibin_refined.092	(p__Chloroflexota) g__CP2-2F; Turkey_568	Yes	61.07	yes	yes	60.7	d__Bacteria;p__Chloroflexota;c__Anaerolineae;o__Aggregatilineales;f__UBA2796;g__CP2-2F;s__	d__Bacteria;p__Chloroflexota;c__Anaerolineae;o__Anaerolineales;f__UBA4823;g__NAK19;s__NAK19 sp003130835	MRRPPKVESSSLMGNVSDLRDSLSFFTALAPRYGDVCTFRVFRQWRYYVQNPDLIHQIFTSSQWVRTPISRKLLGSFLGESVFSQEGALHLSQRRLMQPAFHRERLAQYAQTMVAQTLRTIESWQSNQQRDMVDEMMRLTLEVVSQVLFGTSTSDEAKQIGEALLIIQRSTEDDYKLAMFMPLWMPVIRFGKSRRAVQTLQKTTERIIAARRAAGRSHDDLLDMLLRTHDEDGSRLTDAQVCGQVLALLFAGHETTANTLAWALYLLVKHPQVLAKLRAEAAEVCGDRPPSMADLPRLKYTEMVFKEVLRLHPPAWYAERVPLVDFPLGEYVVPKGTPVAISVYALHRDQRYFEQPEAFLPERFALENLSRMHRHAYLPFGLGAHQCIGNQFAMVEGQL…
balikesir_hisaralan___NODE_622_length_44483_cov_29.072955_28___CYP175A3	balikesir_hisaralan	NODE_622_length_44483_cov_29.072955_28	CYP175A3	CYP175A	CYP175	Balikesir-Hisaralan	balikesir_hisaralan.metabat_sens.024	03V1_S199.metabat_sens.024	Turkey_657	(p__Deinococcota) f__Thermaceae; metabat_sens.024	(p__Deinococcota) f__Thermaceae; Turkey_657	Yes	94.5	yes	yes	66.7	d__Bacteria;p__Deinococcota;c__Deinococci;o__Deinococcales;f__Thermaceae;g__;s__	d__Bacteria;p__Bacillota_A;c__Clostridia;o__Oscillospirales;f__Ruminococcaceae;g__CAG-353;s__CAG-353 sp900066885	MKRLTPRELLPYLRRLRDDPLGVLWEWSGLAPRLLLPHPPVALLFDPEGVEGVLLANTPNKATFQYRGLARLTGRGLLTDHGASWRKARLALKDPFLPRAVLGYKGIFQEEVEAFFGAWEEGPRNLEKAMLELSLRLLGRAVFGEPLSPSLAHHALEALEGIMARARNPLLAPLNPWEGIRFQRAKRALYREAESLLHLPPLKGLPRERALSEAVTLLVAGHETVASALTFSLLLLSHRPDWQEEVGRREEAALAAFQEALRLYPPAWVVTRRLPEPLPLGQDLFPKGSTVVLSPYVTQRRYFEDGEAFRPERFLGERGTPSGRYFPFGLGPRLCLGRDFALLEGMVVLKAFFRRFSLDPIPFPRVLAQVTLRPEGGLWATVRLRQGVGV*
balikesir_hisaralan___NODE_63_length_227228_cov_54.875588_74___CYP1731A5	balikesir_hisaralan	NODE_63_length_227228_cov_54.875588_74	CYP1731A5	CYP1731A	CYP1731	Balikesir-Hisaralan	balikesir_hisaralan.semibin_refined.111	03V1_S199.semibin_refined.111	Turkey_561	(p__Bacillota) s__Paenibacillus_G validus; semibin_refined.111	(p__Bacillota) s__Paenibacillus_G validus; Turkey_561	Yes	95.17	yes	yes	52.2	d__Bacteria;p__Bacillota;c__Bacilli;o__Paenibacillales;f__NBRC-103111;g__Paenibacillus_G;s__Paenibacillus_G validus	d__Bacteria;p__Bacillota;c__Bacilli;o__Paenibacillales;f__NBRC-103111;g__Paenibacillus_G;s__Paenibacillus_G validus	MSRIVDIRTSRMRNFIAFQRDPLGLLVEVLQDGDVISLRSGEKRPSYIVNAPEFIHEILVAKEAYFRKGRSSEVLRRTIGDGLLTSEKEEHRRQKKYLTPAFYKERIQAYARIVAEESQRAIESLQDGQPVELHDEMMRLTLSVIAKGMFATDVAERKKELADAVDIAIRESARTLFFPFIVPFGVPTRGHRVHKRAIRTLESVVREAITDARKRPDRYEESLLGLLLDTKDEDGKPITDTEVRDQLMTMLIAGHETTANALVWAWYSLDREPDAAAKFHAEVDAPGQSEGPAFEQYRKLKYTQQIIQETLRLYPPAWTILREAEREVDVLGETFPAGSSFLISPYAVHRNPRVFGDPYAFRPERFAEESAGWPRFAYFPFGGGSRGCIGSQFAMMEAA…
balikesir_hisaralan___NODE_6469_length_7087_cov_3.146264_2___CYP107JF5	balikesir_hisaralan	NODE_6469_length_7087_cov_3.146264_2	CYP107JF5	CYP107JF	CYP107	Balikesir-Hisaralan	balikesir_hisaralan.rosella_refine.91_0	03V1_S199.rosella_refine.91_0	Turkey_618	(p__Bacillota) g__Ectobacillus; rosella_refine.91_0	(p__Bacillota) g__Ectobacillus; Turkey_618	Yes	81.76	yes	yes	40.8	d__Bacteria;p__Bacillota;c__Bacilli;o__Bacillales;f__Bacillaceae_G;g__Ectobacillus;s__	d__Bacteria;p__Bacillota;c__Bacilli;o__Bacillales;f__DSM-18226;g__Neobacillus;s__Neobacillus sp002585305	MSLEKQETSKKNIDFLNEEFIQNPFPIYKDICENEPVHRFLLPNGSFAWIITTYKEATEVLSDSRFVTNYPEQYETTQVILPPHKEIISRNLLSVNPSDHRRLRRLIQKAFTPRMVNELRGRIEEVSNELLDKVQDKGEMDLIEDFAFPLPIIVICEMLGVPIEDQEKFRKWSNVIMEGFNNPQLSQQSEVVMMEFVDYLKELISQRRNHLQKDLISDLLKVEEEGDVLSEHELYALVFVLIIAGHETTVNLIGNGLIALLENPDQKEKLESQPELIHSAIEEILRYNGPAEVSNIRFAIEDVAVGGVYIKKGEMVFIALSSANRDPKQFMEPDSFNITREANNHIAFGKGIHFCLGAPLARLEGEIAINTLLRRMPNLQLNTDLCSPEWRPGMIIRGL…
balikesir_hisaralan___NODE_66_length_219994_cov_3.558697_79___CYP197BD2	balikesir_hisaralan	NODE_66_length_219994_cov_3.558697_79	CYP197BD2	CYP197BD	CYP197	Balikesir-Hisaralan	balikesir_hisaralan.rosella_refine.96_0	03V1_S199.rosella_refine.96_0	Turkey_614	(p__Bacillota) f__RAOX-1; rosella_refine.96_0	(p__Bacillota) f__RAOX-1; Turkey_614	Yes	28.07	yes	no	43.7	d__Bacteria;p__Bacillota;c__Bacilli;o__Aneurinibacillales;f__RAOX-1;g__;s__		MVRILGLGDAFDFAKDPLAFLMNRKKMGDIVKVRFRPFQNFYVLYHPNDIHDVLVTKQECFHKARGLQKLKVAVGEGLLTSEGEKHRKQRKIIQPHFSALQIGRYATQMVEETADFIGGWTNGEERRIDRDMMALTLHIITKTMFGTEVRRDTEWIRQALDIIQKRVVERTRAVIDFQEILPTIKNRELKQAIAFLRQIIDKIIERRRKDNRDEKKDLLSVLLAARDEEGNKLTEEELRDQVMTIFLAGHETTAHTLSWTWYLLSRHPEVENKLSAELDEVLSGKVPAYDDVRQLRYSTQIIQESMRLYPAAWAIPRKVVKRVAIGKQRFEPGDIVLISQYVVHRDSRYFEHPERFIPERFSDDLLKKIPPYAYFPFGAGPRVCIGHHFAMMEAVLILA…
balikesir_hisaralan___NODE_70_length_212155_cov_3.335946_63___CYP152A25	balikesir_hisaralan	NODE_70_length_212155_cov_3.335946_63	CYP152A25	CYP152A	CYP152	Balikesir-Hisaralan	balikesir_hisaralan.rosella_refine.88_0	03V1_S199.rosella_refine.88_0	Turkey_620	(p__Bacillota) f__RAOX-1; rosella_refine.88_0	(p__Bacillota) f__RAOX-1; Turkey_620	Yes	32.75	yes	no	43.3	d__Bacteria;p__Bacillota;c__Bacilli;o__Aneurinibacillales;f__RAOX-1;g__;s__	d__Bacteria;p__Pseudomonadota;c__Alphaproteobacteria;o__Rhizobiales;f__Devosiaceae;g__Paradevosia;s__Paradevosia shaoguanensis	MAKIPHDPNLDNSLKLMQEGYLFIKNRVDKYQSDLFEARILFQKVICMTGEEAAKLFYDSERFQRHGAVPYRIQQSLFGVDAIQTMDGDPHIHRKLLFMSLLTPPNQKRLAELAAAQWEGSISQWEKADRIVLFDEAKDILCRIACKWAGVPLDESEVKKRADDFYSMVDAFGAVGPRHWKGRRARNRVETWIRGIMEDVRHGKLKAEEDSAVYAMAYHKDFDGKMLDTQMAAIELINVLRPIVAISVYITFSALALHEHPEYREKLQSRNSQQLKMFVQEVRRFYPFGPFLGARVKKDFIWNEYEFNKGTLVFLDIYGTNHDSRLWENPHEFRPERFKDWEGSLFDFIPQGGGETEKTHRCPGEGATVEIMEASLDFLVNKMEYKVPAQELTYSLVKM…
balikesir_hisaralan___NODE_8707_length_5707_cov_3.635125_2___CYP107AQ32	balikesir_hisaralan	NODE_8707_length_5707_cov_3.635125_2	CYP107AQ32	CYP107AQ	CYP107	Balikesir-Hisaralan	balikesir_hisaralan.rosella_refine.63_0	03V1_S199.rosella_refine.63_0	Turkey_626	(p__Actinomycetota) g__Blastococcus; rosella_refine.63_0	(p__Actinomycetota) g__Blastococcus; Turkey_626	Yes	8.33	yes	no	74.1	d__Bacteria;p__Actinomycetota;c__Actinomycetia;o__Mycobacteriales;f__Geodermatophilaceae;g__Blastococcus;s__	d__Bacteria;p__Chloroflexota;c__Dehalococcoidia;o__DSTF01;f__RBG-16-68-14;g__JADFKB01;s__JADFKB01 sp022565155	MTSAPLDLTDPAVVADPYPSFARARAQAPVQWHEEMGLWLAFTHAESNAVLRDRRLGRIWSDKAPAERFESFNLIHRNAILEMEPPEHTRLRRLISSAFARGHVERLRPWVEELARSLVDELVERSGGSEPVDLLAGMAEQLPVAVIAELLGVPEADRPLLRPWSNAIVKMYEYGRTTEIEDSAERAADEFVAYLRELAAERRKNLGEDLVSHLVSMRDADGDRLTEDELVTTCILLLNAGHEATVNVSGNGTLALLRHPEQLQRLRADRALLPTAIEEFMRYDSPLQLFERTATEDVEIGGITVERGQKIAALLGAANRDPAVFAEPDTFDVGRTDNGHITFGAGVHFCIGAPLARVELQASFGALLDRTTTFELGGEPERRPEFVIRGLQTLPVVLG*
balikesir_hisaralan___NODE_9111_length_5515_cov_0.968263_4___CYP285A10	balikesir_hisaralan	NODE_9111_length_5515_cov_0.968263_4	CYP285A10	CYP285A	CYP285	Balikesir-Hisaralan	balikesir_hisaralan.concoct.072_sub	03V1_S199.concoct.072_sub	Turkey_731	Unclassified Bacteria; concoct.072_sub	Unclassified Bacteria; Turkey_731	No						d__Bacteria;p__Desulfobacterota;c__Desulfobacteria;o__Desulfobacterales;f__UBA11574;g__S5133MH16;s__S5133MH16 sp019310125	MNTSSIMDSSHINLEEIDLTDPYLYSHGNPHLIWHAMRNRAPVHWQTVGEGLGFWSVTKYDDAVQVLKDHVRFTSERGTLLNLLGTDDPAGGRQMAATDPPRHTQMRRPLQQAFNKNALEKHIKSIRSEVYKVLQPATGGELFDFAAASTYLSTSVAGILLDLPSEDWPMLTQLTTMAVAPSDSEYELQDGSKATLERAHREIFAYFQDILHQRQRSPGDDPISILLSLEVDGQRLNPGAVISNCYSLLLGATVTTPHVSSSSLLELIRSGGFEEWAAHPEHLTSGVEEALRWSSPASHFMRYATQDVEIRGTRIKEGEAVVAWLGSANRDEDIFLDPYKFDFRRNPNSHISFGSGRHHCIGHTAARQLQEILFQALLGNFQSFELKGEVEYLSSNFIS…
balikesir_hisaralan___NODE_921_length_32736_cov_1.946640_8___CYP107AZ2	balikesir_hisaralan	NODE_921_length_32736_cov_1.946640_8	CYP107AZ2	CYP107AZ	CYP107	Balikesir-Hisaralan	balikesir_hisaralan.concoct.031	03V1_S199.concoct.031	Turkey_752	(p__Chloroflexota) g__Roseiflexus; concoct.031	(p__Chloroflexota) g__Roseiflexus; Turkey_752	Yes	83.8	yes	yes	59.7	d__Bacteria;p__Chloroflexota;c__Chloroflexia;o__Chloroflexales;f__Roseiflexaceae;g__Roseiflexus;s__	d__Bacteria;p__Pseudomonadota;c__Gammaproteobacteria;o__Burkholderiales;f__Burkholderiaceae;g__Duganella;s__Duganella sp024123955	MHAPTEPLPELWSAAAIDNPYPIYDYWRAVQPIRWTGGDWQMFRYADVQAILRDPRFGADRVQADPQWLATTGLASLFEARANMMLFTDPPDHTRLRTLVHRAFTPRVVESYRPLVQRIVDELLHAAAIRGEIELIGEFAYLLPVTVIAHMLGVPVDMHDQFRRWSDSLAAFIGGAARPEAEVLPAALKAVLEMSDFFLALVAERRRVPRDDLLSALAQAEDGGDRLSEQELVANSILLLLAGHETTTNLIGNGTLALLRHPDQFALLRDHPELTASAIEELLRYDSPVQLTSRRALVDIEFHGHRIEAGQTVTVFIGSANRDPAQYEDPARLDLTRSDVRHLSFGHGSHYCLGAPLARLEGQVAIGALVRRFPDMRLLDERIVWRDNFALRGVQSLRL…
balikesir_hisaralan___NODE_9900_length_5178_cov_3.674916_2___CYP197BD1	balikesir_hisaralan	NODE_9900_length_5178_cov_3.674916_2	CYP197BD1	CYP197BD	CYP197	Balikesir-Hisaralan	balikesir_hisaralan.rosella_refine.97_0	03V1_S199.rosella_refine.97_0	Turkey_613	Unclassified Bacteria; rosella_refine.97_0	Unclassified Bacteria; Turkey_613	No							MVRLLGFEDARTFAKDPLAFLLERRKLGDVVRIRLKPFQNFYVLYQPDDICEVLVTKQDCFHKARGLQKLKVAVGEGLLTSEREEHRRQRKMIQPHFSAMQIGRYADQMVLETVDLINQWENGEERWIDRDMMALTLSIITKTMFGTEMHQDTERIRQALDIVQKRVVERTRAIFDFHEILPTKKNRELKHAVESLREMIDRIIEQRRTKDKKETDDLLSSLLAAWDEEGNELTEEELRDQVMTIFLAGHETTAHTLSWTWYLLSQHPEVETKLSHEMNEVLSGRAPRYQDVRQLRYATQIIQESMRLYPAAWAIPRQVVKRVEIGKRRFEPGDIILISQYAMHRDPDYFEQPQEFIPERFSPEVLKNIPPYAYFPFGGGPRVCVGNHFAMMESVLILV…
lake_acigol___NODE_11232_length_5763_cov_2.960433_2___CYP107PH2	lake_acigol	NODE_11232_length_5763_cov_2.960433_2	CYP107PH2	CYP107PH	CYP107	Lake Acigöl						No						d__Bacteria;p__Deinococcota;c__Deinococci;o__Deinococcales;f__Trueperaceae;g__UBA6957;s__UBA6957 sp002707365	MTAPERRFDLYGDDFKRDPHATFALMRREAPIWQQAGLDGKTPIWFVSRYADVDAMLRDKRFVRDAALAHDPSDLPQEPELFRRIGQHMLNRDGVDHQRLRGLVSQAFTPRRVAEMRPRVQAIAEGLLEPIANRGWAELIGEFAFPLPTTVILEMFGVPGEDRDRVRVWGNALLAAPRDADEGRRLEAQLVEFGDYVAALVEDRRAHPRDDLLSGLVAAEEAGDRLSLDELLSTLVLLITAGHETTVNLIANATLALSRHPHVRDALAADPAAMPVAVEEFLRFDGPVERALNRWAAEDVVWDGRAIRRGDPLILILGSANRDAERFDEPDTLDPARSPNPHLAFGKGPHYCMGAPLARLEGEIALNTLLARLPGLRVSVPEAELRYRFLPGFRALEAL…
lake_acigol___NODE_121410_length_1789_cov_1.281588_1___CYP109G34	lake_acigol	NODE_121410_length_1789_cov_1.281588_1	CYP109G34	CYP109G	CYP109	Lake Acigöl	lake_acigol.concoct.034_sub	01_S196.concoct.034_sub	Turkey_536	(p__Halobacteriota) g__Salinarchaeum; concoct.034_sub	(p__Halobacteriota) g__Salinarchaeum; Turkey_536	Yes	22.19	yes	no	68.7	d__Archaea;p__Halobacteriota;c__Halobacteria;o__Halobacteriales;f__Salinarchaeaceae;g__Salinarchaeum;s__	d__Archaea;p__Halobacteriota;c__Halobacteria;o__Halobacteriales;f__Haladaptataceae;g__Halorussus;s__Halorussus ruber	MSSANPQGLQAFPEALESRESWLEPFDWYREMREESPVRYDPERGTWDVFRYDDVKRILNDDETFSVNPRLAADFVEPENPGVGLIFDTMLFQDPPRHDELRDVVDDEFQPRALREREPHFRELAADLLDDAIDAGGGELEVVEELAYPLPVTVIAELLGVPAEDRGRFKQWSDTLVAAASDEEGGEEFVERQQQAQVEMAQYFMEMIADRREDPQDDLMSQIVTAELRDGSRLSQEEALGMCILLLVAGNITTTNLVTNALRSFAEADDDLFDRLRGDERALTTALEETLRYRSPVQAMSRVATEDVTMRGESIEEGDRVIVWLGAANRDERQFEDADSFRPDRSPNQHLGFGHGTHYCLGAPLARLEAKIAFTELLDRVEDVRLADTELQPTRSSFI…
lake_acigol___NODE_15249_length_5036_cov_2.124465_2___CYP1103A25	lake_acigol	NODE_15249_length_5036_cov_2.124465_2	CYP1103A25	CYP1103A	CYP1103	Lake Acigöl	lake_acigol.rosella_refined.106_sub	01_S196.rosella_refined.106_sub	Turkey_274	(p__Bacteroidota) g__Salegentibacter; rosella_refined.106_sub	(p__Bacteroidota) g__Salegentibacter; Turkey_274	Yes	25.35	yes	no	39.5	d__Bacteria;p__Bacteroidota;c__Bacteroidia;o__Flavobacteriales;f__Flavobacteriaceae;g__Salegentibacter;s__	d__Bacteria;p__Bacteroidota;c__Bacteroidia;o__Flavobacteriales;f__Flavobacteriaceae;g__Salegentibacter;s__Salegentibacter sp017795085	MKGKEIPAVSWLKFMGKANLILKNPLPFHAENFAKLGDVFRVKTGFGNPLVFSRNAAFAEYALQKNHKNFEKSPIQTRDMAKYLGYGLLTSTGEHWRKQRKLIQPAFHKKQIAGLMDTINSAIMVELDKIEPGKPMDVFPVFNDLAFQTVVKSLFSSAVGQKEINRLQYITEAAQRMLVKELRQPFKRWWFKYGGSIKRHMDLVEEAREILRKLVRERKENPAGEGDLLDMLLEARYEDGTAMSEKQLIDEILIFFTAGHETTSNALTFTAELLARHPDIQEEIASETKEAKEKTSDLMELIAYCTYTKQVLEEAMRLYPPVYFIDRINLEKDEFNGFRIYKNSNLLFSIYEIHRDAAYWENPQEFDPSRFAEGAKHTSHYYPFGAGPRKCIGNNFAMY…
lake_acigol___NODE_15599_length_4979_cov_1.327288_4___CYP1143A3	lake_acigol	NODE_15599_length_4979_cov_1.327288_4	CYP1143A3	CYP1143A	CYP1143	Lake Acigöl						No						d__Bacteria;p__Fermentibacterota;c__Fermentibacteria;o__Fermentibacterales;f__Fermentibacteraceae;g__Fermentibacter;s__Fermentibacter daniensis	MAKTETIRCDATPIAAKLAEKPVGLLEFARLAGRNMLEVIPIETQQRTYVRGPLNIHYICDPEIITELLVGRGRHFKKAKFTADIIGSAVGNGLILSEGEKWRQQRRRYSPLFAARNLPMLSLHFAETGREVAESLAEGHGSVDITQLAPASTLTNISRVIFSGNEEVTASQIRIGLKHYFDYISDISLFDVMQLPKWIPRRKWLSSKRPVTDMRTLARQVIEKRRELNRDTPQDFLDLMIEALETDYEDIETTVDNLLTFVVAGHETSANALAWGYYLLALYPEVQQRIRDEIRSIRPDGLIRFEDVEQMSLLRAHVDETLRLYPSAAFFARDADERITIKGITFEKGDALFFPVYSLHRNEALWEAPHSYQPERFFDRKYPRGQFIPFGDGPRVCIG…
lake_acigol___NODE_16013_length_4915_cov_2.411445_2___CYP1014G27	lake_acigol	NODE_16013_length_4915_cov_2.411445_2	CYP1014G27	CYP1014G	CYP1014	Lake Acigöl	lake_acigol.semibin_refined.186	01_S196.semibin_refined.186	Turkey_225	(p__Halobacteriota) g__QS-5-70-15; semibin_refined.186	(p__Halobacteriota) g__QS-5-70-15; Turkey_225	Yes	69.41	yes	yes	69.6	d__Archaea;p__Halobacteriota;c__Halobacteria;o__Halobacteriales;f__Haloarculaceae;g__QS-5-70-15;s__	d__Archaea;p__Halobacteriota;c__Halobacteria;o__Halobacteriales;f__Haloarculaceae;g__QS-5-70-15;s__QS-5-70-15 sp003022005	MAQAARLGTVLMSRERTGPDMGTETDGAAASPDGSTDETGDGESTGDLPLPPYPPNLGHPSLHIVRQMPDVLEFSERAHLAGDVVRTHLPAMGDQYHLAHPEHAKRMLLTEREAFRKSGDFRIAFGEGLLTVEGEEWKRQREALRPLFARESVHGYADGMVEQIERRSRRWADGDRLDLQREFTGMTLDVLFATVLGRELELDGDRRLREAAEGLHNWFVPTSYLLPPWVPTPSRRRFREAKTALREEADRLIAERRGDPPTDPSEAEDLLSLLLGLRESGAVDERHLTDERLRDQMVTVIFAGHDTTTTTLTFAFWALANHPEVRERFHEEVDRLDGPPTVEDLGDLEVTERVVTETLRLYPPVYALPRVTTREFPVDGYRIPADSRVFLEIRRIQRD…
lake_acigol___NODE_174270_length_1480_cov_1.197339_2___CYP107PJ2	lake_acigol	NODE_174270_length_1480_cov_1.197339_2	CYP107PJ2	CYP107PJ	CYP107	Lake Acigöl						No						d__Bacteria;p__Actinomycetota;c__Actinomycetia;o__Nanopelagicales;f__Nanopelagicaceae;g__Planktophila;s__Planktophila sp010024385	MAEPEPIFDPTDPAFLHDPYPTYARLREEAPVHWHTPWRAYVVTRYRDVDRLLRDRRLGRVLEGADKRPPTPELAPFERIQKGSLLEIEPPDHTRIRQVAHEVFTPRHVRALSARIERLCLRQATRLAEAITDGEARTTDLITTFAEPIPVTVIAELLGVPEEDRSRLLPWSKAIIGMFEPERTAEAEAAAVRAAEEFSTYLRDLVAAKRRRPSDDLITRMTEVHDHEPAALSEDELIANAILFLDAGHEAVVNVLGNGLRALLTHPDAWRRVRDDRSLVPTAVEEMMRFDTPLQFFERFVRTPVRFEADDGTVHDWPAGTKLALYYASANRDAAVFDDPDGFDVARTPNPHLAFGLGVHYCIGAPLARLELAHATHALLDRLPSLRIAGDELRYVPKN…
lake_acigol___NODE_18982_length_4533_cov_1.497276_3___CYP1103A23	lake_acigol	NODE_18982_length_4533_cov_1.497276_3	CYP1103A23	CYP1103A	CYP1103	Lake Acigöl	lake_acigol.semibin_refined.143_sub	01_S196.semibin_refined.143_sub	Turkey_236	(p__Bacteroidota) g__Salinimicrobium; semibin_refined.143_sub	(p__Bacteroidota) g__Salinimicrobium; Turkey_236	Yes	70.54	yes	yes	45	d__Bacteria;p__Bacteroidota;c__Bacteroidia;o__Flavobacteriales;f__Flavobacteriaceae;g__Salinimicrobium;s__	d__Bacteria;p__Bacteroidota;c__Bacteroidia;o__Flavobacteriales;f__Flavobacteriaceae;g__Salinimicrobium;s__Salinimicrobium xinjiangense	MKNSKAIPTVPAWEFYRNSLRILENPLIFHRKKFEKLGDTFRLMIGPNSSVIFSRNAAFAQYALQKNHRNFSKTTIQTRDMAKYLGQGLLTSEGDHWKKQRKLIQPAFHKKQLLLLLDSINAAISTELNKIETRKPVDIFPVFNDLAFQTVVKSLFSSAVGQKEINRLQYITEAAQKMLVRELRQPYLGWWFSLSGKIKEHTDLTDEARAILRKLIEERRASGERQDDLLDMLLDAKYEDGSGMENEQLIDEILILFTAGHETTSNALTFTAQLLAKHPEAQEKILGEVKKAEKETNSLAEFIQACTYTKMVIEEAMRLYPPVYFIDRLNKEKDVFDGLEIPEGSTLLFSMYEIHRHTDFWEDPEKFDPQRFTDPKKYSSCYYPFGAGPRMCIGNNFAM…
lake_acigol___NODE_20356_length_4391_cov_0.993433_2___CYP1963A17	lake_acigol	NODE_20356_length_4391_cov_0.993433_2	CYP1963A17	CYP1963A	CYP1963	Lake Acigöl	lake_acigol.concoct.034_sub	01_S196.concoct.034_sub	Turkey_536	(p__Halobacteriota) g__Salinarchaeum; concoct.034_sub	(p__Halobacteriota) g__Salinarchaeum; Turkey_536	Yes	22.19	yes	no	68.7	d__Archaea;p__Halobacteriota;c__Halobacteria;o__Halobacteriales;f__Salinarchaeaceae;g__Salinarchaeum;s__	d__Bacteria;p__Fibrobacterota;c__Fibrobacteria;o__Fibrobacterales;f__Fibrobacteraceae;g__Fibromonas;s__Fibromonas sp009786285	MSDRKTPPSPDGTPLLGHTRAFSSDPFGALERWADLGRIVRLEFPGTRFYLVSDPDLVETVLHDGQNRFTIAEQQQQAFADVEDHAVTTAVGDRWRRLRTALQPAFTRETIDRYGEEMVEQTVARVETWDDGQEIDLHREMRLLTLHILGETLLGIDIAGDEDVVLDATDALVDRADPRRLGQFLPGWVPTPTDRRFQRTVAALDSYVEQCLADRQTGASGDDACSVLLEAADRDELSMEAVRENLVALLLAGSDTSALGLTYCWLLLSDHPAVHRRLLDEYDEQVDPGLPDVAARDRLDAHRNVVSETLRLFPPTWNTMRQTTRPVTLGGYGLPAGAELMLPQWVVHRDDQFWPSPTAFRPSRWAGDADRPEYAYFPFSGGPRHCIGMHFALLELHLA…
lake_acigol___NODE_22811_length_4161_cov_1.280863_3___CYP1014J5	lake_acigol	NODE_22811_length_4161_cov_1.280863_3	CYP1014J5	CYP1014J	CYP1014	Lake Acigöl	lake_acigol.maxbin.107_sub	01_S196.maxbin.107_sub	Turkey_446	(p__Halobacteriota) g__Halorhabdus; maxbin.107_sub	(p__Halobacteriota) g__Halorhabdus; Turkey_446	Yes	23.59	yes	no	61.1	d__Archaea;p__Halobacteriota;c__Halobacteria;o__Halobacteriales;f__Haloarculaceae;g__Halorhabdus;s__	d__Bacteria;p__Spirochaetota;c__Spirochaetia;o__Treponematales;f__Rectinemataceae;g__Rectinema;s__Rectinema sp003452735	MSRPQSLPPSPPGIPVVGHTTAFARDPFGFVRRSVESTGDVFRMQLLGRDVYVVAAPDHVETALLDRDAFAKLADFEVAFGDALLAVEGEQWQRQRHAMEDFFAPTRIRDHAEAMADVTAERIDAWESGQEVRIDEAMRSVALGNLFEVVLGQSLSEAEMDDLAADANALNGWFKPTSWVLPHWVPTPARREFHRGATRLRAWARSLLDETRDVPNEESLLATLSTLRDDPDSEFDHEEVLDQVVGMVFAGHETTALAMTYALHQLGSHPAVADRFHAELDDVLDGRPSLADLRELEYLEQVIDETLRLYPPVHAIPRVTTERVELGEYVLPEDAQVLLSTWSVHRDPRFYDDPLEFDPSRWDDSSPRGRGYEFVPFGGGPRICIGRHFARLEMKAVLA…
lake_acigol___NODE_23169_length_4127_cov_1.788500_3___CYP1678B1	lake_acigol	NODE_23169_length_4127_cov_1.788500_3	CYP1678B1	CYP1678B	CYP1678	Lake Acigöl						No						d__Bacteria;p__Actinomycetota;c__Actinomycetia;o__Nitriliruptorales;f__Nitriliruptoraceae;g__T1Sed10-7;s__T1Sed10-7 sp003561535	MARAFTAPRPASYAPLPPPVHRRRFDGPLPPGPGIGVPGVSLARFLADTPGFLLRLRRRYGDAVAFSLNGQLFLGLFAPEMVDAVLVRSSRSFVKGVGFERMRKVLGEGLLTNEQPIHLRHRRMMQAPFHRERLDGYAATMAASTATELATWEDGATVPVGPRMMALTLDIVARTLFGTDAREHADRIAHSMEIAIDRIERTMLPGLDRLDRLPLPWFQAFPRAADDLAAVAEQLIAARRAAAGQDPRDNGEPAAGPDDTAFDPRQDDLLALLLAMRDDDGGGLDDDEVRDEVLTLILSGHETTANVLTWAQAYLATTPDVRQALEAEADGQAWLTEGRAPSVEEVMDAEVAGLVLAESLRLAPPVWVAPRRAIEDVEVAGIRVPAGAHVLVSQYVTHR…
lake_acigol___NODE_25882_length_3911_cov_3.749736_2___CYP107PH1	lake_acigol	NODE_25882_length_3911_cov_3.749736_2	CYP107PH1	CYP107PH	CYP107	Lake Acigöl						No							MTDAGADGSDRSASGGGESGRRYDLYGDAFKRDPHATFAAMRREAPIHQQAGLDGKTPIWFVTRYADVDAMLRDKRFVRDERLAKDEADRYVWSPLDRRINTQMLNRDGQDHRRLRDLVSQGFTPKRVADLRPRVEAIADEFLAHLKVVAERNDDVADLITEFSFPLPTTVILEMLGIPIEDRDRFRAWGNALVAPPMTEEAQKESARLLTEFADYLGALFEERRARPRDDLVSALVAAEQEGDRLSPEELSSTLVLLIVAGHETTVNLIANGVLQLSRRPKLRDALAADPSGLPATVEELVRYDGSVERALNRWAAADVAWDGHLIRRGEPVILILGSANRDSEAFEDPGAFDGARSPNRHLGFGKGVHYCMGAPLARLETEIALRTLLTNLPKLRVA…
lake_acigol___NODE_31122_length_3571_cov_2.067364_2___CYP1103A21	lake_acigol	NODE_31122_length_3571_cov_2.067364_2	CYP1103A21	CYP1103A	CYP1103	Lake Acigöl	lake_acigol.semibin_refined.220	01_S196.semibin_refined.220	Turkey_214	(p__Bacteroidota) g__Gillisia; semibin_refined.220	(p__Bacteroidota) g__Gillisia; Turkey_214	Yes	56.04	yes	yes	41.1	d__Bacteria;p__Bacteroidota;c__Bacteroidia;o__Flavobacteriales;f__Flavobacteriaceae;g__Gillisia;s__	d__Bacteria;p__Bacteroidota;c__Bacteroidia;o__Flavobacteriales;f__Flavobacteriaceae;g__Salinimicrobium;s__Salinimicrobium terrae	MDSMSDDGKLKVRKVPVVPAWEFYKNSLRILENPLIFHRKKFEKLGDTFRLMIGPGSSVIFSRNATFAQYALQKNHKNFSKTTIQTRDMAKYLGQGLLTSEGEYWKKQRKLIQPAFHKKQLVLLLDSVKKAILTELNKIETGKPIDIFPVFNDLAFQTVVKSLFSSAVGQKEINRLQYITEAAQKMLVKELRQPYLGWWFTFSGKIKEHINLTNEARDILRKLIDERRASGERQDDLLDMLLEARYDDGSSMENEQLIDEILILFTAGHETTSNALTFTAQLLARHPQAQEKILEEVIKAKMHTNSLGEFIQACNYTKMVIEESMRLYPPVYFIDRVNNENDVFDGLEIPKDSTLLFSMYEIHRHKEFWEDPEKFIPERFTDPKKYSSCYYPFGAGPRM…
lake_acigol___NODE_3138_length_10048_cov_1.165508_2___CYP1101A32	lake_acigol	NODE_3138_length_10048_cov_1.165508_2	CYP1101A32	CYP1101A	CYP1101	Lake Acigöl	lake_acigol.semibin_refined.079_sub	01_S196.semibin_refined.079_sub	Turkey_253	(p__Pseudomonadota) g__Yoonia; semibin_refined.079_sub	(p__Pseudomonadota) g__Yoonia; Turkey_253	Yes	36.69	yes	no	57.7	d__Bacteria;p__Pseudomonadota;c__Alphaproteobacteria;o__Rhodobacterales;f__Rhodobacteraceae;g__Yoonia;s__	d__Bacteria;p__Pseudomonadota;c__Alphaproteobacteria;o__Rhodobacterales;f__Rhodobacteraceae;g__Yoonia;s__Yoonia sp023015625	MTKLPPKPVSRSQNVSLWRYMRLFRKDILSAQPAKLYRAWMAEFRTPFFHSYLVNDPAVIKQVLIQNPDAFPKSERIGAGLRPLLGNSVFLTNGENWKRQRRIIDPAFAGGRLRDTYPGIKDAADAGVARLSAKADGRPQEIEAITSHIAADVIFRTLFSIPIEDDAAQEVFEAFRAYQRTQPILNLAAFIRGPAWMPRFFRSQTRDTARQIRKLITRLTQERLDLIATGHAPDDLATKILTTKDPVTGQTFTLEEMVDQVAIFFLAGHETSASVIAWALYLLALNPEWQDALAQEAASFGGAVQDLSDLKQTRDVFRETLRLYPAVPMMVREAAHPATFRDRHLRKGAQVVLSPWHLHRHARLWDNPDAFDPGRWETANGKACARDAYLPFSAGPRIC…
lake_acigol___NODE_36593_length_3294_cov_1.134828_2___CYP202B27	lake_acigol	NODE_36593_length_3294_cov_1.134828_2	CYP202B27	CYP202B	CYP202	Lake Acigöl	lake_acigol.semibin_refined.079_sub	01_S196.semibin_refined.079_sub	Turkey_253	(p__Pseudomonadota) g__Yoonia; semibin_refined.079_sub	(p__Pseudomonadota) g__Yoonia; Turkey_253	Yes	36.69	yes	no	57.7	d__Bacteria;p__Pseudomonadota;c__Alphaproteobacteria;o__Rhodobacterales;f__Rhodobacteraceae;g__Yoonia;s__	d__Bacteria;p__Pseudomonadota;c__Alphaproteobacteria;o__Rhodobacterales;f__Rhodobacteraceae;g__Yoonia;s__Yoonia sp014859355	MCRMKKLSQSPTEPAFVQAPYPFYEKARNAGDFIWWTDYDMACAVSHKMVHAVLRDRRMGRECPAELAPAIPEHLTPFYNVEAHSMLELEPPRHSRLRALVLRAFTSRTIAALAPDIRALCHDLIDSFPDQPFDLLTHYAQPVPVVIISRLLGVPEERADDLVGWSNAMVAMYQARRTPQIEADAIAATNDFVSFMRGYVAKRRKSPTDDLISTLIAAEQDGEKLSEDELITTCILLLNAGHEATVHTLGNGTKTLLEHGVTPITQAAVEEIIRYDPPLHMFSRWVYEDVTLGAYHFKRGDQIACLLGAANRDPLAYDRPEVFDPTRKGPQNTSFGGGIHFCVGAPLARLELQIALEVLFERCPDLTLAEAPQYGDVYHFHGLERLMVRSGS*
lake_acigol___NODE_40_length_47838_cov_25.311249_35___CYP1103A22	lake_acigol	NODE_40_length_47838_cov_25.311249_35	CYP1103A22	CYP1103A	CYP1103	Lake Acigöl	lake_acigol.metabat_sens.013	01_S196.metabat_sens.013	Turkey_383	(p__Bacteroidota) g__Salegentibacter; metabat_sens.013	(p__Bacteroidota) g__Salegentibacter; Turkey_383	Yes	85.71	yes	yes	40.1	d__Bacteria;p__Bacteroidota;c__Bacteroidia;o__Flavobacteriales;f__Flavobacteriaceae;g__Salegentibacter;s__	d__Bacteria;p__Bacteroidota;c__Bacteroidia;o__Flavobacteriales;f__Flavobacteriaceae;g__Salegentibacter;s__Salegentibacter sp017795085	MGSMKVKEIPAVSWLKFMGKANLILKNPLPFHAENFAKLGDIFRVKVGFGNPLVFSRNAAFAEYALQKNHKNFEKSPIQTRDMAKYLGYGLLTSTGEHWRKQRKLIQPAFHKKQIAGLMDTINSAIMIELDKIEQGKPMDIFPVFNDLAFQTVVKSLFSSAVGQKEINRLQYITEAAQRMLVKELRQPFKRWWFKYSGSIKKHMELVEEAREILRKLVRERKENPAGEGDLLDMLLEARYEDGTAMSEKQLIDEILIFFTAGHETTSNALTFTAELLARHPEIQEKIASETKEAKEKTSDLMELIASCTYTKQVLEEAMRLYPPVYFIDRINLEEDEFNGFRIHKNSNLLFSIYEIHRDAAYWENPQKFDPSRFAEGTKHTSHYYPFGAGPRKCIGNNF…
lake_acigol___NODE_44257_length_2999_cov_1.292131_2___CYP107PH3	lake_acigol	NODE_44257_length_2999_cov_1.292131_2	CYP107PH3	CYP107PH	CYP107	Lake Acigöl	lake_acigol.semibin_refined.085_sub	01_S196.semibin_refined.085_sub	Turkey_251	(p__Deinococcota) g__JAABTL01; semibin_refined.085_sub	(p__Deinococcota) g__JAABTL01; Turkey_251	Yes	19.77	yes	no	71.4	d__Bacteria;p__Deinococcota;c__Deinococci;o__Deinococcales;f__Trueperaceae;g__JAABTL01;s__	d__Bacteria;p__Deinococcota;c__Deinococci;o__Deinococcales;f__Trueperaceae;g__UBA6957;s__UBA6957 sp002707365	MSEAARKYDLYGHDFKRDPHPTFAAMRRDDPIYQQPGLNGTTPIWFVTRYADVDAMLRDKRFVRDAALALPPERIPAGSPLDRRLGQHMLNADGADHRRLRGLVSQAFTPKRVADLRPRAQAIADALLDPVVGRGEMDLITDFSFPLPTTVILELLGVPIADRDRFRAWGNALLEPPMTPEAQAESVRQLTQFTDYLQALFEERRRHPRGDMISALVAADQAGDRLSEDELCSTVVLLIVAGHETTVNLIANAVLALSRHPDRRDALAADPTLMPAAVEEFLRYDGSVERALNRWAAEDVVWGGQLIRRGDPVILILSSANRDAERFERPDALELDRSPNPHLGFGKGLHYCLGSPLARLETDVALTTLLARLPNLRLAVPEEELRYRFLPGFRGLEAL…
lake_acigol___NODE_46305_length_2930_cov_1.222975_3___CYP1103A20	lake_acigol	NODE_46305_length_2930_cov_1.222975_3	CYP1103A20	CYP1103A	CYP1103	Lake Acigöl						No						d__Bacteria;p__Bacteroidota;c__Bacteroidia;o__Flavobacteriales;f__Flavobacteriaceae;g__Salinimicrobium;s__Salinimicrobium xinjiangense	MTRPNRSPRPVRSYPNSEDIMKEDNHTKARKVPTVPAWEFYKNSLRILENPLIFHNKKFEKLGDTFRLKIGPGSSVIFSRNAAFAQYALQKNHKNFSKTTIQTRDMAKYLGQGLLTSEGEHWKKQRKLIQPAFHKKQLLLLLNSIEAAITTELNKIEAGKPVDIFPVFNDLAFQTVVKSLFSSAVGQKEINRLQYITEAAQKMLVRELRQPYLGWWFSLSGKIREHTDLTDEARDILRKLIEERRASGEREDDLLDMLLDAKYEDGSSMENEQLIDEILILFTAGHETTSNALTFTAQLLARHSETQEKILEEVKKAKQETNSLAEFIQACTYTKMVIEESMRLYPPVYFIDRLNKEKDVFDGLEIPEGSTLLFSMHEIHRHKDLWDDPEKFIPERFTD…
lake_acigol___NODE_47411_length_2896_cov_0.903214_3___CYP289J1	lake_acigol	NODE_47411_length_2896_cov_0.903214_3	CYP289J1	CYP289J	CYP289	Lake Acigöl	lake_acigol.rosella_refine.441_0	01_S196.rosella_refine.441_0	Turkey_331	(p__Pseudomonadota) g__Halofilum; rosella_refine.441_0	(p__Pseudomonadota) g__Halofilum; Turkey_331	Yes	9.48	yes	no	66	d__Bacteria;p__Pseudomonadota;c__Gammaproteobacteria;o__XJ16;f__Halofilaceae;g__Halofilum;s__	d__Bacteria;p__Pseudomonadota;c__Gammaproteobacteria;o__XJ16;f__Halofilaceae;g__Halofilum;s__Halofilum ochraceum	MERTMTEDREPNTVVAGDDEREKFDELRERCPVAARASLGWSVYRYRDVQRIVEDHETFSNAVSRHLSVPNGMDPPEHTGFRRAIEPYFSVERVAKFEPQCRQLAERLSADLEDGATVEFMDAWAGAFAAAAQCGFLGWPRSLEGTLRTWTARNQAATREGDRERLAELAREFEAQVESLLAERRERRVSPLTDVTASLLHERVEGRPLRIEEIVSILRNWTVGEVGTIAAAVGILAGYLANNPDLQLQLRAEPERLPYAIDEILRLDGPLVANRRRTTCPVTLGGHPIEAGQHLSIVWIAANRDPEVFEDPGEFRWDRDPADNLLYGAGIHVCPGAPLARMELRVAMEELLWATTWIEPAEGEQARRAVSPAAGFERLPLRVHRD*
lake_acigol___NODE_48044_length_2878_cov_0.717557_2___CYP152E8	lake_acigol	NODE_48044_length_2878_cov_0.717557_2	CYP152E8	CYP152E	CYP152	Lake Acigöl	lake_acigol.concoct.037_sub	01_S196.concoct.037_sub	Turkey_534	Unclassified Bacteria; concoct.037_sub	Unclassified Bacteria; Turkey_534	No							MKSIPKEQTLDSTLKLLSEGYEYITRRCLRFGTDLFETRLMLQPTICMRGEEAARLFYDTDRFQRSGASPMRVQKTLFGRGGVQGMDDEAHRHRKRMFMSLMTDESIARLAALTEDRWNDAVRKWETEDRIELFDAMHGILLRAVCEWAGVPLEESEVERRKDDIVGMIEAAGSAGPKYVRGRIGRKRSNRWIAEIIRKARDGRIRSPEGSALNLVSTWRDPDGRALDEHTAAVELLNLLRPTVAISRFVVFGALALHDHPECREPIRSGDEEYLELFVQEVRRFYPFFPFVAARVRSDFDWNGFRFPEKRRVLLDLYGTDHDERLWQRPQEFRPERFRQWNGSAFNFIPQGGGDHYTNHRCPGEWITITLMKTAMRRLTRSMTYTVPQQDLGVSLSRV…
lake_acigol___NODE_57890_length_2619_cov_0.685393_2___CYP104A15	lake_acigol	NODE_57890_length_2619_cov_0.685393_2	CYP104A15	CYP104A	CYP104	Lake Acigöl						No						d__Bacteria;p__Pseudomonadota;c__Alphaproteobacteria;o__Rhodobacterales;f__Rhodobacteraceae;g__Puniceibacterium;s__Puniceibacterium sediminis	MGLSGKPLAPLDESITIEQLDRDPYPIYRRLRAEAPVLRVRSVGRTLLTRAADTKYVKDDPLLFSSDDPHTPMQRAFRAHTLMRKDGAEHKRERDAMAPAFSPRVIQQSWVPEYRKIAAAYLDRLPKGETVDLHNALAAPYAARGLAVLLGIEPASDAEMQRWSQALIDGAGNFGWYPEPFERSDRANDEMDALFADLAARHRAEPNQSAFSVMLNAEDPIPMSQIHANIKIAIGGGINEPRDALSTILFGLLTNPDQLAEVKKNEDWAMAFEEGVRWVAPIQASSRLVMADTEIRGCRIPKGDTVMTIQASANHDEELFEDGDRFIVYRDKNPHQSFGNGPHFCQGAHVARRAVGMVMLPMLFERFPNMALHEPEKVEWRGFGFRGPMSLPVTLN*
lake_acigol___NODE_5945_length_7624_cov_1.395492_7___CYP1014G30	lake_acigol	NODE_5945_length_7624_cov_1.395492_7	CYP1014G30	CYP1014G	CYP1014	Lake Acigöl	lake_acigol.maxbin.097_sub	01_S196.maxbin.097_sub	Turkey_452	(p__Halobacteriota) g__Natronomonas; maxbin.097_sub	(p__Halobacteriota) g__Natronomonas; Turkey_452	Yes	8.17	yes	no	65.1	d__Archaea;p__Halobacteriota;c__Halobacteria;o__Halobacteriales;f__Haloarculaceae;g__Natronomonas;s__	d__Archaea;p__Halobacteriota;c__Halobacteria;o__Halobacteriales;f__Haloarculaceae;g__Natronomonas;s__Natronomonas sp009741925	MSEDAKQGSSVPVEPDGPSESGPGDPAQRPLPPYPPNLTHPSLHFLHQMRDVIDFGEKALATRDVVRSRLPGEGDVFSLAHPDHTKRVLLTEREKFRKSDDFNIAFGEGLLTVEGEEWRKQRDVLQPLFTRDSVMDYADGMVEQIQRRSDRWSDGDRFDLQAQFTDMTLDVLFATVLGRELDLDGDTRIREAAEALHDWFVPTSYLLPKWVPTPARRRFREGKATLQEEAQRLLDEKSGEAPTNPSEADDLLSLLVGLREAGVAESGMLTDERLRDQMVTIIFAGHDTTTTSLTFAFWALANNPEVRERFHAEVDELDGPPTMDDVEDLEVTDRVLTETLRLFPPVYSLPRESKEETVFDGYRIPAESRIILPIRHIQRDPRFFEDPETFRPSRWDGEL…
lake_acigol___NODE_66315_length_2442_cov_1.213391_2___CYP2731D1	lake_acigol	NODE_66315_length_2442_cov_1.213391_2	CYP2731D1	CYP2731D	CYP2731	Lake Acigöl						No						d__Bacteria;p__Pseudomonadota;c__Alphaproteobacteria;o__Micavibrionales;f__Micavibrionaceae;g__UBA2137;s__UBA2137 sp002695035	MAIPTPADYTLAPDCERLQHLPGEFGWPLLGITPELLRDQLGLARHFYERYGPVSRIQMARQRGVLALGPDLAQTILLDKEQNFSSGMGYKWSLSPYFGEYYLLGKDFDEHKFQRRVMQTGFKTAAMRGYVDMMNPILAGGIANWGHTGDFHFYPAIKELLLAMALKVFYGVDGGSSVAGELSGAFIDITEGMLGLFHVDLPGFRYRRGQRGKRRVESYLSGLLPAARREERRDMLAYMAKEVRPDGNLFSDQELVDHANFLLFAAHDTTTSTLTHMMYYLARYPEWQQRIREEGSAVNGGGELGYDDLASLPLLEAAFFESQRLHPSVGVIARRTLRDCKLGGLDVLANTLVFQFPMFTNRMDDWWQDPDSFDPARFLAPRQEQKSHPFAFMPFGGGA…
lake_acigol___NODE_66581_length_2437_cov_1.975758_2___CYP202B26	lake_acigol	NODE_66581_length_2437_cov_1.975758_2	CYP202B26	CYP202B	CYP202	Lake Acigöl	lake_acigol.metabat_sspec.023_sub	01_S196.metabat_sspec.023_sub	Turkey_367	(p__Pseudomonadota) f__Rhodobacteraceae; metabat_sspec.023_sub	(p__Pseudomonadota) f__Rhodobacteraceae; Turkey_367	Yes	38.93	yes	no	66.2	d__Bacteria;p__Pseudomonadota;c__Alphaproteobacteria;o__Rhodobacterales;f__Rhodobacteraceae;g__;s__		MSVPGTGTEPSTGALVGQMKSISQSPTDPDFVQDPYPFYARARSIDDILWWEEYGMPVAFSRRAVDEILKHRRLGRGTASGERAPAPEHLRDFEALEAHSLLELDGQRHARLRRLVVGAFTGARISAMSLVISSLTDDLIGKFPAGPLDFIDRFAERLPVTVISRLLGVPDEMAPHLLSWSHDMVAMYQARRDRTVEEAANTAAEEFRAYLQRHVAQRRENPGDDLLSELIVAAERGDALDFDELVATAVLLLNAGHEATVHTLGNGLYTLLRLEQPYEALMPQGVTATVEEILRFDPPLHLFTREAHDDVTIAGVPLRKGARVGACLAAANRDPEVWAAPDTFDPTRPTQRQLAFGAGPHFCIGAPLARLELQIALPALYSPQLALRLVEAPRYADLY…
lake_acigol___NODE_6709_length_7239_cov_3.732846_6___CYP1103A24	lake_acigol	NODE_6709_length_7239_cov_3.732846_6	CYP1103A24	CYP1103A	CYP1103	Lake Acigöl	lake_acigol.rosella_refined.095_sub	01_S196.rosella_refined.095_sub	Turkey_277	(p__Bacteroidota) g__Gillisia; rosella_refined.095_sub	(p__Bacteroidota) g__Gillisia; Turkey_277	Yes	37.27	yes	no	39.5	d__Bacteria;p__Bacteroidota;c__Bacteroidia;o__Flavobacteriales;f__Flavobacteriaceae;g__Gillisia;s__	d__Bacteria;p__Latescibacterota;c__MWCZ01;o__MWCZ01;f__MWCZ01;g__MWCZ01;s__MWCZ01 sp002070295	MKEKKQIPTVPLIRFYRNALGILKNPLPFHRKNFEKLGESFRLKIGSGDAVVFSRNPGFAQYVLQKNHKNYTKSTIQTRDMAKYLGKGLLTSEGEHWRKQRRLIQPAFHKKQLIGILGSINEAIKVEIGRIEDGKRIDIFPIYNDLAFQTVVKSLFSKAVGEKEINRLQYITEAAQKMLVKELRQPYLSWWFLRRRNIEKHIALIEEARVILRKVVEERKSAGVKENDLLDMLLDARYEDGNAMDERQLIDEILILFTAGHETTSNALTFITELLARNPEAQEKIAAEVAQAKKETTGLMEFIQACSYTKMVIEEGMRLFPPVYFIDRVNLEEDEFEGMYIPKGSSLLFSIYEIHRHENYWEDPEVFRPERFEDSKKYSSAYFPFGAGPRMCIGNNFAM…
lake_acigol___NODE_72413_length_2334_cov_2.251019_3___CYP1963A18	lake_acigol	NODE_72413_length_2334_cov_2.251019_3	CYP1963A18	CYP1963A	CYP1963	Lake Acigöl						No						d__Bacteria;p__Pseudomonadota;c__Gammaproteobacteria;o__Enterobacterales;f__Enterobacteriaceae;g__Salmonella;s__Salmonella enterica	MFGNGLAFARAPFEAVTSWAEEGDVVRLSFPGRSLYMVTGPELVERVLVERQDAFTIGREQRETFRDVEDDAVTATTGDRWRRLRRALHPAFTWDGIRAYGDRMAERTAEHVDGWEDGERFDLLHETRLLTLRILGDTLLGVDMEGDEEVVLEAADALVDRADPRRFGQLLPEWIPTPTRRRFARAVGRLDEYVREVLEDRPPGEEDVRSVLLAARERGDLSTAEVRDNLTSLLLAGHDSAAVTLTYAWYELDRHPEVRTSLAEEVEEVVGAGLPRTDDFEALSRTRNVVRETLRLYPPAWAVNREATETVELGGYEVPEGTQVMVPQWVLHRDERYWEAPETFDPSRWEDDADRPEYAYFPFGGGPRHCIGMRFARLELALALATMVGRVDLNVSLGG…
lake_acigol___NODE_78064_length_2246_cov_2.806041_1___CYP153A110	lake_acigol	NODE_78064_length_2246_cov_2.806041_1	CYP153A110	CYP153A	CYP153	Lake Acigöl						No						d__Bacteria;p__Pseudomonadota;c__Gammaproteobacteria;o__Pseudomonadales;f__Halomonadaceae;g__Halomonas;s__Halomonas aquamarina	MSMLSPLFKPVIQPALDKAASIVPIHWQIRGAHGFQSLKQRIGRDRPVPVFRDVPLPDVSTLALQDIDPSNPFLYRQGLWHSYFKRLRDESPVHYQKNSPFGAFWSVTRYEDIMFVDTRHDLFSAEPIISLGPQPEGLEIETFIAMDPPKHDVQRQAVQGVVAPKNLAQMEGLIRSRTADVLDGLPLNEPFDWVQRVSIELTSRMLATLFDFPFEQRHKLAYWSDVATSSPETTGGTSNADEAFSVAADMARHMSRLWRDKEARKAAGEEAGFDLISLLLANDSTRDMINRPMEFMGNMVLLIVGGNDTTRNSMTGGVLALNQFPDEFTRLKTNPGLIPNMVPEIIRWQTPLAYMRRVAKQDVTLNGQTIRKGDKVVMWYASGNRDERAFDEDPELFRI…
lake_acigol___NODE_80391_length_2213_cov_1.787152_2___CYP107PJ1	lake_acigol	NODE_80391_length_2213_cov_1.787152_2	CYP107PJ1	CYP107PJ	CYP107	Lake Acigöl						No						d__Bacteria;p__Deinococcota;c__Deinococci;o__Deinococcales;f__Trueperaceae;g__UBA6957;s__UBA6957 sp002707365	MLDGPGAPTFRPDDPDFLRDPYPAYRMLRERAPVLFHEPWNAWIVTRYRDVDRLLRDRRLGRVIDGAEKLPSDPAFEPFRRIQAGSLLEIEPPDHTRIKQVVHDVFTPKHVRELGERIETLCRRQAGALADRIEAEGEADLITVFAEPIPVTVIAELLGVPEADRSRLLPWSKAIIGMFEPERTAEVEAAAIRAADEFSAYLRELSAAKRLDPGDDLISRMTRVHDADPSQLSEDELVANGILFLNAGHEAVVNVLGNGVKALLTHPDQLRRVLADRELVPSAVEEMMRFDTPLQFFERFVLEPTEYVADDGAVHVWERGTKLALYYASANHDPAVFDAPERFDVGRSPNPHIAFGMGLHYCIGAPLARLELSRAVGALLDRLPTLRLAQDRFDYVPKN…
lake_acigol___NODE_87770_length_2117_cov_1.379899_2___CYP197BC1	lake_acigol	NODE_87770_length_2117_cov_1.379899_2	CYP197BC1	CYP197BC	CYP197	Lake Acigöl	lake_acigol.rosella_refine.715_0	01_S196.rosella_refine.715_0	Turkey_296	Unclassified Archaea; rosella_refine.715_0	Unclassified Archaea; Turkey_296	No							MTRNSTVSRPPGPRGLPLLGNTLQFGRHTFEFLQRCRREYGDVVYFEVLGQPFYQLNHPDHVRHVLVENNANYTKGAFLTKQFGEFIGKGLLLNEGDDWRRQRRLVQPAFHPERIEIYAEMMTDYTERLLESWEPGRRRNVQADMTRLTLEVVASALLDVDIREESPELRRAFTDITEEVRKRTARPISFPHWVPTPRNRRYRRALDRLDDVVYDIIDRRRAEPGDGVVSMLIEAGQESNESLDDKQLRDEVVTLLFAGHETTATALSFTWYLLATHPTEEEALVAELEDVLGGERPTIADVPQLEHTRKALKESLRLYPPVFGILREPVREDLIGRYRIPSGSTVAMNQIAVHHDPRFFDDPKAFVPERWTESFEESIPEFADFPFGGGPRRCIGERF…
lake_acigol___NODE_9046_length_6367_cov_1.790224_3___CYP1014L7	lake_acigol	NODE_9046_length_6367_cov_1.790224_3	CYP1014L7	CYP1014L	CYP1014	Lake Acigöl	lake_acigol.maxbin.107_sub	01_S196.maxbin.107_sub	Turkey_446	(p__Halobacteriota) g__Halorhabdus; maxbin.107_sub	(p__Halobacteriota) g__Halorhabdus; Turkey_446	Yes	23.59	yes	no	61.1	d__Archaea;p__Halobacteriota;c__Halobacteria;o__Halobacteriales;f__Haloarculaceae;g__Halorhabdus;s__		MPSKPPSPRGPPILGNTIGYASDRFGFVRDARKACGDVFIADLLGLGEVCYLTHPNHFERVLDTDRAAFGKSDLLRFALGDGLLSVDGDRWERQRTVLEEFFYPERIRSYAEEMVTLTERRIDRWSEGETRSLLEEMTALALEIIFSTLFDRQLSPDVDEALRRAAADLNGYFTPTSLVLPRWVPTPSRRRFRRADDTLRRELRRLLDERTAAGERGDDLLSTLGSLSENDDVTMSKETIIDQLVTVLFAGHETTALAMTYAFYELGTNPAIRDRVHRELDTVLDGDRPSAADVSELAAIERVLTEVLRLYPPAHTIPRVTTRDVDIGGYRLPEGTQTHLALHSVHRDERFYDEPLAFRPERWHDRSPESVEYAYVPFGAGPRTCIGRRFALLEATLVL…
lake_acigol___NODE_96474_length_2018_cov_0.727129_2___CYP152E7	lake_acigol	NODE_96474_length_2018_cov_0.727129_2	CYP152E7	CYP152E	CYP152	Lake Acigöl						No							MPRIPIDKSPDSTLALALDGYLFISRRCRRYRSDMFRTRLLFTPTICMTGAPAAEFFYNENRFTRKGAAPGVVRKTLFGRKGIQGLDGEAHQNRKQMSMSLMTQEAIGRLRAIMAEEWHAGAAKWGTMKQVVLLDEVREILCRAVCRWAGVPLGESEVRQRAEDFGAMIEGSGTIGPRHWRGRIARNRGNSWIGGLIKAVRSGRVPVGEDSAVYRVALHQNPDGMLLDTHTAAVELINILRPTVAIDRYITFAALALFAYPESRKKIEAGEDGYLELFVQEVRRFYPFFPFVAAVVKEPFEWNGIRFDSGMRVMLDLYGTNHDDRLWDKPDMFFPERFRRWDESPYNFIPQGGGDHYVNHRCPGEWITIELMKTAVELLLFSMEYDVPDQEISIPLSRV…
lake_acigol___NODE_99707_length_1984_cov_0.833603_1___CYP174B72	lake_acigol	NODE_99707_length_1984_cov_0.833603_1	CYP174B72	CYP174B	CYP174	Lake Acigöl	lake_acigol.concoct.114_sub	01_S196.concoct.114_sub	Turkey_505	(p__Halobacteriota) g__Haloarchaeobius; concoct.114_sub	(p__Halobacteriota) g__Haloarchaeobius; Turkey_505	Yes	13.42	yes	no	68.8	d__Archaea;p__Halobacteriota;c__Halobacteria;o__Halobacteriales;f__Natrialbaceae;g__Haloarchaeobius;s__	d__Archaea;p__Halobacteriota;c__Halobacteria;o__Halobacteriales;f__Haloarculaceae;g__Halapricum;s__Halapricum salinum	MRSTPPQPKGDPLFGNARQYASDPFRFLTACERAYGDVVSLDLGPLDTYMLTNPADIQDVLVADSDSYRKPDFQDDAIGDLLGEGLLLSEGDTWRAQRDLANPAFAMTRLGEFTDSISGHAEAMLDGWSDGERRDVELAMTQVTLDVICDLILDVELTDQQRTTIRENLEPIGARLEPDPIRFITPSWVPTPDNRQYRAALEALDGVVEEIIASRRGTAGSEDDPEKPMDVLSILLRARGRGEQSRRQLRDEVVTMLLAGHDTTALTLTYSWYLLANHPEVERKVQAEADAVEGPVTFEAVRAFDVIERVIQEAMRLYPPVYVLFRQPTRDVELGGYRIPEDSAVMLPQWAVHRSPEWWDDPDQFDPDRWLEQADRPRFAYFPFGGGPRHCIGKHLAML…
tuz_golu_salt_lake___NODE_1002_length_14663_cov_6.305655_4___CYP174A53	tuz_golu_salt_lake	NODE_1002_length_14663_cov_6.305655_4	CYP174A53	CYP174A	CYP174	Tuz Gölü	tuz_golu_salt_lake.semibin_refined.155_sub	04_S200.semibin_refined.155_sub	Turkey_22	(p__Halobacteriota) g__Haloarcula; semibin_refined.155_sub	(p__Halobacteriota) g__Haloarcula; Turkey_22	Yes	35.98	yes	no	64.9	d__Archaea;p__Halobacteriota;c__Halobacteria;o__Halobacteriales;f__Haloarculaceae;g__Haloarcula;s__	d__Archaea;p__Halobacteriota;c__Halobacteria;o__Halobacteriales;f__Haloarculaceae;g__Haloarcula;s__Haloarcula sp001485575	MSKTPPGPKGEPLFGSSRTYARDPFRFISALEQAYGNVARFDMGPMDTVMLCDPTAIERVLVSEADQFRKPDFQGDALGDLLGDGLLLSEGETWEQQRKLANPAFSMARLSGMADRITGHAEDRIADWSHGDVIDAEQSMTRVTLDVILDLMMGVELSEQRVRTIEEQLLPLGQRFEPDPIRFAMPQWMPMPDDAEFNRAVRTLDEVLDDIIDVREDSVGTAEDGPMDFLSVLLRARDEGNQSPEQLRDEMMTMLLAGHDTTALTLTYTWFLLSEHPEVEQRVHEELDAVIGDDRPGMEHVRDLEYLEWVIQEAMRLYPPVYTIFREPTADVTLSGYDVDSGTTLMVPQWGVHRSERFYDDPETFDPERWKPERANERPRFAYFPFGGGPRHCIGKHLA…
tuz_golu_salt_lake___NODE_10064_length_4816_cov_1.312007_3___CYP174A56	tuz_golu_salt_lake	NODE_10064_length_4816_cov_1.312007_3	CYP174A56	CYP174A	CYP174	Tuz Gölü	tuz_golu_salt_lake.semibin_refined.076_sub	04_S200.semibin_refined.076_sub	Turkey_60	(p__Halobacteriota) g__Halorientalis; semibin_refined.076_sub	(p__Halobacteriota) g__Halorientalis; Turkey_60	Yes	16.35	yes	no	68.2	d__Archaea;p__Halobacteriota;c__Halobacteria;o__Halobacteriales;f__Haloarculaceae;g__Halorientalis;s__	d__Bacteria;p__Pseudomonadota;c__Gammaproteobacteria;o__Pseudomonadales;f__Pseudomonadaceae;g__Pseudomonas_E;s__Pseudomonas_E amygdali	MFGSSRQYARDPFKFVTDLEQAYGDVAQFEMGPMDTYMVTDPTAIERILVSEDDRFKKPEFQGDALGNLLGEGLLLSDGEVWEQQRQLAQPAFDMRRLSGMADRIVDHTEDLLAGWDEGQHVDAEEEMTTVTVDVILDLMMGAELPRERIEFVREQLEPVALRFEPSPVRFALPEWVPMPGDAEYERAVSELEGVLDEIIAQRRDDIGDAEDEDAPMDFLSILMRARERGEQTDQQLRDEMMTMLLAGHDTTALTLTYTWFLLSQHPEVERRLHAEVDEVVGDGRLTMDDMRDLEYTEWVVKEAMRLYPPVYTIFRAPREPVEVNGYTIPEGASIMLPQWAVHRSDGYWEDPETFDPERWKPARQKGRARFAYFPFGGGPRHCIGKHLAMLEARSIVAT…
tuz_golu_salt_lake___NODE_10164_length_4791_cov_2.726201_3___CYP174A49	tuz_golu_salt_lake	NODE_10164_length_4791_cov_2.726201_3	CYP174A49	CYP174A	CYP174	Tuz Gölü	tuz_golu_salt_lake.semibin_refined.022	04_S200.semibin_refined.022	Turkey_82	(p__Halobacteriota) g__Halorientalis; semibin_refined.022	(p__Halobacteriota) g__Halorientalis; Turkey_82	Yes	32.78	yes	no	68.3	d__Archaea;p__Halobacteriota;c__Halobacteria;o__Halobacteriales;f__Haloarculaceae;g__Halorientalis;s__	d__Archaea;p__Halobacteriota;c__Halobacteria;o__Halobacteriales;f__Haloarculaceae;g__Halorientalis;s__Halorientalis sp001989615	MSQTPPGPRGRPVFGSSRQYARDPFTFVTTLERAYGGIAQFDMGPLETYMVTDPDAIQRILVSDASNFRKPAFQDDALGDLLGEGLLLSEGETWQTQRELANPAFDMSRLSGMADRIVDHAESMVDGWAAGDVIDAEEAMTGVTLNVILDLMMGVELDEARVQHVREQLEPLGKRFEPDPIRFALPDWVPMPDDAEFESAVAELEGVIEEIVRRRRDDIGSEGAADAPMDFLSILLRARGRGEQTDEQIRDEMMTMLLAGHDTTALTLTYTWYLLSEHPEVERRVHAELDEVLGDGPPTMADARDLEYTTWTIEEAMRLYPPVYTIFRSPTRPVEIDGYTVPEGASIMLPQWAVHRSEEYWEDPETFDPERFRPERRADRPRFAYFPFGGGPRHCIGKH…
tuz_golu_salt_lake___NODE_10209_length_4780_cov_4.630561_4___CYP174B34	tuz_golu_salt_lake	NODE_10209_length_4780_cov_4.630561_4	CYP174B34	CYP174B	CYP174	Tuz Gölü	tuz_golu_salt_lake.semibin_refined.074_sub	04_S200.semibin_refined.074_sub	Turkey_62	Unclassified Archaea; semibin_refined.074_sub	Unclassified Archaea; Turkey_62	No						d__Bacteria;p__Bacillota;c__Bacilli;o__Lactobacillales;f__Streptococcaceae;g__Streptococcus;s__Streptococcus pneumoniae	MTDVADAYGDVVRLDLGPRETYMLTNPRDVERVLVSDWAAFGKPTLDDAVDDLLGDGLLMSEGDRWQRQRDLANPAFHARRIAGLDDAIVGHTEEAMAGWSDGDRVDVQLELARLTVRVIVTAMFGTDITEERVRTVQENLEPLGQRFEPNAIRAVIPSWAPTRENREFHGAVSTLEGVIDDLVARRRGTEETAPDPAGDAVDSPMPMDLLSILLRAHERGEQTEDDLRDELMTMLLAGHDTTALALTYTFYLLSRHPDAKARFQREVDALDGAPTSEDVRGLEFTDRVLSEAMRLYPPVYTLFRESKVDTRIAGYRIPEGSLIMLPQWVIHRSDRWYDDPMEFDPDRWAPERARDRPRFAYYPFGAGPRHCIGKQFSLLEAKLILATVGRAFDFEYEG…
tuz_golu_salt_lake___NODE_10214_length_4779_cov_9.269561_2___CYP1003B9	tuz_golu_salt_lake	NODE_10214_length_4779_cov_9.269561_2	CYP1003B9	CYP1003B	CYP1003	Tuz Gölü						No						d__Bacteria;p__Pseudomonadota;c__Gammaproteobacteria;o__Burkholderiales;f__Neisseriaceae;g__Neisseria;s__Neisseria gonorrhoeae	MATHDAADGAEEAGAEALRESTPGDAPPGPDGVPVIGNTVQFVRDPVAFYARCGAYEDDVVTYRVATSDGVMLKHPADIEQVLVTDDADYRRASIIRNALGQIADGGLFLLEGEAWSAHRTALQPSFYRDRVETYADMMARFADDHATAWVDRDPEAGPVAISEEMRTLTLEILAKTLLDVDIRGRESAIRDAAAVISDRFDAGSISALLPLWVPTPANRRCRRAVSRFDDAIADIVADRRASDEEFDDLLSILLAVDPDDGSGESGDGGGLSERQIRDHLFTFLFAGHETTALTLSYAVMLLANDQQRQARLHEELDSALGDGSEGSAADAERPGAADLFELDYLDRVVDEALRLYPPAYTVFREPTRDVELGGYDIPAGSTVSMPQWVVHRDDRWYD…
tuz_golu_salt_lake___NODE_10751_length_4661_cov_13.338553_3___CYP174B11	tuz_golu_salt_lake	NODE_10751_length_4661_cov_13.338553_3	CYP174B11	CYP174B	CYP174	Tuz Gölü	tuz_golu_salt_lake.semibin_refined.020	04_S200.semibin_refined.020	Turkey_84	(p__Halobacteriota) s__Halorubrum ezzemoulense; semibin_refined.020	(p__Halobacteriota) s__Halorubrum ezzemoulense; Turkey_84	Yes	13.09	yes	no	70.4	d__Archaea;p__Halobacteriota;c__Halobacteria;o__Halobacteriales;f__Haloferacaceae;g__Halorubrum;s__Halorubrum ezzemoulense	d__Archaea;p__Halobacteriota;c__Halobacteria;o__Halobacteriales;f__Haloferacaceae;g__Halorubrum;s__Halorubrum sp004114375	MSVTPPGPLGDPLFGNGRQFADDPFGFLRACADSYGDVVRLDLGPRETYLLTNPADVERVLVADAERYRKPQFGDDAMDTLLGDGLLMSDGDTWQRQRTLANPSFHNRRIGALDGTMVDHTESQLADWADGEVVDIQLEVARLTVKIIVSAMFGADITDEEVKTVQENLEPLGARFEPDPRRFLIPNWVPTRENREFDAAIDTLESVIDGIVDRRRGTERDPSVDPAGAEGVAVPGPAGDGDGDLPMDLLSVLLRARDRGEQTDENLRDELVTMLLAGHDTTALALTYTFYLLSNHPEARREVEREAETATADGPPTAADVRDMAYTERVLNESMRLYPPVYTLFREPKLDVKLGGYRIPEGSALMVSQWVTHRSERWYDAPETFDPDRWTPKRRSERP…
tuz_golu_salt_lake___NODE_1088_length_14158_cov_11.761243_6___CYP174A45	tuz_golu_salt_lake	NODE_1088_length_14158_cov_11.761243_6	CYP174A45	CYP174A	CYP174	Tuz Gölü	tuz_golu_salt_lake.semibin_refined.146	04_S200.semibin_refined.146	Turkey_26	(p__Halobacteriota) g__Halosimplex; semibin_refined.146	(p__Halobacteriota) g__Halosimplex; Turkey_26	Yes	46	yes	no	69.1	d__Archaea;p__Halobacteriota;c__Halobacteria;o__Halobacteriales;f__Haloarculaceae;g__Halosimplex;s__	d__Bacteria;p__Desulfobacterota;c__Desulfovibrionia;o__Desulfovibrionales;f__Desulfovibrionaceae;g__Humidesulfovibrio;s__Humidesulfovibrio sp016218665	MSETPPGPKGEPLFGSSRRYARDPFSFISALEETYDDVANFDMGPMETYMVTDPTDIERILVSEADSYRKPDFQNDALGDLLGDGLLLSEGETWEHQRELANPAFRMSRLMGMADRVTGHAESMVDGWEPGDTVDVEMEMARVTLHVILDLMMGVELSESRVDTVQNQLDPLGRRFEPDPLRFAMPEWVPMPGDEEFESAVAELDSVLDDIVAARRGRDGIRGVSTVLDAPAEGDDPPMDFLSVLLRARDRGEQSAEMLRDEMMTMLLAGHDTTALTLTYTWFLLSEHPEAERRVQEEVDEVLDGDRPSMDHVREFEYLDWVINEAMRLYPPVFTIFREPTESVELGGYRVDAGSTLMLPQWGVHRSERYWDDPDSFDPERFSPERRADRPRFAFFPFG…
tuz_golu_salt_lake___NODE_112_length_39548_cov_2.642069_13___CYP174A48	tuz_golu_salt_lake	NODE_112_length_39548_cov_2.642069_13	CYP174A48	CYP174A	CYP174	Tuz Gölü	tuz_golu_salt_lake.semibin_refined.115	04_S200.semibin_refined.115	Turkey_41	(p__Halobacteriota) f__Halobacteriaceae; semibin_refined.115	(p__Halobacteriota) f__Halobacteriaceae; Turkey_41	Yes	94.77	yes	yes	68	d__Archaea;p__Halobacteriota;c__Halobacteria;o__Halobacteriales;f__Halobacteriaceae;g__;s__	d__Archaea;p__Halobacteriota;c__Halobacteria;o__Halobacteriales;f__Haladaptataceae;g__Halorussus;s__Halorussus ruber	MRSSPPGPKGEPLFGSSRQYARDPFRFLSGCEAAYGDVVNFELGPMDTYLLTDPAAIERVLVTEPERFAKPAFQDDSLGELLGKGLLLSEGQKWEKQRELANPAFAMGRLVDFADDIVAHNDDQLAGWADGEVIDMEQEMTEVTLSVIVDLMLGTDLTDDRVQTIREALEPLGARFEPDPVRFAAPPWLPMPGDGEYDAAVATMEGVIEDIVAERRGTVGDPETDEGPDDLLSILLRAQERGEQTDTELRDEVMTILLAGHDTTALTLTYTWYLLSEHPEVERRVHAEIEEVVGDGHGTDGERPTMADVREFDLIENVVNEAMRLYPPVYTMFREATEDVEFNGYRVPEGSAIMLSQWAMHRSERYWENPETFDPDRWNRDADRPSFAYFPFGGGPRHC…
tuz_golu_salt_lake___NODE_11583_length_4486_cov_1.330580_2___CYP1014A9	tuz_golu_salt_lake	NODE_11583_length_4486_cov_1.330580_2	CYP1014A9	CYP1014A	CYP1014	Tuz Gölü	tuz_golu_salt_lake.semibin_refined.068_sub	04_S200.semibin_refined.068_sub	Turkey_66	Unclassified Archaea; semibin_refined.068_sub	Unclassified Archaea; Turkey_66	No							MSEERPPAPDGLPVVGNAVPFARDPFGFTADAVEAIGDVFRVGLPVGDRYIVAHPEYAAQVLRTDQEAFRKTDDFGLAFGDSVIAVDGEAWREQREVLEPFFFARQIQSFLPTMRDQATAAADSFADGDRIELLPEMKRVTFDILASTLLGLDPETMSDELRVAADDLNAYFAPATWALPDWVPTPSRRRFRTAKSTLRDEVRSVLADARRASPPADPDAGRGSDAPADLITTLAGALSDSDDGRTDEYPRDRTDVIDQLVGLVFAGHETTALALTFTIRSLVDHPEVYRRVEDEIDGALGGEPIRWDHLDDLPLLDRVVDETLRQYPPVHTLPREATRDVAFGDYVVPEGSEVLVGVYAIHHDDRFWTTPEAFDPSRWLDRDRSADAYLPFGAGPRRC…
tuz_golu_salt_lake___NODE_12432_length_4325_cov_9.925917_4___CYP174A55	tuz_golu_salt_lake	NODE_12432_length_4325_cov_9.925917_4	CYP174A55	CYP174A	CYP174	Tuz Gölü	tuz_golu_salt_lake.semibin_refined.146	04_S200.semibin_refined.146	Turkey_26	(p__Halobacteriota) g__Halosimplex; semibin_refined.146	(p__Halobacteriota) g__Halosimplex; Turkey_26	Yes	46	yes	no	69.1	d__Archaea;p__Halobacteriota;c__Halobacteria;o__Halobacteriales;f__Haloarculaceae;g__Halosimplex;s__	d__Archaea;p__Halobacteriota;c__Halobacteria;o__Halobacteriales;f__Haloarculaceae;g__Halosimplex;s__Halosimplex sp003023165	MSETPPGPKGEPLFGSSRRYADDPFSFISAVEETYDGLARFDMGPMDTFMVTDAGEIEQILVGDSDRFRKPDFQNDALGDLLGEGLLLSDGDTWRQQRELANPAFRMARLADMDDRIAAHADAMVEDWRVGETVNVESEMARVTLHVILDLMMGVELSEERVATIEDQLEPLGRRFEPDPLRFAMPEWVPMPGDEEFESAVDTLDSVLDEIIEARRGTHAGEGGPMDFLSVLLRAQDRGEQSADQLRDEMMTMLLAGHDTTALTLTYTLFLLSEHPAAERRVQQEVDEVVGDETPTVDHVRDLDYLEWTINEAMRLYPPVFTIFRTPTEPTEVGGYPLEAGDTIMLPQWGVHRSARYWDDPEAFDPERFSPERRSDRPRFAFFPFGGGPRHCIGKHLSL…
tuz_golu_salt_lake___NODE_12547_length_4303_cov_3.409004_2___CYP174A2	tuz_golu_salt_lake	NODE_12547_length_4303_cov_3.409004_2	CYP174A2	CYP174A	CYP174	Tuz Gölü	tuz_golu_salt_lake.semibin_refined.063_sub	04_S200.semibin_refined.063_sub	Turkey_68	(p__Halobacteriota) g__Haloarcula; semibin_refined.063_sub	(p__Halobacteriota) g__Haloarcula; Turkey_68	Yes	20.09	yes	no	64.2	d__Archaea;p__Halobacteriota;c__Halobacteria;o__Halobacteriales;f__Haloarculaceae;g__Haloarcula;s__	d__Archaea;p__Halobacteriota;c__Halobacteria;o__Halobacteriales;f__Haloarculaceae;g__Haloarcula;s__Haloarcula sp001485575	MSKTPPGPKGEPLFGSSRTYARDPFRFISALERAYGDVARFDMGPMDTVMLCDPTAIERVLVSEADHFRKPDFQGDALGDLLGDGLLLSEGETWGQQRKLANPAFSMARLSGMADRITDHAEDRIADWSHGDVIDAEQSMTRVTLDVILDLMMGVELSEQRVRTIEEQLLPLGQRFEPDPIRFAMPQWMPMPDDAEFNRAVRTLDEVLDDIIAVREDSLGTAEDGPMDFLSVLLRARDDGDQSPEQLRDEMMTMLLAGHDTTALTLTYTWFLLSEHPEVEQRVHEELDDVIGDDRPGMEHVRELDYLEWVIQEAMRLYPPVYTIFREPTEDVTLSGYEVEAETTLMVPQWGVHRSERFYDDPETFDPERWKPERASERPRFAYFPFGGGPRHCIGKHLA…
tuz_golu_salt_lake___NODE_12880_length_4250_cov_1.467378_2___CYP1002P3	tuz_golu_salt_lake	NODE_12880_length_4250_cov_1.467378_2	CYP1002P3	CYP1002P	CYP1002	Tuz Gölü	tuz_golu_salt_lake.concoct.029_sub	04_S200.concoct.029_sub	Turkey_194	(p__Halobacteriota) g__Salinarchaeum; concoct.029_sub	(p__Halobacteriota) g__Salinarchaeum; Turkey_194	Yes	-0.72	yes	no	56.2	d__Archaea;p__Halobacteriota;c__Halobacteria;o__Halobacteriales;f__Salinarchaeaceae;g__Salinarchaeum;s__	d__Bacteria;p__Actinomycetota;c__Actinomycetia;o__Actinomycetales;f__Microbacteriaceae;g__Microbacterium;s__Microbacterium sp001897105	MTGGDTGSDSDSVTDELPPGPDGLPMLGNTHQYVKQPMGFFDELAEYGDVVHCEFPRIDAVAVFHPDHIGEVLLGQGTYERWNFDELKELLGYEIAPRGLTFTRGEEWKQQRHFLQPMFGLDRLRGFSSAMVAATERMIQEWDDGEEIVINEEFSKLTLSILTNSLFDFDLGEHRQVITEAADELQAMADMSGLSAVEMLLPSWVPTHRNRRYQQAMDAFDETVDMLIEQRRANPDQYDDLLTMMLEKEDDHEYSMSDAEIHDHLITFLIAGHETTAMALTFTWLLLSTHPDSRDRVVQEATTVLDGPPTAGDLGELTVTEQVAKEAMRLYPPAGMLFREAVEETTLGGYHIPEGTKILLPQFTVHTDERWFDAPEQFRPERFTDARSDQRPDFAYFPF…
tuz_golu_salt_lake___NODE_13917_length_4081_cov_1.937279_1___CYP1014G35	tuz_golu_salt_lake	NODE_13917_length_4081_cov_1.937279_1	CYP1014G35	CYP1014G	CYP1014	Tuz Gölü	tuz_golu_salt_lake.semibin_refined.016_sub	04_S200.semibin_refined.016_sub	Turkey_85	(p__Halobacteriota) g__Haloplanus; semibin_refined.016_sub	(p__Halobacteriota) g__Haloplanus; Turkey_85	Yes	20.09	yes	no	69.6	d__Archaea;p__Halobacteriota;c__Halobacteria;o__Halobacteriales;f__Haloferacaceae;g__Haloplanus;s__	d__Archaea;p__Halobacteriota;c__Halobacteria;o__Halobacteriales;f__Haloferacaceae;g__Haloplanus;s__Haloplanus sp023276355	MSDETTAGRATTTDTAPPLPPYPDTVGHPILHTVGSMRDVFGFRDRAMADRDLVRIKFLGPGDVYHLGHPDHFERLLLNDRENFRKSDDFRIAFEGGLVAVEGETWRRQRETLQPLFTRDSLADYAEGMVEVIRRRSRRWEPGTRIDLTHETSQLSLDVLFATLFGRELEVGGDEEIRTAADRLQHWFAPTSYPLPQWVPTPARWRFKRGKRRLQRVATELLDEKASDPPADPTAADDLLSLLVGLREAGVGGDALSDDRIRDQVATMIFAGHDTTSTAIAFAFYALATHPDVRDRFHAEVDALDSVGIDDLDALAVTERIVTEALRLYPPVYTIPRETTTDVTIDGHRIPEGSPTWLTVDQIHRDPRFYDDPETFRPGRWDGDLRQRLPDFAYAPFGG…
tuz_golu_salt_lake___NODE_14523_length_3989_cov_0.951062_2___CYP174A44	tuz_golu_salt_lake	NODE_14523_length_3989_cov_0.951062_2	CYP174A44	CYP174A	CYP174	Tuz Gölü	tuz_golu_salt_lake.concoct.031_sub	04_S200.concoct.031_sub	Turkey_192	(p__Halobacteriota) g__Natronomonas; concoct.031_sub	(p__Halobacteriota) g__Natronomonas; Turkey_192	Yes	24.92	yes	no	62.8	d__Archaea;p__Halobacteriota;c__Halobacteria;o__Halobacteriales;f__Haloarculaceae;g__Natronomonas;s__	d__Bacteria;p__Pseudomonadota;c__Gammaproteobacteria;o__Methylococcales;f__Methylomonadaceae;g__Methyloprofundus;s__Methyloprofundus sp012960135	MASNCHHVGGRGSVSAALNCSQSIWVVMQTSPPGPTGEPLFGSSRRYANDPFRFLSTCERAYGGVVKFDLGPLETYLLTEPEHVERVLVSEADRFAKPEFQGDALGDLLGKGLLLSEGQTWREQRRLATPAFQMDRLTDFADDIVAHNDRLLADWSDGAVVDVEEAMTRVTLAVITDLMLGTDLTDERIRTIREALEPLGARFEPDPIRFATPAWVPMPGDSEYDAAVETMESVIADIVAERRGSEGDPETDEGPDDLLSILLRAQERGEQTDKQIRDEMMTMLLAGHDTTALTLTYTWYLISQHPTVEDRLHEELDEQLGGEPPTMADVPGLDLVERVVDEAMRLYPPVYAMFRAPAEPVTFDGYTVPEDATIMLSQWATHRSERFWDDPERFDPDRW…
tuz_golu_salt_lake___NODE_14979_length_3930_cov_17.321851_4___CYP1014G6	tuz_golu_salt_lake	NODE_14979_length_3930_cov_17.321851_4	CYP1014G6	CYP1014G	CYP1014	Tuz Gölü	tuz_golu_salt_lake.semibin_refined.070	04_S200.semibin_refined.070	Turkey_64	(p__Halobacteriota) s__Halorientalis persica; semibin_refined.070	(p__Halobacteriota) s__Halorientalis persica; Turkey_64	Yes	72.6	yes	yes	66.9	d__Archaea;p__Halobacteriota;c__Halobacteria;o__Halobacteriales;f__Haloarculaceae;g__Halorientalis;s__Halorientalis persica	d__Archaea;p__Halobacteriota;c__Halobacteria;o__Halobacteriales;f__Haloarculaceae;g__Halorientalis;s__Halorientalis persica	MASDADQGERPAGGTDGATTPERAADAPLAPYPPNCGPPWLHFVHQMREPLAFAEEALATRDVVRMNLLGNGDIYGVGHPDHAKRILLTEREKFRKTEDFRIAFGEGLLTVEGEEWRQQRDVLQPLFTRDSVMGYADGMVETIRRRIDRWADGDRLNLQAEFTDLALDVLFATVLGRELALGGDREIRRSAEDLHGWFKPTSYFLPEWVPTPSRRRFRAAQETLRAEADRLLDAKRGAAPTDPADAEDLLSLLVGIREAGGDSAMLSDERLRDQMVTMIFAGHDTTTTTLTFSFWALANNPEIRERFHAEVDALDGPPTLDDLAELDVTERVITETLRLYPPVHSLPRETTTDVVFDGHRIPADERVLVGIRHIHRDSRFFDDPETFRPSRWDGDLRSD…
tuz_golu_salt_lake___NODE_15045_length_3920_cov_43.644872_3___CYP174A43	tuz_golu_salt_lake	NODE_15045_length_3920_cov_43.644872_3	CYP174A43	CYP174A	CYP174	Tuz Gölü	tuz_golu_salt_lake.metabat2_refined.023	04_S200.metabat2_refined.023	Turkey_166	(p__Halobacteriota) s__Halobacterium sp021729015; metabat2_refined.023	(p__Halobacteriota) s__Halobacterium sp021729015; Turkey_166	Yes	70.33	yes	yes	70.2	d__Archaea;p__Halobacteriota;c__Halobacteria;o__Halobacteriales;f__Halobacteriaceae;g__Halobacterium;s__Halobacterium sp021729015	d__Bacteria;p__Verrucomicrobiota;c__Lentisphaeria;o__Victivallales;f__Victivallaceae;g__Victivallis;s__Victivallis lenta	MREEKPHAVAAAAHSRPQSRLALQLGRVALVVQSEPSGMEDAPPGPRGEPVFGSSRQYADDPMSFLEAVEGAYDGVAVFDMGPMETYVVTDPDLVERLLVSDADRFRKPDFQADAIGDLLGDGLLLSEGETWREQRRLANPAFSMARVAGFDEGIVDHATDRVDDWPVGGTVDVEAEMTHVTLDVILDVMLGVSLPDERVDAVGDALEPVGARFEPDPVRFAAPEWLPMPDDREFAAAVAELDDLVDDIVAAREGTVGESDDGGPMDFLSVLLRARNRGEQPPDRLRDEVMTTLLAGHDTTALTLTYTWFLLSEHPAVEARLHEELDDALDEGSEPTIDDVQELDYLDWVIHESMRLYPPVYNIFRTPEEPVELDGYRVPPDAPIMLPQWAVHRSADHW…
tuz_golu_salt_lake___NODE_15183_length_3903_cov_2.079449_2___CYP299A19	tuz_golu_salt_lake	NODE_15183_length_3903_cov_2.079449_2	CYP299A19	CYP299A	CYP299	Tuz Gölü	tuz_golu_salt_lake.semibin_refined.134	04_S200.semibin_refined.134	Turkey_32	(p__Halobacteriota) s__Haloglomus sp024298825; semibin_refined.134	(p__Halobacteriota) s__Haloglomus sp024298825; Turkey_32	Yes	64.49	yes	yes	69.3	d__Archaea;p__Halobacteriota;c__Halobacteria;o__Halobacteriales;f__Haloarculaceae;g__Haloglomus;s__Haloglomus sp024298825	d__Archaea;p__Halobacteriota;c__Halobacteria;o__Halobacteriales;f__Haloarculaceae;g__Haloglomus;s__Haloglomus sp024298825	MARELPKPPESGILNALRFGTQTFRFLEGVQSRFEDIVAVPVPGRGPLVIVTNPALVHEALSRPEDFPRVPAQGPSAMIAEQGLVQSEGDLWRQQRDIVGDAFAGPQVRAYANTVGERVEGLAGEWREALEEAPTTAADGGATASGGAAETVTSAGPTLDRNLHREMTTLTVRVASEILLGEDIGRSMADRFHSWMSVAGDEFEFDASAAAPAWFPTPVTAEFEGAAEGVLRLAELMIERRREAMARGETGSMDMLTLLLAREDDPEVDYPENQIRDEVATFLIAGHETTALSLTYTTTLLSWHPEVREKVRTEAREVLGDATPRHDHVADLEYTGQVFQEALRLYPAAWAVFRRTTEDQQLGDYHVPAGSGVIMPQWSIHRDGRYFDRPDEFDPSRWD…
tuz_golu_salt_lake___NODE_15854_length_3813_cov_0.912371_4___CYP299A20	tuz_golu_salt_lake	NODE_15854_length_3813_cov_0.912371_4	CYP299A20	CYP299A	CYP299	Tuz Gölü	tuz_golu_salt_lake.concoct.031_sub	04_S200.concoct.031_sub	Turkey_192	(p__Halobacteriota) g__Natronomonas; concoct.031_sub	(p__Halobacteriota) g__Natronomonas; Turkey_192	Yes	24.92	yes	no	62.8	d__Archaea;p__Halobacteriota;c__Halobacteria;o__Halobacteriales;f__Haloarculaceae;g__Natronomonas;s__	d__Bacteria;p__Pseudomonadota;c__Gammaproteobacteria;o__Pseudomonadales;f__Pseudomonadaceae;g__Stutzerimonas;s__Stutzerimonas stutzeri	MPRPLPPPPEAGSINALRFGTDTVRFLEGVQARFEDGTSIPIPGRPPLVVLTGPDLVAEALDRPTDFSRIPAQGAVAMIAENGLVQSEGDLWAQQRSIMAPAFGGRQVTAYANATGRRIHDRASRWAETGQQETNLHREMTSLTVRVASEIILGEDIGRARADQFHDWMRIAGEEFEFGIETVLPEWVPTPTSSEFRKAATGIRELSEELIEHRRQALAAGEEPEPPDMLTMLLRAENNPEVDLPDDQIRDEVATFLIAGHETTALSLTYTLSLLSWHPEARERVRAEANEVLGDGPPTHGDLAELEYTQRAYREALRLYPPAWAVFRRANGDVELGEYTLEDGSAVIMPLWTIHRDGRYFEDPDTFDPDRWQRRDHKEVAAYRPFSSGPHACIGQGFA…
tuz_golu_salt_lake___NODE_1589_length_11895_cov_19.823165_9___CYP174A6	tuz_golu_salt_lake	NODE_1589_length_11895_cov_19.823165_9	CYP174A6	CYP174A	CYP174	Tuz Gölü	tuz_golu_salt_lake.semibin_refined.070	04_S200.semibin_refined.070	Turkey_64	(p__Halobacteriota) s__Halorientalis persica; semibin_refined.070	(p__Halobacteriota) s__Halorientalis persica; Turkey_64	Yes	72.6	yes	yes	66.9	d__Archaea;p__Halobacteriota;c__Halobacteria;o__Halobacteriales;f__Haloarculaceae;g__Halorientalis;s__Halorientalis persica	d__Archaea;p__Halobacteriota;c__Halobacteria;o__Halobacteriales;f__Haloarculaceae;g__Halorientalis;s__Halorientalis pallida	MSQTPPGPKGQPVFGSSRQYARDPFTFVTTLERAYGGVSQFDMGPLETYMVTDPEAIQRILVSDAANFQKPAFQDDALGDLLGDGLLLSEGETWQKQRDLANPAFDMSRLSGMADRIVGHAESMVDGWAAGDVIDAEEAMTGVTLNVILDLMMGVELDAERVEHVREQLEPLGKRFEPDPIRFALPDWVPMPDDAEFESAVAELETVIDGIVAQRRDDIGDEGDDDAPMDFLSILLRARGRGEQTDEQLRDEMMTMLLAGHDTTALTLTYTWYLLSEHPEVERRVHAELDEVLDGGQPTMADARALEYTTWTIEEAMRLYPPVYTIFRSPKRPVEIDGYTVPEGASIMLPQWAVHRSEEYWEDPETFDPERFSPERRKDRPRFAYFPFGGGPRHCIGKH…
tuz_golu_salt_lake___NODE_17411_length_3629_cov_28.625357_3___CYP197C51	tuz_golu_salt_lake	NODE_17411_length_3629_cov_28.625357_3	CYP197C51	CYP197C	CYP197	Tuz Gölü	tuz_golu_salt_lake.metabat2_refined.064	04_S200.metabat2_refined.064	Turkey_152	(p__Halobacteriota) s__Halolamina sediminis; metabat2_refined.064	(p__Halobacteriota) s__Halolamina sediminis; Turkey_152	Yes	85.63	yes	yes	68.8	d__Archaea;p__Halobacteriota;c__Halobacteria;o__Halobacteriales;f__Haloferacaceae;g__Halolamina;s__Halolamina sediminis	d__Archaea;p__Halobacteriota;c__Halobacteria;o__Halobacteriales;f__Haloferacaceae;g__Halolamina;s__Halolamina pelagica_B	MMSPDSAVEEYPPGPSGYPVVGAVPQSVLGGLGFTERVAHEYGDIVHWEGFGDHFYQLNHPEYVEQVLVHNNTNYVKGEQFQRLLEPLTGNGILNSEGEDWRRNRRLIQPAFNPDRISVYAEMMTDQTARTLDGWADGDTITIHEEMMELTLRIVADALFGVDIDRYVDEIEAAMNGFLPATASFSNMVVPEGVPLPSRRKMARARETLDDVVDEIIAGKRRDPGEDDVITMLLDAQEEGAPLSDEDIRDEAITLLTAGHETTAVSLTYTAYLLAQHPEIERKLVAELDAVLGGDRPTMTDLPEMPDTEQVVEESMRLFPPVPSIVRETKQPDWIGGYRLPAGAKVFLPQWVVHRDERWYDDPLAFQPDRWTDELRESIPRLAYFPFSAGPRRCIGDRF…
tuz_golu_salt_lake___NODE_1746_length_11358_cov_44.879886_9___CYP1002A2	tuz_golu_salt_lake	NODE_1746_length_11358_cov_44.879886_9	CYP1002A2	CYP1002A	CYP1002	Tuz Gölü	tuz_golu_salt_lake.metabat2_refined.064	04_S200.metabat2_refined.064	Turkey_152	(p__Halobacteriota) s__Halolamina sediminis; metabat2_refined.064	(p__Halobacteriota) s__Halolamina sediminis; Turkey_152	Yes	85.63	yes	yes	68.8	d__Archaea;p__Halobacteriota;c__Halobacteria;o__Halobacteriales;f__Haloferacaceae;g__Halolamina;s__Halolamina sediminis	d__Bacteria;p__Pseudomonadota;c__Gammaproteobacteria;o__Pseudomonadales;f__Pseudomonadaceae;g__Pseudomonas_E;s__Pseudomonas_E amygdali	MTETVPDGERDRQTESPDDGGLTTGKPPGPDGLPVLGNVHSLADDALAFYERQSAEYGGVARYDVFGTESYVVSDPAAIERILVDDHDRYVKGQMPQEQLGRLLGEGLFLSEGEQWREQRTAVRSAFFRERIEAYGDSMVEHARATADSWNDGDVVDAHTAATGYAFSVLAESLLGDDIDDERETVRAAAESITERFDTSRLGSFLPEWVPTPTRRRYHRRLDALRATIRDLVAERRAGDLPSNPGEADDLLGTLVAAAEMGAIDDEELVDNAVTFLFAGHETSALGLTYTLYCLAGRPEMQERIYEEVAAFDDDPTAAQIRDCPALTAAVDEALRRYPPVHSFFREPTEPVELGGYRVPEGVVLTLSPWTVHRDEQWWDEPESYRPERWLREVDGETV…
tuz_golu_salt_lake___NODE_1796_length_11175_cov_2.335174_7___CYP197C52	tuz_golu_salt_lake	NODE_1796_length_11175_cov_2.335174_7	CYP197C52	CYP197C	CYP197	Tuz Gölü	tuz_golu_salt_lake.semibin_refined.115	04_S200.semibin_refined.115	Turkey_41	(p__Halobacteriota) f__Halobacteriaceae; semibin_refined.115	(p__Halobacteriota) f__Halobacteriaceae; Turkey_41	Yes	94.77	yes	yes	68	d__Archaea;p__Halobacteriota;c__Halobacteria;o__Halobacteriales;f__Halobacteriaceae;g__;s__	d__Bacteria;p__Bacillota;c__Bacilli;o__Lactobacillales;f__Enterococcaceae;g__Enterococcus_B;s__Enterococcus_B faecium	MSDTPPLTGERPPGPDGLPLIGSSLDIARDPFAFMTRLAREYGDVVRWDSVRGPMYQLNHPDYVEHVLVQNNQHYVKGENFQRTLGPITGNGILNSEGAVWRRNRHLIQPAFTPDRIQEYADMMTDYAEATIGEWEDGETRPFHEDMMGLTLEIVAQALFGVDIEDEIERVGGALEASLEATESLSRFLLPEWAPTPAKARIEASREALDEVVYDIVAERRANPGDDVVSMLLSAEDDDGNGLSIEQVRDEVVTLLLAGHETTALSLTFTAYALSRHPAAEERLVDELDAVLGGGPPTMADLPELTYTEQVVKESMRLYPPVPGLVREPVKPDIVGGYEIPTGATVQMNQWVVHRDERWYDDPLAFRPERWTGDMESELPKLAYFPFGAGPRRCIGDRF…
tuz_golu_salt_lake___NODE_188_length_30700_cov_42.398881_26___CYP174A7	tuz_golu_salt_lake	NODE_188_length_30700_cov_42.398881_26	CYP174A7	CYP174A	CYP174	Tuz Gölü	tuz_golu_salt_lake.metabat2_refined.064	04_S200.metabat2_refined.064	Turkey_152	(p__Halobacteriota) s__Halolamina sediminis; metabat2_refined.064	(p__Halobacteriota) s__Halolamina sediminis; Turkey_152	Yes	85.63	yes	yes	68.8	d__Archaea;p__Halobacteriota;c__Halobacteria;o__Halobacteriales;f__Haloferacaceae;g__Halolamina;s__Halolamina sediminis	d__Bacteria;p__Pseudomonadota;c__Gammaproteobacteria;o__Pseudomonadales;f__Pseudomonadaceae;g__Pseudomonas_E;s__Pseudomonas_E amygdali	MGPLDTYVVTDPTAIERILVSEAERFGKPAFQDDALGDLLGDGLLLSEGDTWRQQRTLAQPAFDMARLSGMADRIVDHTESRLADWNDGDRIDVEQEMTTVTIDVILDLMMGVELSRDRLEHVREQLEPLGMRFEPDPVRFALPEWVPMPGDAEFDAAVAELEGVIDDIVAQRRGDVGTDDDPDAPMDFLSVLMRARADGEQTDEQLRDEMMTMLLAGHDTTALTLTYTWFLLSEHPEVERRLHEEVDAVVDDGRPTMAEMRELEYTEWVIKEAMRLYPPVYTIFREPREPVEVGGYTIPEGAAIMLPQWAVHRSDDHWEDPASFDPERWRPERATERPRFAYFPFGGGPRHCIGKHLAMLEARSIVATTASRFRLAYEGDTPLELLPTLTAHPRNGMP…
tuz_golu_salt_lake___NODE_1882_length_10949_cov_6.860192_5___CYP1002P4	tuz_golu_salt_lake	NODE_1882_length_10949_cov_6.860192_5	CYP1002P4	CYP1002P	CYP1002	Tuz Gölü	tuz_golu_salt_lake.semibin_refined.056_sub	04_S200.semibin_refined.056_sub	Turkey_71	(p__Halobacteriota) g__Salinibaculum; semibin_refined.056_sub	(p__Halobacteriota) g__Salinibaculum; Turkey_71	Yes	49.83	yes	no	64.1	d__Archaea;p__Halobacteriota;c__Halobacteria;o__Halobacteriales;f__Haloarculaceae;g__Salinibaculum;s__	d__Bacteria;p__Actinomycetota;c__Actinomycetia;o__Actinomycetales;f__Microbacteriaceae;g__Microbacterium;s__Microbacterium sp001897105	MTGDDTGSGPNSGIDKLPPGPDGLPVLGNTHQYVKQPMGFFDELAEHGDVVHCKFPRIDAVAVFHPDHVGEVLLGQGTYERWNFDELKELLNYEIAPRGLTFTRGEEWKQQRHFLQPMFGLDRLRGFSSAMVAATDQLIESWDDGEEISINEEFSELTLSILTNSLFDFDLGEHRQVITEAADELQAMADMSGLSAVEMLLPSWVPTDRNRRYKQAMDSFDETVDALIKERRANPGQYDDFLTMMLETEDDREYTMTDAEIHDHLITFLIAGHETTAMALTFTWLLLATHPDERDRLSQEATTVLDGPPTAEDLADLTVTEHVAKEAMRLYPPAGMLFREAVEETTLGGYHIPEGTKILLPQFTVHKDDRWFDAPEQFRPERFTDARSDRRPDFAYFPF…
tuz_golu_salt_lake___NODE_1969_length_10717_cov_27.162795_5___CYP1002M15	tuz_golu_salt_lake	NODE_1969_length_10717_cov_27.162795_5	CYP1002M15	CYP1002M	CYP1002	Tuz Gölü	tuz_golu_salt_lake.metabat2_refined.023	04_S200.metabat2_refined.023	Turkey_166	(p__Halobacteriota) s__Halobacterium sp021729015; metabat2_refined.023	(p__Halobacteriota) s__Halobacterium sp021729015; Turkey_166	Yes	70.33	yes	yes	70.2	d__Archaea;p__Halobacteriota;c__Halobacteria;o__Halobacteriales;f__Halobacteriaceae;g__Halobacterium;s__Halobacterium sp021729015	d__Bacteria;p__Verrucomicrobiota;c__Lentisphaeria;o__Victivallales;f__Victivallaceae;g__Victivallis;s__Victivallis lenta	MTEATADAPLAPKRDGLPVLGSAVAFGRDPYAFYEDVASHGDVVRFSMGTYDMAGVLHPDGVRRVLVEEPAAFRKPDGPGVDVLADGLLLTDGDRWQRQRSQLQPLFYRERIETYAETMATYAAAAADEWAADTGGVQATEATSRYTLRVLGKTLLGAETDEHRAAVRAGANAIRERTSENPASVDLPGWLPTPSNRRYRRGVERLNGVVDTLLEDADGTGEDLLSVLVAQDSGGAGGRTAEELRSQLVTFLFAGHETSATALTWALYEVGRKPEVAARLHSEVDTVLDGGHATLDDLPALSYTEQVIREALRRYPPASAIFRETREPVVVDGYRIPADTFVVLPQFHVHTDERWWDDPMTFDPERWADIDDPPGDRPEYAYFPFGGGPRHCIGMRFAR…
tuz_golu_salt_lake___NODE_19769_length_3397_cov_5.087768_2___CYP174A50	tuz_golu_salt_lake	NODE_19769_length_3397_cov_5.087768_2	CYP174A50	CYP174A	CYP174	Tuz Gölü						No						d__Bacteria;p__Pseudomonadota;c__Gammaproteobacteria;o__Pseudomonadales;f__Pseudomonadaceae;g__Pseudomonas_E;s__Pseudomonas_E amygdali	MSRTPPGPKGEPVFGSSRQYARDPFSFVTNLEEAYGGVSRFDMGPLDTYMVTDPTEIERILVSEADRFGKPAFQDDALGDLLGEGLLLSEGETWQQQRRLAQPAFDMSRLAGMADRIVDHTESLLADWEDGQSIDAEQDMTTVTIDVILDLMMGVELPRERLEHVRKQLEPLGMRFEPNPIRFALPEWVPMPGDAEFDAAVNELESVIDEIVARRRGEIGDADDPEAPMDFLSILMRAKAAGEQTDEQLRDEMMTMLLAGHDTTALTLTYTWYLLSEHPEVEQRLHEEVDEVIDDGRPTTEDIRELEYTEWVIKEAMRLYPPVYTIFRQPREPVDVGGYTVTGESSIMLPQWAVHRSDEYWEEPETFDPERWRPERVKGRPRFAYFPFGGGPRHCIGKH…
tuz_golu_salt_lake___NODE_20627_length_3318_cov_7.719210_4___CYP1014G33	tuz_golu_salt_lake	NODE_20627_length_3318_cov_7.719210_4	CYP1014G33	CYP1014G	CYP1014	Tuz Gölü						No						d__Archaea;p__Halobacteriota;c__Halobacteria;o__Halobacteriales;f__Haloarculaceae;g__Halorientalis;s__Halorientalis persica	MASDADQGTRPAGGSDGATAPERAVDAPLPPYPPNCGPPWLHFVHQMREPIEFAERALATRDVIRINELGGGDIFGVGHPDHAKRMLLTDREKFRKTEDFRIAFGEGLLTVEGEEWEQQRDVLQPLFTRDSVMGYADGMVETIRRRIDRWGDGDRLDLQSEFTDLALDVLFATVLGRDLSLDGDGEIRRSAEDLHGWFKPTSYFLPEWVPTPSRRRFRAGKETIRQEADRLLDAKRGNAPTDPAEATDLLSLLVGLREAGVTDSAMLTDERLRDQMVTMIFAGHDTTTTTLTFSFWALANNPEIRERFHAEVDSLDGPPTLSDLDELDVTERVVTETLRLYPPVHSLPRETTTDVTVDGYRIPADETVLLALRHIHRDSRFFDDPETFRPSRWDGDLRS…
tuz_golu_salt_lake___NODE_20964_length_3290_cov_1.895985_4___CYP174B71	tuz_golu_salt_lake	NODE_20964_length_3290_cov_1.895985_4	CYP174B71	CYP174B	CYP174	Tuz Gölü	tuz_golu_salt_lake.semibin_refined.016_sub	04_S200.semibin_refined.016_sub	Turkey_85	(p__Halobacteriota) g__Haloplanus; semibin_refined.016_sub	(p__Halobacteriota) g__Haloplanus; Turkey_85	Yes	20.09	yes	no	69.6	d__Archaea;p__Halobacteriota;c__Halobacteria;o__Halobacteriales;f__Haloferacaceae;g__Haloplanus;s__	d__Archaea;p__Halobacteriota;c__Halobacteria;o__Halobacteriales;f__Haloferacaceae;g__Haloplanus;s__Haloplanus sp023703795	MPQKPRSRPPGPSGEPLFGNSRQYAKDPFGFLTACEAAYGDVVRVDLGPMETYVLTDPNEIERVLVGDHEKFRKPEFQDDALGRLLGDGLLLSEGETWRNQRDIANPSFNMSRLAGIAETMSRHATEAVAGWEDGERIDLEIEMARLTVRIIADAMLGIDLSEERVRTIQETLEPLGARFEPDPLRFVTPDWLPTRGNRDYEDAVQRLEGVVADIVAERRGTEGHEDDDDPPMDLLSALLRAQNRGDQTDEQIRDEVMTMLLAGHDTTALTLTYASYLLSEHRDIERRVHEELDAALDGPPTFADTRDLTYLDKVLQETMRLYPPVYVIFREPTVDVKLGGYRVPAGAAVMCPQWAVHRSPRWWDDPETFDPDRWDRDRAADRPRFAHFPFGGGPRACI…
tuz_golu_salt_lake___NODE_23993_length_3066_cov_2.368152_1___CYP109G36	tuz_golu_salt_lake	NODE_23993_length_3066_cov_2.368152_1	CYP109G36	CYP109G	CYP109	Tuz Gölü	tuz_golu_salt_lake.semibin_refined.021_sub	04_S200.semibin_refined.021_sub	Turkey_83	Unclassified Archaea; semibin_refined.021_sub	Unclassified Archaea; Turkey_83	No						d__Bacteria;p__Bacteroidota;c__Bacteroidia;o__Bacteroidales;f__Muribaculaceae;g__SFTJ01;s__SFTJ01 sp004563195	MSAADIGGLQTFPAELQTREAWLDPFEWYAEMRQQAPVRYDPDRRTWDVFRYEHVKEILANDDGHFSTSPRNIDGFEEPPEDEGFLLDTMLLQDPPRHEELRSVVDDAFEPRAIRDLEPRIRTLTNELLDEALADADGRLDVVDALAYPLPVIVIADLLGIPRADRDQFKRWSDTIVRGADSSVDPETFVQEQRQAGQEMAMYFLQQLDERRQNPQDDLLTTIATAEGSGGQLSQREALGMCMLLLIAGNITTTHLITNAIRCFDAHEADLFGTLGGDEQTLTTAIEEVLRHRAPVQAMTRVPTEDVELGGETLAAGDGVVVWLGAANRDERQFPDAETFVPDRSPNQHLGFGHGRHYCLGAPLARLEARVALDELTNRLAAVDVADAELTPVRSSFIY…
tuz_golu_salt_lake___NODE_23993_length_3066_cov_2.368152_2___CYP197C50	tuz_golu_salt_lake	NODE_23993_length_3066_cov_2.368152_2	CYP197C50	CYP197C	CYP197	Tuz Gölü	tuz_golu_salt_lake.semibin_refined.021_sub	04_S200.semibin_refined.021_sub	Turkey_83	Unclassified Archaea; semibin_refined.021_sub	Unclassified Archaea; Turkey_83	No						d__Archaea;p__Halobacteriota;c__Halobacteria;o__Halobacteriales;f__Haloferacaceae;g__Halolamina;s__Halolamina pelagica_B	MGSDTTGEFPPGPDGLPVVGAVPKAIFDGLEFTERVAHEYGDVVHWSGLGGQFYQLNRPEHIAHVLVHNNTNYVKGEQFQRLLRPLTGDGILNSEGEAWRRNRRLIQPAFDPDRISVYAEMMTDQTARTLDGWADGETVTIHEEMMELTLRIVAEALFGVDIDRYVDEIEGAMNSFLPATASLSNLLLPEGVPLPSRRKMARARETLDAVVDDIIAEKRREPGEDDVISMLLDAQADGAPLDDEQIRDEAITLLTAGHETTAVSLTYTTYLLAQHAGIEETLVAELDDVLGGERPTMADLDDLSYTERVVEESMRLFPPVPSIVREAKAADRIGGYDIPAGSRIFLSQWVVHRDDRWYDDPLAFRPERWTDEMRNSLPQLAYFPFSAGPRRCIGDRFAM…
tuz_golu_salt_lake___NODE_25231_length_2985_cov_0.907278_4___CYP174E7	tuz_golu_salt_lake	NODE_25231_length_2985_cov_0.907278_4	CYP174E7	CYP174E	CYP174	Tuz Gölü	tuz_golu_salt_lake.semibin_refined.084_sub	04_S200.semibin_refined.084_sub	Turkey_55	(p__Halobacteriota) g__Halobaculum; semibin_refined.084_sub	(p__Halobacteriota) g__Halobaculum; Turkey_55	Yes	17.83	yes	no	63.6	d__Archaea;p__Halobacteriota;c__Halobacteria;o__Halobacteriales;f__Haloferacaceae;g__Halobaculum;s__		MSGDQSETTGSAGASADSTTEATDPPTHAADPPSYDGLPIIGNTHQMVRGQNAFYERTAELGDVVHIQLLGIGDLYQVSHPDLVSEVLVRNRDDYGKASISKDQLGELLGDGLVLSEGDLWQRQRQRVQPAFYRDRIADYADTMVEESTAVTDEWSDGDVVDIEDEMKALTLRILVKSMFGTDIDYEGRGIRETVAHLQEPGKPSKQPVAQTIPKWVPIPMWRRYRQGISDLEDLIEELVENRRAEDDDREDLLSRLLRGTDEAGEGMSKKLLRDELLTFLFAGHETTATALTFTWFSLARNPEVEAELAAELDTVLDGPPTFDDLSELQYTEAVLLESMRLYPPVPTIPREPTDDVTLGGYQIPAGATVAPSQWVIHRDEQWWEDPYEFRPSRWIDPE…
tuz_golu_salt_lake___NODE_25651_length_2959_cov_1.366525_4___CYP174A54	tuz_golu_salt_lake	NODE_25651_length_2959_cov_1.366525_4	CYP174A54	CYP174A	CYP174	Tuz Gölü	tuz_golu_salt_lake.semibin_refined.071_sub	04_S200.semibin_refined.071_sub	Turkey_63	(p__Halobacteriota) g__Halomicrobium; semibin_refined.071_sub	(p__Halobacteriota) g__Halomicrobium; Turkey_63	Yes	9.9	yes	no	65.9	d__Archaea;p__Halobacteriota;c__Halobacteria;o__Halobacteriales;f__Haloarculaceae;g__Halomicrobium;s__	d__Archaea;p__Halobacteriota;c__Halobacteria;o__Halobacteriales;f__Haloarculaceae;g__Halomicrobium;s__Halomicrobium sp009617995	MAETPPGPKGEPLFGSSRTYSNDPFRFVEALEEAYGGVARFDMGPMDTFLVTEPALIQRILVDDADQYRKPEFQGDALGDLLGDGLLLSEGETWEEQRKLANPAFSMARLADMDDRIVDHAESIVADWRAGESVDAERAMTHVTLDVILDLMMGVELSDERVSTVQDQLVPLGARFEPDPLRFAMPEWVPMPDDAEFDAAMETLDSVLDDIFEQRRGTTGTEDGGPMDFLSVLLRAQDRGEQSEEQLRDEMMTMLLAGHDTTALTLTYTWFLLSEHPEVEQRLHEELDAVVGDDRPTIDHVQEMEYLDWVIDESMRLYPPVYTIFRTPTEPIELDGYEVPASANLMLPQWAVHHSERYWDDPDEFDPERWSPERSEGRHRFAFFPFGGGPRHCIGKHLA…
tuz_golu_salt_lake___NODE_26105_length_2934_cov_1.206983_2___CYP197AL2	tuz_golu_salt_lake	NODE_26105_length_2934_cov_1.206983_2	CYP197AL2	CYP197AL	CYP197	Tuz Gölü						No						d__Bacteria;p__Bacillota;c__Bacilli;o__Lactobacillales;f__Enterococcaceae;g__Enterococcus_B;s__Enterococcus_B lactis	MGTGYSYGEEPPGPSGLPVLGNTRRLAGDRLGLMTEVAREYGDVARIDFVGDKALYGLFHPDHIEHVLVRNNQQYIKGEFFQDRLGLLGTGLLNAEGEQWRRQRHQVEPAFHPERIAEYGETMVGYTERRVGDWETPGVRNVHGEMMALTLEIVADALFAVDIRESGSDIADALETVMEQFRRKTARPVDIPDWVPTSGNREYRAARETLQDIVADIVAQSRATEDGGDVVSMLLQAEDEDGNRMDDETIRDEVLTLLLAGHETTAQSLTFTLYLLATHPEIERRVLAELREELDGQAPTVMDLPSLPYLERVVQESMRLYPPVPSIVRQPTSDDRIGGYRIPEGATVLLSQWVIHRDPRFYENPLAFDPDRWERRGRSERHGFAYFPFGGGPRRCIGD…
tuz_golu_salt_lake___NODE_26343_length_2918_cov_1.360086_2___CYP1002P5	tuz_golu_salt_lake	NODE_26343_length_2918_cov_1.360086_2	CYP1002P5	CYP1002P	CYP1002	Tuz Gölü	tuz_golu_salt_lake.concoct.065_sub	04_S200.concoct.065_sub	Turkey_183	Unclassified Bacteria; concoct.065_sub	Unclassified Bacteria; Turkey_183	No						d__Bacteria;p__Bacillota_A;c__Clostridia;o__Oscillospirales;f__Butyricicoccaceae;g__Agathobaculum;s__Agathobaculum pullicola	MTGGDTGSASGSDDQELPPGPDGLPVLGNTHQYIKRPMGFFDELAEYGDVVHCEFPRIDAVAVFHPDYIGEVLLGQGTYERWNFDELKELLDYEIAPRGLTFTRGEEWKQQRHFLQPMFGLDRLEGFSSAMVDATERLVDEWDDGEEIVINEEFSRLTLSILTNSLFDFELGERREVITDAADELQAMADMSGAGAVEMLLPSWVPTHRNRRYTQAMDAFDATVDTLIEERRANPDQYDDLLTMMLEKEDDHEYSMSDEEIHDHLITFLIAGHETTAMALTFTWLLLADNPEDRNRLETEVTSVLDGSPTADDLSALAVTEHVAKEAMRLYPPAGMLFREATEDTELGGYHIPEGTKVLLPQFTVHSDDRWFDAPDQFRPERFTAERSDERPDFAYFPF…
tuz_golu_salt_lake___NODE_26456_length_2912_cov_11.558348_2___CYP174B73	tuz_golu_salt_lake	NODE_26456_length_2912_cov_11.558348_2	CYP174B73	CYP174B	CYP174	Tuz Gölü						No						d__Bacteria;p__Bacillota;c__Bacilli;o__Lactobacillales;f__Enterococcaceae;g__Enterococcus_B;s__Enterococcus_B lactis	MRSTPPRPKGDPLFGNARQYADDPFRFLTSCERAYGDVVQLNLGPLDTYMVTNPDDIQQVLVADDANYVKPDFQDDAIGDLLGEGLLLSEGETWQSQRQLANPAFMMDRLEGFTDTIAGHAETMVDSWADGDRRNVELAMTAVTLDVICDLMLDVQLSERQRRVIRENLEPIGSRFEPDPIRFITPDWVPTPDNREYQAALSELDEVVDEIIAERRGTEGHEDDDDPPMDVLSILLRAQNRGEQSEKQLRDEVVTMLLAGHDTTALTLTYSWYLLANHPEIERQVHDEVDDICDGSVTMADVREMDLIDRVIKESNRLYPPVYVIFRQPTTDVELGGYRVPEGSSVMLPQWAVHRSPNYWESPEQFDPDRWTGENDRPRFAYFPFGGGPRHCIGKHLAL…
tuz_golu_salt_lake___NODE_28006_length_2826_cov_5.583920_3___CYP1014G34	tuz_golu_salt_lake	NODE_28006_length_2826_cov_5.583920_3	CYP1014G34	CYP1014G	CYP1014	Tuz Gölü						No						d__Bacteria;p__Bacteroidota;c__Rhodothermia;o__Rhodothermales;f__Salinibacteraceae;g__JAAAPH01;s__JAAAPH01 sp009908415	MASMDDRPREKLPRPPYPDAVGHPLTHTFRTMPDVLAFRDRALSDHDVARTHFFGPGDVYNLTHPAHLERALVDDRDAFRKSEDFRVAFDDGLVAVEGEQWRRQRRALQPLFSRDSVRSYAGGMNEAIGRRIDTWDDGDRIDLGAEMKRLTLEVLFATLFGRELEPGGDSEVRSAAGDLQEWFAPTSYPLPTWVPTPARRRFKRGRRRLRETADELLAEAAGGSAPSPAEAEDLLSLLVGIRQRGGDDGEVLADERLRDQVVTLIFAGHETTASTLALSLFELSRRPALRDRFHREVDCLDGDPTLADVDGLEITERIVTETLRLYPPVYVLPRESTRPVAVDGYRIPADVPVWLGIRQVHRDDRFYDAPERFRPGRWRGDAPEDRPDFAYAPFGGGPR…
tuz_golu_salt_lake___NODE_28263_length_2812_cov_2.644320_1___CYP1002M12	tuz_golu_salt_lake	NODE_28263_length_2812_cov_2.644320_1	CYP1002M12	CYP1002M	CYP1002	Tuz Gölü						No						d__Archaea;p__Halobacteriota;c__Halobacteria;o__Halobacteriales;f__Halococcaceae;g__Halococcus;s__Halococcus sp003022685	MSESDNRAPLAPMHDEPPVIGSALAFSRDPYAMYQRFRETGDVVRFSMANYDMATVLHPDHVEQVLVDDFDDFRKPALNAGVDVLSEGLLLSDGDKWRAQRSFLQPMFYMDRVQTYADTMGEFAAAAADEWTGRGAVDVREAMSGYTLRVLGTTLLGVETDSHRDAVRAGAEAIRSRTAQNPVSVQVPEWVPTPSNRRYRRGIDQFERAVEDLVAERRREDGDRDDLLSRLLDAEYDDGTSPSESEIRSQLTTFLFAGHDTTAVALTWLVYELGRKPEVARRLQAEVDDVLDGEYATLDDLRDLTYTEQVVREGLRRYPPATAIFREAREGATVGGYRIPEGTFVTVPQFVVHRDPRWWDDPETFDPGRWAGVEDPPGDRPDYAYFPFGGGPRHCIGMR…
tuz_golu_salt_lake___NODE_28551_length_2798_cov_1.933358_3___CYP174A52	tuz_golu_salt_lake	NODE_28551_length_2798_cov_1.933358_3	CYP174A52	CYP174A	CYP174	Tuz Gölü						No						d__Bacteria;p__Verrucomicrobiota;c__Lentisphaeria;o__Victivallales;f__Victivallaceae;g__Victivallis;s__Victivallis lenta	MEDAPPGPRGEPLFGSSRQYADDPMSFLEAVENAYDGVAAFEMGPMETFVVTDPDLVERLLVSDADRFRKPDFQADAIDDLLGDGLLLSEGETWREQRRLANPAFSMARVAGFDEGIVDHATERVDDWPVGGTVDVEGEMTHVTLDVILDVMLGVSLPDERVDTVGDALEPVGARFEPDPVRFAAPEWLPLPDDQEYAAAVAELDDLVDDIVAAREGTVGGSDDGPMDFLSVLLRARDRGEQPPDRLRDEVMTTLLAGHDTTALTLTYTWFLLSEHPGVEARLHEELDDALEEGSAPTIDDVEDLDYLDWVIHESMRLYPPVYNIFRTPEEPVELDGYAVPPGAPIMLPQWAVHRSADHWDDPEVFDPERWRPERRADRHRFAYFPFGAGPRHCIGKHL…
tuz_golu_salt_lake___NODE_29816_length_2731_cov_0.711598_1___CYP1001A15	tuz_golu_salt_lake	NODE_29816_length_2731_cov_0.711598_1	CYP1001A15	CYP1001A	CYP1001	Tuz Gölü	tuz_golu_salt_lake.semibin_refined.076_sub	04_S200.semibin_refined.076_sub	Turkey_60	(p__Halobacteriota) g__Halorientalis; semibin_refined.076_sub	(p__Halobacteriota) g__Halorientalis; Turkey_60	Yes	16.35	yes	no	68.2	d__Archaea;p__Halobacteriota;c__Halobacteria;o__Halobacteriales;f__Haloarculaceae;g__Halorientalis;s__		MSRKAHTPPGLPVVGSIHRLAEEPLRYLVGVQDAYSGRHPLVRLETPVGQGVTVVTDAELVHEVLADRDRFGRPAGGEQAQRRNGLLSSEGDLWETQRSVLEPEFVGAQLADYAEVIGRTTDDLLESWPESGTIDLFEEMSLLTVRVITQTMFSRDMSRERGIRVKEALETLGRETEFGVLDFLVPDRLQSGPSEDLDRANETLDAVATDIVDWHRDQSDPPEDMLTALMEAQADPETTLAENELVDETVLFMTAGQETTALTLTYAFYWLSKNPDATRRLRDEATTVLDGDRPGWGDLPNLNYTEKVVRETLRLTPAAWNVARETREPVTLAGTDIDAEELLFMSPYAHHRDRWAWDAPEEFRPERWGDSASRGQDSYFPFGSGPRVCIGRQIALTEA…
tuz_golu_salt_lake___NODE_30040_length_2720_cov_10.424605_1___CYP1002A1	tuz_golu_salt_lake	NODE_30040_length_2720_cov_10.424605_1	CYP1002A1	CYP1002A	CYP1002	Tuz Gölü						No						d__Bacteria;p__Bacteroidota;c__Bacteroidia;o__Chitinophagales;f__Saprospiraceae;g__JABDMH01;s__JABDMH01 sp016711125	MGEQPTRVDDAEPPPRRTADDAGRSTDRGADGSSPATDRGADGSGPLAERGAAAEPDAPRPPAPGGLPLLGNVHELASDALGFYGRRAAAHGGVVRYDVFGTESYLVTDPAAVRRVLVDDHDRYEKGEMPRSRLGGLLGDGLFLAEDDDWREQRTTVRSAFFRERVAEYGDAMVDHARRAAAQWDDGEVVDVHAAATDYAFAVLAESLLGSDVERERETVRAAAESVTERFDTGRMTSFLPEWVPTPANRRYRRRIGALRSTIRTLVAERRAAGPPADPGAADDLLGTLVAAAELGAMDDDRLVDNAVTFLFAGHETSALGLTYALYCLADRPEFQERVRREVAALDGDPRPADLGACPALTAAVDEALRLYPPVHTFFREPTEAVRLGGYRVPAGVVV…
tuz_golu_salt_lake___NODE_301_length_25151_cov_16.183624_19___CYP1002M13	tuz_golu_salt_lake	NODE_301_length_25151_cov_16.183624_19	CYP1002M13	CYP1002M	CYP1002	Tuz Gölü						No						d__Bacteria;p__Pseudomonadota;c__Gammaproteobacteria;o__Burkholderiales;f__Neisseriaceae;g__Neisseria;s__Neisseria gonorrhoeae	MSQTTQDAPLAPKRSGAPVIGSAVAFARDPYALYEDIASHGDVVRFSLGSYDMATVLHPDGIEQVLVDDFDRFDKPDGGASGADVLADGLLLSDGEQWHRQRAGLQPLFYRERIETYAESMATYAAAAADEWAAADAVDLGEATSTYTLRVLGKTLFGIDAEEYRDAVRAGAEAILERTSRNPVSMGIPEWIPTPANRRYERGIDRLDGVVADLLADREPDSDREDLLSLLVDMRADGELDEAEIRSQLVTFLFAGHETTATALTWALAELGRKPAVAERLRAEVDAVLDGEVATLADLPDLTYTEQVMRETLRRYPSASAVFRETDEAVTVDGYRIPADTFLTLPQFHVHTDERWWDDPMSFDPSRWDDVDDPPGDRPEYAYFPFGGGPRHCIGMRFA…
tuz_golu_salt_lake___NODE_308_length_25065_cov_2.441856_16___CYP1014M1	tuz_golu_salt_lake	NODE_308_length_25065_cov_2.441856_16	CYP1014M1	CYP1014M	CYP1014	Tuz Gölü	tuz_golu_salt_lake.semibin_refined.115	04_S200.semibin_refined.115	Turkey_41	(p__Halobacteriota) f__Halobacteriaceae; semibin_refined.115	(p__Halobacteriota) f__Halobacteriaceae; Turkey_41	Yes	94.77	yes	yes	68	d__Archaea;p__Halobacteriota;c__Halobacteria;o__Halobacteriales;f__Halobacteriaceae;g__;s__		MDDPPSPQGHPGAGNTLQFAADPFGFVDRVIGEVGDLFRLDLLGEEVYILAHPDYAERVLVSDVESFGKTEDFRRAFGEGLLTVEGDAWRRQREAIAPHFFRERIDGYADTMAERAARRARTWDERIDLESEMSALALEILFASLFGRDLDVDGDDRIRESAAGLNGWFEPTSWALPEWMPTPARRRFRRSVDALEAEADRLIGDADPDGDSLLSGLVAAAEAGAPLTEERLRDQVVTFTFAGHETTAKAMTFAWYYLAQNPSVRARFHDEVDALDGPPGGDDLPLTRRVVKESLRLQAPVHTVPRRTTDTVEMSGYRIPEGKEVHVALRAIQRDGRFWEAPEAFRPERWTGERENADFAYFPFGGGRRTCIGREFALAEATAVLATIGKEYEFRWEGD…
tuz_golu_salt_lake___NODE_31100_length_2670_cov_6.195832_3___CYP174C9	tuz_golu_salt_lake	NODE_31100_length_2670_cov_6.195832_3	CYP174C9	CYP174C	CYP174	Tuz Gölü	tuz_golu_salt_lake.semibin_refined.056_sub	04_S200.semibin_refined.056_sub	Turkey_71	(p__Halobacteriota) g__Salinibaculum; semibin_refined.056_sub	(p__Halobacteriota) g__Salinibaculum; Turkey_71	Yes	49.83	yes	no	64.1	d__Archaea;p__Halobacteriota;c__Halobacteria;o__Halobacteriales;f__Haloarculaceae;g__Salinibaculum;s__	d__Archaea;p__Halobacteriota;c__Halobacteria;o__Halobacteriales;f__Haloarculaceae;g__Salinibaculum;s__Salinibaculum litoreum	MATQQTPPGPRGLPLVGNTHQWARDPNGFRERCAETYGPVVNFEMLGWDTYMVTDPDEIERILVEESGRFPKHDDSNSELKQIVGDGLITSQGELWERQREAIQPAFYMDHIREYADIMVSRSEEASARWQHSEPLEMREEMTRLTLEILVDAMFGRDIDIEDRGFYEAVEAFQKPMQPAYQPITFFAPDWTPLPFLRRANRAHDHLHEQIDDIIERRRQGNDDRDDLVSMLLDADTEMDDEQIRDEMMTFLFAGHETTALSLTFTWDLLSRNQGAADRMRAELDETIDGRPTIEDVFDLDYTEAVVKESMRLYPPAHEIRRQPTEDVDIAGYRVPDGSLILLPSWVLHRDARFWHHPTEFRPERWLDDSEGDRPEFAYFPFGGGPRHCIGHRFAMTEA…
tuz_golu_salt_lake___NODE_3254_length_8366_cov_2.618400_3___CYP1014G31	tuz_golu_salt_lake	NODE_3254_length_8366_cov_2.618400_3	CYP1014G31	CYP1014G	CYP1014	Tuz Gölü	tuz_golu_salt_lake.semibin_refined.134	04_S200.semibin_refined.134	Turkey_32	(p__Halobacteriota) s__Haloglomus sp024298825; semibin_refined.134	(p__Halobacteriota) s__Haloglomus sp024298825; Turkey_32	Yes	64.49	yes	yes	69.3	d__Archaea;p__Halobacteriota;c__Halobacteria;o__Halobacteriales;f__Haloarculaceae;g__Haloglomus;s__Haloglomus sp024298825	d__Archaea;p__Halobacteriota;c__Halobacteria;o__Halobacteriales;f__Haloarculaceae;g__Haloglomus;s__Haloglomus sp024298885	MSSGAGPTGGRIDTVDGTDSDVTAVRDDDSDGSRPTDLPLPPYPETLGHPAFHSLHYMRSPVELLNRGGREQDIFRAHLAGVGDWYQLCHPDHSKRVLLTERDRFRKSDDFGIAFGDGLLTVEGEEWTQQRQTLQPLFVRESVRGYADTMVEQVGRRVGQWNDGQRLTLQAEMTDLTLDVLFAAILGRELRLDGDETVRRAAEALHDWFVPTSYPLPEWVPTPARRRFKQGKQTLQEEADRLLAEAAEDPPANPSEADDLMRLLVGLREAGVTDSGMLTDERLRDQMVTIIFAGHDTTTTSLTFALWALAEHPEVRERFQAEVDALDGPPTAEDVAEGRLEFTDKVVTETLRLFPPVYGLPREAAEDVAFDGYRVPEGERINIVLYRIQRDPRFFDRPD…
tuz_golu_salt_lake___NODE_34263_length_2530_cov_1.756970_2___CYP1014G23	tuz_golu_salt_lake	NODE_34263_length_2530_cov_1.756970_2	CYP1014G23	CYP1014G	CYP1014	Tuz Gölü	tuz_golu_salt_lake.semibin_refined.016_sub	04_S200.semibin_refined.016_sub	Turkey_85	(p__Halobacteriota) g__Haloplanus; semibin_refined.016_sub	(p__Halobacteriota) g__Haloplanus; Turkey_85	Yes	20.09	yes	no	69.6	d__Archaea;p__Halobacteriota;c__Halobacteria;o__Halobacteriales;f__Haloferacaceae;g__Haloplanus;s__	d__Archaea;p__Halobacteriota;c__Halobacteria;o__Halobacteriales;f__Haloferacaceae;g__Haloplanus;s__Haloplanus salinarum	MSSGDGTTTPLAPYPSTLGHPLTHTVGAMRDVFGFRNRAMADRDFVRVKLLGPGDVYHLGHPDHFEYVLLSGRDDFRKSDDFRIAFDEGLVAAEGKTWRRQREVLQPLFARDRLLDHADGMVAQVRRRCRRWEPGSRIDLAAETSQLSLDVLFSTLFGRELSIDGDEAIRTAADRLQDWFAPTSYPLPRWVPTPARRRFRRGKERLHAVADDLLAAAATDPPADPSAADDLLSLLVALRESGATPEGVLDDDSLGDQVVTMIFAGHDTTSTAIAFAFYALATNPEVRARFHDEVDALDGPPTVDDLDALDVTERVVTETLRKYPPVYTIPREAATDVTLDGYRIPEGAATWLTVDQVHRDSRFYDDPETFRPARWATDLRERLPDFAYAPFGGGPRRCI…
tuz_golu_salt_lake___NODE_3439_length_8123_cov_3.326288_11___CYP1014G32	tuz_golu_salt_lake	NODE_3439_length_8123_cov_3.326288_11	CYP1014G32	CYP1014G	CYP1014	Tuz Gölü	tuz_golu_salt_lake.semibin_refined.022	04_S200.semibin_refined.022	Turkey_82	(p__Halobacteriota) g__Halorientalis; semibin_refined.022	(p__Halobacteriota) g__Halorientalis; Turkey_82	Yes	32.78	yes	no	68.3	d__Archaea;p__Halobacteriota;c__Halobacteria;o__Halobacteriales;f__Haloarculaceae;g__Halorientalis;s__	d__Archaea;p__Halobacteriota;c__Halobacteria;o__Halobacteriales;f__Haloarculaceae;g__Halorientalis;s__Halorientalis persica	MASDADQGERSVGGTDDATTPEREADAPLPPYPPNCGPPWLHFVHQMREPLEFAEAALATRDVVRMNMLGNGDIYGVGHPDHAKRILLTERERFRKTEDFRIAFGEGLLTVEGEEWQRQRDVLQPLFTRDSVMGYADGMVETIRRRIDRWADGDRLDLQSEFTDLALDVLFATVLGRDLSLDGDAEIRRSAEDLHGWFEPTSYFLPEWVPTPARRRFRTAKETIRQEADRLLDAKRGDAPTDPAEAEDLLSLLVGLREAGGSDSAMLSDERLRDQMVTMIFAGHDTTTTTLTFSFWALANNPEIRERFHAEVDALSGPPTLDDLDDLDVTERVVTETLRLYPPVHSLPRETATDVVFDGYRIPADETVLLALRHIHRDSRFFDDPETFRPSRWDGDLRS…
tuz_golu_salt_lake___NODE_35471_length_2482_cov_0.749045_3___CYP1002Y1	tuz_golu_salt_lake	NODE_35471_length_2482_cov_0.749045_3	CYP1002Y1	CYP1002Y	CYP1002	Tuz Gölü	tuz_golu_salt_lake.concoct.021_sub	04_S200.concoct.021_sub	Turkey_196	(p__Halobacteriota) g__Salinarchaeum; concoct.021_sub	(p__Halobacteriota) g__Salinarchaeum; Turkey_196	Yes	9.82	yes	no	62.3	d__Archaea;p__Halobacteriota;c__Halobacteria;o__Halobacteriales;f__Salinarchaeaceae;g__Salinarchaeum;s__		MSTEQNLPPEVGTLVEYSEAPFERRTEWAKEGDVVRITGPEEDHHMVAHPEHVEQVLFDDNSKFVKYGGYNSVFGNGLVTVYGDQWRAQRGTLQPAFQPQQVLSYCETIQDIVRDVVGVVEDGETLDLRELMTDLTMQVMLETLFGGAEDEDGTISRAAERITEWFLETATAGEVSEKTQTNFDEGLSELTEMIDEMIAEREGDAESDDLLSMLIAIGPDSEAEYTDERIRDELITMFFAAHETTALTLTYTVFLLADDAEVGETLREELDETLDGDFPAPEHLDDLEYTEQVIDEALRLYSPAHSLFREATTDVEIDGYTIPEGDVLYLPQWVVHRDERWWDEPTAFKPERFDGDDDRPSFAFFPFGAGPRRCIGEEFARAEAKLVIAAFADAFEFER…
tuz_golu_salt_lake___NODE_35577_length_2477_cov_8.223830_2___CYP174A2	tuz_golu_salt_lake	NODE_35577_length_2477_cov_8.223830_2	CYP174A2	CYP174A	CYP174	Tuz Gölü	tuz_golu_salt_lake.metabat_sens.030_sub	04_S200.metabat_sens.030_sub	Turkey_134	(p__Halobacteriota) g__Haloarcula; metabat_sens.030_sub	(p__Halobacteriota) g__Haloarcula; Turkey_134	Yes	2.34	yes	no	62.7	d__Archaea;p__Halobacteriota;c__Halobacteria;o__Halobacteriales;f__Haloarculaceae;g__Haloarcula;s__	d__Archaea;p__Halobacteriota;c__Halobacteria;o__Halobacteriales;f__Haloarculaceae;g__Haloarcula;s__Haloarcula sp001485575	MSKTPPGPKGEPLFGSSRTYARDPFRFISALERAYGDVARFDMGPMDTVMLCDPTAIERVLVSEADRFRKPDFQGDALGDLLGDGLLLSEGETWEQQRKLANPAFSMARLSGMADRITGHAEDRIADWSHGDIIDAEQSMTRVTLDVILDLMMGVELSEQRVQTIEEQLLPLGQRFEPDPIRFAMPQWMPMPDDAEFNRAVRTLDEVLDDIIEVREDSLGTDEDGPMDFLSVLLRARDDGNQSPEQLRDEMMTMLLAGHDTTALTLTYTWFLLSEHPEVEQRVHEELDDVIGDDRPGMEHVRELDYLEWVIQEAMRLYPPVYTIFREPTEDVTLSGYEVEAGTTLMVPQWGVHRSERFYDDPETFDPERWKPERASERPRFAYFPFGGGPRHCIGKHLA…
tuz_golu_salt_lake___NODE_38347_length_2373_cov_3.933660_2___CYP1002G5	tuz_golu_salt_lake	NODE_38347_length_2373_cov_3.933660_2	CYP1002G5	CYP1002G	CYP1002	Tuz Gölü	tuz_golu_salt_lake.metabat_sspec.008_sub	04_S200.metabat_sspec.008_sub	Turkey_128	(p__Halobacteriota) g__Natronomonas; metabat_sspec.008_sub	(p__Halobacteriota) g__Natronomonas; Turkey_128	Yes	13.69	yes	no	71	d__Archaea;p__Halobacteriota;c__Halobacteria;o__Halobacteriales;f__Haloarculaceae;g__Natronomonas;s__	d__Bacteria;p__Pseudomonadota;c__Gammaproteobacteria;o__Pseudomonadales;f__Pseudomonadaceae;g__Pseudomonas;s__Pseudomonas aeruginosa	MSGSTASDDAAMDEQSHGHARRGHDPDATVEDRRNEGPAGAGSDPESAPLSPGPDGVPVLGTLPRFVRDPFAFYDRLFTYGDVVSYDFGIWNNVTLFHPADVERVLVDDADRFRKSHVQRRSGVEFLENGLLLTEGEEWREQRTQLQPLFYREKIEAFAGTMVEEARLLVDSWDDGEVIDLQSAYSTLAMRVLGRTLFGVDVHEGEGYEVIRAAATSVQERADAGSITAFLPDWVPTPANRRFARDTDAFREYVDRLVRERRGSDPADADDLLTLLVGLGEGDALSDDAVRDQLMTFLFAGHETTSLALSYATHALARRPDIADDLHAEAAAAGDLDAAAVRSLDLTDRVVSETLRKYPPAYVLFREPVEDVVVGGYRVPEGTNVSLPVWRLHTDPRWW…
tuz_golu_salt_lake___NODE_39738_length_2326_cov_22.250114_2___CYP1003B10	tuz_golu_salt_lake	NODE_39738_length_2326_cov_22.250114_2	CYP1003B10	CYP1003B	CYP1003	Tuz Gölü	tuz_golu_salt_lake.metabat2_refined.005_sub	04_S200.metabat2_refined.005_sub	Turkey_174	(p__Halobacteriota) g__Halosimplex; metabat2_refined.005_sub	(p__Halobacteriota) g__Halosimplex; Turkey_174	Yes	41.9	yes	no	69.6	d__Archaea;p__Halobacteriota;c__Halobacteria;o__Halobacteriales;f__Haloarculaceae;g__Halosimplex;s__	d__Bacteria;p__Cyanobacteriota;c__Vampirovibrionia;o__Gastranaerophilales;f__Gastranaerophilaceae;g__Gastranaerophilus;s__Gastranaerophilus sp944323035	MAAEASRMSDSEPADETAKPPRSTPGKTPPGPGGWPLAGNTVQYLRDPVRFTDRCGRYDSDVVAYSVGGGPGFMLKHPDYVERVLVTDDSDYVRASIIRNALGQLADGGLFLLEGEEWSAQRTALQPSFYRERVETYAEMMSRFAAERADDWQGAETVTVSEEMRSLTLEVLAKTLLDVDIRGRESAIRDAAATISERFDAGTVSAFLPLWVPTPANRRCRRALGQFDDVIDEIVAERRAGDGEFDDLLSILLSVELADGSRLDDRQVRDNLFTFLFAGHETTALTLSYAVFLLATHPERQARLHEELDAVVDGDRPTATDLFELEYLDRVVDETLRLYPPAYTVFREPTRDVEFGGYTIPEGSTVSLPQWVVHRDDRWYDEPDAFRPERWTDEFREGL…
tuz_golu_salt_lake___NODE_41989_length_2257_cov_3.497653_2___CYP1002A8	tuz_golu_salt_lake	NODE_41989_length_2257_cov_3.497653_2	CYP1002A8	CYP1002A	CYP1002	Tuz Gölü	tuz_golu_salt_lake.concoct.003_sub	04_S200.concoct.003_sub	Turkey_201	Unclassified Archaea; concoct.003_sub	Unclassified Archaea; Turkey_201	No						d__Archaea;p__Halobacteriota;c__Halobacteria;o__Halobacteriales;f__Haloferacaceae;g__Halolamina;s__Halolamina sp002025255	MLGNVHSIADDAFAFYEGVAAEYGGVARYEVFDTEAYLLTDPEAIREVLVDDHGRYVKGEMPREQLGSLLGEGLFLSEGEQWRSQRDAVRSAFFRERIEAYGDAMVANARETAEAWEDGEVVDVHEAATDYAFSVLAESLLGDDVDGERETVRDAAASITERFDTSRLSSFLPEWVPTPTRRRYHRRLDALRETIRDVVAERRAGNPPANPAEAEDLLGTLVAAAELGAIDDDELVDNAVTFLFAGHETSALGLTYTLYGLADRPELQDRIRAEVAALEDGLTPAGIRNCPTLSAAVDEALRWRPPVHTFFREPTEPVTLGGYRVPEGVVLNLSPWTVHHDERWWDEPDRYRPERWLHETDEGVDHGDDTPGPAVGERPEYAYFPFGGGPRHCIGMRFA…
tuz_golu_salt_lake___NODE_4460_length_7169_cov_2.066316_3___CYP1002Z1	tuz_golu_salt_lake	NODE_4460_length_7169_cov_2.066316_3	CYP1002Z1	CYP1002Z	CYP1002	Tuz Gölü	tuz_golu_salt_lake.semibin_refined.115	04_S200.semibin_refined.115	Turkey_41	(p__Halobacteriota) f__Halobacteriaceae; semibin_refined.115	(p__Halobacteriota) f__Halobacteriaceae; Turkey_41	Yes	94.77	yes	yes	68	d__Archaea;p__Halobacteriota;c__Halobacteria;o__Halobacteriales;f__Halobacteriaceae;g__;s__		MGGPPLVGSTLDLARDVLGFYERAAKRGDVVEYRYPGGTGVAVLTPDAVREVLVEKHDRFEKGALLGEQLGSALGEGLLLAEGERWKAQRESVAPAFYREAIEGYAEAMGRHAAATAGSWADGERVDVGEAMAEHTLAVLGETLLGVDVSAEGEAVRRTARAMRVRFDASRVGAYLPEWLPLPANRRYRRAVADARELVDDLVARADGEGEDLLSLFVRAKEAGVMDDAAVRDNALTFLFAGHETSALAATYALHLLAHNPEVQERLAAEARSAGALDAGALDDLDLAERVIDEAIRLYPPAYTHFREPTEDVTIGGYRVPAGTTVSLPQYQLQRDDRWWETPEAFDPWRWEGGRENPEYAYFPFSGGPRHCIGMRFARAELKLTLAAVLREWELVPET…
tuz_golu_salt_lake___NODE_45103_length_2164_cov_0.956308_1___CYP299A21	tuz_golu_salt_lake	NODE_45103_length_2164_cov_0.956308_1	CYP299A21	CYP299A	CYP299	Tuz Gölü						No						d__Archaea;p__Halobacteriota;c__Halobacteria;o__Halobacteriales;f__Haloferacaceae;g__Haloplanus;s__Haloplanus rubicundus	MPKALPNPPQAGLLNAMRFGRDTFRFLEGVQARYRDGVAVPIPGRAPLVVLTNPDLVHEALASPETFGRVPAQESAALIAEGGLVQSDGPLWRQQRSIMNPAFDSRQVRTYADSVGDRVATIADDWADRGRFETNLHREMTRMTVRVASEVLLGEDIGPDRAEQFHEWMQTAGTEFEFDLASVGPDWLPSRISPEFREAAEGIRGLSEDIIERQRRLIADGEAGRNMVTMLLRAEDDPDVDYPENQIRDEVSTFLIAGHETTALSLTYTTALLSWYPDVRERVREEAEAVLGDGPPSHGDVRDLSYTMRAYREAIRLYPPAWAVFRRADRKARLGDYRVDEGAAIIMPQWSIHRSDRYFDDPDTFDPDRWERHNPNDTPAYFPFSSGPHACVGKQFALA…
tuz_golu_salt_lake___NODE_452_length_21150_cov_2.757837_10___CYP2738A8	tuz_golu_salt_lake	NODE_452_length_21150_cov_2.757837_10	CYP2738A8	CYP2738A	CYP2738	Tuz Gölü	tuz_golu_salt_lake.semibin_refined.134	04_S200.semibin_refined.134	Turkey_32	(p__Halobacteriota) s__Haloglomus sp024298825; semibin_refined.134	(p__Halobacteriota) s__Haloglomus sp024298825; Turkey_32	Yes	64.49	yes	yes	69.3	d__Archaea;p__Halobacteriota;c__Halobacteria;o__Halobacteriales;f__Haloarculaceae;g__Haloglomus;s__Haloglomus sp024298825	d__Archaea;p__Halobacteriota;c__Halobacteria;o__Halobacteriales;f__Haloarculaceae;g__Haloglomus;s__Haloglomus sp024298825	MGIRDIDPSELPGGPSLARAVELVPRLISDDPLTVGLYLREQYGHTVRIPPIHPSLDKEVYLVSHPDDLQYILQSNPSEFGGLDVPGSRDFSRVVRNSIVSLHEDSEEGSWTRRMRLVGPEFNENAVIPKAPEMVETTLATLAEFEGDDGGATAAAPETVPDAVQVMAPGHDGVRLLPAMQRLTLRLLGVSLFGPDIRAQETDIIESVDGLRDLFKQRQTRLVASYVGRRLPDELHLPGWLQDGLGADPYVELGSRQERQIEAYVDQLVGAATAIVERRLRTPRAYDDALGAWLCRQDPVDGESLDPETLRQEVLGLLIAGHATVTAGMTWALYLLAARPEVQERIRVEARETELLAPHGEAACQVALGETPATEDGETFIASLPYTRRVWQETLRLYP…
tuz_golu_salt_lake___NODE_4790_length_6941_cov_2.332844_2___CYP1002P2	tuz_golu_salt_lake	NODE_4790_length_6941_cov_2.332844_2	CYP1002P2	CYP1002P	CYP1002	Tuz Gölü	tuz_golu_salt_lake.concoct.065_sub	04_S200.concoct.065_sub	Turkey_183	Unclassified Bacteria; concoct.065_sub	Unclassified Bacteria; Turkey_183	No						d__Bacteria;p__Bacillota_A;c__Clostridia;o__Oscillospirales;f__Butyricicoccaceae;g__Agathobaculum;s__Agathobaculum pullicola	MGTPSESDDDELPPGPDGLPVLGNTHQYIKQPMGFFDELANYGDIVHCEFPRIDAVAVFHPDYIGNVLLGQGTYERWNFDELKELLGYEIAPRGLTFTRGEEWKQQRHFLQPMFGLDRLEGFSSAMVDATEQLVTAWDDGEEVAINKEFSRLTLSILTNSLFDFDLGEHRQVVTDAADELQAMADMSGLGAVEMLLPSWVPTHRNRRYTQAMEAFDATVDTLIEERRANPGQYDDLLTMMLEKEDDHEYSMSDAEIHDHLITFLIAGHETTAMALTFTWLLLATNPEERNRLQTEVTTVLDGPPTAADLSKLSVTEQVAKESMRLYPPAAMLFREATEETRLGGYRIPEGTKLLLPQFTVHTDERWFAAPDEFRPERFADDRSDQRPEFAYFPFGGGPH…
tuz_golu_salt_lake___NODE_48565_length_2072_cov_1.758355_2___CYP174B74	tuz_golu_salt_lake	NODE_48565_length_2072_cov_1.758355_2	CYP174B74	CYP174B	CYP174	Tuz Gölü						No						d__Bacteria;p__Bacillota;c__Bacilli;o__Lactobacillales;f__Enterococcaceae;g__Enterococcus_B;s__Enterococcus_B lactis	MHPTPPRPSGDPLFGNARQYADDPFRFLTSCERAYGDVVQLNLGPLDTYMVTNPDDIQQVLVADDANYVKPDFQDDAIGDLLGEGLLLSEGETWQSQRQLANPAFMMDRLSAFTDTIAGHAESMVDSWADGDRRNVELEMTEVTLDVICDLMLDVQLSERQRRIIRENLEPIGSRFEPDPIRFVTPDWVPTPDNREYQAALSELEGVVDEIIAERRGTEGHEDDDDPPMDVLSILLRAQNRGEQSEKQLRDEVVTMLLAGHDTTALTLTYSWYLLANHPEIERRVHDEVDAVCDGSVTMDNVREMDLIDRVIKESNRLYPPVYVIFRQPTTDVELGGYRVPEGSSVMLPQWAVHRSPDYWENPEQFDPDRWTGENDRPRFAYFPFGGGPRHCIGKHLAL…
tuz_golu_salt_lake___NODE_509_length_19885_cov_42.948983_12___CYP2756A1	tuz_golu_salt_lake	NODE_509_length_19885_cov_42.948983_12	CYP2756A1	CYP2756A	CYP2756	Tuz Gölü	tuz_golu_salt_lake.metabat2_refined.064	04_S200.metabat2_refined.064	Turkey_152	(p__Halobacteriota) s__Halolamina sediminis; metabat2_refined.064	(p__Halobacteriota) s__Halolamina sediminis; Turkey_152	Yes	85.63	yes	yes	68.8	d__Archaea;p__Halobacteriota;c__Halobacteria;o__Halobacteriales;f__Haloferacaceae;g__Halolamina;s__Halolamina sediminis	d__Bacteria;p__Pseudomonadota;c__Gammaproteobacteria;o__Pseudomonadales;f__Pseudomonadaceae;g__Pseudomonas_E;s__Pseudomonas_E amygdali	MGESPDATTSVDATAAPAPDAPPLVGHALPYARDPLGFVERAVADHGPIVSLSLPRREGLLLADPDAIGRVLAGNADNYRKGEFQRRELGGLLGDGLLISEGESWESARRAIQPAFDPGRIADHASTIVDCADDRIAEWEAGETADLLEATSEITLTVLGEALFDTDLRDATEVRDAARAVTDRFSPRGSLPFHVPDWVPLPRNLRYRRAVDRLDTFVECLLAERRAEVGMDGETDGGSDLLSVLLAAGMDDTEVRDHLVTFLLAGQETTALALTYTLHCLATHPDEQAAVAAEVADIDGRPEMADSLPRTDRAIREAMRLYPPVHLVMREAVADDTVGGYHVPAGSLVLCSQWATHRRSALYDDPESFRPGRWETADHAQYAYFPFGAGQRICIGRRF…
tuz_golu_salt_lake___NODE_5264_length_6630_cov_2.034753_3___CYP1002S2	tuz_golu_salt_lake	NODE_5264_length_6630_cov_2.034753_3	CYP1002S2	CYP1002S	CYP1002	Tuz Gölü	tuz_golu_salt_lake.semibin_refined.134	04_S200.semibin_refined.134	Turkey_32	(p__Halobacteriota) s__Haloglomus sp024298825; semibin_refined.134	(p__Halobacteriota) s__Haloglomus sp024298825; Turkey_32	Yes	64.49	yes	yes	69.3	d__Archaea;p__Halobacteriota;c__Halobacteria;o__Halobacteriales;f__Haloarculaceae;g__Haloglomus;s__Haloglomus sp024298825	d__Archaea;p__Halobacteriota;c__Halobacteria;o__Halobacteriales;f__Haloarculaceae;g__Haloglomus;s__Haloglomus sp024298825	MSTMRPPGSDGWPAVGQSLAFARDPFGFYSRMGRYGDVVRTHVFGRVVYQVRHPEPVRTVLVEDHARYEKSEILQESAEELVPTGLVTLDGEQWQRVRGLVQPAFYREQVERYDDAMRAATERASAGWTDGERLAVADEMRSLTLDVLSQAMFGGDVGGPGPDDPIDRATRAINDRFDVSSPSRFLPPWVPTPTNRRYQRAVAAFDDTIETLIAQRRDRADPGEDLLGMLVAAGDDGLTDEELRDQLFTFLFAGHETSSMALTYAWLLLASNPDRRRRLEQEVDALDGAPDARAVRDGLPYTEAVVREALRRYPPVFVLFRQPIEDVDLYGYHIPEGTDLSIPVIELHRDDRWWDAPDAFRPERWLVPTEASDLGDDFVPDAAATRDPATDDLRVLADP…
tuz_golu_salt_lake___NODE_52792_length_1975_cov_1.286255_2___CYP1001A13	tuz_golu_salt_lake	NODE_52792_length_1975_cov_1.286255_2	CYP1001A13	CYP1001A	CYP1001	Tuz Gölü	tuz_golu_salt_lake.metabat2_refined.028_sub		Turkey_163	Unclassified Archaea; metabat2_refined.028_sub	Unclassified Archaea; Turkey_163	No						d__Archaea;p__Halobacteriota;c__Halobacteria;o__Halobacteriales;f__Haloarculaceae;g__Halorientalis;s__Halorientalis pallida	MSERVHTPPGPPVVGNVPKLTDDPLRFFVGLQEAYGGRYPLVRLDPPVGQSFVVVLDAELVHEILGDRDRFARPALGTQEQRRQGLLSSDGVLWEQQRSVLQPEFVGGKLAEYADITADTVSETVGNWPADGRLDLHEELSTVTMRVITRSLFSRDTEPEQARAVHEALGQLSDEVEPSVTDVLLPESLQPGPSAAFEEADAVIDGVASEFVEWHRQQADPPADMITALMDAQDDPEVELSENELVDEAVLFLTGGQETTALTITYAFYWLSKHREMRERVAAEAAAVLDGGEPAWADLSELSYTERVVRETLRLTPAVWNVTREVRQPTTLAGTELDAEDLLFMPTYSHHRDSRVWSDPLSFRPDRWDGEVSRSEEAYFPFGSGPRICIGQQIALTEA…
tuz_golu_salt_lake___NODE_5514_length_6488_cov_1.799403_2___CYP1003A5	tuz_golu_salt_lake	NODE_5514_length_6488_cov_1.799403_2	CYP1003A5	CYP1003A	CYP1003	Tuz Gölü	tuz_golu_salt_lake.semibin_refined.009	04_S200.semibin_refined.009	Turkey_90	(p__Halobacteriota) g__Halomicroarcula; semibin_refined.009	(p__Halobacteriota) g__Halomicroarcula; Turkey_90	Yes	61.94	yes	yes	66.6	d__Archaea;p__Halobacteriota;c__Halobacteria;o__Halobacteriales;f__Haloarculaceae;g__Halomicroarcula;s__	d__Bacteria;p__Campylobacterota;c__Campylobacteria;o__Campylobacterales;f__Campylobacteraceae;g__Campylobacter_D;s__Campylobacter_D jejuni	MAAQEERRQDGPVTPGSEPPRPGRVPLVDNTLSMVRDPLGFYDRVGAMDADVVGYNVAGTTGYFVTHPDLVERILVTDASDYEKGALLQRTLGEYIGEGLFLLEGEEWKEQRTALQPAFYRERIAAYGETMTDFARATGEGWADGARLDILPEMREYTLRVLGKTLLDVDIDRTAGALEPLLGALRERLDPRSLSAYVPLWVPTPTNRRVRTARADFEATLDDIIAERQAEAAQTREARDDVLSLLLSLDETTMSRERLGHQLLTFLVAGHDTTALTLTYTWFLLGHHPEVQERLHAELQEQIGDRDPMPEDLFELPYLEKVLTEVLRLYPPAFTTFRQPTKPVTLGGYDIEPDAQLTIPQWLVHRDGRWYDDPDTFRPERWTDEFEATIPDYAYYPFG…
tuz_golu_salt_lake___NODE_55194_length_1922_cov_1.241783_1___CYP174B75	tuz_golu_salt_lake	NODE_55194_length_1922_cov_1.241783_1	CYP174B75	CYP174B	CYP174	Tuz Gölü						No						d__Archaea;p__Halobacteriota;c__Halobacteria;o__Halobacteriales;f__Haloarculaceae;g__Halapricum;s__Halapricum salinum	MQSTPPRPKGDPLFGNARQYADDPFRFLTACEQAYGDVVQLDLGPLDTYMVTNPEDIQKVLVADAADYVKPSFQDDAIGDLLGEGLLLSEGETWQQQRQLANPAFMMDRLSEFTDTIAGHAEAMVANWRDGETLNVELAMTQVTLDVICDLMLDVQLTDAQRETIRENLQPIGARFEPDPIRFITPDWVPTPDNREYQAALEAVDGVVEDIIAQRRGTEGSEDDEDPPMDVLSVLLRARKRGEQTDTQLRDEVVTMLLAGHDTTALTLTYSWYLLANNPEYEAEVQAEADAVEGRVGWDDVREFDAIERVIKESNRLYPPVYVIFRQPTTDVELGGYTVPEGSSVMLPQWAVHRSPEWWDDPETFDPDRWIDGDRPRFAYFPFGGGPRHCIGKHLAMLE…
tuz_golu_salt_lake___NODE_5618_length_6419_cov_1.359186_7___CYP1603A6	tuz_golu_salt_lake	NODE_5618_length_6419_cov_1.359186_7	CYP1603A6	CYP1603A	CYP1603	Tuz Gölü						No							MPSQSSPLPPTAPGGYPVLGHTLSVLGGPLDALERFGATDGPVVRLSVAGREFYLVGDPAAVESVLLTDSDRYRKADIVRERLGTLQGGSLVLLEGEQWRERRRTLQSAFAPGQVADAGPLTTRYASALVDDWPVNTRISVDDHARDLSLSILARVLFGLDLRGGDTPIHAAADDILARMDLQSVSAYLPEWVPTPTNRRFRRAVATLHDRLDATVADHDDPDGGDLLSTMVAAGLPPETVRDELIAFLFAGFDSTATALSCTLSLLAAHPAEQAALAAELDNVVGDQRPTADHLPSLDRLDAIVRESLRLYPPQYLLFRQAEERVTLEGYDLPGDATLLVPPWVLHRDDRFWDDPETFRPDRWLGDGDDDRPEYAYLPYGGGPRRCIGARMADTMLKL…
tuz_golu_salt_lake___NODE_569_length_18893_cov_6.157519_20___CYP174A51	tuz_golu_salt_lake	NODE_569_length_18893_cov_6.157519_20	CYP174A51	CYP174A	CYP174	Tuz Gölü	tuz_golu_salt_lake.semibin_refined.056_sub	04_S200.semibin_refined.056_sub	Turkey_71	(p__Halobacteriota) g__Salinibaculum; semibin_refined.056_sub	(p__Halobacteriota) g__Salinibaculum; Turkey_71	Yes	49.83	yes	no	64.1	d__Archaea;p__Halobacteriota;c__Halobacteria;o__Halobacteriales;f__Haloarculaceae;g__Salinibaculum;s__	d__Archaea;p__Halobacteriota;c__Halobacteria;o__Halobacteriales;f__Haladaptataceae;g__Halorussus;s__Halorussus ruber	MTASPPGPRGEPLFGSGRTYSKDPFRFLSACEQAYGDIVAFELGRLPTYMLTNPRDIERVLVSEADNFRKPDFQSDALGDLLGEGLLLSEGETWQQQRQLTNPAFAMGRLANFADRIVDHADTMLGTWDDGQTVNVEQEMTTVTLDVIADLMLGTELSEERVETVRQSLDPLGAQFEPDPISFAAPNWLPMPGDREYQQALDTLEGVVDDIIAERRGTEGDADAEEGVPMDMLSILLRAQDRGEQSAEQLRDEVVTMLLAGHDTTALTLTYTWYLLSEHPSAREKVHEEIDAVVDGRPTMDDVQEFEYLEWVINEAMRLYPPVYTIFREPTTDVELAGYPIEEGSALMLPQWAVHRSERWWDDPEQFRPERWGSERQQERPRFAYFPFGGGPRHCIGKH…
tuz_golu_salt_lake___NODE_5776_length_6327_cov_18.365000_4___CYP174B70	tuz_golu_salt_lake	NODE_5776_length_6327_cov_18.365000_4	CYP174B70	CYP174B	CYP174	Tuz Gölü	tuz_golu_salt_lake.metabat_sspec.009	04_S200.metabat_sspec.009	Turkey_127	(p__Halobacteriota) s__Halonotius aquaticus; metabat_sspec.009	(p__Halobacteriota) s__Halonotius aquaticus; Turkey_127	Yes	25.49	yes	no	62.6	d__Archaea;p__Halobacteriota;c__Halobacteria;o__Halobacteriales;f__Haloferacaceae;g__Halonotius;s__Halonotius aquaticus	d__Archaea;p__Halobacteriota;c__Halobacteria;o__Halobacteriales;f__Haloferacaceae;g__Halonotius;s__Halonotius roseus	MSIRPPGPQGVPLFGNGQQFADDPFQFMTACADAYGDVVAFDLGPIPLYMLTNPQDIKRVLVTEPDRFPKLDLGDDAIYELLGDGLLLSEGETWQQQRQLANPAFHGRRIRTLGDMMVEHTESAVGDWNDGDRLDIQIEMARLTVRIIVTAMLGTDISEKRVQRVQENLEPLGARFEPDPFRRLIPDWAPTAENREFRAAIADLESVIDDIVADRRQRGYEAGADTPVDADTDEPMDLLSLLLRAKDRGEQTDRQIRDEMMTMLLAGHDTTALMLTYTWYLLSQHPAVERRLHAELDSVLGGATPTAADARQLEYTEQVLNEAMRLYPPVYTLFREATADVKIGGYRIPAGSGLMLPQWVVHRSPRWYDNPDQFDPDRWTPERAADRPRFSFFPFGGGP…
tuz_golu_salt_lake___NODE_59716_length_1837_cov_15.985965_1___CYP1002F1	tuz_golu_salt_lake	NODE_59716_length_1837_cov_15.985965_1	CYP1002F1	CYP1002F	CYP1002	Tuz Gölü						No						d__Bacteria;p__Pseudomonadota;c__Alphaproteobacteria;o__Rhizobiales;f__Rhizobiaceae;g__Rhizobium_C;s__Rhizobium_C sp017305935	MAKTDAGGPEGPDGWPVVGNTFQFARDPFAFYERCADFGDVVPYEVGGMTFYLVTHPEDIERVLSTDHRKFEKGAFQREQLSGVLGEGLLTSEGERWREQRQRIQPTFGPEKIDSYVEVMTDCAQQAGRRWWDGRQIAVDDEMRRITVQILARSLFGTDISDHVETIADAMGDIGAQAEAPAATALLPEWLPTPWDRRAQRGVDAIDGVIEDLIERRRGDAEGRDDLLSTLLVAHDDGEITRGTLRDQLVTFLLAGHETTSLALTYTWYLLAENPAVRERLHDEIDDVLGDAVPTMADLGDLSYTEQVVTEAMRYYPPVHRVVREASEDVQLRGRAVEAGSILTMPQWIVHRDARWYDDPLKFRPERWVEDRDRPEYAYFPFGGGPRRCIGMRFAKLEA…
tuz_golu_salt_lake___NODE_60069_length_1831_cov_9.567488_1___CYP174A47	tuz_golu_salt_lake	NODE_60069_length_1831_cov_9.567488_1	CYP174A47	CYP174A	CYP174	Tuz Gölü						No						d__Archaea;p__Halobacteriota;c__Halobacteria;o__Halobacteriales;f__Haloarculaceae;g__Halorientalis;s__Halorientalis pallida	MSQTPPGPKGRPVFGSSRQYARDPFTFVTTLERAYGGVSQFDMGPLSTYMVTDPDEIQRILVSDAADFQKPAFQDDALGDLLGDGLLLSEGETWQKQRELANPAFNMSRLSGMTDRIVGHAESMVDGWAAGDVIDAEEAMTGVTLNVILDLMMGVELDADRVAHVREQLEPLGKRFEPDPIRFALPDWVPMPDDAEFESAVAELEAVIEEIVRQRRDDIGRDADEDAPMDFLSILMRARGRGEQTDEQLRDEMMTMLLAGHDTTALTLTYTWYLLSEHPEVERRVHAELDEVLGDGQPTMADVRDLEYTTWTIEEAMRLYPPVYTIFRSPKRPVEIDGYTVPEGASIMLPQWAVHRSEDYWEDPETFDPERFSPERRKDRPRFAYFPFGGGPRHCIGKH…
tuz_golu_salt_lake___NODE_60218_length_1829_cov_1.383079_1___CYP174A46	tuz_golu_salt_lake	NODE_60218_length_1829_cov_1.383079_1	CYP174A46	CYP174A	CYP174	Tuz Gölü						No						d__Archaea;p__Halobacteriota;c__Halobacteria;o__Halobacteriales;f__Haloarculaceae;g__Halorientalis;s__Halorientalis marina	MSQTPPGPKGRPVFGSSRQYARDPFGFVTALEQSYGDVARFDMGPLNTYMVTNPADIERILVSESDDFVKPEFQDDALGDLLGEGLLLSEGDTWQKQRDLATPAFNMNRLSGMADRIVDHTESLLSEWADGDELDVEQEMTEVTIDVICDLMMGTQLSDERLDHVQTQLEPIGRRFEPDPIRFAAPEWVPLPGDDEYQSAVEELDDVIAEIVDRRRQEIDTGDDDGPMDFLSILLRARADGEQTNRQLRDEMMTMLLAGHDTTALTMTYTWYLLSQHPEAERRVHAELDELLDGDAPTMADVREMEYTEWVVNEAMRLYPPVYTIFRTPERDFEVGGYTIPEGATIMLPQYAVHRSDRYWDDPDTFDPERWKPERSQDRPRFAYFPFGGGPRHCIGKHL…
tuz_golu_salt_lake___NODE_63344_length_1774_cov_2.216758_2___CYP109G35	tuz_golu_salt_lake	NODE_63344_length_1774_cov_2.216758_2	CYP109G35	CYP109G	CYP109	Tuz Gölü	tuz_golu_salt_lake.metabat2_refined.087_sub	04_S200.metabat2_refined.087_sub	Turkey_145	Unclassified Archaea; metabat2_refined.087_sub	Unclassified Archaea; Turkey_145	No							MSSANPQGLQAFPEALQHRDAWLEPFEWYREMRDDSPVRYDATRQSWDVFRYDDVKRVLDDDETFSVDPTTADDFEQPDEPGADVFFDTMLLQDPPRHDELRGVVEDEFQPRRLRGREEHFRELVTDLLAEATTGGEMDVIDDLAYPFPVIVIAELLGVPPEKRDQFKTWSDAVVAAADVEGDAGQEQQRAQMEMGQYFVELIEQRRADPGDDLISQCVTAELPDGSELSTQAVVGMCVLLLVAGNITTTNLIGNAVRCFLDHDGALIDRLRGDQRALQQTIEEVLRYRSPVQAMSRVATEDVTLGGASIDAGDRVVVWLGSANRDERQFDDPDTFDPERAPSKHLAFGYGTHYCLGAPLARLEARLALSALFERVDDLQQAATDLRPTRSSFVYGVES…
tuz_golu_salt_lake___NODE_63775_length_1767_cov_1.890854_1___CYP1001A14	tuz_golu_salt_lake	NODE_63775_length_1767_cov_1.890854_1	CYP1001A14	CYP1001A	CYP1001	Tuz Gölü						No							MGETAHTPPGLPVVGNVPKLGDDPLRFLVGVQQAYGGRYPLVRLDPPGGPAVNVVLDAELVHEILNDRDRFGRPSIGPQASRRQGLLSSEGALWETQRSVLDPEFVGARLAEYADISGTVTEETLAAWPATGTVDILEEMSVLTLRVITRSLFSRDVTPDRGREIHEAMETFGREFEFDVGGLLLPDALQSGPSAAFEEADAFLEDVATEFVDWHRDRDDPPRDMLTALIEAEADPSIELSENELVDETVLFMTAGQETTALTIAYAFYWLSRNPAARERVREEAETVLGGDQPGWDDLTDLTYTERVVRETLRLTPAAWNVTRETRVPTRLAGTDLAAGELLMLSTYAHHRDRRVWEAPTAFRPERWNGAASRSRDAYFPFGSGPRVCIGRQVALTEA…
tuz_golu_salt_lake___NODE_6613_length_5905_cov_1.332468_2___CYP174C8	tuz_golu_salt_lake	NODE_6613_length_5905_cov_1.332468_2	CYP174C8	CYP174C	CYP174	Tuz Gölü	tuz_golu_salt_lake.semibin_refined.071_sub	04_S200.semibin_refined.071_sub	Turkey_63	(p__Halobacteriota) g__Halomicrobium; semibin_refined.071_sub	(p__Halobacteriota) g__Halomicrobium; Turkey_63	Yes	9.9	yes	no	65.9	d__Archaea;p__Halobacteriota;c__Halobacteria;o__Halobacteriales;f__Haloarculaceae;g__Halomicrobium;s__	d__Bacteria;p__Bacillota;c__Bacilli;o__Lactobacillales;f__Lactobacillaceae;g__Levilactobacillus;s__Levilactobacillus brevis	MTTTDVPGPRGLPVIGNSHQWARDPCAFRERCASEYGPVVNYDMLGWDTYMLTDPADIKRVLEDTDTFPKHEDSTDQLREFLGRGLLTSEGDFWERQREAIQPAFYMDHIEHYADIMVAQAEATADRWTAGEQVDVRSAMTRCTLDILVDCMFGVEIDPGERGLYDAVEAFQEPLTPSKQPITFFAPDWAPVPFLRRADRALDHIDDQIHDIVETRRRERQQGSEARDDLLAMLLDGDTAMDDEQIRDEMVTFLFAGHETTALSMTYVWDLLSRNPDAVARLRDELDEVVDGRPTIEDVFAFEYTEAVVKEAMRLYPPAHDIRRSPARDVEVGGYTIPEGSLITLPTWVLHRDERFWADPEQFRPERFLDSDDRPEYAYFPFGGGPRRCIGQQFAMTEA…
tuz_golu_salt_lake___NODE_66254_length_1726_cov_9.186992_2___CYP1002M11	tuz_golu_salt_lake	NODE_66254_length_1726_cov_9.186992_2	CYP1002M11	CYP1002M	CYP1002	Tuz Gölü	tuz_golu_salt_lake.metabat2_refined.052_sub	04_S200.metabat2_refined.052_sub	Turkey_155	Unclassified Archaea; metabat2_refined.052_sub	Unclassified Archaea; Turkey_155	No						d__Archaea;p__Halobacteriota;c__Halobacteria;o__Halobacteriales;f__Halococcaceae;g__Halococcus;s__Halococcus sp003022685	MSESDDRAPLAPMHDEPPVIGSALAFSRDPYSMYQRFRETGDVVRFSMANYDMATVLHPDHVEQVLVDDFDDFRKPALNAGVDVLSEGLLLSDGDQWRAQRSLLQPMFYMDRVQTYADTMGEFAAAAADEWTGRDAVDVREAMSGYTLRVLGTTLLGVETDSHRDAVRAGAEAIRSRTAQNPVSVQVPEWVPTPSNRRYRRGIDRFERAVEDLVAERRREDGDRDDLLSLLLDAEYDDGTSPSESEIRSQLTTFLFAGHDTTAVGLTWLVYELGRKPEVARRLQAEADDVLDGEYATLDDLPDLEYTEQVVREALRRYPPATAIFREAREGATVGGYRIPEGTFVTAPQFVVHRDPRWWDDPETFDPSRWAGVEDPPGDRPDYAYFPFGGGPRHCIGMR…
tuz_golu_salt_lake___NODE_67419_length_1708_cov_2.842505_1___CYP197C53	tuz_golu_salt_lake	NODE_67419_length_1708_cov_2.842505_1	CYP197C53	CYP197C	CYP197	Tuz Gölü						No						d__Archaea;p__Halobacteriota;c__Halobacteria;o__Halobacteriales;f__Haloferacaceae;g__Halolamina;s__Halolamina pelagica_B	MSSDSAVEEFPPGPSGYPVVGAVPQSVLGGLEFTERVAHEYGDVVHWEGLGDHFYQLNHPEHIEQVLVHNNTNYVKGEQFQRILEPLTGNGILNSEGEGWRRNRRLMQPAFNPDRISVYAEMMTDQTARTLDGWADGRTVAIHEEMMALTLRIVADALFGVDIDRYVDDIEAAMNGFLPATASLSNMVVPEGVPLPSRRRMARARETLDDVVDEIIAGKRRDPGEDDVITMLLEAQEGGAPLSDEDIRDEAITLLAAGHETTAVSLTYTAYLLAQHPEIERKLVAELDDVLNGDRPTMADLPDLSYTEQVVEESMRLFPPVPSIVRETKQPDWIGDYRLPAGAKVFLPQWVVHRDDRWYDDPLAFRPERWTDELRESLPRLAYFPFSAGPRRCIGDRFA…
tuz_golu_salt_lake___NODE_691_length_17378_cov_4.320909_17___CYP1002M10	tuz_golu_salt_lake	NODE_691_length_17378_cov_4.320909_17	CYP1002M10	CYP1002M	CYP1002	Tuz Gölü	tuz_golu_salt_lake.metabat_sens.030_sub	04_S200.metabat_sens.030_sub	Turkey_134	(p__Halobacteriota) g__Haloarcula; metabat_sens.030_sub	(p__Halobacteriota) g__Haloarcula; Turkey_134	Yes	2.34	yes	no	62.7	d__Archaea;p__Halobacteriota;c__Halobacteria;o__Halobacteriales;f__Haloarculaceae;g__Haloarcula;s__	d__Bacteria;p__Bacillota;c__Bacilli;o__Staphylococcales;f__Staphylococcaceae;g__Staphylococcus;s__Staphylococcus aureus	MSERNSERPLPPRRTGLPVLGSAVSFGRDPYAFYDDIASHGDVVRFSMGTYDMVGVLDPDAIEEVLVEKFDSFRKPERAGGVDVLSDGLLLADGERWRTQRTRLQPLFYRERIENYAETMATYAAAIAEEWAATSEAVDLTEATSTYTLRVLGKTLLGVDTDEHRCAVRAGAEAIRERSSQNPVSVDLPDWLPTPGNRRYRRGVEQLETVVDDLVAETEPDGDRQDILSTLVTASERSDEGPTESELRSQLITFLFAGHETSATALTWALYELGRKPAVADRLYAEVDDVVDGATATLADLPELTYTKQVLRETLRRYPPAAAIFREADEDVVVGEYRVPADTFVVLPQFHVHTDDRWWADPERFAPSRWDGIEEPPGDRPEYSYFPFGGGPRHCIGMR…
tuz_golu_salt_lake___NODE_731_length_16854_cov_5.932385_9___CYP1002M9	tuz_golu_salt_lake	NODE_731_length_16854_cov_5.932385_9	CYP1002M9	CYP1002M	CYP1002	Tuz Gölü	tuz_golu_salt_lake.metabat_sspec.030_sub	04_S200.metabat_sspec.030_sub	Turkey_120	(p__Halobacteriota) f__Haloarculaceae; metabat_sspec.030_sub	(p__Halobacteriota) f__Haloarculaceae; Turkey_120	Yes	3.13	yes	no	65.6	d__Archaea;p__Halobacteriota;c__Halobacteria;o__Halobacteriales;f__Haloarculaceae;g__;s__	d__Archaea;p__Halobacteriota;c__Halobacteria;o__Halobacteriales;f__Haloarculaceae;g__Salinibaculum;s__Salinibaculum litoreum	MSTHDSERPLPPKRTGLPVLGSAVSFGRDPYAFYEDVASHGDVVRFSMGSYDMVGVLDPDAIGQVLVEKFEQFRKPDGAGGVEELSDGLLLTDGEQWQAQRERLQPMFYRERIEAYAETMATYAGAAADEWAATDDPVDLTEATSRYTLRVLGKTLFGIDTDEHRRAVRNGAEAILERSSQNPVSLDLPDWLPTPSNRRYRRGIDQLEGVVDDLLAERRGDPDGTDLLSLLVAAADGAEGGPTEDEIRSQLMTFLFAGHETSATALTWALYELGRKPAVADRLHGEVDAVVDGTCATLADLPDLTYTRQVLDETLRRYPPAAAIFREADEDVTIGGYRIPEDTFVVLPQFHVHTDGRWWDDPEQFDPARWDDISDPPGDRPEYSYFPFGGGPRHCIGMR…
tuz_golu_salt_lake___NODE_80628_length_1533_cov_0.524182_1___CYP2763A1	tuz_golu_salt_lake	NODE_80628_length_1533_cov_0.524182_1	CYP2763A1	CYP2763A	CYP2763	Tuz Gölü	tuz_golu_salt_lake.concoct.029_sub	04_S200.concoct.029_sub	Turkey_194	(p__Halobacteriota) g__Salinarchaeum; concoct.029_sub	(p__Halobacteriota) g__Salinarchaeum; Turkey_194	Yes	-0.72	yes	no	56.2	d__Archaea;p__Halobacteriota;c__Halobacteria;o__Halobacteriales;f__Salinarchaeaceae;g__Salinarchaeum;s__		MSSEKSVPPAVGTLAEYTEAPFERRREWSQEGDVVRIEGDQEDHHMVTHPDHVEDILFDQENYKKFGGYEEVFGKGMLAQYGDQWRAQRGTLQPAFQPVQVESYVDSVRDVIHQSRERLTDGEVFDVRALMNDLTMEVMLDALFGGASGRKKETISEATEMITDWFLETATAGPVQDEVQREMEQSIENVSQVVDEMIAVRDGDRTSDDLLSILIAVGPDSDIGYSQERIRDEMLTMLFAAHETTALTLTYTLYLLADESEAEQKLHRDVTEVVDGAFPSSDHLSELDYTEQVVNESLRVYSPAHSLFREATADVSVGEYTIPEGDVVYLPECVIHHDERWWDEPSEFRPERFAGESDRPTCAFFPFGVGPRRCIGEQFARAEAKLVVAAFTQEYTFER…
tuz_golu_salt_lake___NODE_82220_length_1514_cov_7.591925_1___CYP1002M14	tuz_golu_salt_lake	NODE_82220_length_1514_cov_7.591925_1	CYP1002M14	CYP1002M	CYP1002	Tuz Gölü	tuz_golu_salt_lake.metabat_sens.030_sub	04_S200.metabat_sens.030_sub	Turkey_134	(p__Halobacteriota) g__Haloarcula; metabat_sens.030_sub	(p__Halobacteriota) g__Haloarcula; Turkey_134	Yes	2.34	yes	no	62.7	d__Archaea;p__Halobacteriota;c__Halobacteria;o__Halobacteriales;f__Haloarculaceae;g__Haloarcula;s__	d__Bacteria;p__Bacteroidota;c__Bacteroidia;o__Bacteroidales;f__Muribaculaceae;g__Sodaliphilus;s__Sodaliphilus sp002314465	MTSLPPKRDGLPVLGSALSFRRDPYAFYADVASHGDIVRFDIANVEMVAVLHPDQIEQVLVEKFDQYRKPDNAGGVDILADGLLLTDGERWQRQRSQLQPLFYRERVETYAETMGAYAAAAADEWCAADAPVDIADATAEYTLRVLGKTLFGIQTDDRREAVQAGARAIRERSSDAPGAVTLPEWLPTPSNRRYRRGISQLESVISGILDEQDSAADGDDLLSLLRTATGPDGPNEDEIRSQLATFLFAGHETSATALTWALYEIGRRPDVAQRLTAEVDEVVTGEYTTLADLPALEYTDRVLRETLRRYPPAAAIFRETEADVTLGGYRLPAETFVVIPQFHVHTDERWWDEPYRFDPSRWESTEETDSDRPEYAYFPFGGGPRHCIGMRFADLELKI…
tuz_golu_salt_lake___NODE_917_length_15205_cov_7.449662_16___CYP1963A16	tuz_golu_salt_lake	NODE_917_length_15205_cov_7.449662_16	CYP1963A16	CYP1963A	CYP1963	Tuz Gölü	tuz_golu_salt_lake.semibin_refined.056_sub	04_S200.semibin_refined.056_sub	Turkey_71	(p__Halobacteriota) g__Salinibaculum; semibin_refined.056_sub	(p__Halobacteriota) g__Salinibaculum; Turkey_71	Yes	49.83	yes	no	64.1	d__Archaea;p__Halobacteriota;c__Halobacteria;o__Halobacteriales;f__Haloarculaceae;g__Salinibaculum;s__	d__Bacteria;p__Campylobacterota;c__Campylobacteria;o__Campylobacterales;f__Campylobacteraceae;g__Campylobacter_D;s__Campylobacter_D jejuni	MVVTITTGRADELAGMSESTAPPTPDGVPFLGNGWAFSRDPVAAMESWAEHGDVVEVQFPGQSLYMVTGPALVREILLDEQDRFTIARQQRETFEGVEDHAVTATTGDRWKRLRRALHPAFTPEHIERYGDRMAAVTARYVEEWDDGEELDLHREMRTLAVQILADALLDVDARGDEDVVIGAADALVDRASFRRPGQLLPDWVPTPTERRFRRRVRALDGFVDGVLADRQAGDGGRDACSVLLAAHERGDLSMPELRHNLVGLLLAGHESPSLALTHALRLLSDNPAVRSSLVEEYGTVVNGDRPSAGDYDALDRTRRVVRETLRLFPPTTGVTRQTTEPVTLDGYRLPAGAQLLLPQWVVHRDGRFWDDPETFDPARWNRSRDRPEYAYFPFSGGPR…
tuz_golu_salt_lake___NODE_9220_length_5021_cov_1.104209_3___CYP109BL1	tuz_golu_salt_lake	NODE_9220_length_5021_cov_1.104209_3	CYP109BL1	CYP109BL	CYP109	Tuz Gölü	tuz_golu_salt_lake.semibin_refined.076_sub	04_S200.semibin_refined.076_sub	Turkey_60	(p__Halobacteriota) g__Halorientalis; semibin_refined.076_sub	(p__Halobacteriota) g__Halorientalis; Turkey_60	Yes	16.35	yes	no	68.2	d__Archaea;p__Halobacteriota;c__Halobacteria;o__Halobacteriales;f__Haloarculaceae;g__Halorientalis;s__		MLPLPAALTDAETNVDPFAWLRERRAESALRWDEHRGCWDAFTYEAVERIVSDAETFSNEAIVGQNAVFKDTLLGMDPPEHTEKRSLVDEYFSPAAVRDYEPDIRASAERLLDEALDDDAGTVDVVSAVGFPLPVETIGHVLGASAAVRADLKAASDRTVRGFQLSDVDDPEAFLREQGDAVFGVGELANAVVQANRADPDDGLVSDLLAADLSHYELVRLCGLLLVAGHVTTTNLLAGLVRSLAEHPDAMATVRTAARDRDTDLLDRTVEEAVRYRSPAQFAMRAATEPVTVAGHDVQAGDPLVAWLQAANRDPAVFDDPATFDPTREHNPHIAFGRGPHACLGAHLARLEGRVFLEVLFDRVETLELVDTDYDPVRAAFLNGVEELPVRYERAG*
tuz_golu_salt_lake___NODE_9799_length_4873_cov_2.250105_2___CYP1002Q3	tuz_golu_salt_lake	NODE_9799_length_4873_cov_2.250105_2	CYP1002Q3	CYP1002Q	CYP1002	Tuz Gölü	tuz_golu_salt_lake.semibin_refined.134	04_S200.semibin_refined.134	Turkey_32	(p__Halobacteriota) s__Haloglomus sp024298825; semibin_refined.134	(p__Halobacteriota) s__Haloglomus sp024298825; Turkey_32	Yes	64.49	yes	yes	69.3	d__Archaea;p__Halobacteriota;c__Halobacteria;o__Halobacteriales;f__Haloarculaceae;g__Haloglomus;s__Haloglomus sp024298825	d__Archaea;p__Halobacteriota;c__Halobacteria;o__Halobacteriales;f__Haloarculaceae;g__Haloglomus;s__Haloglomus sp024298825	MTDDPASGRYRPRSGTDRSTDTPPAPEPDGLPLLGNTHQYLRDPLTFHERHARDLGDVVRVRLAGGSFHYVTHPDDIQRVLVSDQHRFRKASQVAEAGGGFLTDGMFLATGEQWRRARTVAQPAFYRERVERYGRHAVDATREATAGWSDGDRVDLGAVTKRVTLDVLVRALFDRDLDDEFGQTVAEAARTVNDFLDATSLRTILPLPDWLPTPAKRRFEAARADFDDAVDDLLDARGGAGDDPVADAPTSLDAIEDPDLLDLLLAANRAADEADRLSRGELRDNLVTFLFAGHETTALALSYAGHLLAGAPDASDRLAAEGDALDDEPTVADLPDLPYTEAVVKESMRRYPPLYTLFREPLEPVVLGGRHVPAGATLVLPQRIVHTDPRWWAAPDEFR…
